# Supplementary material for: Temporally integrated multiomics analysis elucidates intricate regulatory mechanisms of ASFV in a wild boar lung-derived clonal cell line
Source: Vet Res. 2025 Oct 14;56:193. doi: 10.1186/s13567-025-01629-2 (PMC12523111; doi:10.1186/s13567-025-01629-2)
Supplement: Supplementary file 1 — Additional file 1. Primers for qPCR. Primers for detecting siRNA knockdown efficiency. [file 13567_2025_1629_MOESM1_ESM.xlsx]

## Sheet: Feuil1
Additional file 1. Primers for qPCR
Gene	F (5'-3')	R (5'-3')
ZNF512	CATCCGCCTCTTCGTGT	ACTCCGCCTGACCCTTC
STX17	AACTTAGCCAACTGGTCACTG	TGGTTCCCTCTTCAACATTC
DDX60	GATGGGGTGGTCGTGTA	GGCGATAGTCCCTTGTG
Mx1	GGACCCCGAAGGAGACA	CCCTGCACTTGACAATCAT
RASGEF1A	GGCAAGGCTGAAGAAAA	CAGGGCTGTGCGGTAGT
OASL	CCTCCTGCGACTGGTAA	TTGGGTTCTGGAACTTGTA
IFIT2	GCCAGGCAGAAATCAGA	TCCACCCTTCCTCACAG
DDX58	ACCTCATACTTACAGCCCACT	CCTTCCCCTTTCGTCCT
RSAD2	CATTCTTGCCATCTCCT	TCCAACATTCTCACCCT
CAPN5	ATGGCAAGGGTGAAAA	CGAAGGTGGTGGGGAT
CMPK2	CAGTTATCGCCATTGAA	ATTGCCCAAAGAGTAAA
DPP9	GGTGACACGGTTGAGAT	GGAGTAGAGGAGGGAGTT
PDCD4	ACAGTGTATGGGGCTCT	GCTTCCGATATGTCTCC
COIL	TCAGAGTGGGAGTCAAAA	TTCACCGACTGTGCTTT
PAIP1	AGAAGATGCGTGGAAGG	TAGGGTCATTTTCAGGTGTC
TRIM21	CCTGGAAAGGAGTGAGT	ATGGGGTAGGTATCAAAT
ANAPC10	AACAGTACGGGAAATCG	CTAAATGAGGCTGGGAG
HERC6	CGTTTGGCGACAATAGC	GAGCCTCTGGATGAAGTGA
ADAR	TCACTGCCACCATTCCT	AGAGCCGATCAACACCT
OAS2	GGCACCTGCTAAAACTA	CCCCTTGACAATCTTCT
DHX58	CCCAGCATTGTGAGGA	GGATGATGTTGTAGACGGT
TRIM25	TGTCCCAGAACTTCACCG	ACCACTCCACGCACCAG
PARP9	TGTGCTTCTCACGGCTAC	GCAGATGCTTTCTTGACC
DTX3L	TCAAGTGTCAGGAGGGG	GGTGCCACAGGGTTCAT
IFI44L	TCCATTTACGCCCCATC	TTCCAAGCAGCTTTTGC
IFIT5	GCCAAAATAAAGATGCC	AAGGACTGGAAAACTGC
IFIH1	GTCAAAGCCCACCATCT	CCGTGGTAGCGATAAGC
SLC30A1	TTGCCACTGCTCACATA	GTTCACAAGGGACTACACT
PACS1	TCTTTGAAGGGATGTCG	TCAGTGATTTCCAGCGT
VPS29	GGACATTCTTATTTCGGGACA	TGGCGGAACCTGGATT
LGALS3BP	CCCAAGGCGTGAAAGAC	TTCCTGAAGCCCAAAGC
CERCAM	CCAAAGAAAGGCACCAGTT	TGATCCCGCACCAGAAAT
PARP14	ATCAGGAGGCGGGGAGT	TCATTTGGGGCTGTGGG
EIF2AK2	AATCGGACGGAAGGTAT	GATGTGCTCGTTGTGGG
RRAD	GCATCGCTCATGGTCTA	CCTTCTCAAAGCTGTCCT
HMGB1	GCTCAGAAAGGTGGAAG	TTGGACGATACTCAGAACA
SAMD9	GAAACAGGACCACTCAATCTC	GACTTCCACGCCAACAAT
CXCL10	GTTCTTATTTTCTGCCTTAT	ATCTTTTCTCCCCATTC
SMARCA2	ACGGAGTGGCAAGTTTA	GAGGAGGAAGTTGAGGAG
NFYC	TCCCACTGGCTCGTATT	CGCTTTGGAGGTTTCAG
BMI1	AACAAAGACAAGGAGAAAT	GGTATAAATGTAGGCAATG
LIG1	TGCGAGTACAAATACGAT	GGTGAGCACTTGGAATG
ATR	ATCTGGGCTCCCTCCTC	GGTCTCCTTTCTGTATTCCT
β-actin	CTCCATCATGAAGTGCGACGT	GTGATCTCCTTCTGCATCCTGTC
F: forward primer; R: reverse primer; Sus: Sus scrofa.
