# Supplementary material for: Temporally integrated multiomics analysis elucidates intricate regulatory mechanisms of ASFV in a wild boar lung-derived clonal cell line
Source: Vet Res. 2025 Oct 14;56:193. doi: 10.1186/s13567-025-01629-2 (PMC12523111; doi:10.1186/s13567-025-01629-2)
Supplement: Supplementary file 2 — Additional file 2. Sequences for RNA interference. SiRNA sequences of candidate targets identified by multiomics analysis. [file 13567_2025_1629_MOESM2_ESM.xlsx]

## Sheet: Feuil1
Additional file 2. Sequences for RNA interference.
siRNA-Name	sense (5'-3')	antisense (5'-3')
si-ZNF512-1	CCGCCAAGAUAGCUGUAUATT	UAUACAGCUAUCUUGGCGGTT
si-ZNF512-2	GUGGUGUCAAGUAUCACAUTT	AUGUGAUACUUGACACCACTT
si-STX17-1	GCUCCAAUAUCCGAGAAAUTT	AUUUCUCGGAUAUUGGAGCTT
si-STX17-2	GAACCAGCUAUUCAGAAAUTT	AUUUCUGAAUAGCUGGUUCTT
si-CAPN5	GCUGACUCUUACGUGAUCATT	UGAUCACGUAAGAGUCAGCTT
si-CMPK2	CCACCCACCACCCUAUAUATT	UAUAUAGGGUGGUGGGUGGTT
si-DPP9	GUGGCAAGAAUGGCUUCAUTT	AUGAAGCCAUUCUUGCCACTT
si-PDCD4	GCUGGGACUGAGGAAAUAATT	UUAUUUCCUCAGUCCCAGCTT
si-COIL	CAGCCUCAGAGUUAAAUUATT	UAAUUUAACUCUGAGGCUGTT
si-PAIP1	GGCUACAUCUAUCCCAAAUTT	AUUUGGGAUAGAUGUAGCCTT
si-TRIM21	CCAGGUGGCACUCGAGAAATT	UUUCUCGAGUGCCACCUGGTT
si-ANAPC10	GAGAGCUCCAUUGGUAAAUTT	AUUUACCAAUGGAGCUCUCTT
si-HERC6	GCAGAGGACUUUGACAUUATT	UAAUGUCAAAGUCCUCUGCTT
si-ADAR	GCUCCAGCAAAUAGAGUUUTT	AAACUCUAUUUGCUGGAGCTT
si-OAS2	CCAGUAAUCCUGGAUCCAATT	UUGGAUCCAGGAUUACUGGTT
si-DHX58	GGGACCAGCAAGAAGUGAUTT	AUCACUUCUUGCUGGUCCCTT
si-TRIM25	AGGAGCUGUCAUGCUCCAUTT	AUGGAGCAUGACAGCUCCUTT
si-PARP9	GGCCCAGGCUCUUGUGAAATT	UUUCACAAGAGCCUGGGCCTT
si-DDX58	GCCCUUAACCAAGCAGGUUTT	AACCUGCUUGGUUAAGGGCTT
si-DTX3L	CCGGACUCGUGAUGAAUGUTT	ACAUUCAUCACGAGUCCGGTT
si-IFI44L	CAGGGAUCCACUAUAUUAATT	UUAAUAUAGUGGAUCCCUGTT
si-IFIT5	GCGGGAACACUCGGAUAAATT	UUUAUCCGAGUGUUCCCGCTT
si-OASL	GGACCUCGAUAACAUGCUGTT	CAGCAUGUUAUCGAGGUCCTT
si-IFIH1	GCUAUCUCAUCUCGUGUUUTT	AAACACGAGAUGAGAUAGCTT
si-SLC30A1	CCCGGCAGUUAGCAUUUCUTT	AGAAAUGCUAACUGCCGGGTT
si-PACS1	GCCCUGCUGAAGCGGUUUATT	UAAACCGCUUCAGCAGGGCTT
si-VPS29	CGCCACUGGAGCAUAUAAUTT	AUUAUAUGCUCCAGUGGCGTT
si-LGALS3BP	GCCGCGUAGAGAUCUUCUATT	UAGAAGAUCUCUACGCGGCTT
si-CERCAM	GGCCCUUCGACGACAUCAUTT	AUGAUGUCGUCGAAGGGCCTT
si-PARP14	GGGCCACCAUGAAUAUAUATT	UAUAUAUUCAUGGUGGCCCTT
si-EIF2AK2	GCGUCUUAGAUGUAUUUAATT	UUAAAUACAUCUAAGACGCTT
si-RRAD	GUCGCAUCGUCGCAAGAAATT	UUUCUUGCGACGAUGCGACTT
si-HMGB1	CUGCUAAAGAGAAAGGAAATT	UUUCCUUUCUCUUUAGCAGTT
si-SAMD9	GCGCAAACUUGAAAUACUUTT	AAGUAUUUCAAGUUUGCGCTT
si-CXCL10	GCCCACAUGUUGAGAUCAUTT	AUGAUCUCAACAUGUGGGCTT
si-SMARCA2	GCGGGCAUGUUUGAUCAAATT	UUUGAUCAAACAUGCCCGCTT
si-NFYC	GCUCGUAUUAAGAAGAUUATT	UAAUCUUCUUAAUACGAGCTT
si-BMI1	CCAGACCACUACUGAAUAUTT	AUAUUCAGUAGUGGUCUGGTT
si-LIG1	CCCGGACCUUUGAGAAGAUTT	AUCUUCUCAAAGGUCCGGGTT
si-ATR	GCAGCGUACACGGAAAUUATT	UAAUUUCCGUGUACGCUGCTT
si-NC	UUCUCCGAACGUGUCACG UTT	ACGUGACACGUUCGGAGAATT
LIG1	TGCGAGTACAAATACGAT	GGTGAGCACTTGGAATG
ATR	ATCTGGGCTCCCTCCTC	GGTCTCCTTTCTGTATTCCT
β-actin	CTCCATCATGAAGTGCGACGT	GTGATCTCCTTCTGCATCCTGTC
