# Supplementary material for: Temporally integrated multiomics analysis elucidates intricate regulatory mechanisms of ASFV in a wild boar lung-derived clonal cell line
Source: Vet Res. 2025 Oct 14;56:193. doi: 10.1186/s13567-025-01629-2 (PMC12523111; doi:10.1186/s13567-025-01629-2)
Supplement: Supplementary file 3 — Additional file 3. DEGs in response to ASFV infection. Temporal changes in the expression of all the genes were altered at 6, 12, and 24 hpi. [file 13567_2025_1629_MOESM3_ESM.xlsx]

## Sheet: Summary
Additional file 3. Differentially expressed genes in response to ASFV infection.
Sheet1. Differentially expressed genes (DEGs) at 6 h post-ASFV infection in this study.
Sheet2. DEGs at 12 h post-ASFV infection in this study.
Sheet3. DEGs at 24 h post-ASFV infection in this study.

## Sheet: Sheet1
geneid	chr	start	end	length	strand	name	A61_FPKM	A62_FPKM	A63_FPKM	M1_FPKM	M2_FPKM	M3_FPKM	A61_counts_norm	A62_counts_norm	A63_counts_norm	M1_counts_norm	M2_counts_norm	M3_counts_norm	baseMean	log2FC	FC	Pvalue	Padj	trend	Description	GO	Pathway	TF
ENSSSCG00000012077	13	204847561	204868477	1986	+	MX1	299.057	303.93	305.71	3.32149	3.23003	4.22409	9089.25	11448	10785.5	91.7489	88.4386	125.003	5271.33	6.67577	102.237	9.20455e-282	2.03936e-277	UP	MX dynamin like GTPase 1 [Source:NCBI gene;Acc:397128]	[GO:0003924:GTPase activity][GO:0005525:GTP binding][GO:0000166:nucleotide binding][GO:0045087:innate immune response][GO:0005634:nucleus][GO:0031966:mitochondrial membrane][GO:0005737:cytoplasm][GO:0003924:GTPase activity][GO:0071357:cellular response to type I interferon][GO:0051607:defense response to virus][GO:0005737:cytoplasm][GO:0008017:microtubule binding][GO:0000266:mitochondrial fission…	[ssc05162:Measles][ssc05164:Influenza A]	-
ENSSSCG00000009881	14	38827673	38860820	13144	-	OAS2	228.411	214.869	232.094	8.23794	9.27673	8.86998	16247.1	18941.6	19163.8	532.565	594.453	614.322	9348.98	4.96312	31.1924	1.81263e-279	2.00803e-275	UP	2'-5'-oligoadenylate synthetase 2 [Source:NCBI gene;Acc:595128]	[GO:0005524:ATP binding][GO:0006955:immune response][GO:0003723:RNA binding][GO:0016740:transferase activity][GO:0051607:defense response to virus][GO:0016779:nucleotidyltransferase activity][GO:0003725:double-stranded RNA binding][GO:0001730:2'-5'-oligoadenylate synthetase activity][GO:0006401:RNA catabolic process][GO:0009617:response to bacterium][GO:0060337:type I interferon signaling pathway…	[ssc05160:Hepatitis C][ssc05162:Measles][ssc05164:Influenza A][ssc05168:Herpes simplex infection]	-
ENSSSCG00000012076	13	204798302	204831975	12832	+	MX2	54.0558	54.5883	53.1604	1.33168	1.19818	1.18361	4474.6	5600.08	5108.08	100.186	89.3503	95.3967	2577.95	5.73696	53.3332	7.47849e-257	5.52311e-253	UP	Interferon-induced GTP-binding protein Mx2 [Source:UniProtKB/Swiss-Prot;Acc:A7VK00]	[GO:0003924:GTPase activity][GO:0005525:GTP binding][GO:0000166:nucleotide binding][GO:0045087:innate immune response][GO:0005634:nucleus][GO:0005634:nucleus][GO:0005634:nucleus][GO:0005737:cytoplasm][GO:0031966:mitochondrial membrane][GO:0002376:immune system process][GO:0045087:innate immune response][GO:0051607:defense response to virus][GO:0005737:cytoplasm][GO:0003924:GTPase activity][GO:005…	-	-
ENSSSCG00000021712	8	130594937	130665145	8859	-	HERC6	47.1747	44.9307	41.9523	0.513989	0.39046	0.5431	3301.45	3896.93	3408.07	32.6921	24.6169	37.0074	1783.46	6.80908	112.134	1.67201e-230	9.26126e-227	UP	HECT and RLD domain containing E3 ubiquitin protein ligase family member 6 [Source:NCBI gene;Acc:100626657]	[GO:0004842:ubiquitin-protein transferase activity][GO:0016740:transferase activity][GO:0016874:ligase activity][GO:0016567:protein ubiquitination][GO:0004842:ubiquitin-protein transferase activity][GO:0016740:transferase activity][GO:0016874:ligase activity][GO:0016567:protein ubiquitination][GO:0002244:hematopoietic progenitor cell differentiation][GO:0009617:response to bacterium][GO:0005634:n…	-	-
ENSSSCG00000009720	14	21082581	21163559	40407	+	DDX60	19.311	18.0157	18.3874	0.404862	0.284461	0.21284	1992.45	2303.66	2202.22	37.9651	26.4404	21.382	1097.35	6.26554	76.9335	9.22841e-175	4.0893e-171	UP	DExD/H-box helicase 60 [Source:NCBI gene;Acc:100158037]	[GO:0003676:nucleic acid binding][GO:0005524:ATP binding][GO:0004386:helicase activity][GO:0003690:double-stranded DNA binding][GO:0003723:RNA binding][GO:0003725:double-stranded RNA binding][GO:0003727:single-stranded RNA binding][GO:0009615:response to virus][GO:0051607:defense response to virus][GO:1900245:positive regulation of MDA-5 signaling pathway][GO:1900246:positive regulation of RIG-I …	-	-
ENSSSCG00000008648	3	128880859	128898072	11036	-	RSAD2	16.6279	16.9494	16.2174	0.12121	0.13825	0.156099	2069.33	2614.14	2342.77	13.7096	15.4995	18.9149	1179.06	7.17535	144.543	8.91832e-172	3.21818e-168	UP	radical S-adenosyl methionine domain containing 2 [Source:NCBI gene;Acc:396752]	[GO:0003824:catalytic activity][GO:0051536:iron-sulfur cluster binding][GO:0043621:protein self-association][GO:0051539:4 iron, 4 sulfur cluster binding][GO:0009615:response to virus][GO:0034157:positive regulation of toll-like receptor 7 signaling pathway][GO:0034165:positive regulation of toll-like receptor 9 signaling pathway][GO:0035710:CD4-positive, alpha-beta T cell activation][GO:0043367:C…	[ssc05164:Influenza A]	-
ENSSSCG00000030300	6	18645153	18646033	398	+	-	741.386	471.397	594.465	35.6247	37.8848	33.697	4515.67	3558.34	4203.02	197.207	207.876	199.84	2146.99	4.34305	20.295	1.01676e-171	3.21818e-168	UP	metallothionein-2A [Source:NCBI gene;Acc:396827]	[GO:0046872:metal ion binding][GO:0005634:nucleus][GO:0005634:nucleus][GO:0005737:cytoplasm][GO:0048471:perinuclear region of cytoplasm][GO:0008270:zinc ion binding][GO:0005737:cytoplasm][GO:0006882:cellular zinc ion homeostasis][GO:0046872:metal ion binding][GO:0010273:detoxification of copper ion][GO:0071276:cellular response to cadmium ion][GO:0071280:cellular response to copper ion][GO:007129…	[ssc04978:Mineral absorption]	-
ENSSSCG00000003763	6	134633961	134650811	6949	-	IFI44	91.0532	70.3729	68.1793	7.56166	6.3047	6.21319	4121.81	3948.03	3582.64	311.103	257.11	273.854	2082.42	3.79218	13.8535	1.00241e-148	2.77617e-145	UP	interferon induced protein 44 [Source:NCBI gene;Acc:100525523]	[GO:0005525:GTP binding][GO:0009617:response to bacterium][GO:0005525:GTP binding][GO:0006955:immune response][GO:0005525:GTP binding]	-	-
ENSSSCG00000010452	14	101213979	101251108	12095	+	IFIT1	40.6215	55.1498	46.2658	1.17671	0.817269	0.80895	4326.11	7278.95	5719.51	113.895	78.4095	83.8833	2933.46	5.97578	62.9345	4.47016e-145	1.10046e-141	UP	interferon-induced protein with tetratricopeptide repeats 1 [Source:NCBI gene;Acc:100153038]	[GO:0005515:protein binding][GO:0035457:cellular response to interferon-alpha][GO:0005829:cytosol][GO:0051607:defense response to virus][GO:0042802:identical protein binding][GO:0008285:negative regulation of cell population proliferation][GO:0009615:response to virus][GO:0043066:negative regulation of apoptotic process][GO:0005737:cytoplasm][GO:0005739:mitochondrion][GO:0005829:cytosol][GO:00055…	[ssc05160:Hepatitis C][ssc05168:Herpes simplex infection]	-
ENSSSCG00000034802	13	125098764	125106729	5663	+	-	26.7574	30.9056	31.6171	0.535558	0.618932	0.838147	2318.91	3319.41	3180.69	42.1834	48.3221	70.7252	1496.71	5.7624	54.282	3.83984e-134	8.50755e-131	UP	receptor transporter protein 4 [Source:NCBI gene;Acc:110256385]	-	-	-
ENSSSCG00000023684	6	18660642	18676112	4632	+	MT1A	57.5364	30.1186	42.2983	1.1668	1.51761	1.23673	3261.43	2115.84	2783.21	60.1114	77.4977	68.258	1394.39	5.30635	39.5704	1.02585e-132	2.06624e-129	UP	metallothionein-1E-like [Source:NCBI gene;Acc:102166944]	[GO:0046872:metal ion binding][GO:0005634:nucleus][GO:0005634:nucleus][GO:0005737:cytoplasm][GO:0048471:perinuclear region of cytoplasm][GO:0008270:zinc ion binding][GO:0005737:cytoplasm][GO:0006882:cellular zinc ion homeostasis][GO:0046872:metal ion binding][GO:0010273:detoxification of copper ion][GO:0071276:cellular response to cadmium ion][GO:0071280:cellular response to copper ion][GO:007129…	[ssc04978:Mineral absorption]	-
ENSSSCG00000017416	12	20647691	20658777	9607	+	DHX58	32.4459	20.2324	23.5721	1.71892	1.45799	1.32008	2387.36	1844.97	2013.33	114.95	96.6442	94.5744	1091.97	4.35483	20.4613	9.08947e-129	1.67822e-125	UP	DExH-box helicase 58 [Source:NCBI gene;Acc:100524520]	[GO:0003677:DNA binding][GO:0016787:hydrolase activity][GO:0005524:ATP binding][GO:0046872:metal ion binding][GO:0008270:zinc ion binding][GO:0003677:DNA binding][GO:0016787:hydrolase activity][GO:0005524:ATP binding][GO:0046872:metal ion binding][GO:0008270:zinc ion binding][GO:0003677:DNA binding][GO:0016787:hydrolase activity][GO:0005524:ATP binding][GO:0046872:metal ion binding][GO:0008270:zi…	[ssc04622:RIG-I-like receptor signaling pathway]	-
ENSSSCG00000037358	2	41020698	41027785	3178	+	-	87.1968	55.835	56.8789	5.05796	4.84859	3.85538	4240.81	3365.41	3211.12	223.572	212.435	182.57	1905.99	4.13041	17.5137	1.10613e-124	1.88519e-121	UP	serum amyloid A-3 protein [Source:NCBI gene;Acc:733603]	[GO:0005576:extracellular region][GO:0005615:extracellular space][GO:0050918:positive chemotaxis][GO:0006953:acute-phase response][GO:0034364:high-density lipoprotein particle][GO:0060326:cell chemotaxis][GO:0010629:negative regulation of gene expression][GO:0070374:positive regulation of ERK1 and ERK2 cascade][GO:0042056:chemoattractant activity][GO:0010739:positive regulation of protein kinase …	-	-
ENSSSCG00000013551	2	72431163	72471564	10710	+	C3	98.0325	77.5862	84.7291	10.741	9.93398	11.8816	8069.86	7915.23	8096.29	803.594	736.684	952.323	4429	3.27153	9.6567	6.45272e-117	1.02119e-113	UP	complement C3 [Source:NCBI gene;Acc:397072]	[GO:0005576:extracellular region][GO:0005515:protein binding][GO:0005615:extracellular space][GO:0006954:inflammatory response][GO:0004866:endopeptidase inhibitor activity][GO:0006956:complement activation][GO:0005615:extracellular space][GO:0010951:negative regulation of endopeptidase activity][GO:0006956:complement activation][GO:0031715:C5L2 anaphylatoxin chemotactic receptor binding][GO:00017…	[ssc04145:Phagosome][ssc04610:Complement and coagulation cascades][ssc05133:Pertussis][ssc05134:Legionellosis][ssc05140:Leishmaniasis][ssc05142:Chagas disease (American trypanosomiasis)][ssc05150:Staphylococcus aureus infection][ssc05152:Tuberculosis][ssc05168:Herpes simplex infection][ssc05203:Viral carcinogenesis][ssc05322:Systemic lupus erythematosus]	-
ENSSSCG00000027660	6	134100934	134680050	15554	-	IFI44L	67.2706	74.7691	72.527	9.26523	9.37588	9.42796	3260.38	4491.05	4080.37	408.124	409.37	444.911	2182.37	3.22773	9.36793	2.0666e-85	3.05251e-82	UP	interferon-induced protein 44-like [Source:NCBI gene;Acc:100511267]	[GO:0006955:immune response][GO:0006955:immune response][GO:0006955:immune response][GO:0006955:immune response][GO:0051607:defense response to virus]	-	-
ENSSSCG00000030408	10	33866114	33967141	16130	+	DDX58	38.3015	53.5063	45.569	3.7185	3.5432	3.20727	3489.95	6042.15	4819.82	307.939	290.844	284.545	2539.21	4.02243	16.2507	1.31723e-82	1.82404e-79	UP	DExD/H-box helicase 58 [Source:NCBI gene;Acc:396723]	[GO:0003676:nucleic acid binding][GO:0005524:ATP binding][GO:0046872:metal ion binding][GO:0008270:zinc ion binding][GO:0003690:double-stranded DNA binding][GO:0003725:double-stranded RNA binding][GO:0003727:single-stranded RNA binding][GO:0031625:ubiquitin protein ligase binding][GO:0042802:identical protein binding][GO:0002230:positive regulation of defense response to virus by host][GO:0002735…	[ssc04064:NF-kappa B signaling pathway][ssc04622:RIG-I-like receptor signaling pathway][ssc04623:Cytosolic DNA-sensing pathway][ssc05160:Hepatitis C][ssc05161:Hepatitis B][ssc05162:Measles][ssc05164:Influenza A][ssc05168:Herpes simplex infection][ssc05169:Epstein-Barr virus infection]	-
ENSSSCG00000008959	8	70054756	70163415	20478	+	CXCL2	25.245	18.6347	19.8968	5.20327	5.61075	4.46846	3287.76	3007.66	3007.91	615.878	658.275	566.624	1857.35	2.3379	5.05565	4.32028e-69	5.63059e-66	UP	chemokine (C-X-C motif) ligand 2 [Source:NCBI gene;Acc:414904]	[GO:0005576:extracellular region][GO:0006955:immune response][GO:0008009:chemokine activity][GO:0006935:chemotaxis][GO:0006952:defense response][GO:0007165:signal transduction][GO:0005125:cytokine activity][GO:0005615:extracellular space][GO:0060326:cell chemotaxis][GO:0005576:extracellular region][GO:0006955:immune response][GO:0008009:chemokine activity][GO:0006935:chemotaxis][GO:0006952:defens…	[ssc04062:Chemokine signaling pathway][ssc04668:TNF signaling pathway][ssc05132:Salmonella infection][ssc05134:Legionellosis]	-
ENSSSCG00000008496	3	103041221	103096738	11356	+	EIF2AK2	24.279	22.7007	20.7798	4.62924	3.99108	3.23357	3164.55	3666.94	3143.98	548.384	468.633	410.37	1900.48	2.80652	6.99594	4.22509e-68	5.20061e-65	UP	eukaryotic translation initiation factor 2 alpha kinase 2 [Source:NCBI gene;Acc:397588]	[GO:0004672:protein kinase activity][GO:0005524:ATP binding][GO:0006468:protein phosphorylation][GO:0003723:RNA binding][GO:0004672:protein kinase activity][GO:0005524:ATP binding][GO:0006468:protein phosphorylation][GO:0003723:RNA binding]	[ssc04141:Protein processing in endoplasmic reticulum][ssc05160:Hepatitis C][ssc05162:Measles][ssc05164:Influenza A][ssc05168:Herpes simplex infection][ssc05169:Epstein-Barr virus infection][ssc05203:Viral carcinogenesis]	-
ENSSSCG00000011848	13	133878636	134000847	50551	+	TFRC	72.1124	63.6522	61.5665	21.9465	22.2984	19.6898	10427.7	11407.1	10334.3	2884.29	2904.8	2772.26	6788.42	1.90975	3.75743	3.5444e-61	4.13315e-58	UP	transferrin receptor [Source:NCBI gene;Acc:397062]	[GO:0005886:plasma membrane][GO:0006879:cellular iron ion homeostasis][GO:0006898:receptor-mediated endocytosis][GO:0033570:transferrin transmembrane transporter activity][GO:0033572:transferrin transport][GO:0004998:transferrin receptor activity][GO:0016020:membrane][GO:0016021:integral component of membrane][GO:0042470:melanosome][GO:0006897:endocytosis][GO:0030890:positive regulation of B cell…	[ssc04066:HIF-1 signaling pathway][ssc04144:Endocytosis][ssc04145:Phagosome][ssc04640:Hematopoietic cell lineage]	-
ENSSSCG00000037572	11	24116986	24216215	1614	+	EPSTI1	26.6897	19.7843	22.5428	2.3019	1.76189	2.76981	659.237	605.621	646.343	51.6747	39.2047	66.6132	344.782	3.5956	12.0888	8.00678e-61	8.86991e-58	UP	epithelial stromal interaction 1 [Source:NCBI gene;Acc:100625050]	-	-	-
ENSSSCG00000017886	12	50635905	50659642	13391	-	FBXO39	22.5742	17.7175	18.0208	5.11987	5.79763	4.87489	2092.5	2035.35	1939.03	431.325	484.133	439.976	1237.05	2.16172	4.47448	5.4868e-60	5.78884e-57	UP	F-box protein 39 [Source:NCBI gene;Acc:106504168]	[GO:0005515:protein binding][GO:0005515:protein binding][GO:0005515:protein binding][GO:0005515:protein binding][GO:0008270:zinc ion binding][GO:0005515:protein binding][GO:0046872:metal ion binding][GO:0031146:SCF-dependent proteasomal ubiquitin-dependent protein catabolic process][GO:0019005:SCF ubiquitin ligase complex][GO:0008270:zinc ion binding][GO:0005515:protein binding][GO:0046872:metal …	-	-
ENSSSCG00000016502	18	9674944	9716743	4517	+	PARP12	9.84136	6.71131	8.07722	0.335717	0.629552	0.207715	680.299	574.956	648.133	21.0917	39.2047	13.9806	329.611	4.68516	25.7261	1.19644e-57	1.20493e-54	UP	poly(ADP-ribose) polymerase family member 12 [Source:NCBI gene;Acc:100515805]	[GO:0046872:metal ion binding][GO:0003950:NAD+ ADP-ribosyltransferase activity][GO:1990404:protein ADP-ribosylase activity][GO:0070213:protein auto-ADP-ribosylation][GO:0140289:protein mono-ADP-ribosylation]	-	Others
ENSSSCG00000024973	4	127289856	127442565	38548	+	-	5.19702	4.72675	4.39623	0.902414	1.07144	1.05237	1276.35	1438.67	1253.3	201.426	237.052	251.65	776.407	2.52026	5.73686	2.22977e-56	2.14794e-53	UP	guanylate binding protein 1, interferon-inducible [Source:NCBI gene;Acc:100151938]	[GO:0003924:GTPase activity][GO:0005525:GTP binding][GO:0000166:nucleotide binding][GO:0003924:GTPase activity][GO:0005525:GTP binding][GO:0000166:nucleotide binding][GO:0003924:GTPase activity][GO:0005525:GTP binding][GO:0000166:nucleotide binding][GO:0003924:GTPase activity][GO:0005525:GTP binding][GO:0000166:nucleotide binding][GO:0003924:GTPase activity][GO:0005525:GTP binding][GO:0000166:nuc…	-	-
ENSSSCG00000014670	9	4155973	4170345	6420	-	TRIM5	33.0441	27.2151	25.5042	7.93153	7.84034	6.43322	2030.37	2072.4	1819.07	442.926	433.987	384.877	1197.27	2.23129	4.69552	1.01939e-55	9.41065e-53	UP	tripartite motif protein TRIM5 [Source:NCBI gene;Acc:733579]	[GO:0008270:zinc ion binding][GO:0005515:protein binding][GO:0046872:metal ion binding][GO:0019901:protein kinase binding][GO:0030674:protein binding, bridging][GO:0010508:positive regulation of autophagy][GO:0032880:regulation of protein localization][GO:0043123:positive regulation of I-kappaB kinase/NF-kappaB signaling][GO:0051091:positive regulation of DNA-binding transcription factor activity…	-	-
ENSSSCG00000032652	12	39986366	39992685	2697	+	-	43.1455	39.6906	37.7624	11.1891	10.1516	8.79946	1780.78	2030.23	1809.22	419.725	377.46	353.626	1128.51	2.28913	4.8876	1.13925e-55	1.00965e-52	UP	schlafen family member 11 [Source:NCBI gene;Acc:100625890]	[GO:0005524:ATP binding][GO:0000049:tRNA binding][GO:0016887:ATPase activity][GO:0006974:cellular response to DNA damage stimulus][GO:0008156:negative regulation of DNA replication][GO:0010942:positive regulation of cell death][GO:0043111:replication fork arrest][GO:0051607:defense response to virus][GO:2000134:negative regulation of G1/S transition of mitotic cell cycle][GO:0005634:nucleus][GO:0…	-	-
ENSSSCG00000008647	3	128903590	128917867	2955	+	CMPK2	10.7353	10.2133	9.75466	0.102635	0.0447596	0.112063	485.476	572.401	512.061	4.21834	1.82348	4.93431	263.486	7.15205	142.227	3.23222e-55	2.75435e-52	UP	cytidine/uridine monophosphate kinase 2 [Source:NCBI gene;Acc:100623872]	[GO:0050145:nucleoside monophosphate kinase activity][GO:0046940:nucleoside monophosphate phosphorylation][GO:0004127:cytidylate kinase activity][GO:0004550:nucleoside diphosphate kinase activity][GO:0033862:UMP kinase activity][GO:0006165:nucleoside diphosphate phosphorylation][GO:0009142:nucleoside triphosphate biosynthetic process][GO:0071222:cellular response to lipopolysaccharide][GO:0005739…	[ssc00240:Pyrimidine metabolism]	-
ENSSSCG00000011874	13	137809503	137865762	17459	-	PARP14	19.0065	23.9756	22.4105	1.45601	1.77792	2.44646	1817.64	2841.56	2487.79	126.55	153.172	227.801	1275.75	3.81153	14.0405	7.07982e-54	5.80965e-51	UP	poly(ADP-ribose) polymerase family member 14 [Source:NCBI gene;Acc:100153948]	[GO:0003676:nucleic acid binding][GO:0003723:RNA binding][GO:0003676:nucleic acid binding][GO:0003950:NAD+ ADP-ribosyltransferase activity][GO:0016740:transferase activity][GO:0016757:transferase activity, transferring glycosyl groups][GO:0003723:RNA binding][GO:0019899:enzyme binding][GO:1990404:protein ADP-ribosylase activity][GO:0006471:protein ADP-ribosylation][GO:0010629:negative regulation …	-	-
ENSSSCG00000001912	7	59404100	59450046	15534	-	PML	16.1891	12.7282	15.2015	4.84262	4.60438	4.1525	1764.99	1719.76	1923.81	479.836	452.222	440.799	1130.24	1.9793	3.94303	1.93861e-49	1.53399e-46	UP	promyelocytic leukemia [Source:NCBI gene;Acc:100157336]	[GO:0008270:zinc ion binding][GO:0008270:zinc ion binding][GO:0008270:zinc ion binding][GO:0045087:innate immune response][GO:1903508:positive regulation of nucleic acid-templated transcription][GO:0005737:cytoplasm][GO:0016605:PML body][GO:0003713:transcription coactivator activity][GO:0006355:regulation of transcription, DNA-templated][GO:0008630:intrinsic apoptotic signaling pathway in respons…	[ssc04120:Ubiquitin mediated proteolysis][ssc04144:Endocytosis][ssc05164:Influenza A][ssc05168:Herpes simplex infection][ssc05200:Pathways in cancer][ssc05202:Transcriptional misregulation in cancer][ssc05221:Acute myeloid leukemia]	-
ENSSSCG00000020906	13	111021958	111103065	10769	-	TNFSF10	15.7814	18.5607	18.1818	1.96965	2.13442	2.75159	920.404	1341.56	1230.92	104.404	112.144	156.253	644.281	3.22308	9.33776	1.3294e-47	1.01566e-44	UP	TNF superfamily member 10 [Source:NCBI gene;Acc:406191]	[GO:0016020:membrane][GO:0005515:protein binding][GO:0006955:immune response][GO:0005164:tumor necrosis factor receptor binding][GO:0007165:signal transduction][GO:0016021:integral component of membrane][GO:0046872:metal ion binding][GO:0005125:cytokine activity][GO:0005615:extracellular space][GO:0016020:membrane][GO:0005515:protein binding][GO:0006955:immune response][GO:0005164:tumor necrosis …	[ssc04060:Cytokine-cytokine receptor interaction][ssc04210:Apoptosis][ssc04650:Natural killer cell mediated cytotoxicity][ssc05162:Measles][ssc05164:Influenza A]	-
ENSSSCG00000014672	9	4174294	4188413	3577	-	-	9.58039	7.49564	7.28359	1.65337	1.36813	1.29607	524.441	508.517	462.824	82.2576	67.4686	69.0804	285.765	2.7771	6.85475	1.83547e-47	1.35556e-44	UP	tripartite motif-containing protein 34 [Source:NCBI gene;Acc:100738479]	[GO:0008270:zinc ion binding][GO:0005515:protein binding]	-	-
ENSSSCG00000027709	13	137961043	138001674	27689	+	PARP9	13.467	12.5662	12.43	2.88031	3.31788	3.47745	1573.32	1819.42	1685.68	305.83	349.196	395.568	1021.5	2.27074	4.82571	4.81283e-47	3.43978e-44	UP	poly(ADP-ribose) polymerase family member 9 [Source:NCBI gene;Acc:100519390]	[GO:0003950:NAD+ ADP-ribosyltransferase activity][GO:0003950:NAD+ ADP-ribosyltransferase activity][GO:0003950:NAD+ ADP-ribosyltransferase activity][GO:0003714:transcription corepressor activity][GO:0004857:enzyme inhibitor activity][GO:0019899:enzyme binding][GO:0042393:histone binding][GO:0044389:ubiquitin-like protein ligase binding][GO:0072570:ADP-D-ribose binding][GO:0097677:STAT family prote…	-	-
ENSSSCG00000008953	8	69932644	69935861	1489	+	CXCL8	46.6304	56.9155	48.5997	9.21674	7.95009	8.7846	1062.57	1607.32	1285.52	190.88	163.201	194.905	750.734	2.84826	7.20134	1.82932e-46	1.26657e-43	UP	C-X-C motif chemokine ligand 8 [Source:NCBI gene;Acc:396880]	[GO:0005576:extracellular region][GO:0006955:immune response][GO:0008009:chemokine activity][GO:0006935:chemotaxis][GO:0006952:defense response][GO:0005153:interleukin-8 receptor binding][GO:0030593:neutrophil chemotaxis][GO:0042119:neutrophil activation][GO:0006955:immune response][GO:0005615:extracellular space][GO:0006954:inflammatory response][GO:0005125:cytokine activity][GO:0005615:extracel…	[ssc04060:Cytokine-cytokine receptor interaction][ssc04062:Chemokine signaling pathway][ssc04064:NF-kappa B signaling pathway][ssc04620:Toll-like receptor signaling pathway][ssc04621:NOD-like receptor signaling pathway][ssc04622:RIG-I-like receptor signaling pathway][ssc04932:Non-alcoholic fatty liver disease (NAFLD)][ssc05132:Salmonella infection][ssc05133:Pertussis][ssc05134:Legionellosis][ssc0…	-
ENSSSCG00000011951	13	157261419	157272689	7966	-	NFKBIZ	22.3489	20.3859	21.5419	7.15456	6.24026	5.78918	1558.58	1761.92	1743.87	453.472	392.047	393.1	1050.5	2.0329	4.09227	4.03098e-45	2.70638e-42	UP	NFKB inhibitor zeta [Source:NCBI gene;Acc:100520981]	[GO:0005515:protein binding][GO:0005634:nucleus][GO:0006954:inflammatory response][GO:0050729:positive regulation of inflammatory response][GO:0050852:T cell receptor signaling pathway][GO:2000321:positive regulation of T-helper 17 cell differentiation][GO:0005634:nucleus][GO:0016607:nuclear speck][GO:0036464:cytoplasmic ribonucleoprotein granule][GO:0005515:protein binding]	[ssc05202:Transcriptional misregulation in cancer]	-
ENSSSCG00000038783	18	50000101	50035762	1688	+	IGFBP3	54.7914	36.4335	39.6325	10.4235	11.3066	10.9766	1201.58	990.203	1008.9	207.753	223.376	234.38	644.366	2.26455	4.80504	8.41077e-45	5.48085e-42	UP	insulin like growth factor binding protein 3 [Source:NCBI gene;Acc:448812]	[GO:0005576:extracellular region][GO:0005520:insulin-like growth factor binding][GO:0005576:extracellular region][GO:0005520:insulin-like growth factor binding][GO:0005615:extracellular space][GO:0043666:regulation of phosphoprotein phosphatase activity][GO:0031994:insulin-like growth factor I binding][GO:0031995:insulin-like growth factor II binding][GO:0043567:regulation of insulin-like growth …	[ssc04115:p53 signaling pathway][ssc05202:Transcriptional misregulation in cancer]	-
ENSSSCG00000040575	6	63362889	63365398	2108	+	ISG15	93.1004	35.7606	44.7516	5.46722	5.36462	4.21525	3003.42	1429.72	1675.84	160.297	155.907	132.404	1092.93	3.76877	13.6306	5.17788e-44	3.27775e-41	UP	ISG15 ubiquitin like modifier [Source:NCBI gene;Acc:100145895]	[GO:0005515:protein binding][GO:0005178:integrin binding][GO:0031386:protein tag][GO:0007229:integrin-mediated signaling pathway][GO:0009617:response to bacterium][GO:0019941:modification-dependent protein catabolic process][GO:0030501:positive regulation of bone mineralization][GO:0031397:negative regulation of protein ubiquitination][GO:0032020:ISG15-protein conjugation][GO:0032649:regulation o…	[ssc04622:RIG-I-like receptor signaling pathway]	-
ENSSSCG00000003839	6	155800840	155894915	7596	+	-	52.126	40.2353	44.6358	17.8455	18.7384	17.1359	2792.81	2671.63	2776.05	868.978	904.444	893.933	1817.97	1.62727	3.08927	1.07055e-43	6.58862e-41	UP	phospholipid phosphatase 3 [Source:NCBI gene;Acc:100512419]	[GO:0006644:phospholipid metabolic process][GO:0030111:regulation of Wnt signaling pathway][GO:0042577:lipid phosphatase activity][GO:0016020:membrane][GO:0016021:integral component of membrane][GO:0016311:dephosphorylation][GO:0005178:integrin binding][GO:0042392:sphingosine-1-phosphate phosphatase activity][GO:0001568:blood vessel development][GO:0001702:gastrulation with mouth forming second][…	[ssc00561:Glycerolipid metabolism][ssc00564:Glycerophospholipid metabolism][ssc00565:Ether lipid metabolism][ssc00600:Sphingolipid metabolism][ssc04666:Fc gamma R-mediated phagocytosis][ssc04975:Fat digestion and absorption]	-
ENSSSCG00000007032	17	11196253	11210458	1686	-	PLAT	363.005	274.022	288.522	125.2	131.088	123.345	9366.22	8762.34	8641.48	2935.96	3047.03	3098.75	5975.3	1.55946	2.94744	4.23007e-43	2.53301e-40	UP	plasminogen activator, tissue type [Source:NCBI gene;Acc:397121]	[GO:0005576:extracellular region][GO:0004252:serine-type endopeptidase activity][GO:0006508:proteolysis][GO:0031639:plasminogen activation][GO:0005615:extracellular space][GO:0016787:hydrolase activity][GO:0008233:peptidase activity][GO:0008236:serine-type peptidase activity][GO:0004252:serine-type endopeptidase activity][GO:0006508:proteolysis][GO:0048008:platelet-derived growth factor receptor …	[ssc04610:Complement and coagulation cascades][ssc05202:Transcriptional misregulation in cancer]	-
ENSSSCG00000008090	3	43718427	43731120	1807	+	IL1A	30.846	37.7656	33.3818	6.79751	6.33143	6.29184	853.006	1294.29	1071.57	170.843	157.731	169.411	619.475	2.69178	6.46111	2.24202e-42	1.30721e-39	UP	interleukin 1 alpha [Source:NCBI gene;Acc:397094]	[GO:0005576:extracellular region][GO:0006955:immune response][GO:0005615:extracellular space][GO:0005125:cytokine activity][GO:0006954:inflammatory response][GO:0005149:interleukin-1 receptor binding][GO:0005829:cytosol][GO:0005615:extracellular space][GO:0001660:fever generation][GO:0051781:positive regulation of cell division][GO:0034605:cellular response to heat][GO:0005507:copper ion binding]…	[ssc04010:MAPK signaling pathway][ssc04060:Cytokine-cytokine receptor interaction][ssc04210:Apoptosis][ssc04380:Osteoclast differentiation][ssc04640:Hematopoietic cell lineage][ssc04932:Non-alcoholic fatty liver disease (NAFLD)][ssc04940:Type I diabetes mellitus][ssc05020:Prion diseases][ssc05132:Salmonella infection][ssc05133:Pertussis][ssc05140:Leishmaniasis][ssc05152:Tuberculosis][ssc05162:Mea…	-
ENSSSCG00000006862	4	117496917	117511211	2482	-	VCAM1	13.003	11.7797	11.9385	2.50499	3.0375	2.5572	493.901	554.514	526.384	86.476	103.938	94.5744	309.965	2.46344	5.51532	2.46315e-42	1.39932e-39	UP	vascular cell adhesion molecule 1 [Source:NCBI gene;Acc:396925]	[GO:0016020:membrane][GO:0016021:integral component of membrane][GO:0007155:cell adhesion][GO:0098609:cell-cell adhesion][GO:0005887:integral component of plasma membrane][GO:0055114:oxidation-reduction process][GO:0005178:integrin binding][GO:0007155:cell adhesion][GO:0005178:integrin binding][GO:0008131:primary amine oxidase activity][GO:0050839:cell adhesion molecule binding][GO:0007157:hetero…	[ssc04064:NF-kappa B signaling pathway][ssc04514:Cell adhesion molecules (CAMs)][ssc04668:TNF signaling pathway][ssc04670:Leukocyte transendothelial migration][ssc05143:African trypanosomiasis][ssc05144:Malaria][ssc05166:HTLV-I infection]	-
ENSSSCG00000016254	15	129172242	129176613	1867	+	CCL20	10.0622	9.77845	9.23114	0.81223	1.02723	0.413859	287.495	346.252	306.162	21.0917	26.4404	11.5134	166.492	4.00604	16.0672	6.22718e-42	3.44923e-39	UP	C-C motif chemokine ligand 20 [Source:NCBI gene;Acc:553951]	[GO:0005576:extracellular region][GO:0006955:immune response][GO:0008009:chemokine activity][GO:0005615:extracellular space][GO:0007186:G protein-coupled receptor signaling pathway][GO:0005125:cytokine activity][GO:0005615:extracellular space][GO:0006935:chemotaxis][GO:0006954:inflammatory response][GO:0002548:monocyte chemotaxis][GO:0030593:neutrophil chemotaxis][GO:0008009:chemokine activity][G…	[ssc04060:Cytokine-cytokine receptor interaction][ssc04062:Chemokine signaling pathway][ssc04668:TNF signaling pathway][ssc05323:Rheumatoid arthritis]	-
ENSSSCG00000010451	14	101193078	101206684	6184	+	IFIT2	4.40655	5.23987	4.38416	0.147131	0.481234	0.285594	417.025	614.565	481.624	12.655	41.0282	26.3163	265.536	4.22677	18.7234	2.22373e-39	1.20168e-36	UP	interferon induced protein with tetratricopeptide repeats 2 [Source:NCBI gene;Acc:100155467]	[GO:0005515:protein binding][GO:0035457:cellular response to interferon-alpha][GO:0005829:cytosol][GO:0051607:defense response to virus][GO:0009615:response to virus][GO:0032091:negative regulation of protein binding][GO:0043065:positive regulation of apoptotic process][GO:0005737:cytoplasm][GO:0005783:endoplasmic reticulum]	-	-
ENSSSCG00000027372	9	72963815	72999761	17002	-	SAMD9	16.6945	22.8675	19.263	3.40723	2.80253	3.55539	1796.58	3049.82	2406.33	333.249	271.698	372.541	1371.7	2.89063	7.41596	4.53291e-39	2.39122e-36	UP	sterile alpha motif domain-containing protein 9 [Source:NCBI gene;Acc:100519098]	[GO:0005515:protein binding][GO:0005515:protein binding][GO:0005737:cytoplasm][GO:0005515:protein binding][GO:0034058:endosomal vesicle fusion][GO:0005737:cytoplasm][GO:0005829:cytosol][GO:0043231:intracellular membrane-bounded organelle]	-	-
ENSSSCG00000008954	8	70141611	70149557	1009	+	-	36.4486	30.7848	33.2716	7.53717	6.6721	4.99503	375.955	393.526	398.369	70.6572	61.9982	50.1655	225.112	2.68352	6.42423	7.56729e-38	3.89909e-35	UP		[GO:0005576:extracellular region][GO:0006955:immune response][GO:0008009:chemokine activity][GO:0006935:chemotaxis][GO:0006952:defense response][GO:0006955:immune response][GO:0005615:extracellular space][GO:0006954:inflammatory response][GO:0071222:cellular response to lipopolysaccharide][GO:0030593:neutrophil chemotaxis][GO:0008009:chemokine activity][GO:0030595:leukocyte chemotaxis][GO:0061844…	-	-
ENSSSCG00000014982	9	33213291	33224915	2385	-	MMP7	150.033	147.811	139.58	57.1285	52.074	50.6785	5476.09	6686.1	5913.77	1895.09	1712.24	1801.02	3914.05	1.74079	3.34218	1.13982e-37	5.73952e-35	UP	matrix metallopeptidase 7 [Source:NCBI gene;Acc:397411]	[GO:0008270:zinc ion binding][GO:0006508:proteolysis][GO:0004222:metalloendopeptidase activity][GO:0008237:metallopeptidase activity][GO:0031012:extracellular matrix][GO:0005615:extracellular space][GO:0016787:hydrolase activity][GO:0046872:metal ion binding][GO:0008233:peptidase activity][GO:0004222:metalloendopeptidase activity][GO:0030198:extracellular matrix organization][GO:0030574:collagen …	[ssc04310:Wnt signaling pathway]	-
ENSSSCG00000007362	17	46118825	46143671	5317	+	SRSF6	56.3707	47.0598	48.6615	23.5027	23.3216	20.5665	3840.63	3973.59	3848.51	1455.33	1431.43	1364.34	2652.3	1.45617	2.74378	4.97881e-37	2.45134e-34	UP	serine and arginine rich splicing factor 6 [Source:NCBI gene;Acc:768102]	[GO:0003676:nucleic acid binding][GO:0005634:nucleus][GO:0003723:RNA binding][GO:0003723:RNA binding][GO:0000381:regulation of alternative mRNA splicing, via spliceosome][GO:0006376:mRNA splice site selection][GO:0045292:mRNA cis splicing, via spliceosome][GO:0016607:nuclear speck][GO:0000380:alternative mRNA splicing, via spliceosome][GO:0036002:pre-mRNA binding][GO:0036002:pre-mRNA binding][GO:…	[ssc03040:Spliceosome][ssc05168:Herpes simplex infection]	-
ENSSSCG00000035690	6	91389859	91408301	12748	-	SFPQ	61.1008	58.2617	59.4588	24.1372	25.1169	24.1647	7942.43	9385.84	8971.81	2851.6	2941.27	3058.45	5858.57	1.57093	2.97097	2.76806e-35	1.33324e-32	UP	splicing factor proline and glutamine rich [Source:NCBI gene;Acc:110261143]	[GO:0003676:nucleic acid binding][GO:0003723:RNA binding][GO:0003676:nucleic acid binding][GO:0003723:RNA binding][GO:0003676:nucleic acid binding][GO:0003723:RNA binding][GO:0032839:dendrite cytoplasm][GO:0000976:transcription regulatory region sequence-specific DNA binding][GO:0000980:RNA polymerase II distal enhancer sequence-specific DNA binding][GO:0003677:DNA binding][GO:0003682:chromatin b…	-	-
ENSSSCG00000006919	4	127360308	127378940	7255	+	-	2.12185	2.67389	1.95061	0.111923	0.119314	0.181043	197.982	309.199	211.27	9.49127	10.0291	16.4477	125.736	4.29725	19.6608	7.17815e-34	3.38381e-31	UP	guanylate-binding protein 7 [Source:NCBI gene;Acc:100155195]	[GO:0003924:GTPase activity][GO:0005525:GTP binding][GO:0000166:nucleotide binding][GO:0016020:membrane][GO:0050830:defense response to Gram-positive bacterium][GO:0003924:GTPase activity][GO:0005525:GTP binding][GO:0031410:cytoplasmic vesicle][GO:0071346:cellular response to interferon-gamma][GO:0042832:defense response to protozoan][GO:0020005:symbiont-containing vacuole membrane][GO:0003924:GT…	-	-
ENSSSCG00000016512	18	10509535	10588832	16642	+	ZC3HAV1	24.4954	27.6421	27.9576	7.42256	7.59911	8.11633	2600.09	3636.28	3444.77	716.063	726.655	838.833	1993.78	2.08453	4.24138	2.1184e-33	9.77818e-31	UP	zinc finger CCCH-type containing, antiviral 1 [Source:NCBI gene;Acc:100415778]	[GO:0046872:metal ion binding][GO:0003950:NAD+ ADP-ribosyltransferase activity][GO:0046872:metal ion binding][GO:0003950:NAD+ ADP-ribosyltransferase activity][GO:0046872:metal ion binding][GO:0003950:NAD+ ADP-ribosyltransferase activity][GO:0009615:response to virus][GO:0045071:negative regulation of viral genome replication][GO:0061014:positive regulation of mRNA catabolic process][GO:0005829:cy…	-	-
ENSSSCG00000040746	15	75562237	75754573	42025	-	LRP2	20.6337	19.9254	20.6533	6.90507	7.68164	7.89584	5891.01	7050.24	6844.79	1791.74	1975.74	2194.95	4291.41	1.7301	3.3175	1.0722e-32	4.8481e-30	UP	LDL receptor related protein 2 [Source:NCBI gene;Acc:100519689]	[GO:0005509:calcium ion binding][GO:0005515:protein binding][GO:0016020:membrane][GO:0016021:integral component of membrane][GO:0005509:calcium ion binding][GO:0005515:protein binding][GO:0016020:membrane][GO:0016021:integral component of membrane][GO:0051087:chaperone binding][GO:0001843:neural tube closure][GO:0003139:secondary heart field specification][GO:0003148:outflow tract septum morphoge…	-	-
ENSSSCG00000015897	15	68928254	68985492	14142	-	IFIH1	6.49735	8.18094	7.65151	0.89071	1.1459	1.4669	677.139	1056.64	925.649	84.3668	107.585	148.852	500.039	2.95809	7.77094	4.40428e-32	1.95162e-29	UP	interferon induced with helicase C domain 1 [Source:NCBI gene;Acc:100101927]	[GO:0003677:DNA binding][GO:0016787:hydrolase activity][GO:0005524:ATP binding][GO:0046872:metal ion binding][GO:0005737:cytoplasm][GO:0008270:zinc ion binding][GO:0003725:double-stranded RNA binding][GO:0003727:single-stranded RNA binding][GO:0042802:identical protein binding][GO:0043021:ribonucleoprotein complex binding][GO:0009615:response to virus][GO:0016925:protein sumoylation][GO:0032727:p…	[ssc04622:RIG-I-like receptor signaling pathway][ssc05161:Hepatitis B][ssc05162:Measles][ssc05164:Influenza A][ssc05168:Herpes simplex infection]	-
ENSSSCG00000040663	6	18877492	18916601	14094	+	HERPUD1	26.1929	22.381	23.8326	74.2666	73.313	68.4165	2658.01	2814.73	2807.38	6849.53	6702.19	6760.01	4765.31	-1.29461	0.407647	6.50554e-32	2.82621e-29	DOWN	homocysteine inducible ER protein with ubiquitin like domain 1 [Source:NCBI gene;Acc:100622579]	[GO:0016020:membrane][GO:0016021:integral component of membrane][GO:0006511:ubiquitin-dependent protein catabolic process][GO:0005789:endoplasmic reticulum membrane][GO:0030968:endoplasmic reticulum unfolded protein response][GO:0044325:ion channel binding][GO:0034704:calcium channel complex][GO:0032469:endoplasmic reticulum calcium ion homeostasis][GO:1902236:negative regulation of endoplasmic r…	[ssc04141:Protein processing in endoplasmic reticulum]	-
ENSSSCG00000001952	7	64507743	64511304	1871	+	NFKBIA	48.5114	33.4853	37.088	15.1967	16.0824	14.4541	1389.03	1188.24	1232.71	395.469	414.841	402.969	837.21	1.65092	3.14034	2.28976e-31	9.75613e-29	UP	NFKB inhibitor alpha [Source:NCBI gene;Acc:406188]	[GO:0005515:protein binding][GO:0005634:nucleus][GO:0005737:cytoplasm][GO:0005515:protein binding][GO:0005634:nucleus][GO:0005737:cytoplasm][GO:0032496:response to lipopolysaccharide][GO:0008139:nuclear localization sequence binding][GO:0008139:nuclear localization sequence binding][GO:0019899:enzyme binding][GO:0031625:ubiquitin protein ligase binding][GO:0031625:ubiquitin protein ligase binding…	[ssc04062:Chemokine signaling pathway][ssc04064:NF-kappa B signaling pathway][ssc04210:Apoptosis][ssc04380:Osteoclast differentiation][ssc04620:Toll-like receptor signaling pathway][ssc04621:NOD-like receptor signaling pathway][ssc04622:RIG-I-like receptor signaling pathway][ssc04623:Cytosolic DNA-sensing pathway][ssc04660:T cell receptor signaling pathway][ssc04662:B cell receptor signaling path…	-
ENSSSCG00000023379	2	13353854	13369332	1582	+	UBE2L6	83.5156	53.74	54.3115	20.8965	20.1908	15.8037	2021.94	1612.43	1526.34	459.799	440.369	372.541	1072.24	2.02077	4.058	2.3383e-31	9.77497e-29	UP	ubiquitin conjugating enzyme E2 L6 [Source:NCBI gene;Acc:100514753]	[GO:0000166:nucleotide binding][GO:0005524:ATP binding][GO:0016740:transferase activity][GO:0016567:protein ubiquitination][GO:0006511:ubiquitin-dependent protein catabolic process][GO:0031625:ubiquitin protein ligase binding][GO:0061631:ubiquitin conjugating enzyme activity][GO:0000151:ubiquitin ligase complex][GO:0032020:ISG15-protein conjugation][GO:0019787:ubiquitin-like protein transferase a…	[ssc04120:Ubiquitin mediated proteolysis][ssc05012:Parkinson's disease]	-
ENSSSCG00000030108	17	50925791	50958705	14158	-	ZNFX1	19.6127	19.0809	20.6783	5.23193	5.73573	6.84901	2200.97	2653.74	2693.69	533.62	579.865	748.371	1568.38	2.01815	4.05063	7.49771e-30	3.0531e-27	UP	zinc finger NFX1-type containing 1 [Source:NCBI gene;Acc:100624243]	[GO:0008270:zinc ion binding][GO:0003700:DNA-binding transcription factor activity][GO:0006355:regulation of transcription, DNA-templated][GO:0005634:nucleus][GO:0005634:nucleus][GO:0003723:RNA binding][GO:0030702:chromatin silencing at centromere][GO:0000775:chromosome, centromeric region][GO:0031048:chromatin silencing by small RNA][GO:0031380:nuclear RNA-directed RNA polymerase complex][GO:000…	-	Others
ENSSSCG00000036383	12	3212470	3222850	2337	+	LGALS3BP	275.636	120.522	174.253	42.7612	43.3524	39.3209	9858.01	5341.98	7234.2	1389.94	1396.78	1369.27	4431.7	2.43256	5.39852	7.579e-30	3.0531e-27	UP	galectin 3 binding protein [Source:NCBI gene;Acc:110255948]	[GO:0016020:membrane][GO:0005515:protein binding][GO:0005044:scavenger receptor activity][GO:0006897:endocytosis][GO:0005615:extracellular space]	-	-
ENSSSCG00000013655	2	69097009	69108205	3046	+	ICAM1	89.1908	72.8073	86.1783	32.9324	37.0176	36.1115	4157.62	4206.13	4663.16	1395.22	1554.51	1639.01	2935.94	1.50503	2.8383	9.68119e-30	3.83029e-27	UP	intercellular adhesion molecule 1 [Source:NCBI gene;Acc:396750]	[GO:0016020:membrane][GO:0098609:cell-cell adhesion][GO:0016021:integral component of membrane][GO:0005887:integral component of plasma membrane][GO:0005178:integrin binding][GO:0007155:cell adhesion][GO:0005178:integrin binding][GO:0002291:T cell activation via T cell receptor contact with antigen bound to MHC molecule on antigen presenting cell][GO:0002457:T cell antigen processing and presenta…	[ssc04064:NF-kappa B signaling pathway][ssc04514:Cell adhesion molecules (CAMs)][ssc04650:Natural killer cell mediated cytotoxicity][ssc04668:TNF signaling pathway][ssc04670:Leukocyte transendothelial migration][ssc05143:African trypanosomiasis][ssc05144:Malaria][ssc05150:Staphylococcus aureus infection][ssc05164:Influenza A][ssc05166:HTLV-I infection][ssc05169:Epstein-Barr virus infection][ssc05…	-
ENSSSCG00000035078	17	48285722	48302502	5975	+	CD40	16.2388	9.45952	10.61	3.69274	3.81852	3.1221	1484.86	1071.97	1126.18	306.884	314.55	277.966	763.736	2.03477	4.09756	1.84049e-29	7.15403e-27	UP	CD40 molecule [Source:NCBI gene;Acc:397395]	[GO:0005515:protein binding][GO:0038023:signaling receptor activity][GO:0009897:external side of plasma membrane][GO:0050776:regulation of immune response][GO:0042113:B cell activation][GO:0016020:membrane][GO:0016021:integral component of membrane][GO:0002376:immune system process][GO:0019899:enzyme binding][GO:0031625:ubiquitin protein ligase binding][GO:0001934:positive regulation of protein p…	[ssc04060:Cytokine-cytokine receptor interaction][ssc04064:NF-kappa B signaling pathway][ssc04514:Cell adhesion molecules (CAMs)][ssc04620:Toll-like receptor signaling pathway][ssc04672:Intestinal immune network for IgA production][ssc05144:Malaria][ssc05145:Toxoplasmosis][ssc05166:HTLV-I infection][ssc05169:Epstein-Barr virus infection][ssc05202:Transcriptional misregulation in cancer][ssc05310:…	-
ENSSSCG00000031781	6	28540808	28548152	10071	-	PSMB10	14.5858	12.3075	12.7335	6.03706	5.48197	4.83586	1227.91	1284.07	1244.34	461.908	415.753	396.39	838.395	1.56114	2.95087	1.90741e-29	7.28631e-27	UP	proteasome subunit beta 10 [Source:NCBI gene;Acc:733626]	[GO:0004298:threonine-type endopeptidase activity][GO:0051603:proteolysis involved in cellular protein catabolic process][GO:0005839:proteasome core complex][GO:0004175:endopeptidase activity][GO:0002376:immune system process][GO:0005634:nucleus][GO:0005737:cytoplasm][GO:0016787:hydrolase activity][GO:0008233:peptidase activity][GO:0006508:proteolysis][GO:0000502:proteasome complex][GO:0004298:th…	[ssc03050:Proteasome]	-
ENSSSCG00000036723	5	59244702	59268025	3500	-	EMP1	12.9369	11.2983	11.5617	38.0191	38.4701	36.3472	692.936	749.999	718.855	1850.8	1856.3	1895.6	1294.08	-1.37451	0.385684	5.59782e-29	2.10212e-26	DOWN	epithelial membrane protein 1 [Source:NCBI gene;Acc:100101477]	[GO:0016020:membrane][GO:0016021:integral component of membrane][GO:0016049:cell growth][GO:0008219:cell death][GO:0032060:bleb assembly][GO:0005886:plasma membrane]	-	-
ENSSSCG00000016925	16	37296595	37305877	6066	-	PLK2	34.2819	31.5621	31.1947	14.5869	14.3799	15.0033	3182.45	3631.17	3361.52	1230.7	1202.58	1356.11	2327.42	1.42449	2.6842	9.11494e-28	3.36584e-25	UP	polo like kinase 2 [Source:NCBI gene;Acc:397251]	[GO:0004672:protein kinase activity][GO:0005524:ATP binding][GO:0006468:protein phosphorylation][GO:0005515:protein binding][GO:0000166:nucleotide binding][GO:0004674:protein serine/threonine kinase activity][GO:0016301:kinase activity][GO:0016310:phosphorylation][GO:0005634:nucleus][GO:0016740:transferase activity][GO:0005737:cytoplasm][GO:0032465:regulation of cytokinesis][GO:0000278:mitotic ce…	-	-
ENSSSCG00000030548	8	130529324	130590841	10996	-	HERC5	1.13409	1.45187	1.35439	0.00961228	0.0251517	0.041981	136.902	217.206	189.785	1.05459	2.73521	4.93431	92.1028	5.89584	59.542	1.41733e-27	5.14792e-25	UP	HECT and RLD domain containing E3 ubiquitin protein ligase 5 [Source:NCBI gene;Acc:100518083]	[GO:0004842:ubiquitin-protein transferase activity][GO:0016740:transferase activity][GO:0016567:protein ubiquitination][GO:0032020:ISG15-protein conjugation][GO:0042296:ISG15 transferase activity][GO:0042296:ISG15 transferase activity][GO:0032020:ISG15-protein conjugation][GO:0050688:regulation of defense response to virus][GO:0050688:regulation of defense response to virus][GO:0004842:ubiquitin-…	-	-
ENSSSCG00000007508	17	57975982	57986117	1407	-	ZBP1	34.0399	12.3529	21.3823	3.34111	2.63213	2.19666	732.953	329.642	534.441	65.3843	51.0573	46.0536	293.255	3.30333	9.87188	2.37077e-27	8.47205e-25	UP	Z-DNA binding protein 1 [Source:NCBI gene;Acc:100144524]	[GO:0003723:RNA binding][GO:0003726:double-stranded RNA adenosine deaminase activity][GO:0003677:DNA binding][GO:0005634:nucleus][GO:0005737:cytoplasm][GO:0005829:cytosol]	[ssc04623:Cytosolic DNA-sensing pathway]	-
ENSSSCG00000010479	14	105036961	105044712	4106	-	RBP4	147.219	151.379	146.834	65.4647	64.1283	61.8294	4832.65	6158.42	5595.07	1953.09	1896.42	1976.19	3735.31	1.50931	2.84675	3.61219e-27	1.25049e-24	UP	retinol binding protein 4 [Source:NCBI gene;Acc:397124]	[GO:0005501:retinoid binding][GO:0034632:retinol transmembrane transporter activity][GO:0005576:extracellular region][GO:0019841:retinol binding][GO:0001654:eye development][GO:0006094:gluconeogenesis][GO:0030277:maintenance of gastrointestinal epithelium][GO:0032024:positive regulation of insulin secretion][GO:0032526:response to retinoic acid][GO:0034633:retinol transport][GO:0042572:retinol me…	-	-
ENSSSCG00000030798	3	17311058	17326641	12933	-	FUS	66.7354	56.4267	52.7202	25.8507	25.2524	27.4792	5817.29	6095.82	5334.56	2048	1983.03	2332.29	3935.17	1.43815	2.70973	6.89475e-27	2.35015e-24	UP	FUS RNA binding protein [Source:NCBI gene;Acc:100522185]	[GO:0006355:regulation of transcription, DNA-templated][GO:0003676:nucleic acid binding][GO:0003723:RNA binding][GO:0005634:nucleus][GO:0046872:metal ion binding][GO:0006355:regulation of transcription, DNA-templated][GO:0003676:nucleic acid binding][GO:0003723:RNA binding][GO:0046872:metal ion binding][GO:1903508:positive regulation of nucleic acid-templated transcription][GO:0003682:chromatin b…	[ssc05202:Transcriptional misregulation in cancer]	-
ENSSSCG00000001906	7	58802880	58809775	8900	+	CYP1A1	1.84994	1.19619	1.33803	0.163571	0.153643	0.119065	170.601	136.712	143.234	13.7096	12.7643	10.691	81.2853	3.60968	12.2074	1.296e-26	4.35065e-24	UP	cytochrome P450 1A1 [Source:NCBI gene;Acc:403103]	[GO:0055114:oxidation-reduction process][GO:0020037:heme binding][GO:0005506:iron ion binding][GO:0016705:oxidoreductase activity, acting on paired donors, with incorporation or reduction of molecular oxygen][GO:0016712:oxidoreductase activity, acting on paired donors, with incorporation or reduction of molecular oxygen, reduced flavin or flavoprotein as one donor, and incorporation of one atom o…	[ssc00140:Steroid hormone biosynthesis][ssc00380:Tryptophan metabolism][ssc00830:Retinol metabolism][ssc00980:Metabolism of xenobiotics by cytochrome P450][ssc04913:Ovarian steroidogenesis][ssc05204:Chemical carcinogenesis]	-
ENSSSCG00000040332	3	109078282	109105526	3002	-	LBH	10.8423	7.31563	7.73863	33.0362	35.3131	28.2941	498.113	416.524	412.692	1379.4	1461.52	1265.65	905.649	-1.62911	0.323287	1.43616e-26	4.74918e-24	DOWN	limb bud and heart development [Source:NCBI gene;Acc:102160087]	[GO:0006355:regulation of transcription, DNA-templated][GO:0005634:nucleus][GO:0005737:cytoplasm][GO:0010468:regulation of gene expression][GO:0030879:mammary gland development][GO:0033147:negative regulation of intracellular estrogen receptor signaling pathway][GO:0043408:regulation of MAPK cascade][GO:0045892:negative regulation of transcription, DNA-templated][GO:0045893:positive regulation of…	-	-
ENSSSCG00000022099	17	38103593	38114983	14569	+	TP53INP2	3.88368	2.98138	3.63672	12.2531	11.9313	12.2297	385.432	366.694	418.959	1105.21	1066.73	1181.77	754.132	-1.51615	0.349619	2.49122e-26	8.11699e-24	DOWN	tumor protein p53 inducible nuclear protein 2 [Source:NCBI gene;Acc:100152247]	[GO:0045893:positive regulation of transcription, DNA-templated][GO:0010508:positive regulation of autophagy][GO:0005634:nucleus][GO:0045893:positive regulation of transcription, DNA-templated][GO:0000045:autophagosome assembly][GO:0005776:autophagosome][GO:0043130:ubiquitin binding][GO:0000045:autophagosome assembly][GO:0001649:osteoblast differentiation][GO:0001894:tissue homeostasis][GO:000651…	-	-
ENSSSCG00000012823	X	125218801	125231176	17414	+	DKC1	25.9604	18.4274	19.5254	9.68519	10.1482	9.43115	1869.24	1644.38	1631.97	633.806	658.275	661.198	1183.14	1.39718	2.63387	1.541e-25	4.94818e-23	UP	dyskerin pseudouridine synthase 1 [Source:NCBI gene;Acc:100216430]	[GO:0003723:RNA binding][GO:0006396:RNA processing][GO:0009982:pseudouridine synthase activity][GO:0001522:pseudouridine synthesis][GO:0009451:RNA modification][GO:0003723:RNA binding][GO:0006396:RNA processing][GO:0009982:pseudouridine synthase activity][GO:0001522:pseudouridine synthesis][GO:0009451:RNA modification][GO:0003723:RNA binding][GO:0006396:RNA processing][GO:0009982:pseudouridine sy…	[ssc03008:Ribosome biogenesis in eukaryotes]	-
ENSSSCG00000005494	1	255532022	255630963	86600	-	TNC	79.0998	66.0975	72.239	27.5433	30.3205	34.0911	11823.1	12244	12533.9	3741.67	4082.76	4961.45	8231.14	1.51711	2.86217	7.28126e-25	2.30462e-22	UP	tenascin C [Source:NCBI gene;Acc:397460]	[GO:0005515:protein binding][GO:0007155:cell adhesion][GO:0042127:regulation of cell population proliferation][GO:0062023:collagen-containing extracellular matrix][GO:0045545:syndecan binding][GO:0007528:neuromuscular junction development][GO:0008284:positive regulation of cell population proliferation][GO:0009611:response to wounding][GO:0010628:positive regulation of gene expression][GO:0014012…	[ssc04151:PI3K-Akt signaling pathway][ssc04510:Focal adhesion][ssc04512:ECM-receptor interaction][ssc05206:MicroRNAs in cancer]	-
ENSSSCG00000009616	14	6387536	6402773	3528	-	HR	2.43811	1.37483	1.29983	9.15534	10.9283	9.48009	131.637	91.993	81.4642	449.253	531.543	498.366	297.376	-2.27936	0.205989	9.85995e-25	3.07686e-22	DOWN	HR lysine demethylase and nuclear receptor corepressor [Source:NCBI gene;Acc:397617]	[GO:0005634:nucleus][GO:0000976:transcription regulatory region sequence-specific DNA binding][GO:0031490:chromatin DNA binding][GO:0032454:histone demethylase activity (H3-K9 specific)][GO:0033169:histone H3-K9 demethylation][GO:0000785:chromatin][GO:0003714:transcription corepressor activity][GO:0045892:negative regulation of transcription, DNA-templated][GO:0005654:nucleoplasm][GO:0016604:nucl…	-	-
ENSSSCG00000006543	4	95178756	95194668	3417	+	ADAR	43.3381	29.0798	32.0471	15.9765	16.3347	13.3092	2266.26	1884.58	1945.29	759.301	769.507	677.646	1383.76	1.46681	2.76409	5.16713e-24	1.59004e-21	UP	adenosine deaminase RNA specific [Source:NCBI gene;Acc:100523784]	[GO:0003723:RNA binding][GO:0006396:RNA processing][GO:0004000:adenosine deaminase activity][GO:0003726:double-stranded RNA adenosine deaminase activity][GO:0005634:nucleus][GO:0005737:cytoplasm][GO:0005730:nucleolus][GO:0003725:double-stranded RNA binding][GO:0003726:double-stranded RNA adenosine deaminase activity][GO:0008251:tRNA-specific adenosine deaminase activity][GO:0001649:osteoblast dif…	[ssc04623:Cytosolic DNA-sensing pathway][ssc05162:Measles][ssc05164:Influenza A]	-
ENSSSCG00000024911	6	18650323	18657676	1778	+	-	11.8224	23.5452	24.5854	2.3368	2.55856	2.67812	275.911	681.004	666.037	49.5655	53.7925	60.8565	297.861	3.30233	9.86504	1.89874e-23	5.76279e-21	UP	metallothionein-1E [Source:NCBI gene;Acc:100037920]	[GO:0046872:metal ion binding][GO:0046872:metal ion binding][GO:0046872:metal ion binding][GO:0046872:metal ion binding][GO:0046872:metal ion binding][GO:0005634:nucleus][GO:0005737:cytoplasm][GO:0006882:cellular zinc ion homeostasis][GO:0046872:metal ion binding][GO:0010273:detoxification of copper ion][GO:0071276:cellular response to cadmium ion][GO:0071280:cellular response to copper ion][GO:0…	-	-
ENSSSCG00000032474	8	71690758	71696162	4232	-	CXCL10	1.65854	2.05347	1.548	0.0716651	0.0468802	0.0521654	107.416	164.821	116.377	4.21834	2.73521	3.28954	66.4762	5.25609	38.2155	3.78256e-23	1.13252e-20	UP	C-X-C motif chemokine ligand 10 [Source:NCBI gene;Acc:494019]	[GO:0005576:extracellular region][GO:0006955:immune response][GO:0008009:chemokine activity][GO:0006935:chemotaxis][GO:0006952:defense response][GO:0005125:cytokine activity][GO:0005615:extracellular space][GO:0050918:positive chemotaxis][GO:0008201:heparin binding][GO:0042056:chemoattractant activity][GO:0048248:CXCR3 chemokine receptor binding][GO:0007186:G protein-coupled receptor signaling pa…	[ssc04060:Cytokine-cytokine receptor interaction][ssc04062:Chemokine signaling pathway][ssc04620:Toll-like receptor signaling pathway][ssc04622:RIG-I-like receptor signaling pathway][ssc04623:Cytosolic DNA-sensing pathway][ssc04668:TNF signaling pathway][ssc05164:Influenza A]	-
ENSSSCG00000032831	14	28180133	28202084	12374	-	BRI3BP	22.3585	17.6733	18.8053	10.8543	10.5203	10.2712	2127.25	2083.9	2076.89	938.581	901.709	951.5	1513.3	1.17137	2.25226	4.77143e-23	1.40954e-20	UP	BRI3 binding protein [Source:NCBI gene;Acc:100155348]	[GO:0005739:mitochondrion][GO:0016020:membrane][GO:0016021:integral component of membrane][GO:0005739:mitochondrion][GO:0016020:membrane][GO:0016021:integral component of membrane]	-	-
ENSSSCG00000017882	12	50488136	50506140	22882	-	MYBBP1A	54.1457	37.9453	46.6397	20.7974	21.5654	22.9388	6830.37	5932.27	6829.57	2384.42	2450.75	2817.49	4540.81	1.35614	2.56	7.28735e-23	2.12445e-20	UP	MYB binding protein 1a [Source:NCBI gene;Acc:100520635]	[GO:0006355:regulation of transcription, DNA-templated][GO:0003677:DNA binding][GO:0008134:transcription factor binding][GO:0005730:nucleolus][GO:0003714:transcription corepressor activity][GO:0070888:E-box binding][GO:0022904:respiratory electron transport chain][GO:0032922:circadian regulation of gene expression][GO:0042149:cellular response to glucose starvation][GO:0045892:negative regulation…	-	-
ENSSSCG00000036592	12	4800594	4804536	10841	+	SRSF2	88.6241	81.9948	78.8057	43.7393	45.5638	37.2596	4984.29	5715.07	5144.78	2235.72	2308.52	2040.34	3738.12	1.26678	2.40623	1.05861e-22	3.04604e-20	UP	serine and arginine rich splicing factor 2 [Source:NCBI gene;Acc:768117]	[GO:0003676:nucleic acid binding][GO:0003723:RNA binding][GO:0043484:regulation of RNA splicing][GO:0005634:nucleus][GO:0005634:nucleus][GO:0000381:regulation of alternative mRNA splicing, via spliceosome][GO:0006397:mRNA processing][GO:0008380:RNA splicing][GO:0005654:nucleoplasm][GO:0016607:nuclear speck][GO:0005737:cytoplasm][GO:0003723:RNA binding][GO:0000381:regulation of alternative mRNA sp…	[ssc03040:Spliceosome][ssc05168:Herpes simplex infection]	-
ENSSSCG00000003465	6	74931820	74962295	11425	+	FBLIM1	7.6075	4.95094	6.20421	21.7892	21.7464	19.1192	370.689	298.977	350.923	964.945	954.59	907.091	641.203	-1.46696	0.361744	5.68919e-22	1.61602e-19	DOWN	filamin binding LIM protein 1 [Source:NCBI gene;Acc:100521094]	[GO:0046872:metal ion binding][GO:0005925:focal adhesion][GO:0098609:cell-cell adhesion][GO:0001725:stress fiber][GO:0031005:filamin binding][GO:0046872:metal ion binding][GO:0046872:metal ion binding][GO:0005925:focal adhesion][GO:0098609:cell-cell adhesion][GO:0001725:stress fiber][GO:0031005:filamin binding][GO:0046872:metal ion binding][GO:0031005:filamin binding][GO:0033623:regulation of int…	-	-
ENSSSCG00000017754	12	44140505	44173633	9400	+	-	143.489	143.449	145.119	72.8164	73.4535	69.5734	4820.01	5971.88	5658.63	2223.07	2222.82	2275.54	3861.99	1.29115	2.44724	1.06337e-21	2.98229e-19	UP	galectin 9 [Source:NCBI gene;Acc:396972]	[GO:0030246:carbohydrate binding][GO:0030246:carbohydrate binding][GO:0030246:carbohydrate binding][GO:0005634:nucleus][GO:0005829:cytosol][GO:0030246:carbohydrate binding][GO:0016936:galactoside binding][GO:0010628:positive regulation of gene expression][GO:0010629:negative regulation of gene expression][GO:0032689:negative regulation of interferon-gamma production][GO:2000562:negative regulatio…	-	-
ENSSSCG00000028748	6	158458570	158512371	3049	+	NDC1	28.5951	28.48	27.6346	13.7021	13.9032	11.7478	1334.27	1646.93	1496.79	581.076	584.424	533.728	1029.54	1.39796	2.63529	1.93924e-21	5.37074e-19	UP	NDC1 transmembrane nucleoporin [Source:NCBI gene;Acc:100621612]	[GO:0016020:membrane][GO:0016021:integral component of membrane][GO:0006913:nucleocytoplasmic transport][GO:0017056:structural constituent of nuclear pore][GO:0006999:nuclear pore organization][GO:0017056:structural constituent of nuclear pore][GO:0007129:synapsis][GO:0007283:spermatogenesis][GO:0031081:nuclear pore distribution][GO:0051292:nuclear pore complex assembly][GO:0005643:nuclear pore][…	[ssc03013:RNA transport]	-
ENSSSCG00000035669	AEMK02000452.1	3145245	3174688	41247	-	-	0.498966	0.210715	0.433468	2.20453	2.60448	2.87588	107.416	56.218	108.321	431.325	505.103	602.809	301.865	-2.49064	0.177927	2.66711e-21	7.29538e-19	DOWN	AHNAK nucleoprotein 2 [Source:NCBI gene;Acc:100522557]	[GO:0005515:protein binding][GO:0005515:protein binding][GO:0005515:protein binding]	-	-
ENSSSCG00000031321	5	17399324	17411053	9972	+	NR4A1	1.4847	0.571014	0.980492	6.28074	7.21073	5.62436	117.947	56.218	90.4164	453.472	516.044	435.042	278.19	-2.39964	0.189512	3.14981e-21	8.51063e-19	DOWN	nuclear receptor subfamily 4 group A member 1 [Source:HGNC Symbol;Acc:HGNC:7980]	[GO:0008270:zinc ion binding][GO:0003700:DNA-binding transcription factor activity][GO:0043565:sequence-specific DNA binding][GO:0006355:regulation of transcription, DNA-templated][GO:0005634:nucleus][GO:0003677:DNA binding][GO:0004879:nuclear receptor activity][GO:0003707:steroid hormone receptor activity][GO:0046872:metal ion binding][GO:0030522:intracellular receptor signaling pathway][GO:0043…	-	NGFIB-like
ENSSSCG00000025027	5	23059003	23063031	1878	-	METTL1	16.4155	15.4965	15.483	6.50015	5.73992	6.37724	471.786	551.958	516.537	169.788	148.613	178.458	339.523	1.63111	3.09751	6.8624e-21	1.83185e-18	UP	methyltransferase like 1 [Source:NCBI gene;Acc:100622469]	[GO:0006400:tRNA modification][GO:0008176:tRNA (guanine-N7-)-methyltransferase activity][GO:0005634:nucleus][GO:0016740:transferase activity][GO:0008168:methyltransferase activity][GO:0032259:methylation][GO:0003723:RNA binding][GO:0008033:tRNA processing][GO:0000049:tRNA binding][GO:0030488:tRNA methylation][GO:0106004:tRNA (guanine-N7)-methylation][GO:0005654:nucleoplasm][GO:0005730:nucleolus][…	-	-
ENSSSCG00000011876	13	137952520	137961372	4059	-	DTX3L	9.80175	7.82417	7.85901	2.74154	3.4781	2.21732	410.707	406.303	382.255	104.404	131.29	90.4624	254.237	1.8794	3.67922	1.70711e-20	4.5027e-18	UP	deltex E3 ubiquitin ligase 3L [Source:NCBI gene;Acc:100520459]	[GO:0007219:Notch signaling pathway][GO:0016567:protein ubiquitination][GO:0007219:Notch signaling pathway][GO:0016567:protein ubiquitination][GO:0004842:ubiquitin-protein transferase activity][GO:0004857:enzyme inhibitor activity][GO:0008047:enzyme activator activity][GO:0019899:enzyme binding][GO:0042393:histone binding][GO:0044389:ubiquitin-like protein ligase binding][GO:0097677:STAT family p…	[ssc04330:Notch signaling pathway]	-
ENSSSCG00000012832	X	487572	513928	8367	-	-	1.14319	1.00643	1.054	0.244674	0.181791	0.217677	146.38	159.71	156.662	28.4738	20.97	27.1387	89.8891	2.59728	6.05145	1.81119e-20	4.72103e-18	UP	matrix-remodeling-associated protein 5 [Source:NCBI gene;Acc:100519997]	[GO:0005515:protein binding]	-	-
ENSSSCG00000027860	2	103510717	103564435	11448	+	ERAP2	3.89969	3.40236	3.94659	1.45218	1.60494	1.54213	454.937	491.907	534.441	153.969	168.672	175.168	329.849	1.57197	2.97311	4.16781e-20	1.07374e-17	UP	endoplasmic reticulum aminopeptidase 2 [Source:NCBI gene;Acc:100525036]	[GO:0008270:zinc ion binding][GO:0006508:proteolysis][GO:0008237:metallopeptidase activity][GO:0005783:endoplasmic reticulum][GO:0070006:metalloaminopeptidase activity][GO:0019885:antigen processing and presentation of endogenous peptide antigen via MHC class I][GO:0016787:hydrolase activity][GO:0046872:metal ion binding][GO:0008233:peptidase activity][GO:0004177:aminopeptidase activity][GO:00057…	-	-
ENSSSCG00000034814	6	77747561	77757721	15759	+	MRTO4	13.1385	10.5111	10.9007	6.02837	6.33182	5.04733	1077.32	1068.14	1037.55	449.253	467.722	402.969	750.492	1.27054	2.41252	8.75706e-20	2.23013e-17	UP	MRT4 homolog, ribosome maturation factor [Source:NCBI gene;Acc:100511136]	[GO:0005622:intracellular][GO:0042254:ribosome biogenesis][GO:0000027:ribosomal large subunit assembly][GO:0005634:nucleus][GO:0005737:cytoplasm][GO:0005730:nucleolus][GO:0005622:intracellular][GO:0042254:ribosome biogenesis][GO:0000027:ribosomal large subunit assembly][GO:0005634:nucleus][GO:0005737:cytoplasm][GO:0005730:nucleolus][GO:0005622:intracellular][GO:0042254:ribosome biogenesis][GO:000…	-	-
ENSSSCG00000001564	7	32289460	32302716	2575	+	SRSF3	83.0303	73.5931	70.2181	44.8157	39.9876	39.266	3271.96	3594.12	3212.02	1605.08	1419.58	1506.61	2434.89	1.1532	2.22407	1.7565e-19	4.42239e-17	UP	serine and arginine rich splicing factor 3 [Source:NCBI gene;Acc:100739153]	[GO:0003676:nucleic acid binding][GO:0005634:nucleus][GO:0003723:RNA binding][GO:0003723:RNA binding][GO:0000381:regulation of alternative mRNA splicing, via spliceosome][GO:0045292:mRNA cis splicing, via spliceosome][GO:0016607:nuclear speck][GO:0043274:phospholipase binding][GO:0006406:mRNA export from nucleus][GO:0048024:regulation of mRNA splicing, via spliceosome][GO:1990830:cellular respons…	[ssc03040:Spliceosome][ssc05168:Herpes simplex infection]	-
ENSSSCG00000030165	5	9683657	9695934	2012	-	MAFF	3.42015	1.60716	1.97867	14.6594	14.5938	10.5335	105.309	61.3287	70.7217	410.234	404.812	315.796	228.034	-2.24768	0.210562	1.8857e-19	4.69434e-17	DOWN	MAF bZIP transcription factor F [Source:NCBI gene;Acc:100156484]	[GO:0003700:DNA-binding transcription factor activity][GO:0006355:regulation of transcription, DNA-templated][GO:0005634:nucleus][GO:0003677:DNA binding][GO:0000978:RNA polymerase II proximal promoter sequence-specific DNA binding][GO:0005634:nucleus][GO:0003700:DNA-binding transcription factor activity][GO:0043565:sequence-specific DNA binding][GO:0043565:sequence-specific DNA binding][GO:000170…	-	TF_bZIP
ENSSSCG00000025488	7	46084662	46104430	3794	-	MCM3	56.1716	45.6154	54.4977	26.1998	26.5993	28.4101	3261.43	3282.36	3673.05	1382.56	1391.31	1606.12	2432.81	1.22177	2.33232	2.23743e-19	5.50807e-17	UP	minichromosome maintenance complex component 3 [Source:NCBI gene;Acc:100154824]	[GO:0003677:DNA binding][GO:0005524:ATP binding][GO:0006260:DNA replication][GO:0006270:DNA replication initiation][GO:0042555:MCM complex][GO:0000166:nucleotide binding][GO:0005634:nucleus][GO:0005634:nucleus][GO:0016787:hydrolase activity][GO:0004386:helicase activity][GO:0003697:single-stranded DNA binding][GO:0003688:DNA replication origin binding][GO:0000727:double-strand break repair via br…	[ssc03030:DNA replication][ssc04110:Cell cycle]	-
ENSSSCG00000024789	3	8723552	8731089	2445	+	SRRT	64.5635	48.245	55.7934	27.8788	31.592	30.3156	2415.8	2237.22	2423.34	948.072	1064.91	1104.46	1698.97	1.18225	2.2693	2.95904e-19	7.20446e-17	UP	serrate, RNA effector molecule [Source:NCBI gene;Acc:100620890]	[GO:0006397:mRNA processing][GO:0003677:DNA binding][GO:0006355:regulation of transcription, DNA-templated][GO:0008283:cell population proliferation][GO:0031053:primary miRNA processing][GO:0050769:positive regulation of neurogenesis][GO:0097150:neuronal stem cell population maintenance][GO:0005654:nucleoplasm][GO:0005737:cytoplasm][GO:0032991:protein-containing complex]	-	-
ENSSSCG00000008529	3	109178094	109196645	7307	-	YPEL5	9.62439	8.66323	8.97179	30.7936	27.4172	24.1936	470.733	525.127	509.375	1368.85	1208.05	1152.16	872.384	-1.30874	0.403674	3.23637e-19	7.79402e-17	DOWN	yippee like 5 [Source:NCBI gene;Acc:100620823]	[GO:0046872:metal ion binding][GO:0000151:ubiquitin ligase complex][GO:0000151:ubiquitin ligase complex][GO:0046872:metal ion binding][GO:0000151:ubiquitin ligase complex][GO:0046872:metal ion binding][GO:0000151:ubiquitin ligase complex]	-	-
ENSSSCG00000016057	15	95593185	95646293	48844	-	STAT1	41.4652	43.0044	41.9707	20.1335	20.0946	21.3887	8280.48	10643.1	9729.16	3654.14	3615.04	4158.8	6680.12	1.32592	2.50692	3.43459e-19	8.18246e-17	UP	signal transducer and activator of transcription 1 [Source:NCBI gene;Acc:396655]	[GO:0003700:DNA-binding transcription factor activity][GO:0006355:regulation of transcription, DNA-templated][GO:0005634:nucleus][GO:0003677:DNA binding][GO:0007165:signal transduction][GO:0005737:cytoplasm][GO:0000978:RNA polymerase II proximal promoter sequence-specific DNA binding][GO:0000979:RNA polymerase II core promoter sequence-specific DNA binding][GO:0000981:DNA-binding transcription fa…	[ssc04062:Chemokine signaling pathway][ssc04380:Osteoclast differentiation][ssc04620:Toll-like receptor signaling pathway][ssc04630:Jak-STAT signaling pathway][ssc04917:Prolactin signaling pathway][ssc05140:Leishmaniasis][ssc05145:Toxoplasmosis][ssc05152:Tuberculosis][ssc05160:Hepatitis C][ssc05161:Hepatitis B][ssc05162:Measles][ssc05164:Influenza A][ssc05168:Herpes simplex infection][ssc05200:Pa…	STAT
ENSSSCG00000008225	3	58633523	58670847	8947	-	PTCD3	37.8945	35.0676	37.7145	21.1712	19.885	19.2286	2540.06	2913.11	2934.5	1289.76	1200.76	1254.96	2022.19	1.16323	2.23959	3.78322e-19	8.91713e-17	UP	pentatricopeptide repeat domain 3 [Source:NCBI gene;Acc:100517886]	[GO:0005515:protein binding][GO:0032543:mitochondrial translation][GO:0005739:mitochondrion][GO:0019843:rRNA binding][GO:0043024:ribosomal small subunit binding][GO:0005739:mitochondrion][GO:0032543:mitochondrial translation][GO:0019843:rRNA binding][GO:0043024:ribosomal small subunit binding][GO:0005654:nucleoplasm][GO:0005829:cytosol][GO:0005886:plasma membrane][GO:0005515:protein binding][GO:0…	-	-
ENSSSCG00000003832	6	153859482	153861492	2011	+	TACSTD2	306.255	182.302	217.962	113.676	110.758	89.1674	9425.19	6953.14	7786.55	3179.57	3070.73	2671.93	5514.52	1.43768	2.70885	4.48192e-19	1.04528e-16	UP	tumor associated calcium signal transducer 2 [Source:NCBI gene;Acc:100510966]	[GO:0005615:extracellular space][GO:0016020:membrane][GO:0016021:integral component of membrane][GO:0005634:nucleus][GO:0098609:cell-cell adhesion][GO:0005923:bicellular tight junction][GO:0098641:cadherin binding involved in cell-cell adhesion][GO:0010633:negative regulation of epithelial cell migration][GO:0010633:negative regulation of epithelial cell migration][GO:0050678:regulation of epithe…	-	-
ENSSSCG00000033998	2	13490808	13517074	5832	+	SLC43A3	15.5986	12.7872	13.8167	6.6565	7.57482	7.48561	1392.19	1414.39	1431.44	539.948	609.041	650.507	1006.25	1.23462	2.3532	5.00687e-19	1.14363e-16	UP	solute carrier family 43 member 3 [Source:NCBI gene;Acc:110259261]	[GO:0016021:integral component of membrane][GO:0055085:transmembrane transport][GO:0016020:membrane]	-	-
ENSSSCG00000009921	14	40900050	40917266	1396	-	OASL	3.94346	3.42624	3.82643	0.217254	0.236864	0.0790702	84.2475	90.7153	94.8924	4.21834	4.55869	1.64477	46.7128	4.72899	26.5196	9.56838e-19	2.16324e-16	UP	2'-5'-oligoadenylate synthetase like [Source:NCBI gene;Acc:595119]	[GO:0005524:ATP binding][GO:0006955:immune response][GO:0003723:RNA binding][GO:0016740:transferase activity][GO:0051607:defense response to virus][GO:0003725:double-stranded RNA binding][GO:0005634:nucleus][GO:0005829:cytosol][GO:0051607:defense response to virus][GO:0005654:nucleoplasm][GO:0045071:negative regulation of viral genome replication][GO:0003725:double-stranded RNA binding][GO:006070…	-	-
ENSSSCG00000014997	9	35167569	35185804	11653	-	-	12.9786	14.25	13.073	5.9198	6.16895	5.76211	875.121	1190.8	1023.23	362.777	374.724	378.297	700.824	1.46796	2.7663	1.6597e-18	3.71437e-16	UP	caspase-13 [Source:NCBI gene;Acc:100522887]	[GO:0006508:proteolysis][GO:0042981:regulation of apoptotic process][GO:0008234:cysteine-type peptidase activity][GO:0004197:cysteine-type endopeptidase activity][GO:0016787:hydrolase activity][GO:0008233:peptidase activity][GO:0097190:apoptotic signaling pathway][GO:0004197:cysteine-type endopeptidase activity][GO:0005737:cytoplasm][GO:0006919:activation of cysteine-type endopeptidase activity i…	-	-
ENSSSCG00000015961	15	79432257	79495237	24736	+	CDCA7	7.6728	6.94113	7.27726	3.42772	3.84539	3.55303	735.06	824.104	809.271	298.448	331.873	331.421	555.029	1.29884	2.46031	2.27786e-18	4.99687e-16	UP	cell division cycle associated 7 [Source:NCBI gene;Acc:100154583]	[GO:0006355:regulation of transcription, DNA-templated][GO:0042127:regulation of cell population proliferation][GO:0006355:regulation of transcription, DNA-templated][GO:0042127:regulation of cell population proliferation][GO:0006355:regulation of transcription, DNA-templated][GO:0042127:regulation of cell population proliferation][GO:0005634:nucleus][GO:0005654:nucleoplasm][GO:0005829:cytosol][G…	-	-
ENSSSCG00000013304	2	26786177	26826995	16047	-	NAT10	15.7206	13.6262	15.361	6.50183	7.08509	7.65906	1102.59	1184.41	1250.61	414.452	447.663	523.037	820.46	1.3514	2.5516	2.86161e-18	6.21587e-16	UP	N-acetyltransferase 10 [Source:NCBI gene;Acc:100511365]	[GO:0005524:ATP binding][GO:0008080:N-acetyltransferase activity][GO:0016072:rRNA metabolic process][GO:0034470:ncRNA processing][GO:0000166:nucleotide binding][GO:0005634:nucleus][GO:0016740:transferase activity][GO:0016746:transferase activity, transferring acyl groups][GO:0008033:tRNA processing][GO:0005730:nucleolus][GO:0006364:rRNA processing][GO:0000154:rRNA modification][GO:0042274:ribosom…	[ssc03008:Ribosome biogenesis in eukaryotes]	-
ENSSSCG00000021902	16	53203887	53229189	11347	-	GABRP	63.157	82.8996	78.3101	25.1225	24.6548	29.7398	6455.47	10501.3	9291.4	2333.8	2270.23	2959.77	5635.32	1.79481	3.46969	3.20021e-18	6.86457e-16	UP	gamma-aminobutyric acid type A receptor pi subunit [Source:NCBI gene;Acc:100525792]	[GO:0016020:membrane][GO:0016021:integral component of membrane][GO:0004888:transmembrane signaling receptor activity][GO:0005216:ion channel activity][GO:0006811:ion transport][GO:0005230:extracellular ligand-gated ion channel activity][GO:0034220:ion transmembrane transport][GO:0004890:GABA-A receptor activity][GO:0005887:integral component of plasma membrane][GO:0005886:plasma membrane][GO:004…	[ssc04080:Neuroactive ligand-receptor interaction][ssc04723:Retrograde endocannabinoid signaling][ssc04727:GABAergic synapse][ssc05032:Morphine addiction][ssc05033:Nicotine addiction]	-
ENSSSCG00000015712	15	23425008	23445876	7510	+	DDX18	22.9256	26.839	23.7809	10.0456	11.1307	10.7589	2634.84	3822.82	3172.63	1049.31	1152.44	1203.97	2172.67	1.49899	2.82644	3.22222e-18	6.86457e-16	UP	DEAD-box helicase 18 [Source:NCBI gene;Acc:100153560]	[GO:0003676:nucleic acid binding][GO:0005524:ATP binding][GO:0000166:nucleotide binding][GO:0016787:hydrolase activity][GO:0003723:RNA binding][GO:0004386:helicase activity][GO:0005694:chromosome][GO:0005730:nucleolus]	-	-
ENSSSCG00000009739	14	23254119	23262698	12372	-	NOC4L	10.2552	8.79521	8.2832	4.59345	4.79325	3.54232	1002.55	1065.59	939.972	408.124	422.135	337.178	695.923	1.36611	2.57774	4.78344e-18	1.00935e-15	UP	nucleolar complex associated 4 homolog [Source:NCBI gene;Acc:100156024]	[GO:0042254:ribosome biogenesis][GO:0042254:ribosome biogenesis][GO:0005730:nucleolus][GO:0005634:nucleus][GO:0005730:nucleolus][GO:0030692:Noc4p-Nop14p complex][GO:0032040:small-subunit processome]	-	-
ENSSSCG00000009972	14	46282716	46319763	1155	+	KREMEN1	13.9414	11.082	11.2567	35.2521	39.3358	35.2649	246.424	242.759	230.965	566.312	626.364	606.921	419.957	-1.32271	0.399782	6.81307e-18	1.42406e-15	DOWN	kringle containing transmembrane protein 1 [Source:NCBI gene;Acc:100154052]	[GO:0016020:membrane][GO:0016021:integral component of membrane][GO:0006915:apoptotic process][GO:0030279:negative regulation of ossification][GO:0048681:negative regulation of axon regeneration][GO:0060173:limb development][GO:0090090:negative regulation of canonical Wnt signaling pathway][GO:0043025:neuronal cell body]	-	-
ENSSSCG00000014316	2	138191863	138224776	2049	+	TGFBI	225.213	218.046	220.167	106.35	107.929	120.86	7062.05	8473.58	8013.93	3030.88	3048.85	3690.04	5553.22	1.26904	2.41001	6.93202e-18	1.43538e-15	UP	transforming growth factor beta induced [Source:NCBI gene;Acc:100519300]	[GO:0005515:protein binding][GO:0007155:cell adhesion][GO:0005178:integrin binding][GO:0008283:cell population proliferation][GO:0005518:collagen binding][GO:0050840:extracellular matrix binding][GO:0005615:extracellular space][GO:0007155:cell adhesion][GO:0031012:extracellular matrix][GO:0030198:extracellular matrix organization][GO:0050839:cell adhesion molecule binding][GO:0001525:angiogenesis…	-	-
ENSSSCG00000013509	2	74381075	74411659	2853	-	CHAF1A	31.9826	26.2099	28.0317	17.3276	15.971	15.9209	1396.4	1418.23	1420.7	687.589	628.188	676.823	1037.99	1.08802	2.12582	8.87055e-18	1.81978e-15	UP	chromatin assembly factor 1 subunit A [Source:NCBI gene;Acc:100524302]	[GO:0005634:nucleus][GO:0006334:nucleosome assembly][GO:0042802:identical protein binding][GO:0070087:chromo shadow domain binding][GO:0006335:DNA replication-dependent nucleosome assembly][GO:0031497:chromatin assembly][GO:0000790:nuclear chromatin][GO:0032991:protein-containing complex][GO:0033186:CAF-1 complex][GO:0033186:CAF-1 complex]	-	-
ENSSSCG00000015140	9	49978078	49988038	20648	-	HSPA8	512.794	554.408	500.989	270.936	254.408	261.979	57734.8	77358.5	65475.8	27724	25804	28719.4	47136.1	1.28604	2.43857	9.14757e-18	1.85939e-15	UP	heat shock protein family A (Hsp70) member 8 [Source:NCBI gene;Acc:100511890]	[GO:0000166:nucleotide binding][GO:0005524:ATP binding][GO:0005634:nucleus][GO:0005829:cytosol][GO:0005886:plasma membrane][GO:0016887:ATPase activity][GO:0005764:lysosome][GO:0005737:cytoplasm][GO:0005524:ATP binding][GO:0031072:heat shock protein binding][GO:0042623:ATPase activity, coupled][GO:0044183:protein folding chaperone][GO:0051082:unfolded protein binding][GO:0051787:misfolded protein …	[ssc03040:Spliceosome][ssc04010:MAPK signaling pathway][ssc04141:Protein processing in endoplasmic reticulum][ssc04144:Endocytosis][ssc04612:Antigen processing and presentation][ssc04915:Estrogen signaling pathway][ssc05134:Legionellosis][ssc05145:Toxoplasmosis][ssc05162:Measles][ssc05164:Influenza A][ssc05169:Epstein-Barr virus infection]	-
ENSSSCG00000034321	4	41747673	41766688	17977	+	TP53INP1	10.1697	8.084	7.70904	24.7838	24.3326	20.5344	1019.39	1004.26	897.002	2257.87	2197.29	2004.15	1563.33	-1.14559	0.452006	1.15148e-17	2.31929e-15	DOWN	tumor protein p53 inducible nuclear protein 1 [Source:NCBI gene;Acc:100157451]	[GO:0006355:regulation of transcription, DNA-templated][GO:0010506:regulation of autophagy][GO:0008285:negative regulation of cell population proliferation][GO:0098869:cellular oxidant detoxification][GO:0016209:antioxidant activity][GO:0007050:cell cycle arrest][GO:0009408:response to heat][GO:0010508:positive regulation of autophagy][GO:0010628:positive regulation of gene expression][GO:0010629…	[ssc05166:HTLV-I infection]	-
ENSSSCG00000017146	12	2087484	2212102	39539	-	RNF213	25.8759	16.4074	20.1558	10.5936	11.0675	10.8725	7493.82	5888.83	6775.86	2788.32	2887.47	3065.85	4816.69	1.20543	2.30606	1.37003e-17	2.73462e-15	UP		[GO:0016887:ATPase activity][GO:0004842:ubiquitin-protein transferase activity][GO:0005829:cytosol][GO:0016567:protein ubiquitination][GO:0005737:cytoplasm][GO:0006511:ubiquitin-dependent protein catabolic process][GO:0004842:ubiquitin-protein transferase activity][GO:0002040:sprouting angiogenesis][GO:0005730:nucleolus][GO:2000051:negative regulation of non-canonical Wnt signaling pathway][GO:00…	-	-
ENSSSCG00000010990	10	33022169	33036102	5587	+	NOL6	9.9642	7.23465	7.65778	3.73205	3.62207	4.14896	851.953	766.609	760.034	290.011	278.992	345.402	548.833	1.37771	2.59855	1.43722e-17	2.84313e-15	UP	nucleolar protein 6 [Source:NCBI gene;Acc:100511276]	[GO:0005634:nucleus][GO:0003723:RNA binding][GO:0005730:nucleolus][GO:0032040:small-subunit processome][GO:0006364:rRNA processing][GO:0006409:tRNA export from nucleus][GO:0000794:condensed nuclear chromosome][GO:0005739:mitochondrion][GO:0032545:CURI complex][GO:0034456:UTP-C complex]	[ssc03008:Ribosome biogenesis in eukaryotes]	-
ENSSSCG00000010514	14	108771911	108805521	4678	-	RRP12	26.1691	19.2394	23.9794	8.86585	9.21724	11.562	1873.45	1706.98	1992.74	576.858	594.453	805.938	1258.4	1.49415	2.81698	2.25573e-17	4.42282e-15	UP	ribosomal RNA processing 12 homolog [Source:NCBI gene;Acc:100155987]	[GO:0005730:nucleolus]	-	-
ENSSSCG00000021646	1	223720413	223748621	9359	-	KLF9	1.74353	1.80323	1.37979	6.41401	6.21595	5.81908	130.584	167.376	119.958	436.598	419.399	424.351	283.044	-1.62294	0.324674	2.6412e-17	5.13319e-15	DOWN	Kruppel like factor 9 [Source:NCBI gene;Acc:494562]	[GO:0003676:nucleic acid binding][GO:0003676:nucleic acid binding][GO:0007623:circadian rhythm][GO:0010839:negative regulation of keratinocyte proliferation][GO:0071387:cellular response to cortisol stimulus][GO:0097067:cellular response to thyroid hormone stimulus][GO:0005634:nucleus][GO:0005654:nucleoplasm][GO:0005829:cytosol][GO:0005886:plasma membrane]	-	zf-C2H2
ENSSSCG00000039390	3	1644940	1668761	7278	+	EIF3B	41.1197	31.3878	33.6925	20.8046	21.3444	21.6502	4579.91	4332.62	4356.1	2106.01	2141.67	2347.91	3310.7	1.00821	2.01142	3.4773e-17	6.69941e-15	UP	eukaryotic translation initiation factor 3 subunit B [Source:HGNC Symbol;Acc:HGNC:3280]	[GO:0003676:nucleic acid binding][GO:0005515:protein binding][GO:0003743:translation initiation factor activity][GO:0005852:eukaryotic translation initiation factor 3 complex][GO:0003723:RNA binding][GO:0006413:translational initiation][GO:0031369:translation initiation factor binding][GO:0005737:cytoplasm][GO:0001732:formation of cytoplasmic translation initiation complex][GO:0002183:cytoplasmic…	-	-
ENSSSCG00000001595	7	35159049	35283324	7656	+	DAAM2	16.5386	11.384	13.215	6.01573	7.00164	6.81002	982.537	838.159	911.325	324.812	374.724	393.923	637.58	1.32	2.49666	3.80174e-17	7.26133e-15	UP	dishevelled associated activator of morphogenesis 2 [Source:NCBI gene;Acc:100155713]	[GO:0003779:actin binding][GO:0030036:actin cytoskeleton organization][GO:0016043:cellular component organization][GO:0017048:Rho GTPase binding][GO:0007368:determination of left/right symmetry][GO:0021516:dorsal spinal cord development][GO:0048715:negative regulation of oligodendrocyte differentiation][GO:0060828:regulation of canonical Wnt signaling pathway][GO:0090263:positive regulation of ca…	[ssc04310:Wnt signaling pathway]	-
ENSSSCG00000035983	6	28041387	28071540	14417	-	TPPP3	5.38345	4.25229	4.60269	12.3493	11.4985	11.3697	861.431	843.269	854.927	1795.96	1657.54	1771.42	1297.42	-1.02925	0.489963	6.36722e-17	1.20575e-14	DOWN	tubulin polymerization promoting protein family member 3 [Source:NCBI gene;Acc:100521665]	[GO:0015631:tubulin binding][GO:0001578:microtubule bundle formation][GO:0046785:microtubule polymerization][GO:0005874:microtubule][GO:0015631:tubulin binding][GO:0001578:microtubule bundle formation][GO:0032273:positive regulation of protein polymerization][GO:0046785:microtubule polymerization][GO:0015631:tubulin binding][GO:0001578:microtubule bundle formation][GO:0046785:microtubule polymeri…	-	-
ENSSSCG00000011703	13	89701283	89732667	3667	+	TM4SF4	205.596	211.745	197.423	113.888	113.906	110.653	11537.7	14726.6	12860.6	5808.65	5758.54	6046.18	9456.37	1.15131	2.22115	7.22205e-17	1.35603e-14	UP	transmembrane 4 L six family member 4 [Source:NCBI gene;Acc:100522400]	[GO:0016021:integral component of membrane][GO:0016020:membrane]	-	-
ENSSSCG00000028465	12	57206597	57238438	3381	-	ELAC2	51.4726	29.1703	40.3177	19.1965	19.2666	16.8789	2663.27	1870.52	2421.55	902.725	898.062	850.347	1601.08	1.3922	2.62479	1.12288e-16	2.09063e-14	UP	elaC ribonuclease Z 2 [Source:NCBI gene;Acc:100520804]	[GO:0008033:tRNA processing][GO:0005739:mitochondrion][GO:0072684:mitochondrial tRNA 3'-trailer cleavage, endonucleolytic][GO:0072684:mitochondrial tRNA 3'-trailer cleavage, endonucleolytic][GO:0005634:nucleus][GO:0005654:nucleoplasm][GO:0005739:mitochondrion][GO:0042645:mitochondrial nucleoid]	[ssc03013:RNA transport]	-
ENSSSCG00000010122	14	51132781	51161972	18242	+	CDC45	14.0455	10.0269	10.2152	6.36274	6.20859	5.12985	1380.61	1221.46	1165.57	568.421	549.778	490.964	896.133	1.2281	2.34259	1.16057e-16	2.14279e-14	UP	cell division cycle 45 [Source:NCBI gene;Acc:100151862]	[GO:0006270:DNA replication initiation][GO:0051301:cell division][GO:0005634:nucleus][GO:0005813:centrosome][GO:0006270:DNA replication initiation][GO:0051301:cell division][GO:0006270:DNA replication initiation][GO:0032508:DNA duplex unwinding][GO:0003682:chromatin binding][GO:0003697:single-stranded DNA binding][GO:0003688:DNA replication origin binding][GO:0043138:3'-5' DNA helicase activity][…	[ssc04110:Cell cycle]	-
ENSSSCG00000033089	9	2931482	2981019	9322	+	-	0.967019	1.4381	1.33525	0.0894699	0.255392	0.195377	137.955	254.258	221.117	11.6004	32.8226	27.1387	114.149	3.08407	8.48002	1.33806e-16	2.45009e-14	UP	interferon-induced very large GTPase 1-like [Source:NCBI gene;Acc:110255360]	[GO:0005525:GTP binding]	-	-
ENSSSCG00000010454	14	101254658	101267659	3218	+	IFIT5	38.0633	47.6465	42.7044	18.7551	17.1804	18.2827	1874.51	2908	2441.24	839.45	762.213	876.663	1617.01	1.54295	2.9139	1.58903e-16	2.88577e-14	UP	interferon-induced protein with tetratricopeptide repeats 5 [Source:NCBI gene;Acc:100151816]	[GO:0005515:protein binding][GO:0005829:cytosol][GO:0051607:defense response to virus][GO:0000049:tRNA binding][GO:0000339:RNA cap binding][GO:0003690:double-stranded DNA binding][GO:0003723:RNA binding][GO:0003727:single-stranded RNA binding][GO:0008266:poly(U) RNA binding][GO:0043123:positive regulation of I-kappaB kinase/NF-kappaB signaling][GO:0045071:negative regulation of viral genome repli…	-	-
ENSSSCG00000028278	12	52780230	52805786	5880	+	-	56.8763	42.8718	53.0331	25.3255	27.0715	29.2475	5118.04	4781.08	5539.57	2071.21	2194.55	2562.55	3711.17	1.17678	2.26072	1.89585e-16	3.415e-14	UP	RNA polymerase II subunit A [Source:NCBI gene;Acc:100737040]	[GO:0003677:DNA binding][GO:0003899:DNA-directed 5'-3' RNA polymerase activity][GO:0006351:transcription, DNA-templated][GO:0006366:transcription by RNA polymerase II][GO:0005665:RNA polymerase II, core complex][GO:0016740:transferase activity][GO:0016779:nucleotidyltransferase activity][GO:0003899:DNA-directed 5'-3' RNA polymerase activity][GO:0001055:RNA polymerase II activity][GO:0005665:RNA p…	[ssc00230:Purine metabolism][ssc00240:Pyrimidine metabolism][ssc03020:RNA polymerase][ssc05016:Huntington's disease][ssc05168:Herpes simplex infection][ssc05169:Epstein-Barr virus infection]	-
ENSSSCG00000026383	15	108974684	109093525	21322	+	NRP2	9.64662	8.90803	9.1212	5.10249	5.30006	5.3059	1689.16	1933.13	1853.98	812.031	836.064	904.624	1338.17	1.10042	2.14417	1.93524e-16	3.45783e-14	UP	neuropilin 2 [Source:NCBI gene;Acc:100622637]	[GO:0016020:membrane][GO:0017154:semaphorin receptor activity][GO:0007411:axon guidance][GO:0001525:angiogenesis][GO:0005021:vascular endothelial growth factor-activated receptor activity][GO:0038084:vascular endothelial growth factor signaling pathway][GO:0016021:integral component of membrane][GO:0046872:metal ion binding][GO:0007275:multicellular organism development][GO:0007399:nervous system…	-	-
ENSSSCG00000033574	5	86792557	87102594	11139	-	CFAP54	3.08874	3.07257	3.1219	8.45338	9.3566	8.5963	457.043	563.457	536.232	1136.84	1247.26	1238.51	863.224	-1.21954	0.42942	2.49179e-16	4.41665e-14	DOWN	cilia and flagella associated protein 54 [Source:NCBI gene;Acc:102161224]	[GO:0007283:spermatogenesis][GO:0060271:cilium assembly][GO:0060294:cilium movement involved in cell motility]	-	-
ENSSSCG00000033613	17	35523413	35537506	5460	-	FOXS1	8.20467	4.45409	5.51928	2.43018	2.3982	2.18338	685.564	461.243	535.336	184.552	180.524	177.635	370.809	1.63345	3.10254	2.74757e-16	4.83136e-14	UP	forkhead box S1 [Source:NCBI gene;Acc:102167710]	[GO:0003700:DNA-binding transcription factor activity][GO:0043565:sequence-specific DNA binding][GO:0006355:regulation of transcription, DNA-templated][GO:0005634:nucleus][GO:0001568:blood vessel development][GO:0003677:DNA binding][GO:0000978:RNA polymerase II proximal promoter sequence-specific DNA binding][GO:0001227:DNA-binding transcription repressor activity, RNA polymerase II-specific][GO:…	-	Fork_head
ENSSSCG00000015213	9	52704555	52724958	7103	+	EI24	18.8721	18.8199	17.811	10.4572	10.2989	9.802	1637.56	2023.85	1794	824.686	805.065	828.142	1318.88	1.14975	2.21875	2.85497e-16	4.98069e-14	UP	EI24 autophagy associated transmembrane protein [Source:NCBI gene;Acc:100511341]	[GO:0016020:membrane][GO:0016021:integral component of membrane][GO:0005783:endoplasmic reticulum][GO:0016236:macroautophagy][GO:0030308:negative regulation of cell growth][GO:0005783:endoplasmic reticulum][GO:0005794:Golgi apparatus][GO:0005829:cytosol][GO:0016020:membrane][GO:0016021:integral component of membrane][GO:0005783:endoplasmic reticulum][GO:0016236:macroautophagy]	[ssc04115:p53 signaling pathway]	-
ENSSSCG00000017717	12	39994349	40031393	11528	-	UNC45B	14.7854	13.5959	13.3616	7.70318	7.83101	7.94667	1318.47	1502.55	1383.1	624.314	629.099	689.982	1024.59	1.11216	2.16169	3.86562e-16	6.69115e-14	UP	unc-45 myosin chaperone B [Source:NCBI gene;Acc:100134956]	[GO:0005515:protein binding][GO:0051879:Hsp90 protein binding][GO:0061077:chaperone-mediated protein folding][GO:0005829:cytosol][GO:0005515:protein binding][GO:0051879:Hsp90 protein binding][GO:0061077:chaperone-mediated protein folding]	-	-
ENSSSCG00000016744	18	50699566	50705525	4711	+	TMED4	29.024	22.1219	26.9991	15.4508	15.4978	15.1597	2092.5	1976.57	2259.51	1012.4	1006.56	1064.17	1568.62	1.03778	2.05307	4.50464e-16	7.7368e-14	UP	transmembrane p24 trafficking protein 4 [Source:NCBI gene;Acc:100515808]	[GO:0016020:membrane][GO:0016021:integral component of membrane][GO:0005789:endoplasmic reticulum membrane][GO:0005783:endoplasmic reticulum][GO:0006886:intracellular protein transport][GO:0005794:Golgi apparatus][GO:0007030:Golgi organization][GO:0006888:endoplasmic reticulum to Golgi vesicle-mediated transport][GO:0030134:COPII-coated ER to Golgi transport vesicle][GO:0005793:endoplasmic reticu…	-	-
ENSSSCG00000031882	3	85595305	85639660	5079	+	PNPT1	12.8034	17.1235	14.5257	5.95646	5.75516	5.81358	995.174	1649.49	1310.59	420.779	402.988	439.976	869.832	1.64519	3.12789	5.49773e-16	9.36983e-14	UP	polyribonucleotide nucleotidyltransferase 1 [Source:NCBI gene;Acc:100642182]	[GO:0003676:nucleic acid binding][GO:0003723:RNA binding][GO:0006396:RNA processing][GO:0004654:polyribonucleotide nucleotidyltransferase activity][GO:0006402:mRNA catabolic process][GO:0090503:RNA phosphodiester bond hydrolysis, exonucleolytic][GO:0016740:transferase activity][GO:0000175:3'-5'-exoribonuclease activity][GO:0008266:poly(U) RNA binding][GO:0034046:poly(G) binding][GO:0035198:miRNA …	[ssc00230:Purine metabolism][ssc00240:Pyrimidine metabolism][ssc03018:RNA degradation]	-
ENSSSCG00000025593	7	25045174	25056863	5549	-	-	84.7739	51.9816	62.4408	36.9652	34.6621	30.9656	4004.92	3043.44	3424.18	1587.15	1475.19	1424.37	2493.21	1.22335	2.33488	5.9125e-16	9.9998e-14	UP	transporter 2, ATP binding cassette subfamily B member [Source:NCBI gene;Acc:733650]	[GO:0016021:integral component of membrane][GO:0005524:ATP binding][GO:0055085:transmembrane transport][GO:0016887:ATPase activity][GO:0042626:ATPase activity, coupled to transmembrane movement of substances][GO:0015440:peptide-transporting ATPase activity][GO:0030176:integral component of endoplasmic reticulum membrane][GO:0019885:antigen processing and presentation of endogenous peptide antigen…	[ssc02010:ABC transporters][ssc04145:Phagosome][ssc04612:Antigen processing and presentation][ssc05168:Herpes simplex infection][ssc05340:Primary immunodeficiency]	-
ENSSSCG00000001986	7	74918984	74930087	6056	-	NFATC4	1.38954	0.629405	0.850521	4.54747	5.12236	4.5244	70.5573	39.6081	50.1318	209.862	234.317	223.689	138.028	-2.0522	0.241116	1.73662e-15	2.91488e-13	DOWN	nuclear factor of activated T cells 4 [Source:NCBI gene;Acc:100154469]	[GO:0003700:DNA-binding transcription factor activity][GO:0006355:regulation of transcription, DNA-templated][GO:0003677:DNA binding][GO:0000978:RNA polymerase II proximal promoter sequence-specific DNA binding][GO:0045944:positive regulation of transcription by RNA polymerase II][GO:0005634:nucleus][GO:0005829:cytosol][GO:0008134:transcription factor binding][GO:0003682:chromatin binding][GO:000…	[ssc04310:Wnt signaling pathway][ssc04360:Axon guidance][ssc05161:Hepatitis B][ssc05166:HTLV-I infection]	RHD
ENSSSCG00000033453	2	60305256	60309728	3353	+	BST2	50.288	23.58	27.9075	11.9164	12.9183	9.5223	1552.26	902.043	999.951	334.303	359.225	286.19	738.995	1.8188	3.52787	2.27495e-15	3.78975e-13	UP	bone marrow stromal cell antigen 2 [Source:NCBI gene;Acc:100302088]	[GO:0051607:defense response to virus][GO:0016020:membrane][GO:0016021:integral component of membrane][GO:0051607:defense response to virus][GO:0016020:membrane][GO:0016021:integral component of membrane]	-	-
ENSSSCG00000017537	12	24865839	24872518	4381	-	HOXB8	6.32797	3.86211	4.49837	15.1118	16.5649	14.3127	251.689	190.374	207.689	546.275	593.541	554.288	390.643	-1.38085	0.383992	2.39839e-15	3.96558e-13	DOWN	homeobox B8 [Source:NCBI gene;Acc:100627661]	[GO:0003700:DNA-binding transcription factor activity][GO:0043565:sequence-specific DNA binding][GO:0006355:regulation of transcription, DNA-templated][GO:0003677:DNA binding][GO:0005634:nucleus][GO:0007275:multicellular organism development][GO:0000122:negative regulation of transcription by RNA polymerase II][GO:0007625:grooming behavior][GO:0008344:adult locomotory behavior][GO:0009952:anterio…	-	Homeobox
ENSSSCG00000013475	2	75372606	75390545	4629	-	NCLN	36.0345	19.8651	25.3437	11.8098	13.6865	11.589	2552.7	1744.03	2084.05	760.356	873.445	799.359	1468.99	1.39108	2.62276	3.19457e-15	5.24288e-13	UP	nicalin [Source:NCBI gene;Acc:100518176]	[GO:0016020:membrane][GO:0009966:regulation of signal transduction][GO:0016021:integral component of membrane][GO:0005789:endoplasmic reticulum membrane][GO:0009966:regulation of signal transduction][GO:0043254:regulation of protein complex assembly][GO:0050821:protein stabilization][GO:0061635:regulation of protein complex stability][GO:0005789:endoplasmic reticulum membrane][GO:0032991:protein-…	-	-
ENSSSCG00000014310	2	137803992	137813156	1753	-	CXCL14	39.5294	35.4703	32.6565	21.6695	20.5602	17.9457	1060.47	1179.3	1016.96	528.347	496.897	468.76	791.788	1.12422	2.17983	5.41014e-15	8.68601e-13	UP	C-X-C motif chemokine ligand 14 [Source:NCBI gene;Acc:494467]	[GO:0005576:extracellular region][GO:0006955:immune response][GO:0008009:chemokine activity][GO:0060326:cell chemotaxis][GO:0045662:negative regulation of myoblast differentiation][GO:0048839:inner ear development][GO:2000503:positive regulation of natural killer cell chemotaxis][GO:0005794:Golgi apparatus]	[ssc04060:Cytokine-cytokine receptor interaction][ssc04062:Chemokine signaling pathway]	-
ENSSSCG00000035284	1	131178307	131215389	27745	+	BMF	3.52889	1.96001	2.27311	9.03035	8.56155	7.37035	516.016	355.195	385.836	1200.12	1127.82	1049.36	772.392	-1.42458	0.372528	5.51897e-15	8.797e-13	DOWN	Bcl2 modifying factor [Source:NCBI gene;Acc:110261428]	[GO:0006915:apoptotic process][GO:0010507:negative regulation of autophagy][GO:0034644:cellular response to UV][GO:0043065:positive regulation of apoptotic process][GO:0043276:anoikis][GO:0006915:apoptotic process][GO:0006915:apoptotic process][GO:0006915:apoptotic process][GO:0006915:apoptotic process]	-	-
ENSSSCG00000010576	14	113154829	113168812	5705	+	NOLC1	49.671	60.0218	57.0183	22.8993	22.616	27.0489	4336.64	6494.45	5778.59	1817.05	1778.8	2299.39	3750.82	1.49406	2.8168	5.68249e-15	8.99295e-13	UP	nucleolar and coiled-body phosphoprotein 1 [Source:NCBI gene;Acc:100517974]	[GO:0005515:protein binding][GO:0005730:nucleolus][GO:0005654:nucleoplasm][GO:0005730:nucleolus][GO:0001042:RNA polymerase I core binding][GO:0046982:protein heterodimerization activity][GO:0006417:regulation of translation][GO:0007000:nucleolus organization][GO:0014029:neural crest formation][GO:0014032:neural crest cell development][GO:0001650:fibrillar center][GO:0005654:nucleoplasm][GO:001503…	-	-
ENSSSCG00000010057	14	49609347	49612867	690	-	LRRC75B	3.3908	1.17159	1.60675	17.9115	15.5267	12.7179	35.8052	15.3322	19.6947	171.897	147.702	130.759	86.865	-2.65826	0.158411	5.93946e-15	9.33296e-13	DOWN	leucine rich repeat containing 75B [Source:NCBI gene;Acc:100625262]	-	-	-
ENSSSCG00000016261	15	131169917	131226714	17109	-	SP110	15.3062	16.5311	15.9317	7.30536	8.03942	7.58175	622.379	833.048	751.978	269.974	294.491	300.171	512.007	1.35043	2.54989	6.35785e-15	9.92003e-13	UP	SP110 nuclear body protein [Source:NCBI gene;Acc:100519278]	[GO:0005634:nucleus][GO:0003677:DNA binding][GO:0005515:protein binding][GO:0046872:metal ion binding][GO:0003677:DNA binding][GO:0005515:protein binding][GO:0046872:metal ion binding][GO:0005634:nucleus][GO:0003677:DNA binding][GO:0005515:protein binding][GO:0046872:metal ion binding][GO:0005634:nucleus][GO:0003677:DNA binding][GO:0005515:protein binding][GO:0046872:metal ion binding][GO:0005634…	-	SAND
ENSSSCG00000004154	1	26473935	26489776	9040	-	TNFAIP3	11.0148	9.48524	10.9045	5.93987	5.7829	5.83111	796.139	849.658	914.906	390.196	376.548	410.37	622.97	1.12138	2.17555	1.00061e-14	1.55031e-12	UP	TNF alpha induced protein 3 [Source:NCBI gene;Acc:100622156]	[GO:0008270:zinc ion binding][GO:0003677:DNA binding][GO:0016579:protein deubiquitination][GO:0016567:protein ubiquitination][GO:0005634:nucleus][GO:0005737:cytoplasm][GO:0016477:cell migration][GO:0070530:K63-linked polyubiquitin modification-dependent protein binding][GO:0007010:cytoskeleton organization][GO:0004843:thiol-dependent ubiquitin-specific protease activity][GO:0035523:protein K29-li…	[ssc04064:NF-kappa B signaling pathway][ssc04621:NOD-like receptor signaling pathway][ssc04668:TNF signaling pathway][ssc05162:Measles][ssc05169:Epstein-Barr virus infection]	-
ENSSSCG00000015413	9	102868909	102875891	4727	+	FGL2	6.71101	8.10908	6.75892	3.27218	3.04989	2.82552	485.476	727	567.564	215.135	198.759	199.017	398.825	1.53723	2.90237	1.23138e-14	1.89462e-12	UP	fibrinogen like 2 [Source:NCBI gene;Acc:448808]	[GO:0008233:peptidase activity][GO:0006508:proteolysis][GO:0002291:T cell activation via T cell receptor contact with antigen bound to MHC molecule on antigen presenting cell][GO:0002381:immunoglobulin production involved in immunoglobulin mediated immune response][GO:0002605:negative regulation of dendritic cell antigen processing and presentation][GO:0002617:negative regulation of macrophage an…	-	-
ENSSSCG00000008729	8	6081332	6100104	9495	+	LYAR	7.83013	7.8403	7.28444	3.56907	4.25276	3.75373	646.6	802.384	698.265	267.865	316.373	301.816	505.55	1.27476	2.41958	1.67906e-14	2.54804e-12	UP	Ly1 antibody reactive [Source:NCBI gene;Acc:414404]	[GO:0003677:DNA binding][GO:0003677:DNA binding][GO:0003677:DNA binding][GO:0000122:negative regulation of transcription by RNA polymerase II][GO:0003677:DNA binding][GO:0005730:nucleolus][GO:0006364:rRNA processing][GO:0000122:negative regulation of transcription by RNA polymerase II][GO:0006364:rRNA processing][GO:0048821:erythrocyte development][GO:0050766:positive regulation of phagocytosis][…	-	Others
ENSSSCG00000000680	5	63885714	63894340	12372	-	GPR162	0.539008	0.243543	0.202424	2.43653	2.41737	1.89549	41.0707	22.9983	17.9042	168.734	165.936	140.628	92.8785	-2.53937	0.172018	1.85973e-14	2.78407e-12	DOWN	G protein-coupled receptor 162 [Source:NCBI gene;Acc:100736664]	[GO:0016021:integral component of membrane][GO:0007186:G protein-coupled receptor signaling pathway][GO:0004930:G protein-coupled receptor activity][GO:0016020:membrane][GO:0016021:integral component of membrane][GO:0007186:G protein-coupled receptor signaling pathway][GO:0004930:G protein-coupled receptor activity][GO:0016020:membrane][GO:0016021:integral component of membrane][GO:0007186:G prot…	-	-
ENSSSCG00000020754	6	51780164	51784051	4002	+	CD3EAP	5.94683	5.74132	6.28161	2.11371	2.08063	2.52766	228.521	273.424	280.201	73.821	72.0273	94.5744	170.428	1.69777	3.24398	2.47778e-14	3.65985e-12	UP	CD3e molecule associated protein [Source:NCBI gene;Acc:100622847]	[GO:0006360:transcription by RNA polymerase I][GO:0003899:DNA-directed 5'-3' RNA polymerase activity][GO:0006360:transcription by RNA polymerase I][GO:0003899:DNA-directed 5'-3' RNA polymerase activity][GO:0001650:fibrillar center][GO:0005634:nucleus][GO:0005739:mitochondrion][GO:0005829:cytosol]	-	-
ENSSSCG00000014248	2	129807247	129862208	5748	+	LMNB1	93.562	97.2771	90.2287	56.0732	53.0129	52.4166	4243.97	5468.47	4750.89	2311.65	2166.29	2315.02	3542.71	1.09008	2.12886	2.79441e-14	4.10019e-12	UP	lamin B1 [Source:NCBI gene;Acc:100513342]	[GO:0005198:structural molecule activity][GO:0005882:intermediate filament][GO:0003690:double-stranded DNA binding][GO:0043274:phospholipase binding][GO:1990837:sequence-specific double-stranded DNA binding][GO:0005634:nucleus][GO:0005635:nuclear envelope][GO:0005637:nuclear inner membrane][GO:0005638:lamin filament][GO:0005654:nucleoplasm][GO:0016363:nuclear matrix][GO:0031965:nuclear membrane][…	-	-
ENSSSCG00000016110	15	105681062	105816277	12195	+	KIAA2012	1.03908	0.802325	0.889547	3.48309	3.22082	3.48612	74.7697	71.5501	74.3025	227.79	208.788	244.249	150.242	-1.62493	0.324226	2.8486e-14	4.15221e-12	DOWN	KIAA2012 ortholog [Source:NCBI gene;Acc:100513500]	-	-	-
ENSSSCG00000016262	15	131226454	131291822	8762	+	-	65.5698	82.3886	72.5753	29.251	33.234	35.0197	2767.53	4309.62	3555.78	1122.08	1263.67	1439.18	2409.64	1.4744	2.77868	2.91777e-14	4.22523e-12	UP	SP140 nuclear body protein [Source:NCBI gene;Acc:100516764]	[GO:0005634:nucleus][GO:0003677:DNA binding][GO:0005515:protein binding][GO:0016604:nuclear body][GO:0046872:metal ion binding][GO:0005634:nucleus][GO:0016604:nuclear body][GO:0005634:nucleus][GO:0003677:DNA binding][GO:0005515:protein binding][GO:0016604:nuclear body][GO:0046872:metal ion binding][GO:0005634:nucleus][GO:0003677:DNA binding][GO:0005515:protein binding][GO:0016604:nuclear body][GO…	-	SAND
ENSSSCG00000037823	4	99378714	99382721	6157	+	ANKRD34A	0.488176	0.49703	0.600602	2.9907	2.70234	2.83473	26.3274	33.2197	37.5989	146.587	131.29	148.852	87.3126	-2.13037	0.228399	3.04687e-14	4.38354e-12	DOWN	ankyrin repeat domain 34A [Source:NCBI gene;Acc:102165219]	[GO:0005515:protein binding][GO:0005515:protein binding]	-	-
ENSSSCG00000009868	14	38082010	38204754	10184	+	RBM19	17.03	17.8466	17.8969	8.89094	7.76533	9.44719	1629.14	2115.84	1987.37	773.011	669.216	879.953	1342.42	1.30308	2.46754	3.47807e-14	4.97162e-12	UP	RNA binding motif protein 19 [Source:NCBI gene;Acc:100156794]	[GO:0003676:nucleic acid binding][GO:0003723:RNA binding][GO:0003676:nucleic acid binding][GO:0005634:nucleus][GO:0003723:RNA binding][GO:0003723:RNA binding][GO:0000381:regulation of alternative mRNA splicing, via spliceosome][GO:0005730:nucleolus][GO:0045292:mRNA cis splicing, via spliceosome][GO:0016607:nuclear speck][GO:0040019:positive regulation of embryonic development][GO:0005654:nucleopl…	-	-
ENSSSCG00000012056	13	200048154	200073268	2506	+	CHAF1B	18.8372	20.7799	17.5351	8.98605	8.70856	9.42608	722.422	987.647	780.624	313.212	300.874	351.981	576.127	1.36427	2.57446	3.79123e-14	5.35022e-12	UP	chromatin assembly factor 1 subunit B [Source:NCBI gene;Acc:100513568]	[GO:0005515:protein binding][GO:0005634:nucleus][GO:0042393:histone binding][GO:0006334:nucleosome assembly][GO:0033186:CAF-1 complex][GO:0006335:DNA replication-dependent nucleosome assembly][GO:0031497:chromatin assembly][GO:0000790:nuclear chromatin][GO:0005654:nucleoplasm][GO:0032991:protein-containing complex][GO:0033186:CAF-1 complex]	-	-
ENSSSCG00000038521	1	130357291	130364053	5516	-	CHAC1	0.86079	0.451879	0.840499	3.14778	3.11719	3.552	72.6635	47.2742	82.3595	241.5	237.052	291.947	162.133	-1.91681	0.26484	4.39144e-14	6.11929e-12	DOWN	ChaC glutathione specific gamma-glutamylcyclotransferase 1 [Source:NCBI gene;Acc:100524723]	[GO:0003839:gamma-glutamylcyclotransferase activity][GO:0006751:glutathione catabolic process][GO:0016829:lyase activity][GO:0061928:glutathione specific gamma-glutamylcyclotransferase activity][GO:0005112:Notch binding][GO:0022008:neurogenesis][GO:0005802:trans-Golgi network]	-	-
ENSSSCG00000004192	1	31673798	31680169	13795	+	CTGF	6.68777	4.43361	4.37058	16.7338	16.4913	12.7081	567.618	466.354	430.597	1290.81	1260.93	1050.19	844.417	-1.29828	0.406612	5.14832e-14	7.08486e-12	DOWN	cellular communication network factor 2 [Source:NCBI gene;Acc:100152141]	[GO:0005576:extracellular region][GO:0005515:protein binding][GO:0005520:insulin-like growth factor binding][GO:0005178:integrin binding][GO:0008022:protein C-terminus binding][GO:0008201:heparin binding][GO:0001502:cartilage condensation][GO:0001503:ossification][GO:0001525:angiogenesis][GO:0001894:tissue homeostasis][GO:0007160:cell-matrix adhesion][GO:0007229:integrin-mediated signaling pathwa…	[ssc04390:Hippo signaling pathway]	-
ENSSSCG00000004415	1	75272050	75431503	13146	+	-	1.54006	1.21813	1.41164	3.94448	4.63622	3.99188	159.017	155.877	169.195	370.159	431.252	401.324	281.137	-1.31174	0.402835	5.31339e-14	7.2467e-12	DOWN	coiled-coil domain containing 162, pseudogene [Source:NCBI gene;Acc:100514885]	-	-	-
ENSSSCG00000017414	12	20638568	20647993	8225	+	KAT2A	28.3536	19.9421	22.5343	14.3095	15.2364	12.6404	1593.33	1388.84	1469.94	730.827	771.33	691.626	1107.65	1.02162	2.03019	5.33135e-14	7.2467e-12	UP	lysine acetyltransferase 2A [Source:NCBI gene;Acc:100524215]	[GO:0006355:regulation of transcription, DNA-templated][GO:0005634:nucleus][GO:0005515:protein binding][GO:0004402:histone acetyltransferase activity][GO:0016573:histone acetylation][GO:0016740:transferase activity][GO:0016746:transferase activity, transferring acyl groups][GO:0006355:regulation of transcription, DNA-templated][GO:0005634:nucleus][GO:0005515:protein binding][GO:0004402:histone ac…	[ssc04330:Notch signaling pathway][ssc05166:HTLV-I infection][ssc05203:Viral carcinogenesis]	-
ENSSSCG00000008143	3	48870946	48940723	2088	+	UXS1	71.2521	69.8509	68.3979	40.0896	45.2284	39.0143	2276.79	2766.18	2537.03	1164.26	1301.96	1213.84	1876.68	1.04201	2.05909	6.08924e-14	8.15461e-12	UP	UDP-glucuronate decarboxylase 1 [Source:NCBI gene;Acc:100513145]	[GO:0048040:UDP-glucuronate decarboxylase activity][GO:0016020:membrane][GO:0016021:integral component of membrane][GO:0005737:cytoplasm][GO:0042803:protein homodimerization activity][GO:0048040:UDP-glucuronate decarboxylase activity][GO:0070403:NAD+ binding][GO:0070403:NAD+ binding][GO:0051262:protein tetramerization]	[ssc00500:Starch and sucrose metabolism][ssc00520:Amino sugar and nucleotide sugar metabolism]	-
ENSSSCG00000034167	13	197688632	197718695	7175	+	SLC5A3	9.22626	5.51139	5.57664	27.803	25.6326	17.6765	1013.08	749.999	710.798	2774.61	2535.54	1889.84	1612.31	-1.54098	0.343651	6.10247e-14	8.15461e-12	DOWN	solute carrier family 5 member 3 [Source:NCBI gene;Acc:110255177]	[GO:0016020:membrane][GO:0055085:transmembrane transport][GO:0022857:transmembrane transporter activity][GO:0016021:integral component of membrane][GO:0006020:inositol metabolic process][GO:0007422:peripheral nervous system development][GO:0015798:myo-inositol transport][GO:0043576:regulation of respiratory gaseous exchange]	-	-
ENSSSCG00000040439	4	124009703	124030789	6078	+	TMED5	47.5633	53.7973	55.121	26.2909	27.1737	27.145	3165.6	4437.39	4258.52	1590.31	1629.28	1759.08	2806.7	1.2522	2.38204	6.1097e-14	8.15461e-12	UP	transmembrane p24 trafficking protein 5 [Source:NCBI gene;Acc:100157999]	[GO:0016020:membrane][GO:0016021:integral component of membrane][GO:0090161:Golgi ribbon formation][GO:0005793:endoplasmic reticulum-Golgi intermediate compartment][GO:0005801:cis-Golgi network][GO:0070971:endoplasmic reticulum exit site][GO:0016020:membrane][GO:0016021:integral component of membrane][GO:0005783:endoplasmic reticulum][GO:0006886:intracellular protein transport][GO:0005794:Golgi a…	-	-
ENSSSCG00000029125	2	139957613	140073621	45548	-	FAM13B	5.84028	5.1162	5.13845	3.08563	3.04149	2.97247	590.786	641.396	603.372	283.683	277.168	292.769	448.196	1.10355	2.14883	7.07999e-14	9.39307e-12	UP	family with sequence similarity 13 member B [Source:NCBI gene;Acc:100517813]	[GO:0007165:signal transduction][GO:0007165:signal transduction][GO:0007165:signal transduction][GO:0007165:signal transduction][GO:0007165:signal transduction][GO:0007165:signal transduction][GO:0007165:signal transduction][GO:0007165:signal transduction]	-	-
ENSSSCG00000009137	8	112403756	112413657	1236	-	GAR1	34.242	35.1338	37.2124	14.7532	15.9266	16.5485	328.565	417.802	414.483	128.659	137.672	154.609	263.632	1.46077	2.75255	7.89175e-14	1.04077e-11	UP	GAR1 ribonucleoprotein [Source:NCBI gene;Acc:100516629]	[GO:0001522:pseudouridine synthesis][GO:0042254:ribosome biogenesis][GO:0031429:box H/ACA snoRNP complex][GO:0005634:nucleus][GO:0003723:RNA binding][GO:0005730:nucleolus][GO:0006364:rRNA processing][GO:0031429:box H/ACA snoRNP complex][GO:0034513:box H/ACA snoRNA binding][GO:0000454:snoRNA guided rRNA pseudouridine synthesis][GO:0034513:box H/ACA snoRNA binding][GO:0070034:telomerase RNA binding…	[ssc03008:Ribosome biogenesis in eukaryotes]	-
ENSSSCG00000038534	12	48404292	48416701	4011	-	TSR1	15.6121	16.7955	16.3455	8.69558	8.40874	8.57243	958.316	1277.68	1164.67	485.109	464.986	512.346	810.518	1.21663	2.32403	9.04477e-14	1.18577e-11	UP	TSR1 ribosome maturation factor [Source:NCBI gene;Acc:110256073]	[GO:0005634:nucleus][GO:0042254:ribosome biogenesis]	-	-
ENSSSCG00000037513	17	10656814	10670536	3976	+	GINS4	9.57087	9.55603	9.20161	4.82467	5.48885	4.42805	582.361	720.612	649.923	266.81	300.874	262.341	463.82	1.23343	2.35126	9.97131e-14	1.29196e-11	UP	GINS complex subunit 4 [Source:NCBI gene;Acc:100738105]	[GO:0006261:DNA-dependent DNA replication][GO:0005634:nucleus][GO:0006260:DNA replication][GO:0001833:inner cell mass cell proliferation][GO:0005737:cytoplasm]	-	-
ENSSSCG00000027689	6	71246876	71253539	3817	-	-	17.7757	12.7956	15.1035	9.0978	9.52915	8.71894	1038.35	926.319	1024.12	483	501.456	495.899	744.858	1.01412	2.01967	1.06825e-13	1.37606e-11	UP	spermidine synthase [Source:NCBI gene;Acc:414385]	[GO:0006595:polyamine metabolic process][GO:0003824:catalytic activity][GO:0016740:transferase activity][GO:0006596:polyamine biosynthetic process][GO:0008295:spermidine biosynthetic process][GO:0004766:spermidine synthase activity][GO:0006596:polyamine biosynthetic process]	[ssc00270:Cysteine and methionine metabolism][ssc00330:Arginine and proline metabolism][ssc00410:beta-Alanine metabolism][ssc00480:Glutathione metabolism]	-
ENSSSCG00000013176	2	13229757	13241035	2289	-	TMX2	34.6021	36.1113	32.0325	19.5434	19.1261	18.3488	1212.11	1567.71	1302.53	622.205	603.571	625.836	988.995	1.13975	2.20343	1.22455e-13	1.55926e-11	UP	thioredoxin related transmembrane protein 2 [Source:NCBI gene;Acc:100520175]	[GO:0045454:cell redox homeostasis][GO:0016020:membrane][GO:0016021:integral component of membrane][GO:0005623:cell]	-	-
ENSSSCG00000017508	12	23004636	23022269	6357	+	STAC2	0.540201	0.183062	0.349954	3.13634	2.31623	2.41627	27.3804	11.4991	20.5899	144.478	105.762	119.246	71.4925	-2.61399	0.163347	1.27479e-13	1.61396e-11	DOWN	SH3 and cysteine rich domain 2 [Source:NCBI gene;Acc:100514486]	[GO:0005515:protein binding][GO:0035556:intracellular signal transduction][GO:0046872:metal ion binding][GO:1901387:positive regulation of voltage-gated calcium channel activity][GO:1903078:positive regulation of protein localization to plasma membrane][GO:0031234:extrinsic component of cytoplasmic side of plasma membrane][GO:0005515:protein binding][GO:0035556:intracellular signal transduction][…	-	-
ENSSSCG00000001400	7	23654600	23669155	23966	-	DDX39B	32.6526	33.356	31.4475	19.7666	19.2026	18.8675	2930.76	3710.39	3276.47	1612.46	1552.69	1648.88	2455.28	1.04241	2.05967	1.2926e-13	1.62721e-11	UP	DExD-box helicase 39B [Source:NCBI gene;Acc:448813]	[GO:0003676:nucleic acid binding][GO:0005524:ATP binding][GO:0003676:nucleic acid binding][GO:0005524:ATP binding][GO:0004386:helicase activity][GO:0003676:nucleic acid binding][GO:0005524:ATP binding][GO:0003676:nucleic acid binding][GO:0005524:ATP binding][GO:0003676:nucleic acid binding][GO:0005524:ATP binding][GO:0004004:ATP-dependent RNA helicase activity][GO:0008186:RNA-dependent ATPase act…	[ssc03013:RNA transport][ssc03015:mRNA surveillance pathway][ssc03040:Spliceosome][ssc05164:Influenza A]	-
ENSSSCG00000013517	2	73897310	73931916	12183	-	UHRF1	31.3063	19.6812	21.0797	13.7554	12.3551	10.0347	2392.63	1864.14	1870.1	955.454	850.652	746.726	1446.62	1.26388	2.4014	1.33882e-13	1.67586e-11	UP	ubiquitin like with PHD and ring finger domains 1 [Source:NCBI gene;Acc:100511003]	[GO:0005515:protein binding][GO:0005634:nucleus][GO:0046872:metal ion binding][GO:0016874:ligase activity][GO:0061630:ubiquitin protein ligase activity][GO:0016567:protein ubiquitination][GO:0010216:maintenance of DNA methylation][GO:0031493:nucleosomal histone binding][GO:0035064:methylated histone binding][GO:0042802:identical protein binding][GO:0044729:hemi-methylated DNA-binding][GO:0061630:…	-	-
ENSSSCG00000028108	6	81309748	81360248	10827	-	ASAP3	3.19886	2.47857	3.20857	8.21861	8.56704	8.46287	222.203	213.373	258.716	518.856	536.102	572.38	386.938	-1.22591	0.427529	1.37226e-13	1.70808e-11	DOWN	ArfGAP with SH3 domain, ankyrin repeat and PH domain 3 [Source:NCBI gene;Acc:100626125]	[GO:0005096:GTPase activator activity][GO:0043547:positive regulation of GTPase activity][GO:0016477:cell migration][GO:0005925:focal adhesion][GO:0046872:metal ion binding][GO:0005925:focal adhesion][GO:0005096:GTPase activator activity][GO:0043231:intracellular membrane-bounded organelle][GO:0001726:ruffle][GO:0051492:regulation of stress fiber assembly][GO:0005096:GTPase activator activity][GO…	[ssc04144:Endocytosis][ssc04666:Fc gamma R-mediated phagocytosis]	-
ENSSSCG00000001233	7	22757794	22767662	1635	-	TRIM26	28.2408	14.4622	18.5855	8.16184	8.29182	8.37148	706.626	448.466	539.812	185.607	186.906	203.952	378.562	1.5562	2.94079	1.40344e-13	1.72748e-11	UP	tripartite motif containing 26 [Source:NCBI gene;Acc:100144460]	[GO:0008270:zinc ion binding][GO:0005515:protein binding][GO:0046872:metal ion binding][GO:0045087:innate immune response][GO:0046597:negative regulation of viral entry into host cell][GO:0051091:positive regulation of DNA-binding transcription factor activity][GO:1902187:negative regulation of viral release from host cell][GO:0005737:cytoplasm]	-	-
ENSSSCG00000004344	1	64306080	64460428	14101	-	MMS22L	4.62686	5.42749	4.9176	2.40016	1.99113	2.31194	594.998	864.99	734.073	280.52	230.67	289.48	499.122	1.45332	2.73837	1.70838e-13	2.07659e-11	UP	MMS22 like, DNA repair protein [Source:NCBI gene;Acc:100513056]	[GO:0000724:double-strand break repair via homologous recombination][GO:0031297:replication fork processing][GO:0042555:MCM complex][GO:0000724:double-strand break repair via homologous recombination][GO:0031297:replication fork processing][GO:0005654:nucleoplasm][GO:0005829:cytosol][GO:0035101:FACT complex][GO:0042555:MCM complex][GO:0043596:nuclear replication fork][GO:0043596:nuclear replicati…	-	-
ENSSSCG00000000774	5	70183279	70227984	6187	+	USP18	5.47091	4.79863	4.0991	1.32409	1.94507	1.16672	182.185	198.041	158.452	40.0742	58.3512	37.8297	112.489	1.98053	3.94637	1.71001e-13	2.07659e-11	UP	ubiquitin specific peptidase 18 [Source:NCBI gene;Acc:396777]	[GO:0036459:thiol-dependent ubiquitinyl hydrolase activity][GO:0016579:protein deubiquitination][GO:0006511:ubiquitin-dependent protein catabolic process][GO:0036459:thiol-dependent ubiquitinyl hydrolase activity][GO:0016579:protein deubiquitination][GO:0006511:ubiquitin-dependent protein catabolic process][GO:0019785:ISG15-specific protease activity][GO:0009617:response to bacterium][GO:0035634:…	-	-
ENSSSCG00000022866	2	8937778	8981986	4983	+	NXF1	12.0282	11.9375	13.1975	6.14729	7.11357	6.54583	917.245	1128.19	1168.25	426.052	488.692	486.03	769.077	1.19722	2.29298	1.71518e-13	2.07659e-11	UP	nuclear RNA export factor 1 [Source:NCBI gene;Acc:100628213]	[GO:0005634:nucleus][GO:0003676:nucleic acid binding][GO:0005515:protein binding][GO:0005737:cytoplasm][GO:0003723:RNA binding][GO:0006406:mRNA export from nucleus][GO:0051028:mRNA transport][GO:0005634:nucleus][GO:0003723:RNA binding][GO:0016973:poly(A)+ mRNA export from nucleus][GO:0003729:mRNA binding][GO:0006405:RNA export from nucleus][GO:0016973:poly(A)+ mRNA export from nucleus][GO:0000346…	[ssc03008:Ribosome biogenesis in eukaryotes][ssc03013:RNA transport][ssc03015:mRNA surveillance pathway][ssc05164:Influenza A][ssc05168:Herpes simplex infection]	-
ENSSSCG00000039751	6	18932637	19036843	33543	+	NLRC5	0.607623	0.297424	0.433265	0.0352372	0.0307342	0.00641234	80.0351	48.5519	66.2456	4.21834	3.64695	0.822386	33.9201	4.54291	23.3105	2.6755e-13	3.22165e-11	UP	NLR family CARD domain containing 5 [Source:NCBI gene;Acc:100135667]	[GO:0005515:protein binding][GO:0000166:nucleotide binding][GO:0005524:ATP binding][GO:0005515:protein binding][GO:0000166:nucleotide binding][GO:0005524:ATP binding][GO:0000978:RNA polymerase II proximal promoter sequence-specific DNA binding][GO:0009617:response to bacterium][GO:0032088:negative regulation of NF-kappaB transcription factor activity][GO:0043549:regulation of kinase activity][GO:…	-	-
ENSSSCG00000003582	6	85059871	85088137	9911	+	SMPDL3B	6.6497	5.79381	5.90858	3.08953	2.91838	3.51999	631.856	682.282	651.714	266.81	249.816	325.665	468.024	1.22066	2.33053	4.2093e-13	5.04115e-11	UP	sphingomyelin phosphodiesterase acid like 3B [Source:NCBI gene;Acc:100514109]	[GO:0016787:hydrolase activity][GO:0005615:extracellular space][GO:0008081:phosphoric diester hydrolase activity][GO:0008081:phosphoric diester hydrolase activity][GO:0008270:zinc ion binding][GO:0034122:negative regulation of toll-like receptor signaling pathway][GO:0046466:membrane lipid catabolic process][GO:0050728:negative regulation of inflammatory response][GO:0005886:plasma membrane][GO:0…	-	-
ENSSSCG00000017563	12	26791667	26811544	8511	+	MYCBPAP	4.88932	2.97288	3.95818	11.0692	11.5268	11.5039	269.592	203.151	253.345	554.712	572.571	617.612	411.831	-1.26179	0.417025	4.30978e-13	5.13374e-11	DOWN	MYCBP associated protein [Source:NCBI gene;Acc:100513622]	-	-	-
ENSSSCG00000021059	9	113835357	113875895	13609	+	ADORA1	2.99676	2.16461	2.3261	6.64104	6.88181	6.00431	281.176	251.703	253.345	566.312	581.689	548.531	413.793	-1.10911	0.46358	4.6442e-13	5.50251e-11	DOWN	adenosine A1 receptor [Source:NCBI gene;Acc:606743]	[GO:0016021:integral component of membrane][GO:0007186:G protein-coupled receptor signaling pathway][GO:0004930:G protein-coupled receptor activity][GO:0001609:G protein-coupled adenosine receptor activity][GO:0001973:adenosine receptor signaling pathway][GO:0016020:membrane][GO:0007165:signal transduction][GO:0005886:plasma membrane][GO:0097756:negative regulation of blood vessel diameter][GO:00…	[ssc04080:Neuroactive ligand-receptor interaction][ssc05032:Morphine addiction]	-
ENSSSCG00000036060	6	27600830	27605186	4912	-	RRAD	14.017	5.90749	8.42202	40.4303	39.7886	29.755	545.503	284.923	380.465	1430.02	1394.96	1127.49	860.56	-1.70483	0.306757	5.31657e-13	6.26564e-11	DOWN	RRAD, Ras related glycolysis inhibitor and calcium channel regulator [Source:NCBI gene;Acc:100623310]	[GO:0016020:membrane][GO:0003924:GTPase activity][GO:0005525:GTP binding][GO:0007165:signal transduction][GO:1901842:negative regulation of high voltage-gated calcium channel activity][GO:1901841:regulation of high voltage-gated calcium channel activity][GO:0000166:nucleotide binding][GO:0016020:membrane][GO:0003924:GTPase activity][GO:0005525:GTP binding][GO:0007165:signal transduction][GO:19018…	-	-
ENSSSCG00000017983	12	53341329	53376723	29703	-	PER1	2.48986	1.33428	1.74128	5.54539	5.5682	5.40884	444.406	295.144	360.77	899.561	895.327	939.987	639.199	-1.31153	0.402892	5.84545e-13	6.85248e-11	DOWN	period circadian regulator 1 [Source:NCBI gene;Acc:100620648]	[GO:0005515:protein binding][GO:0005634:nucleus][GO:0005737:cytoplasm][GO:0000976:transcription regulatory region sequence-specific DNA binding][GO:0008134:transcription factor binding][GO:0000122:negative regulation of transcription by RNA polymerase II][GO:0043153:entrainment of circadian clock by photoperiod][GO:0009416:response to light stimulus][GO:0001222:transcription corepressor binding][…	[ssc04710:Circadian rhythm][ssc04713:Circadian entrainment][ssc05168:Herpes simplex infection]	-
ENSSSCG00000033636	12	3759686	3785835	5501	-	AFMID	13.3308	9.94416	11.7699	7.15806	7.28989	6.41511	747.697	691.225	766.301	364.886	368.342	350.336	548.131	1.02643	2.03698	6.41932e-13	7.48561e-11	UP	arylformamidase [Source:NCBI gene;Acc:110255955]	[GO:0016787:hydrolase activity][GO:0019441:tryptophan catabolic process to kynurenine][GO:0004061:arylformamidase activity][GO:0005634:nucleus][GO:0005737:cytoplasm][GO:0005829:cytosol][GO:0006569:tryptophan catabolic process][GO:0034354:'de novo' NAD biosynthetic process from tryptophan][GO:0016787:hydrolase activity][GO:0019441:tryptophan catabolic process to kynurenine][GO:0004061:arylformamid…	-	-
ENSSSCG00000001579	7	33000553	33063383	3185	+	CMTR1	16.4201	14.2348	13.9235	8.18921	8.67921	8.97612	800.351	859.879	787.786	362.777	381.106	425.996	602.983	1.0632	2.08957	6.66206e-13	7.72799e-11	UP	cap methyltransferase 1 [Source:NCBI gene;Acc:100154061]	[GO:0003676:nucleic acid binding][GO:0005515:protein binding][GO:0008168:methyltransferase activity][GO:0032259:methylation][GO:0004483:mRNA (nucleoside-2'-O-)-methyltransferase activity][GO:0006370:7-methylguanosine mRNA capping][GO:0080009:mRNA methylation][GO:0005634:nucleus][GO:0005737:cytoplasm][GO:0004483:mRNA (nucleoside-2'-O-)-methyltransferase activity][GO:0006370:7-methylguanosine mRNA …	-	-
ENSSSCG00000014780	9	5783322	5789812	1407	+	TRIM21	17.6557	14.7469	14.04	8.73	6.67433	6.58997	380.167	393.526	350.923	170.843	129.467	138.161	260.514	1.36115	2.56889	8.052e-13	9.29167e-11	UP	tripartite motif containing 21 [Source:NCBI gene;Acc:100302538]	[GO:0008270:zinc ion binding][GO:0005515:protein binding][GO:0004842:ubiquitin-protein transferase activity][GO:0016567:protein ubiquitination][GO:0046872:metal ion binding][GO:0042802:identical protein binding][GO:0000209:protein polyubiquitination][GO:0006513:protein monoubiquitination][GO:0010508:positive regulation of autophagy][GO:0031648:protein destabilization][GO:0032088:negative regulati…	[ssc05322:Systemic lupus erythematosus]	-
ENSSSCG00000010599	14	114327372	114382011	22001	+	PDCD11	18.361	16.8219	18.6332	8.57771	9.56709	10.87	2396.84	2721.46	2823.5	1017.67	1125.08	1381.61	1911.03	1.17141	2.25232	8.69706e-13	9.93258e-11	UP	programmed cell death 11 [Source:NCBI gene;Acc:100157027]	[GO:0005634:nucleus][GO:0003676:nucleic acid binding][GO:0005515:protein binding][GO:0006396:RNA processing][GO:0006397:mRNA processing][GO:0005730:nucleolus][GO:0032040:small-subunit processome][GO:0005634:nucleus][GO:0003676:nucleic acid binding][GO:0005515:protein binding][GO:0006396:RNA processing][GO:0006397:mRNA processing][GO:0008134:transcription factor binding][GO:0005829:cytosol][GO:000…	-	-
ENSSSCG00000005364	1	239281648	239368567	10998	+	TDRD7	11.466	10.7848	10.6258	6.30736	6.2991	6.43595	698.201	813.883	751.082	349.068	345.549	381.587	556.562	1.07089	2.10073	1.03515e-12	1.17614e-10	UP	tudor domain containing 7 [Source:NCBI gene;Acc:100152652]	[GO:0003729:mRNA binding][GO:0002089:lens morphogenesis in camera-type eye][GO:0010608:posttranscriptional regulation of gene expression][GO:0070306:lens fiber cell differentiation][GO:0035770:ribonucleoprotein granule]	-	-
ENSSSCG00000008635	3	125861432	125956643	6746	+	NOL10	16.1543	12.6802	14.0327	7.83072	7.0165	8.40413	701.361	682.282	707.217	308.993	274.433	355.271	504.926	1.15453	2.22612	1.04747e-12	1.18407e-10	UP	nucleolar protein 10 [Source:NCBI gene;Acc:100512777]	[GO:0005634:nucleus][GO:0005515:protein binding][GO:0005730:nucleolus][GO:0005634:nucleus][GO:0005515:protein binding][GO:0005730:nucleolus][GO:0000462:maturation of SSU-rRNA from tricistronic rRNA transcript (SSU-rRNA, 5.8S rRNA, LSU-rRNA)][GO:0032040:small-subunit processome][GO:0005634:nucleus][GO:0005515:protein binding]	-	-
ENSSSCG00000040411	16	71778420	71820841	9607	+	CCDC69	1.43085	1.0253	0.939813	3.67325	4.28123	3.6794	102.15	90.7153	77.8834	238.336	275.345	255.762	173.365	-1.51101	0.350865	1.09664e-12	1.23336e-10	DOWN	coiled-coil domain containing 69 [Source:NCBI gene;Acc:100515590]	[GO:0051255:spindle midzone assembly][GO:0051233:spindle midzone]	-	-
ENSSSCG00000038844	12	5757009	5763754	1216	-	SMIM5	4.01788	0.997203	1.82345	18.8931	16.6418	11.6192	74.7697	22.9983	39.3893	319.539	278.992	210.531	157.703	-2.55088	0.170651	1.28334e-12	1.42883e-10	DOWN	small integral membrane protein 5 [Source:NCBI gene;Acc:100625566]	[GO:0016020:membrane][GO:0016021:integral component of membrane]	-	-
ENSSSCG00000034087	1	255326132	255349566	3959	-	TNFSF15	8.23883	8.72925	8.64287	4.65387	4.30971	4.33554	499.167	655.45	607.849	256.264	235.228	255.762	418.287	1.23728	2.35753	1.39924e-12	1.55008e-10	UP	TNF superfamily member 15 [Source:NCBI gene;Acc:100624969]	[GO:0016020:membrane][GO:0005576:extracellular region][GO:0005515:protein binding][GO:0006955:immune response][GO:0007165:signal transduction][GO:0006915:apoptotic process][GO:0005164:tumor necrosis factor receptor binding][GO:0016021:integral component of membrane][GO:0005125:cytokine activity][GO:0005615:extracellular space][GO:0006919:activation of cysteine-type endopeptidase activity involved…	[ssc04060:Cytokine-cytokine receptor interaction]	-
ENSSSCG00000016275	15	132163463	132174219	2765	-	NCL	337.621	418.185	389.697	174.239	163.047	201.921	14286.3	21930.1	19141.4	6700.83	6215.32	8319.25	12765.5	1.38222	2.6067	1.42305e-12	1.56861e-10	UP	nucleolin [Source:NCBI gene;Acc:100737210]	[GO:0003676:nucleic acid binding][GO:0003723:RNA binding][GO:0008022:protein C-terminus binding][GO:0042162:telomeric DNA binding][GO:0042802:identical protein binding][GO:0044547:DNA topoisomerase binding][GO:0048027:mRNA 5'-UTR binding][GO:0001525:angiogenesis][GO:0017148:negative regulation of translation][GO:0045944:positive regulation of transcription by RNA polymerase II][GO:0071364:cellula…	-	-
ENSSSCG00000020990	13	39148454	39319018	9603	-	-	1.26118	1.01018	1.29093	3.95571	3.36067	3.1495	185.345	183.986	220.222	528.347	444.928	450.667	335.583	-1.26793	0.415256	1.46389e-12	1.60564e-10	DOWN	dynein axonemal heavy chain 12 [Source:NCBI gene;Acc:100513566]	[GO:0005524:ATP binding][GO:0003777:microtubule motor activity][GO:0007018:microtubule-based movement][GO:0030286:dynein complex][GO:0045505:dynein intermediate chain binding][GO:0051959:dynein light intermediate chain binding][GO:0030286:dynein complex][GO:0007018:microtubule-based movement][GO:0008569:ATP-dependent microtubule motor activity, minus-end-directed][GO:0045503:dynein light chain bi…	-	-
ENSSSCG00000018084	MT	10653	10998	346	+	ND3	879.856	1131.21	1436.79	421.183	397.558	505.652	4658.89	7423.33	8831.26	2026.91	1896.42	2606.96	4573.96	1.67911	3.20231	1.50615e-12	1.64385e-10	UP	NADH dehydrogenase subunit 3 [Source:NCBI gene;Acc:808508]	[GO:0055114:oxidation-reduction process][GO:0008137:NADH dehydrogenase (ubiquinone) activity][GO:0016020:membrane][GO:0016021:integral component of membrane][GO:0005739:mitochondrion][GO:0031966:mitochondrial membrane][GO:0005747:mitochondrial respiratory chain complex I][GO:0070469:respirasome][GO:0008137:NADH dehydrogenase (ubiquinone) activity][GO:0030964:NADH dehydrogenase complex][GO:0005747…	[ssc00190:Oxidative phosphorylation][ssc05012:Parkinson's disease]	-
ENSSSCG00000022240	X	20756201	21102061	21127	+	POLA1	7.87568	9.34726	8.35753	3.13745	3.29033	4.30472	734.007	1079.64	904.164	265.755	276.257	390.633	608.409	1.54045	2.90886	1.87381e-12	2.02518e-10	UP	DNA polymerase alpha 1, catalytic subunit [Source:NCBI gene;Acc:102166485]	[GO:0003677:DNA binding][GO:0000166:nucleotide binding][GO:0003676:nucleic acid binding][GO:0003887:DNA-directed DNA polymerase activity][GO:0006260:DNA replication][GO:0001882:nucleoside binding][GO:0005634:nucleus][GO:0046872:metal ion binding][GO:0016740:transferase activity][GO:0016779:nucleotidyltransferase activity][GO:0051536:iron-sulfur cluster binding][GO:0051539:4 iron, 4 sulfur cluster…	-	-
ENSSSCG00000014325	2	140211331	140230805	4570	-	CDC23	5.29696	5.46216	5.7755	2.59397	2.01361	2.34132	236.946	302.81	299.896	105.459	81.1447	101.976	188.039	1.54151	2.911	1.91876e-12	2.06369e-10	UP	cell division cycle 23 [Source:NCBI gene;Acc:100515014]	[GO:0005515:protein binding][GO:0005680:anaphase-promoting complex][GO:0030071:regulation of mitotic metaphase/anaphase transition][GO:0051301:cell division][GO:0000278:mitotic cell cycle][GO:0007080:mitotic metaphase plate congression][GO:0070979:protein K11-linked ubiquitination][GO:0005515:protein binding]	[ssc04110:Cell cycle][ssc04114:Oocyte meiosis][ssc04120:Ubiquitin mediated proteolysis][ssc04914:Progesterone-mediated oocyte maturation][ssc05166:HTLV-I infection]	-
ENSSSCG00000000869	5	82813701	82913162	8692	-	UTP20	8.38395	8.58746	8.55737	4.56221	4.77047	5.01621	1115.23	1415.67	1321.33	551.548	571.66	649.685	937.52	1.1184	2.17106	2.06077e-12	2.20572e-10	UP	UTP20 small subunit processome component [Source:NCBI gene;Acc:100524087]	[GO:0005730:nucleolus][GO:0032040:small-subunit processome][GO:0030686:90S preribosome][GO:0006364:rRNA processing][GO:0005730:nucleolus][GO:0005886:plasma membrane]	-	-
ENSSSCG00000025618	7	25062771	25072038	2922	-	TAP1	50.2559	31.6084	36.5275	24.4435	22.3836	21.6835	2247.3	1751.7	1896.06	993.419	901.709	944.099	1455.71	1.05452	2.07702	2.0902e-12	2.22646e-10	UP	transporter 1, ATP binding cassette subfamily B member [Source:NCBI gene;Acc:733649]	[GO:0016020:membrane][GO:0016021:integral component of membrane][GO:0005524:ATP binding][GO:0055085:transmembrane transport][GO:0016887:ATPase activity][GO:0042626:ATPase activity, coupled to transmembrane movement of substances][GO:0015833:peptide transport][GO:0030176:integral component of endoplasmic reticulum membrane][GO:0015433:peptide antigen-transporting ATPase activity][GO:0042287:MHC pr…	[ssc02010:ABC transporters][ssc04145:Phagosome][ssc04612:Antigen processing and presentation][ssc05168:Herpes simplex infection][ssc05340:Primary immunodeficiency]	-
ENSSSCG00000008741	8	11186368	11189241	1164	-	FGFBP1	2.71943	3.76188	3.11712	0.130278	0.340888	0	48.4423	83.0493	64.4552	2.10917	5.47043	0	33.9211	4.71892	26.3353	2.10459e-12	2.23106e-10	UP	fibroblast growth factor binding protein 1 [Source:NCBI gene;Acc:100511886]	[GO:0007267:cell-cell signaling][GO:0090050:positive regulation of cell migration involved in sprouting angiogenesis][GO:1903589:positive regulation of blood vessel endothelial cell proliferation involved in sprouting angiogenesis]	-	-
ENSSSCG00000010135	14	51452364	51491695	22262	+	DGCR8	13.7718	9.79151	10.4778	6.37603	7.6565	6.41163	1596.49	1406.73	1409.96	671.771	799.594	723.699	1101.37	1.00716	2.00996	2.54939e-12	2.67496e-10	UP	DGCR8 microprocessor complex subunit [Source:NCBI gene;Acc:100616094]	[GO:0020037:heme binding][GO:0005515:protein binding][GO:0003723:RNA binding][GO:0042802:identical protein binding][GO:0031053:primary miRNA processing][GO:0070877:microprocessor complex][GO:0090501:RNA phosphodiester bond hydrolysis][GO:0090502:RNA phosphodiester bond hydrolysis, endonucleolytic][GO:0020037:heme binding][GO:0003725:double-stranded RNA binding][GO:0004525:ribonuclease III activit…	-	-
ENSSSCG00000008512	3	106822395	106999390	2900	-	TTC27	15.5661	17.7709	15.5351	9.12474	6.86408	7.23193	690.83	977.426	800.319	368.05	274.433	312.507	570.594	1.37037	2.58538	2.72364e-12	2.8331e-10	UP	tetratricopeptide repeat domain 27 [Source:NCBI gene;Acc:100512832]	[GO:0005515:protein binding]	-	-
ENSSSCG00000003744	6	119945076	120018132	3089	+	MOCOS	7.30682	6.04097	6.55816	2.87185	3.8322	3.05525	345.415	353.918	359.875	123.386	163.201	140.628	247.737	1.30793	2.47586	2.79715e-12	2.89596e-10	UP	molybdenum cofactor sulfurase [Source:NCBI gene;Acc:100621611]	[GO:0003824:catalytic activity][GO:0030170:pyridoxal phosphate binding][GO:0008265:Mo-molybdopterin cofactor sulfurase activity][GO:0006777:Mo-molybdopterin cofactor biosynthetic process][GO:0030151:molybdenum ion binding][GO:0016740:transferase activity][GO:0016829:lyase activity][GO:0102867:molybdenum cofactor sulfurtransferase activity][GO:0043545:molybdopterin cofactor metabolic process]	-	-
ENSSSCG00000000292	5	19557337	19583315	12299	-	ZNF385A	1.89711	1.73663	1.32614	4.79145	5.63533	5.06856	162.176	183.986	131.596	372.269	433.987	421.884	284.316	-1.36914	0.387122	2.94231e-12	3.03209e-10	DOWN	zinc finger protein 385A [Source:NCBI gene;Acc:100736804]	[GO:0008270:zinc ion binding][GO:0003676:nucleic acid binding][GO:0046872:metal ion binding][GO:0002039:p53 binding][GO:0003730:mRNA 3'-UTR binding][GO:0006915:apoptotic process][GO:0006974:cellular response to DNA damage stimulus][GO:0007599:hemostasis][GO:0007611:learning or memory][GO:0007626:locomotory behavior][GO:0008298:intracellular mRNA localization][GO:0010609:mRNA localization resultin…	-	zf-C2H2
ENSSSCG00000026806	9	124141933	124186961	22744	+	DHX9	85.6242	87.9049	87.0472	48.0624	47.025	54.1948	11832.6	15054.9	13963.5	6036.45	5854.27	7292.09	10005.6	1.09043	2.12938	3.42142e-12	3.50949e-10	UP	DExH-box helicase 9 [Source:NCBI gene;Acc:100514066]	[GO:0003676:nucleic acid binding][GO:0005524:ATP binding][GO:0004386:helicase activity][GO:0000166:nucleotide binding][GO:0045944:positive regulation of transcription by RNA polymerase II][GO:0005634:nucleus][GO:0016787:hydrolase activity][GO:0032508:DNA duplex unwinding][GO:0003723:RNA binding][GO:1990904:ribonucleoprotein complex][GO:0005730:nucleolus][GO:0034459:ATP-dependent 3'-5' RNA helicas…	-	-
ENSSSCG00000011061	10	49069556	49120320	2334	-	PDSS1	10.6466	10.8295	8.36721	4.17734	4.24245	3.66552	215.884	272.146	196.947	76.9847	77.4977	72.3699	151.972	1.59129	3.01319	3.65914e-12	3.71889e-10	UP	decaprenyl diphosphate synthase subunit 1 [Source:NCBI gene;Acc:100514361]	[GO:0008299:isoprenoid biosynthetic process][GO:0016740:transferase activity][GO:0000010:trans-hexaprenyltranstransferase activity][GO:0046982:protein heterodimerization activity][GO:0050347:trans-octaprenyltranstransferase activity][GO:0006744:ubiquinone biosynthetic process][GO:0051290:protein heterotetramerization][GO:1990234:transferase complex][GO:0008299:isoprenoid biosynthetic process][GO:…	[ssc00900:Terpenoid backbone biosynthesis]	-
ENSSSCG00000034615	2	74203757	74220724	3194	-	TNFAIP8L1	5.12761	4.34487	4.13371	11.6083	11.6984	11.2836	250.636	263.202	234.545	515.692	515.132	537.018	386.038	-1.06946	0.476498	4.34606e-12	4.39686e-10	DOWN	TNF alpha induced protein 8 like 1 [Source:NCBI gene;Acc:110259359]	[GO:0042981:regulation of apoptotic process][GO:0032007:negative regulation of TOR signaling][GO:0005737:cytoplasm]	-	-
ENSSSCG00000031789	14	122777085	122828047	20654	+	ACSL5	57.0882	61.2392	60.0445	32.669	31.5883	35.8626	5004.3	6652.88	6109.82	2602.72	2494.52	3060.92	4320.86	1.12263	2.17743	4.42882e-12	4.44005e-10	UP	acyl-CoA synthetase long chain family member 5 [Source:NCBI gene;Acc:100157521]	[GO:0003824:catalytic activity][GO:0016020:membrane][GO:0016021:integral component of membrane][GO:0005634:nucleus][GO:0005730:nucleolus][GO:0005739:mitochondrion][GO:0003824:catalytic activity][GO:0016020:membrane][GO:0016021:integral component of membrane][GO:0003824:catalytic activity][GO:0016020:membrane][GO:0016021:integral component of membrane][GO:0003824:catalytic activity][GO:0016020:mem…	[ssc00071:Fatty acid degradation][ssc03320:PPAR signaling pathway][ssc04146:Peroxisome][ssc04920:Adipocytokine signaling pathway]	-
ENSSSCG00000008693	8	1715015	1738098	9596	-	NOP14	2.34506	3.07316	2.50786	0.615214	0.763157	1.025	199.035	323.253	247.078	47.4563	58.3512	84.7057	159.98	2.00408	4.01133	4.61704e-12	4.59223e-10	UP	NOP14 nucleolar protein [Source:NCBI gene;Acc:106504051]	[GO:0032040:small-subunit processome][GO:0032040:small-subunit processome][GO:0005730:nucleolus][GO:0030692:Noc4p-Nop14p complex][GO:0032040:small-subunit processome][GO:0019899:enzyme binding][GO:0005634:nucleus][GO:0005730:nucleolus]	-	-
ENSSSCG00000008785	8	30114602	30274166	9283	+	FAM114A1	1.4139	1.42489	1.20292	4.69661	3.8966	3.8356	143.221	178.875	141.443	432.38	355.578	378.297	271.632	-1.33534	0.396298	4.62208e-12	4.59223e-10	DOWN	family with sequence similarity 114 member A1 [Source:NCBI gene;Acc:100525173]	[GO:0005634:nucleus][GO:0005654:nucleoplasm][GO:0005794:Golgi apparatus][GO:0005829:cytosol]	-	-
ENSSSCG00000005738	1	272776846	272824184	20357	-	-	2.93597	1.99415	2.32508	6.65806	6.35404	5.74089	271.698	228.705	249.764	559.985	529.72	517.281	392.859	-1.09679	0.467556	6.51956e-12	6.36332e-10	DOWN	ral guanine nucleotide dissociation stimulator [Source:NCBI gene;Acc:100513970]	[GO:0005622:intracellular][GO:0005085:guanyl-nucleotide exchange factor activity][GO:0007264:small GTPase mediated signal transduction][GO:0005622:intracellular][GO:0007165:signal transduction][GO:0005085:guanyl-nucleotide exchange factor activity][GO:0007264:small GTPase mediated signal transduction][GO:0005622:intracellular][GO:0007165:signal transduction][GO:0005085:guanyl-nucleotide exchange …	[ssc05200:Pathways in cancer][ssc05210:Colorectal cancer][ssc05212:Pancreatic cancer]	-
ENSSSCG00000010240	14	71549815	71606507	12188	-	DNA2	6.56707	6.44945	6.67477	3.81927	4.08373	3.63418	662.396	806.217	781.52	350.122	371.077	356.915	554.708	1.0609	2.08623	7.37029e-12	7.16212e-10	UP	DNA replication helicase/nuclease 2 [Source:NCBI gene;Acc:100153906]	[GO:0017108:5'-flap endonuclease activity][GO:0043142:single-stranded DNA-dependent ATPase activity][GO:0033567:DNA replication, Okazaki fragment processing][GO:0017108:5'-flap endonuclease activity][GO:0043142:single-stranded DNA-dependent ATPase activity][GO:0033567:DNA replication, Okazaki fragment processing][GO:0005634:nucleus][GO:0032508:DNA duplex unwinding][GO:0005737:cytoplasm][GO:000372…	[ssc03030:DNA replication]	-
ENSSSCG00000027550	13	22851854	22872843	2265	-	PLCD1	14.2184	14.0384	14.5952	36.2203	34.6574	37.3057	492.848	603.065	587.259	1141.06	1082.23	1259.07	860.923	-1.04958	0.48311	8.54102e-12	8.26353e-10	DOWN	phospholipase C delta 1 [Source:NCBI gene;Acc:100627099]	[GO:0005509:calcium ion binding][GO:0007165:signal transduction][GO:0008081:phosphoric diester hydrolase activity][GO:0035556:intracellular signal transduction][GO:0006629:lipid metabolic process][GO:0004435:phosphatidylinositol phospholipase C activity][GO:0005829:cytosol][GO:0016787:hydrolase activity][GO:0016042:lipid catabolic process][GO:0005737:cytoplasm][GO:0004435:phosphatidylinositol pho…	[ssc00562:Inositol phosphate metabolism][ssc04020:Calcium signaling pathway][ssc04070:Phosphatidylinositol signaling system]	-
ENSSSCG00000010312	14	76629275	76635894	5434	+	PLAU	7.72887	7.9748	6.72126	18.8707	20.6584	20.0935	370.689	474.02	374.198	822.576	892.592	938.342	645.403	-1.12563	0.458303	9.32539e-12	8.9443e-10	DOWN	plasminogen activator, urokinase [Source:NCBI gene;Acc:396985]	[GO:0004252:serine-type endopeptidase activity][GO:0006508:proteolysis][GO:0008236:serine-type peptidase activity][GO:0031639:plasminogen activation][GO:0005576:extracellular region][GO:0005615:extracellular space][GO:0016787:hydrolase activity][GO:0008233:peptidase activity][GO:0004252:serine-type endopeptidase activity][GO:0006508:proteolysis][GO:0042730:fibrinolysis][GO:0031639:plasminogen act…	[ssc04064:NF-kappa B signaling pathway][ssc04610:Complement and coagulation cascades][ssc05202:Transcriptional misregulation in cancer][ssc05205:Proteoglycans in cancer][ssc05206:MicroRNAs in cancer]	-
ENSSSCG00000015602	9	131275508	131361766	18347	+	INTS7	21.7701	23.183	20.7552	11.563	13.5353	12.4801	1583.85	2090.29	1752.82	764.574	887.121	884.065	1327.12	1.09662	2.13854	9.90342e-12	9.45776e-10	UP	integrator complex subunit 7 [Source:NCBI gene;Acc:100622344]	[GO:0016180:snRNA processing][GO:0032039:integrator complex][GO:0016180:snRNA processing][GO:0032039:integrator complex][GO:0000077:DNA damage checkpoint][GO:0071479:cellular response to ionizing radiation][GO:0005634:nucleus][GO:0005694:chromosome][GO:0005737:cytoplasm][GO:0016604:nuclear body][GO:0016180:snRNA processing][GO:0032039:integrator complex][GO:0032039:integrator complex][GO:0034472:…	-	-
ENSSSCG00000035006	12	38061955	38065708	6529	+	PIGW	14.7126	14.375	14.6981	8.87139	8.54487	6.94533	534.972	647.784	620.382	293.175	279.904	245.893	437.018	1.13975	2.20343	1.16164e-11	1.09521e-09	UP	phosphatidylinositol glycan anchor biosynthesis class W [Source:NCBI gene;Acc:110256038]	[GO:0016021:integral component of membrane][GO:0006506:GPI anchor biosynthetic process][GO:0016746:transferase activity, transferring acyl groups][GO:0016020:membrane][GO:0016740:transferase activity][GO:0005783:endoplasmic reticulum][GO:0005789:endoplasmic reticulum membrane][GO:0016021:integral component of membrane][GO:0006506:GPI anchor biosynthetic process][GO:0016746:transferase activity, t…	-	-
ENSSSCG00000035706	6	51606956	51622344	5696	+	-	12.1037	10.2708	11.6701	6.20476	7.05112	6.59668	545.503	573.679	610.534	254.155	286.286	289.48	426.606	1.05854	2.08282	1.23606e-11	1.16043e-09	UP	very-long-chain 3-oxoacyl-CoA reductase-B-like [Source:NCBI gene;Acc:110261008]	[GO:0016491:oxidoreductase activity][GO:0016020:membrane][GO:0016021:integral component of membrane][GO:0055114:oxidation-reduction process][GO:0016491:oxidoreductase activity][GO:0016020:membrane][GO:0016021:integral component of membrane][GO:0055114:oxidation-reduction process]	-	-
ENSSSCG00000027053	7	30459969	30514480	15787	+	PACSIN1	0.542148	0.27985	0.389807	1.61831	2.14094	1.50212	57.9202	37.0527	48.3414	157.133	206.053	156.253	110.459	-1.85017	0.27736	1.54981e-11	1.43073e-09	DOWN	protein kinase C and casein kinase substrate in neurons 1 [Source:NCBI gene;Acc:100157037]	[GO:0005515:protein binding][GO:0048666:neuron development][GO:0007015:actin filament organization][GO:0097320:plasma membrane tubulation][GO:0005515:protein binding][GO:0048666:neuron development][GO:0007015:actin filament organization][GO:0097320:plasma membrane tubulation][GO:0005515:protein binding][GO:0048666:neuron development][GO:0007015:actin filament organization][GO:0097320:plasma membr…	-	-
ENSSSCG00000027984	14	94094776	94108881	5926	+	ZWINT	5.05733	4.63557	4.44225	2.79392	2.6119	2.41573	380.167	431.856	387.627	190.88	176.877	176.813	290.703	1.13919	2.20257	1.58228e-11	1.45465e-09	UP	ZW10 interacting kinetochore protein [Source:NCBI gene;Acc:100623641]	[GO:0000776:kinetochore][GO:0007093:mitotic cell cycle checkpoint][GO:0000776:kinetochore][GO:0007093:mitotic cell cycle checkpoint][GO:0047485:protein N-terminus binding][GO:0000070:mitotic sister chromatid segregation][GO:0051649:establishment of localization in cell][GO:0005634:nucleus][GO:0005654:nucleoplasm][GO:0005737:cytoplasm][GO:0005829:cytosol][GO:0016604:nuclear body]	-	-
ENSSSCG00000013147	2	12266503	12279356	7106	-	FAM111B	10.5588	12.6197	10.3417	5.85699	5.74882	5.65734	767.706	1137.14	872.831	387.033	376.548	400.502	656.959	1.25324	2.38376	1.59183e-11	1.45738e-09	UP	family with sequence similarity 111 member B [Source:NCBI gene;Acc:100517326]	-	-	-
ENSSSCG00000038854	17	34098991	34164748	6763	-	PSMF1	17.0446	18.1274	17.5975	10.1297	9.81998	10.5104	1243.7	1639.26	1490.53	671.771	645.511	746.726	1072.92	1.0825	2.1177	1.79843e-11	1.63303e-09	UP	proteasome inhibitor subunit 1 [Source:NCBI gene;Acc:100152620]	[GO:0042803:protein homodimerization activity][GO:0046982:protein heterodimerization activity][GO:0070628:proteasome binding][GO:0006511:ubiquitin-dependent protein catabolic process][GO:1901799:negative regulation of proteasomal protein catabolic process][GO:0005783:endoplasmic reticulum][GO:0005829:cytosol][GO:0048471:perinuclear region of cytoplasm][GO:0000502:proteasome complex][GO:0006511:ub…	[ssc03050:Proteasome]	-
ENSSSCG00000024867	1	191183504	191195477	1506	-	ISG20	21.5296	14.2369	16.302	7.16143	7.65167	8.40572	279.07	228.705	245.288	84.3668	89.3503	106.088	172.145	1.4256	2.68626	1.95778e-11	1.75816e-09	UP	Sus scrofa interferon stimulated exonuclease gene 20 (ISG20), mRNA. [Source:RefSeq mRNA;Acc:NM_001005351]	[GO:0003676:nucleic acid binding][GO:0005634:nucleus][GO:0090503:RNA phosphodiester bond hydrolysis, exonucleolytic][GO:0051607:defense response to virus][GO:0045071:negative regulation of viral genome replication][GO:0004527:exonuclease activity][GO:0006401:RNA catabolic process][GO:0000738:DNA catabolic process, exonucleolytic][GO:0000175:3'-5'-exoribonuclease activity][GO:0004527:exonuclease a…	-	-
ENSSSCG00000037900	2	3620462	3633470	5152	-	CCND1	8.88216	5.50492	6.48502	17.9399	16.6743	17.0437	700.308	537.904	593.525	1285.54	1184.35	1308.42	935.007	-1.04358	0.485121	2.02161e-11	1.79883e-09	DOWN	cyclin D1 [Source:NCBI gene;Acc:100738589]	[GO:0005634:nucleus][GO:0003714:transcription corepressor activity][GO:0004672:protein kinase activity][GO:0008134:transcription factor binding][GO:0016301:kinase activity][GO:0016538:cyclin-dependent protein serine/threonine kinase regulator activity][GO:0019899:enzyme binding][GO:0019901:protein kinase binding][GO:0042826:histone deacetylase binding][GO:0070064:proline-rich region binding][GO:0…	[ssc04110:Cell cycle][ssc04115:p53 signaling pathway][ssc04151:PI3K-Akt signaling pathway][ssc04310:Wnt signaling pathway][ssc04390:Hippo signaling pathway][ssc04510:Focal adhesion][ssc04630:Jak-STAT signaling pathway][ssc04917:Prolactin signaling pathway][ssc05161:Hepatitis B][ssc05162:Measles][ssc05166:HTLV-I infection][ssc05200:Pathways in cancer][ssc05203:Viral carcinogenesis][ssc05205:Proteo…	-
ENSSSCG00000025653	6	106039898	106091689	12876	+	THOC1	9.03931	9.16086	9.5721	5.56446	5.16945	5.47145	897.236	1126.91	1102.9	501.983	462.251	528.794	770.013	1.0661	2.09377	2.07642e-11	1.84021e-09	UP	THO complex 1 [Source:NCBI gene;Acc:100625217]	[GO:0005515:protein binding][GO:0007165:signal transduction][GO:0005634:nucleus][GO:0006406:mRNA export from nucleus][GO:0000445:THO complex part of transcription export complex][GO:0000018:regulation of DNA recombination][GO:0006406:mRNA export from nucleus][GO:0006915:apoptotic process][GO:0031297:replication fork processing][GO:0032784:regulation of DNA-templated transcription, elongation][GO:…	[ssc03013:RNA transport][ssc03040:Spliceosome]	-
ENSSSCG00000007733	3	15909985	16161358	10839	-	-	6.12518	6.11262	5.16365	3.06059	3.43381	3.05612	543.397	672.06	531.756	246.773	274.433	263.986	422.067	1.15127	2.22109	2.1469e-11	1.89509e-09	UP	tRNA-yW synthesizing protein 1 homolog (S. cerevisiae) [Source:NCBI gene;Acc:100516854]	[GO:0055114:oxidation-reduction process][GO:0003824:catalytic activity][GO:0008033:tRNA processing][GO:0051536:iron-sulfur cluster binding][GO:0051539:4 iron, 4 sulfur cluster binding][GO:0010181:FMN binding][GO:0016020:membrane][GO:0016021:integral component of membrane][GO:0055114:oxidation-reduction process][GO:0003824:catalytic activity][GO:0008033:tRNA processing][GO:0051536:iron-sulfur clus…	-	-
ENSSSCG00000029039	11	8806842	8860435	38703	+	BRCA2	3.84462	4.63036	4.00554	2.19815	1.58078	1.93383	612.901	914.82	741.235	318.485	227.023	300.171	519.106	1.42348	2.68232	2.20521e-11	1.93884e-09	UP	BRCA2 DNA repair associated [Source:NCBI gene;Acc:100624979]	[GO:0006281:DNA repair][GO:0000724:double-strand break repair via homologous recombination][GO:0005634:nucleus][GO:0000724:double-strand break repair via homologous recombination][GO:0006281:DNA repair][GO:0000724:double-strand break repair via homologous recombination][GO:0006281:DNA repair][GO:0000724:double-strand break repair via homologous recombination][GO:0002020:protease binding][GO:00036…	-	-
ENSSSCG00000025096	3	8511730	8522120	3510	+	FBXO24	4.57231	2.20079	2.56711	12.469	12.4135	9.71802	126.371	75.3832	82.3595	313.212	309.079	261.519	194.654	-1.63407	0.322178	2.69209e-11	2.31652e-09	DOWN	F-box protein 24 [Source:NCBI gene;Acc:100627436]	[GO:0005515:protein binding][GO:0005515:protein binding]	-	-
ENSSSCG00000037532	4	91415391	91433527	7801	-	MNDA	4.23978	5.73766	5.50203	2.14114	1.93743	2.392	429.662	720.612	647.238	197.207	176.877	236.025	401.27	1.55709	2.94259	2.69617e-11	2.31652e-09	UP	myeloid cell nuclear differentiation antigen [Source:HGNC Symbol;Acc:HGNC:7183]	[GO:0002218:activation of innate immune response][GO:0035458:cellular response to interferon-beta][GO:0006974:cellular response to DNA damage stimulus][GO:0030889:negative regulation of B cell proliferation][GO:0043065:positive regulation of apoptotic process][GO:0050853:B cell receptor signaling pathway][GO:0005654:nucleoplasm][GO:0005730:nucleolus][GO:0002218:activation of innate immune respons…	-	-
ENSSSCG00000027525	6	157483688	157556951	6142	+	DHCR24	49.3614	35.1309	46.4414	23.3982	26.3562	27.62	3409.92	3007.66	3724.08	1469.04	1640.22	1857.77	2518.11	1.02973	2.04164	2.85241e-11	2.44008e-09	UP	24-dehydrocholesterol reductase [Source:NCBI gene;Acc:100628197]	[GO:0055114:oxidation-reduction process][GO:0016491:oxidoreductase activity][GO:0050660:flavin adenine dinucleotide binding][GO:0071949:FAD binding][GO:0016020:membrane][GO:0016021:integral component of membrane][GO:0055114:oxidation-reduction process][GO:0016491:oxidoreductase activity][GO:0050660:flavin adenine dinucleotide binding][GO:0071949:FAD binding][GO:0016020:membrane][GO:0016021:integr…	[ssc00100:Steroid biosynthesis]	-
ENSSSCG00000013440	2	76722254	76746255	10305	+	ATP8B3	0.697077	0.412028	0.558642	2.18828	2.14879	2.00426	55.814	40.8858	51.9223	159.242	154.995	156.253	103.186	-1.65412	0.317731	3.11206e-11	2.6418e-09	DOWN	ATPase phospholipid transporting 8B3 [Source:NCBI gene;Acc:100513137]	[GO:0016021:integral component of membrane][GO:0000166:nucleotide binding][GO:0005524:ATP binding][GO:0000287:magnesium ion binding][GO:0015914:phospholipid transport][GO:0004012:phospholipid-translocating ATPase activity][GO:0016020:membrane][GO:0005886:plasma membrane][GO:0004012:phospholipid-translocating ATPase activity][GO:0045332:phospholipid translocation][GO:0005794:Golgi apparatus][GO:00…	-	-
ENSSSCG00000027684	6	83488973	83508007	5934	-	TRIM63	0.255122	0.147584	0.203816	1.06053	1.23705	1.06029	23.1681	16.6099	21.4851	87.5306	101.203	93.752	57.2914	-2.19491	0.218406	3.17928e-11	2.68856e-09	DOWN	tripartite motif containing 63 [Source:NCBI gene;Acc:100431101]	[GO:0008270:zinc ion binding][GO:0005622:intracellular][GO:0046872:metal ion binding][GO:0031432:titin binding][GO:0005737:cytoplasm]	-	-
ENSSSCG00000006940	4	130389473	130395163	4852	-	CYR61	31.1447	18.1051	22.6209	58.5383	61.2664	56.8176	2312.59	1666.1	1949.77	3950.48	4098.26	4107.82	3014.17	-1.03559	0.487818	3.19757e-11	2.69374e-09	DOWN	cellular communication network factor 1 [Source:NCBI gene;Acc:100153791]	[GO:0005576:extracellular region][GO:0005515:protein binding][GO:0005520:insulin-like growth factor binding][GO:0005178:integrin binding][GO:0007155:cell adhesion][GO:0031012:extracellular matrix][GO:0008201:heparin binding][GO:0060548:negative regulation of cell death][GO:0005178:integrin binding][GO:0050840:extracellular matrix binding][GO:0001649:osteoblast differentiation][GO:0001934:positive…	-	-
ENSSSCG00000006861	4	117396593	117420707	12950	+	EXTL2	2.42063	2.40639	1.96457	1.07236	0.911343	0.930692	204.3	251.703	192.47	82.2576	69.2921	76.4819	146.084	1.50591	2.84003	3.34794e-11	2.80973e-09	UP	exostosin like glycosyltransferase 2 [Source:NCBI gene;Acc:100155305]	[GO:0016021:integral component of membrane][GO:0016757:transferase activity, transferring glycosyl groups][GO:0006486:protein glycosylation][GO:0016020:membrane][GO:0001888:glucuronyl-galactosyl-proteoglycan 4-alpha-N-acetylglucosaminyltransferase activity][GO:0005539:glycosaminoglycan binding][GO:0030145:manganese ion binding][GO:0035248:alpha-1,4-N-acetylgalactosaminyltransferase activity][GO:0…	[ssc00534:Glycosaminoglycan biosynthesis - heparan sulfate / heparin]	-
ENSSSCG00000003881	6	163278945	163406410	8342	+	SPATA6	6.24052	7.09388	6.57182	17.3181	17.9798	16.8251	509.697	718.057	623.067	1285.54	1322.93	1338.02	966.219	-1.09384	0.468513	3.48101e-11	2.91039e-09	DOWN	spermatogenesis associated 6 [Source:NCBI gene;Acc:100415810]	[GO:0007283:spermatogenesis][GO:0044458:motile cilium assembly][GO:0032027:myosin light chain binding][GO:0097224:sperm connecting piece][GO:0032027:myosin light chain binding][GO:0007283:spermatogenesis][GO:0044458:motile cilium assembly][GO:0097224:sperm connecting piece]	-	-
ENSSSCG00000033051	14	22798183	22853547	8141	+	POLE	15.2317	12.6193	13.5686	7.73025	7.98526	9.29454	1897.68	1948.46	1962.3	875.306	896.238	1127.49	1451.25	1.00174	2.00242	3.57929e-11	2.98027e-09	UP	DNA polymerase epsilon, catalytic subunit [Source:NCBI gene;Acc:100620959]	[GO:0008270:zinc ion binding][GO:0005634:nucleus][GO:0003677:DNA binding][GO:0000166:nucleotide binding][GO:0003676:nucleic acid binding][GO:0003887:DNA-directed DNA polymerase activity][GO:0006260:DNA replication][GO:0006281:DNA repair][GO:0008622:epsilon DNA polymerase complex][GO:0046872:metal ion binding][GO:0016740:transferase activity][GO:0016779:nucleotidyltransferase activity][GO:0051536:…	[ssc00230:Purine metabolism][ssc00240:Pyrimidine metabolism][ssc03030:DNA replication][ssc03410:Base excision repair][ssc03420:Nucleotide excision repair][ssc05166:HTLV-I infection]	-
ENSSSCG00000011133	10	64776318	64859050	29119	-	PFKFB3	9.8061	5.10198	6.25832	19.6569	20.8603	17.9776	1573.32	1014.48	1165.57	2866.36	3015.12	2808.45	2073.88	-1.21066	0.432071	4.01638e-11	3.32041e-09	DOWN	6-phosphofructo-2-kinase/fructose-2,6-biphosphatase 3 [Source:NCBI gene;Acc:100516289]	[GO:0005524:ATP binding][GO:0003824:catalytic activity][GO:0003873:6-phosphofructo-2-kinase activity][GO:0006000:fructose metabolic process][GO:0006003:fructose 2,6-bisphosphate metabolic process][GO:0046835:carbohydrate phosphorylation][GO:0005524:ATP binding][GO:0003824:catalytic activity][GO:0003873:6-phosphofructo-2-kinase activity][GO:0006000:fructose metabolic process][GO:0006003:fructose 2…	[ssc00051:Fructose and mannose metabolism][ssc04066:HIF-1 signaling pathway]	-
ENSSSCG00000036156	17	38982708	38997242	5318	-	RBM12	7.0392	5.89046	6.27312	3.72122	3.78041	4.01634	572.883	594.122	592.63	275.247	277.168	318.263	438.386	1.0135	2.01881	4.16162e-11	3.42769e-09	UP	RNA binding motif protein 12 [Source:NCBI gene;Acc:100157350]	[GO:0003676:nucleic acid binding][GO:0003723:RNA binding][GO:0005654:nucleoplasm]	-	-
ENSSSCG00000003861	6	159819297	159852307	6089	+	ORC1	22.2739	22.0444	22.7857	9.06904	10.6835	13.2028	1154.19	1415.67	1370.57	427.107	498.721	666.132	922.065	1.30582	2.47223	4.32198e-11	3.54658e-09	UP	origin recognition complex subunit 1 [Source:NCBI gene;Acc:100520746]	[GO:0005524:ATP binding][GO:0003682:chromatin binding][GO:0000166:nucleotide binding][GO:0003677:DNA binding][GO:0005634:nucleus][GO:0006260:DNA replication][GO:0000784:nuclear chromosome, telomeric region][GO:0000808:origin recognition complex][GO:0005664:nuclear origin of replication recognition complex][GO:0005730:nucleolus][GO:0005829:cytosol][GO:0005886:plasma membrane][GO:0005524:ATP bindin…	[ssc04110:Cell cycle]	-
ENSSSCG00000017366	12	19077422	19123140	20715	+	HDAC5	7.3484	4.54233	4.82352	14.0825	14.701	12.7008	1005.7	770.442	766.301	1751.67	1812.54	1692.47	1299.85	-1.04774	0.483726	4.42182e-11	3.61512e-09	DOWN	histone deacetylase 5 [Source:NCBI gene;Acc:100515165]	[GO:0005634:nucleus][GO:0005737:cytoplasm][GO:0004407:histone deacetylase activity][GO:0016575:histone deacetylation][GO:0006325:chromatin organization][GO:0000118:histone deacetylase complex][GO:0040029:regulation of gene expression, epigenetic][GO:0016787:hydrolase activity][GO:0046872:metal ion binding][GO:0032041:NAD-dependent histone deacetylase activity (H3-K14 specific)][GO:0070932:histone…	-	-
ENSSSCG00000008226	3	58669961	58745114	4990	+	POLR1A	12.1216	14.7424	12.7044	5.7588	5.68552	7.21133	925.67	1395.23	1126.18	399.688	391.136	536.196	795.682	1.37538	2.59436	4.71591e-11	3.84139e-09	UP	RNA polymerase I subunit A [Source:NCBI gene;Acc:100518066]	[GO:0008270:zinc ion binding][GO:0005634:nucleus][GO:0003677:DNA binding][GO:0003899:DNA-directed 5'-3' RNA polymerase activity][GO:0006351:transcription, DNA-templated][GO:0016740:transferase activity][GO:0016779:nucleotidyltransferase activity][GO:0001054:RNA polymerase I activity][GO:0003899:DNA-directed 5'-3' RNA polymerase activity][GO:0005736:RNA polymerase I complex][GO:0006360:transcripti…	[ssc00230:Purine metabolism][ssc00240:Pyrimidine metabolism][ssc03020:RNA polymerase]	-
ENSSSCG00000015428	9	105325722	105445621	11268	-	PUS7	16.8933	21.4104	20.6265	9.30688	9.2039	10.4388	1133.13	1779.81	1606.01	567.367	556.16	681.758	1054.04	1.32288	2.50166	4.7658e-11	3.86781e-09	UP	pseudouridine synthase 7 [Source:NCBI gene;Acc:100518209]	[GO:0003723:RNA binding][GO:0009982:pseudouridine synthase activity][GO:0001522:pseudouridine synthesis][GO:0009451:RNA modification][GO:0005634:nucleus][GO:0009982:pseudouridine synthase activity][GO:0003723:RNA binding][GO:0009982:pseudouridine synthase activity][GO:0001522:pseudouridine synthesis][GO:0009451:RNA modification][GO:0005634:nucleus][GO:0009982:pseudouridine synthase activity][GO:0…	-	-
ENSSSCG00000030801	4	127156735	127267369	23347	+	-	0.724004	0.741001	0.923839	0.193392	0.168678	0.202358	69.5042	88.16	102.949	16.8734	14.5878	18.9149	51.8316	2.37034	5.17062	4.92653e-11	3.98366e-09	UP	guanylate-binding protein 6 [Source:NCBI gene;Acc:100523310]	[GO:0003924:GTPase activity][GO:0005525:GTP binding][GO:0000166:nucleotide binding][GO:0003924:GTPase activity][GO:0005525:GTP binding][GO:0000166:nucleotide binding][GO:0003924:GTPase activity][GO:0005525:GTP binding][GO:0000166:nucleotide binding][GO:0003924:GTPase activity][GO:0005525:GTP binding][GO:0000166:nucleotide binding][GO:0003924:GTPase activity][GO:0005525:GTP binding][GO:0000166:nuc…	-	-
ENSSSCG00000009873	14	38561123	38598721	3576	+	DTX1	1.55019	0.814322	0.886038	5.58247	4.50572	4.97326	43.1769	28.109	28.6468	141.314	113.056	134.871	81.529	-1.95936	0.257143	5.71084e-11	4.55142e-09	DOWN	deltex E3 ubiquitin ligase 1 [Source:NCBI gene;Acc:100524958]	[GO:0008270:zinc ion binding][GO:0046872:metal ion binding][GO:0007219:Notch signaling pathway][GO:0016567:protein ubiquitination][GO:0005112:Notch binding][GO:0031625:ubiquitin protein ligase binding][GO:0008593:regulation of Notch signaling pathway][GO:0010001:glial cell differentiation][GO:0045581:negative regulation of T cell differentiation][GO:0045665:negative regulation of neuron different…	[ssc04330:Notch signaling pathway]	-
ENSSSCG00000010865	10	15317574	15359074	3983	+	EXO1	7.10075	9.86059	8.26184	3.29328	3.37054	3.99071	432.822	744.888	584.573	182.443	185.083	236.847	394.443	1.54097	2.9099	6.23257e-11	4.94942e-09	UP	exonuclease 1 [Source:NCBI gene;Acc:100512301]	[GO:0003677:DNA binding][GO:0006281:DNA repair][GO:0003824:catalytic activity][GO:0016788:hydrolase activity, acting on ester bonds][GO:0004518:nuclease activity][GO:0035312:5'-3' exodeoxyribonuclease activity][GO:0005634:nucleus][GO:0005634:nucleus][GO:0090305:nucleic acid phosphodiester bond hydrolysis][GO:0006298:mismatch repair][GO:0006310:DNA recombination][GO:0017108:5'-flap endonuclease ac…	[ssc03430:Mismatch repair]	-
ENSSSCG00000027455	6	119861844	119926665	9085	-	SLC39A6	25.9895	32.0436	32.7952	13.5753	14.4323	16.6438	1928.22	2946.33	2824.39	915.38	964.619	1202.33	1796.88	1.32005	2.49674	6.93364e-11	5.47032e-09	UP	solute carrier family 39 member 6 [Source:NCBI gene;Acc:100621425]	[GO:0016020:membrane][GO:0055085:transmembrane transport][GO:0030001:metal ion transport][GO:0046873:metal ion transmembrane transporter activity][GO:0016021:integral component of membrane][GO:0016020:membrane][GO:0055085:transmembrane transport][GO:0030001:metal ion transport][GO:0046873:metal ion transmembrane transporter activity][GO:0016021:integral component of membrane][GO:0005887:integral …	-	-
ENSSSCG00000006273	4	79672783	79687307	16949	-	MCM4	62.5771	68.322	65.1227	37.8977	38.9908	40.8062	5537.17	7492.32	6689.02	3047.75	3108.11	3515.7	4898.35	1.02748	2.03846	6.9379e-11	5.47032e-09	UP	minichromosome maintenance complex component 4 [Source:NCBI gene;Acc:100156398]	[GO:0003677:DNA binding][GO:0005524:ATP binding][GO:0006260:DNA replication][GO:0003678:DNA helicase activity][GO:0006270:DNA replication initiation][GO:0042555:MCM complex][GO:0000166:nucleotide binding][GO:0005634:nucleus][GO:0016787:hydrolase activity][GO:0004386:helicase activity][GO:0003697:single-stranded DNA binding][GO:0004003:ATP-dependent DNA helicase activity][GO:0006268:DNA unwinding …	[ssc03030:DNA replication][ssc04110:Cell cycle]	-
ENSSSCG00000001513	7	29723788	29752217	7962	+	SYNGAP1	3.4148	1.92476	2.08394	7.41114	7.4751	6.95766	208.513	145.656	147.71	411.288	411.194	413.66	289.67	-1.29964	0.406227	8.24804e-11	6.45737e-09	DOWN	synaptic Ras GTPase activating protein 1 [Source:NCBI gene;Acc:100525524]	[GO:0007165:signal transduction][GO:0043087:regulation of GTPase activity][GO:0046580:negative regulation of Ras protein signal transduction][GO:0005096:GTPase activator activity][GO:0043547:positive regulation of GTPase activity][GO:0005886:plasma membrane][GO:0007265:Ras protein signal transduction][GO:0007389:pattern specification process][GO:0008542:visual learning][GO:0016358:dendrite develo…	-	-
ENSSSCG00000037190	13	147737999	147755101	13624	-	TAGLN3	1.62933	1.33641	1.39743	5.43432	5.07842	3.54362	116.893	118.824	116.377	354.341	328.226	247.538	213.7	-1.39992	0.37895	8.35897e-11	6.52117e-09	DOWN	transgelin 3 [Source:NCBI gene;Acc:100737002]	[GO:0005515:protein binding][GO:0051015:actin filament binding][GO:0005515:protein binding][GO:0051015:actin filament binding][GO:0016020:membrane][GO:0016021:integral component of membrane][GO:0000122:negative regulation of transcription by RNA polymerase II][GO:0005634:nucleus][GO:0005515:protein binding][GO:0051015:actin filament binding]	-	-
ENSSSCG00000036977	12	51501705	51503573	1788	+	-	3.00192	1.92153	1.83197	8.56598	7.65626	7.19212	82.1413	65.1617	58.1887	213.026	188.73	191.616	133.144	-1.53121	0.345987	8.48773e-11	6.59839e-09	DOWN	uncharacterized LOC110256101 [Source:NCBI gene;Acc:110256101]	[GO:0016020:membrane][GO:0016021:integral component of membrane]	-	-
ENSSSCG00000000837	5	79788572	80067795	6790	-	CHST11	4.78834	5.21749	4.98851	2.50189	2.9171	2.58546	428.609	578.789	518.327	203.535	235.228	225.334	364.971	1.19783	2.29394	8.60947e-11	6.66963e-09	UP	carbohydrate sulfotransferase 11 [Source:NCBI gene;Acc:100157186]	[GO:0016021:integral component of membrane][GO:0008146:sulfotransferase activity][GO:0016051:carbohydrate biosynthetic process][GO:0016020:membrane][GO:0016740:transferase activity][GO:0005794:Golgi apparatus][GO:0005975:carbohydrate metabolic process][GO:0000139:Golgi membrane][GO:0001537:N-acetylgalactosamine 4-O-sulfotransferase activity][GO:0047756:chondroitin 4-sulfotransferase activity][GO:…	[ssc00532:Glycosaminoglycan biosynthesis - chondroitin sulfate / dermatan sulfate]	-
ENSSSCG00000009396	11	18205078	18251971	2617	-	PHF11	31.0693	32.7498	33.3725	18.2988	20.0077	18.8325	823.52	1075.81	1026.81	440.817	477.751	486.03	721.789	1.05785	2.08182	9.33086e-11	7.20329e-09	UP	PHD finger protein 11 [Source:NCBI gene;Acc:100518446]	[GO:0046872:metal ion binding][GO:0005654:nucleoplasm][GO:0031965:nuclear membrane][GO:0046872:metal ion binding]	-	-
ENSSSCG00000000396	5	21733030	21751354	5641	-	STAT2	4.30617	5.23074	4.25231	1.96241	2.1454	2.309	371.742	559.624	426.121	153.969	166.848	194.083	312.065	1.39441	2.62881	1.00051e-10	7.69698e-09	UP	signal transducer and activator of transcription 2 [Source:NCBI gene;Acc:396923]	[GO:0003700:DNA-binding transcription factor activity][GO:0006355:regulation of transcription, DNA-templated][GO:0005634:nucleus][GO:0003677:DNA binding][GO:0007165:signal transduction][GO:0000978:RNA polymerase II proximal promoter sequence-specific DNA binding][GO:0001228:DNA-binding transcription activator activity, RNA polymerase II-specific][GO:0006952:defense response][GO:0007259:receptor s…	[ssc04062:Chemokine signaling pathway][ssc04380:Osteoclast differentiation][ssc04630:Jak-STAT signaling pathway][ssc05160:Hepatitis C][ssc05161:Hepatitis B][ssc05162:Measles][ssc05164:Influenza A][ssc05168:Herpes simplex infection]	STAT
ENSSSCG00000006095	4	41802994	41821874	11261	+	CCNE2	7.57241	9.35648	7.61823	4.31357	3.63869	3.86219	433.875	664.394	506.69	224.627	187.818	215.465	372.145	1.3526	2.55371	1.02127e-10	7.80567e-09	UP	cyclin E2 [Source:NCBI gene;Acc:100512048]	[GO:0005634:nucleus][GO:0051726:regulation of cell cycle][GO:0000082:G1/S transition of mitotic cell cycle][GO:0005634:nucleus][GO:0006468:protein phosphorylation][GO:0005737:cytoplasm][GO:0005813:centrosome][GO:0019901:protein kinase binding][GO:0044772:mitotic cell cycle phase transition][GO:0000307:cyclin-dependent protein kinase holoenzyme complex][GO:0016538:cyclin-dependent protein serine/t…	[ssc04110:Cell cycle][ssc04114:Oocyte meiosis][ssc04115:p53 signaling pathway][ssc04151:PI3K-Akt signaling pathway][ssc05161:Hepatitis B][ssc05162:Measles][ssc05200:Pathways in cancer][ssc05203:Viral carcinogenesis][ssc05206:MicroRNAs in cancer][ssc05215:Prostate cancer][ssc05222:Small cell lung cancer]	-
ENSSSCG00000009938	14	41746499	41757846	3973	-	UNG	23.8087	15.6027	15.6896	10.7597	10.7657	9.06317	767.706	623.508	587.259	315.321	312.726	284.545	481.844	1.11694	2.16886	1.02168e-10	7.80567e-09	UP	uracil DNA glycosylase [Source:NCBI gene;Acc:100519979]	[GO:0006281:DNA repair][GO:0016799:hydrolase activity, hydrolyzing N-glycosyl compounds][GO:0006284:base-excision repair][GO:0004844:uracil DNA N-glycosylase activity][GO:0005634:nucleus][GO:0016787:hydrolase activity][GO:0005739:mitochondrion][GO:0006974:cellular response to DNA damage stimulus][GO:0003684:damaged DNA binding][GO:0004844:uracil DNA N-glycosylase activity][GO:0043024:ribosomal sm…	[ssc03410:Base excision repair][ssc05340:Primary immunodeficiency]	-
ENSSSCG00000021774	13	100772532	100807993	11738	-	-	3.45497	3.33925	4.54459	1.50334	1.64961	1.39434	165.336	198.041	252.45	65.3843	71.1156	64.9685	136.216	1.61445	3.06194	1.12372e-10	8.52642e-09	UP	beta-1,3-N-acetylgalactosaminyltransferase 1 (globoside blood group) [Source:NCBI gene;Acc:397634]	[GO:0016020:membrane][GO:0006486:protein glycosylation][GO:0008378:galactosyltransferase activity][GO:0016021:integral component of membrane][GO:0016740:transferase activity][GO:0016757:transferase activity, transferring glycosyl groups][GO:0005794:Golgi apparatus][GO:0000139:Golgi membrane][GO:0005783:endoplasmic reticulum][GO:0005794:Golgi apparatus][GO:0006486:protein glycosylation][GO:0006487…	[ssc00603:Glycosphingolipid biosynthesis - globo and isoglobo series]	-
ENSSSCG00000010304	14	76442583	76452808	10958	-	MYOZ1	1.60527	1.00132	1.25879	3.83491	4.05477	3.52065	119	91.993	108.321	258.373	270.786	254.117	183.765	-1.29005	0.408938	1.30658e-10	9.747e-09	DOWN	myozenin 1 [Source:NCBI gene;Acc:574060]	[GO:0005634:nucleus][GO:0042995:cell projection][GO:0030018:Z disc][GO:0015629:actin cytoskeleton][GO:0003779:actin binding][GO:0031143:pseudopodium][GO:0031433:telethonin binding][GO:0051373:FATZ binding][GO:0032515:negative regulation of phosphoprotein phosphatase activity][GO:0004865:protein serine/threonine phosphatase inhibitor activity][GO:0051373:FATZ binding][GO:0000122:negative regulatio…	-	-
ENSSSCG00000003694	6	103730621	103786896	3942	-	EMILIN2	2.21697	1.69186	1.43178	0.519326	0.536843	0.644035	133.743	126.49	100.264	28.4738	29.1756	37.8297	75.996	1.9073	3.75106	1.32904e-10	9.8813e-09	UP	elastin microfibril interfacer 2 [Source:NCBI gene;Acc:100522875]	[GO:0005515:protein binding][GO:0031012:extracellular matrix][GO:0010811:positive regulation of cell-substrate adhesion][GO:0005576:extracellular region]	-	-
ENSSSCG00000014375	2	142386733	142401136	2677	-	HARS	16.5029	19.1505	16.3209	8.52533	8.62165	9.77233	676.086	972.315	776.148	317.43	318.197	389.811	574.998	1.23914	2.36058	1.38341e-10	1.02511e-08	UP	histidyl-tRNA synthetase [Source:NCBI gene;Acc:100518652]	[GO:0005524:ATP binding][GO:0004812:aminoacyl-tRNA ligase activity][GO:0006418:tRNA aminoacylation for protein translation][GO:0005737:cytoplasm][GO:0004821:histidine-tRNA ligase activity][GO:0006427:histidyl-tRNA aminoacylation][GO:0005829:cytosol][GO:0005739:mitochondrion][GO:0005737:cytoplasm][GO:0042802:identical protein binding][GO:0032543:mitochondrial translation][GO:0004821:histidine-tRNA…	[ssc00970:Aminoacyl-tRNA biosynthesis]	-
ENSSSCG00000028606	4	94780402	94798588	7404	-	ZBTB7B	6.69769	2.69678	4.12693	15.8111	18.3239	13.5162	391.751	195.485	280.201	840.504	965.531	769.753	573.871	-1.5676	0.337368	1.45199e-10	1.07235e-08	DOWN	zinc finger and BTB domain containing 7B [Source:NCBI gene;Acc:100622022]	[GO:0003676:nucleic acid binding][GO:0005515:protein binding][GO:0000978:RNA polymerase II proximal promoter sequence-specific DNA binding][GO:0005634:nucleus][GO:0010628:positive regulation of gene expression][GO:0000978:RNA polymerase II proximal promoter sequence-specific DNA binding][GO:0001158:enhancer sequence-specific DNA binding][GO:0001228:DNA-binding transcription activator activity, RN…	-	ZBTB
ENSSSCG00000026472	7	37940549	37950049	4045	+	RPL7L1	29.8049	37.8552	32.5408	18.9132	18.1802	17.1918	1845.02	2904.17	2338.29	1064.08	1013.85	1036.21	1700.27	1.18607	2.27532	1.49312e-10	1.09541e-08	UP	ribosomal protein L7 like 1 [Source:NCBI gene;Acc:100141406]	[GO:0003735:structural constituent of ribosome][GO:0005840:ribosome][GO:0003735:structural constituent of ribosome][GO:0022625:cytosolic large ribosomal subunit][GO:0000463:maturation of LSU-rRNA from tricistronic rRNA transcript (SSU-rRNA, 5.8S rRNA, LSU-rRNA)][GO:0022625:cytosolic large ribosomal subunit][GO:0000463:maturation of LSU-rRNA from tricistronic rRNA transcript (SSU-rRNA, 5.8S rRNA, …	-	-
ENSSSCG00000015072	9	44564419	44596975	13126	-	PCSK7	10.9495	6.65116	8.20702	5.12569	5.204	5.00664	1254.23	944.206	1091.26	533.62	537.014	558.4	819.79	1.01444	2.02012	1.81432e-10	1.31797e-08	UP	proprotein convertase subtilisin/kexin type 7 [Source:NCBI gene;Acc:100523009]	[GO:0004252:serine-type endopeptidase activity][GO:0006508:proteolysis][GO:0016020:membrane][GO:0016021:integral component of membrane][GO:0004252:serine-type endopeptidase activity][GO:0006508:proteolysis][GO:0005802:trans-Golgi network][GO:0016020:membrane][GO:0004252:serine-type endopeptidase activity][GO:0016485:protein processing][GO:0030173:integral component of Golgi membrane][GO:0008233:p…	-	-
ENSSSCG00000017693	12	38461807	38563539	2079	+	AATF	25.4202	30.1351	27.4631	14.6975	14.1553	15.6361	808.776	1188.24	1014.27	424.998	405.723	484.385	721.067	1.19386	2.28763	1.83627e-10	1.32956e-08	UP	apoptosis antagonizing transcription factor [Source:NCBI gene;Acc:100513881]	[GO:0005634:nucleus][GO:0005730:nucleolus][GO:0043522:leucine zipper domain binding][GO:0006974:cellular response to DNA damage stimulus][GO:0007155:cell adhesion][GO:0007346:regulation of mitotic cell cycle][GO:0032929:negative regulation of superoxide anion generation][GO:0040016:embryonic cleavage][GO:0042254:ribosome biogenesis][GO:0042985:negative regulation of amyloid precursor protein bios…	-	-
ENSSSCG00000027115	X	57382500	57466705	32336	+	-	8.05753	8.03215	7.9035	4.708	4.63974	5.21287	1268.98	1567.71	1444.87	673.88	658.275	799.359	1068.85	1.00519	2.0072	1.8449e-10	1.33145e-08	UP	TATA-box binding protein associated factor 1 [Source:NCBI gene;Acc:100620926]	[GO:0006355:regulation of transcription, DNA-templated][GO:0003677:DNA binding][GO:0005515:protein binding][GO:0006352:DNA-templated transcription, initiation][GO:0005669:transcription factor TFIID complex][GO:0003743:translation initiation factor activity][GO:0006413:translational initiation][GO:0005515:protein binding][GO:0003743:translation initiation factor activity][GO:0006413:translational …	-	-
ENSSSCG00000028602	10	68547319	68566006	2491	-	GTPBP4	48.7854	53.5201	54.581	31.1992	29.2564	31.7276	1859.76	2528.53	2415.28	1080.95	1004.74	1177.66	1677.82	1.0596	2.08435	1.90507e-10	1.37041e-08	UP	GTP binding protein 4 [Source:NCBI gene;Acc:100625226]	[GO:0005525:GTP binding][GO:0005730:nucleolus][GO:0005634:nucleus][GO:0042254:ribosome biogenesis][GO:0003924:GTPase activity][GO:0000079:regulation of cyclin-dependent protein serine/threonine kinase activity][GO:0000463:maturation of LSU-rRNA from tricistronic rRNA transcript (SSU-rRNA, 5.8S rRNA, LSU-rRNA)][GO:0008156:negative regulation of DNA replication][GO:0008285:negative regulation of ce…	[ssc03008:Ribosome biogenesis in eukaryotes]	-
ENSSSCG00000009613	14	6323195	6346719	7599	+	DMTN	1.89847	0.941347	1.22779	5.05297	5.28395	4.35042	81.0882	49.8296	60.8744	196.153	203.318	180.925	128.698	-1.5913	0.331872	1.92165e-10	1.37787e-08	DOWN	dematin actin binding protein [Source:NCBI gene;Acc:100157264]	[GO:0003779:actin binding][GO:0007010:cytoskeleton organization][GO:0003779:actin binding][GO:0007010:cytoskeleton organization][GO:0005886:plasma membrane][GO:0051015:actin filament binding][GO:0051017:actin filament bundle assembly][GO:0015629:actin cytoskeleton][GO:0030032:lamellipodium assembly][GO:0005102:signaling receptor binding][GO:0030507:spectrin binding][GO:0043621:protein self-associ…	-	-
ENSSSCG00000011628	13	73573926	73710844	35508	+	DNAJC13	9.99906	11.7245	11.6526	6.3421	5.7488	6.37846	1677.58	2437.82	2269.36	967.055	868.886	1041.96	1543.78	1.14926	2.218	1.932e-10	1.38082e-08	UP	DnaJ heat shock protein family (Hsp40) member C13 [Source:NCBI gene;Acc:100152107]	[GO:0007032:endosome organization][GO:1902954:regulation of early endosome to recycling endosome transport][GO:2000641:regulation of early endosome to late endosome transport][GO:0005829:cytosol][GO:0010008:endosome membrane][GO:0031901:early endosome membrane][GO:0043231:intracellular membrane-bounded organelle][GO:0071203:WASH complex][GO:0010008:endosome membrane][GO:0006898:receptor-mediated …	-	-
ENSSSCG00000033787	14	51624286	51644457	6209	+	-	3.82378	2.30362	2.84331	1.52324	1.35685	1.25032	273.804	204.429	236.336	99.131	87.5269	87.1729	164.733	1.38799	2.61713	1.95261e-10	1.3866e-08	UP	proline dehydrogenase 1, mitochondrial [Source:NCBI gene;Acc:110256626]	[GO:0004657:proline dehydrogenase activity][GO:0006562:proline catabolic process][GO:0016491:oxidoreductase activity][GO:0055114:oxidation-reduction process][GO:0006560:proline metabolic process][GO:0005739:mitochondrion][GO:0004657:proline dehydrogenase activity][GO:0006562:proline catabolic process][GO:0016491:oxidoreductase activity][GO:0055114:oxidation-reduction process][GO:0006560:proline m…	-	-
ENSSSCG00000025560	2	62134533	62140229	6809	+	PGLYRP2	1.41981	1.27413	1.61162	0	0.0227415	0.018979	63.1856	70.2724	83.2547	0	0.911738	0.822386	36.4078	6.88618	118.29	1.99243e-10	1.41036e-08	UP	peptidoglycan recognition protein 2 [Source:NCBI gene;Acc:396557]	[GO:0008270:zinc ion binding][GO:0008745:N-acetylmuramoyl-L-alanine amidase activity][GO:0009253:peptidoglycan catabolic process][GO:0005615:extracellular space][GO:0050830:defense response to Gram-positive bacterium][GO:0002221:pattern recognition receptor signaling pathway][GO:0042834:peptidoglycan binding][GO:0008745:N-acetylmuramoyl-L-alanine amidase activity][GO:0016019:peptidoglycan recepto…	-	-
ENSSSCG00000022225	15	105893108	105926771	12372	+	NOP58	37.7004	42.884	38.4754	24.924	22.9767	23.3289	2959.19	4171.63	3505.65	1778.03	1624.72	1782.93	2637.03	1.03614	2.05073	2.15871e-10	1.50878e-08	UP	NOP58 ribonucleoprotein [Source:NCBI gene;Acc:100156132]	[GO:0001094:TFIID-class transcription factor complex binding][GO:0030515:snoRNA binding][GO:0051117:ATPase binding][GO:0048254:snoRNA localization][GO:0001650:fibrillar center][GO:0005634:nucleus][GO:0005730:nucleolus][GO:0005732:small nucleolar ribonucleoprotein complex][GO:0005829:cytosol][GO:0015030:Cajal body][GO:0070761:pre-snoRNP complex][GO:0032040:small-subunit processome][GO:0030515:snoR…	[ssc03008:Ribosome biogenesis in eukaryotes]	-
ENSSSCG00000002469	7	115304815	115326047	3447	+	OTUB2	1.91647	1.6612	2.2514	5.63108	6.25446	5.81211	101.097	108.603	137.863	269.974	297.227	298.526	202.215	-1.31188	0.402794	2.21605e-10	1.54398e-08	DOWN	OTU deubiquitinase, ubiquitin aldehyde binding 2 [Source:NCBI gene;Acc:100151873]	[GO:0016787:hydrolase activity][GO:0016579:protein deubiquitination][GO:0005634:nucleus][GO:0043130:ubiquitin binding][GO:0019784:NEDD8-specific protease activity][GO:0004843:thiol-dependent ubiquitin-specific protease activity][GO:0071108:protein K48-linked deubiquitination][GO:0070536:protein K63-linked deubiquitination][GO:0035871:protein K11-linked deubiquitination][GO:0004843:thiol-dependent…	-	-
ENSSSCG00000026427	4	97375085	97400655	26835	+	RORC	0.875619	0.60509	0.603514	1.92959	2.12144	1.96521	125.318	107.325	100.264	250.991	273.521	273.854	188.546	-1.26393	0.416408	2.279e-10	1.57792e-08	DOWN	RAR related orphan receptor C [Source:NCBI gene;Acc:100622477]	[GO:0008270:zinc ion binding][GO:0003700:DNA-binding transcription factor activity][GO:0043565:sequence-specific DNA binding][GO:0006355:regulation of transcription, DNA-templated][GO:0005634:nucleus][GO:0003677:DNA binding][GO:0003707:steroid hormone receptor activity][GO:0046872:metal ion binding][GO:0043401:steroid hormone mediated signaling pathway][GO:0006355:regulation of transcription, DNA…	[ssc04710:Circadian rhythm][ssc05321:Inflammatory bowel disease (IBD)]	THR-like
ENSSSCG00000021068	9	131774657	131822564	3991	-	TRAF5	2.25872	1.97492	1.65411	5.1295	6.11446	5.61452	137.955	149.489	117.273	284.738	336.431	333.889	226.629	-1.24508	0.421885	2.71367e-10	1.87302e-08	DOWN	TNF receptor associated factor 5 [Source:NCBI gene;Acc:396616]	[GO:0008270:zinc ion binding][GO:0046872:metal ion binding][GO:0005515:protein binding][GO:0007165:signal transduction][GO:0042981:regulation of apoptotic process][GO:0005164:tumor necrosis factor receptor binding][GO:0043123:positive regulation of I-kappaB kinase/NF-kappaB signaling][GO:0005737:cytoplasm][GO:0031625:ubiquitin protein ligase binding][GO:0031996:thioesterase binding][GO:0042802:id…	[ssc04064:NF-kappa B signaling pathway][ssc04668:TNF signaling pathway][ssc05168:Herpes simplex infection][ssc05169:Epstein-Barr virus infection][ssc05200:Pathways in cancer][ssc05203:Viral carcinogenesis][ssc05222:Small cell lung cancer]	-
ENSSSCG00000028461	17	33566270	33611368	15763	-	-	10.4649	6.6434	8.68334	5.08708	4.88773	5.06652	751.909	591.566	724.226	332.194	316.373	354.448	511.786	1.04467	2.06289	3.10858e-10	2.10623e-08	UP	signal regulatory protein alpha [Source:NCBI gene;Acc:494566]	[GO:0016020:membrane][GO:0016021:integral component of membrane][GO:0016020:membrane][GO:0016021:integral component of membrane][GO:0005886:plasma membrane][GO:0050870:positive regulation of T cell activation][GO:0022409:positive regulation of cell-cell adhesion][GO:0050766:positive regulation of phagocytosis][GO:0016020:membrane][GO:0016021:integral component of membrane][GO:0016020:membrane][GO…	[ssc04380:Osteoclast differentiation]	-
ENSSSCG00000039245	6	170506419	170546933	20375	+	RIMS3	1.33976	0.519356	0.704573	3.21001	3.62073	2.92073	156.911	75.3832	95.7876	341.686	382.018	333.066	230.809	-1.68375	0.311272	3.16312e-10	2.13665e-08	DOWN	regulating synaptic membrane exocytosis 3 [Source:NCBI gene;Acc:100511883]	[GO:0016020:membrane][GO:0006887:exocytosis][GO:0017137:Rab GTPase binding][GO:0016020:membrane][GO:0006887:exocytosis][GO:0017137:Rab GTPase binding][GO:0016020:membrane][GO:0006887:exocytosis][GO:0017137:Rab GTPase binding][GO:0044325:ion channel binding][GO:0042391:regulation of membrane potential]	-	-
ENSSSCG00000014818	9	7301154	7337358	10498	-	STARD10	3.67053	2.61444	2.48261	8.02154	7.5121	6.53333	316.981	279.812	248.869	629.587	584.424	549.354	434.838	-1.06088	0.479338	3.46462e-10	2.31211e-08	DOWN	StAR related lipid transfer domain containing 10 [Source:NCBI gene;Acc:100511029]	[GO:0008289:lipid binding][GO:0005829:cytosol][GO:0015914:phospholipid transport][GO:0016020:membrane][GO:0005902:microvillus][GO:0005548:phospholipid transporter activity][GO:0032782:bile acid secretion][GO:0035360:positive regulation of peroxisome proliferator activated receptor signaling pathway][GO:0005829:cytosol][GO:0005902:microvillus][GO:0016020:membrane][GO:0046581:intercellular canalicu…	-	-
ENSSSCG00000028638	6	17782199	17818173	4476	-	UTP4	27.1133	29.1788	29.5923	14.7103	16.3945	17.5818	1039.4	1386.28	1316.86	512.528	566.189	656.264	912.921	1.1078	2.15517	3.94094e-10	2.60643e-08	UP	UTP4 small subunit processome component [Source:NCBI gene;Acc:414432]	[GO:0005515:protein binding][GO:0006355:regulation of transcription, DNA-templated][GO:0030490:maturation of SSU-rRNA][GO:0001650:fibrillar center][GO:0005694:chromosome][GO:0005730:nucleolus][GO:0034455:t-UTP complex][GO:0005515:protein binding][GO:0000462:maturation of SSU-rRNA from tricistronic rRNA transcript (SSU-rRNA, 5.8S rRNA, LSU-rRNA)][GO:0032040:small-subunit processome][GO:0030686:90S…	[ssc03008:Ribosome biogenesis in eukaryotes]	-
ENSSSCG00000000696	5	64106098	64116289	5807	+	NOP2	20.7353	22.844	20.9827	12.5058	11.8992	13.2089	1100.48	1502.55	1292.69	603.223	568.925	682.58	958.408	1.06958	2.09882	3.99252e-10	2.63269e-08	UP	NOP2 nucleolar protein [Source:NCBI gene;Acc:100516080]	[GO:0003723:RNA binding][GO:0008168:methyltransferase activity][GO:0008757:S-adenosylmethionine-dependent methyltransferase activity][GO:0006364:rRNA processing][GO:0016740:transferase activity][GO:0032259:methylation][GO:0005730:nucleolus][GO:0070475:rRNA base methylation][GO:0009383:rRNA (cytosine-C5-)-methyltransferase activity][GO:0003723:RNA binding][GO:0008168:methyltransferase activity][GO…	-	-
ENSSSCG00000021834	X	58087558	58117947	3838	-	ERCC6L	5.7195	7.09122	6.1449	2.58797	2.77418	3.29305	335.937	516.183	418.959	138.151	146.79	188.326	290.724	1.421	2.67771	4.40826e-10	2.87779e-08	UP	ERCC excision repair 6 like, spindle assembly checkpoint helicase [Source:NCBI gene;Acc:100622071]	[GO:0005524:ATP binding][GO:0005515:protein binding][GO:0015616:DNA translocase activity]	-	-
ENSSSCG00000017614	12	33187342	33212339	1899	-	TRIM25	13.9873	8.8687	10.9332	6.30849	6.30329	5.89983	406.494	319.42	368.827	166.624	165.025	166.944	265.556	1.13634	2.19823	4.41617e-10	2.87779e-08	UP	tripartite motif containing 25 [Source:NCBI gene;Acc:100622285]	[GO:0008270:zinc ion binding][GO:0046872:metal ion binding][GO:0005515:protein binding][GO:0061630:ubiquitin protein ligase activity][GO:0006511:ubiquitin-dependent protein catabolic process][GO:0006513:protein monoubiquitination][GO:0030433:ubiquitin-dependent ERAD pathway][GO:0043123:positive regulation of I-kappaB kinase/NF-kappaB signaling][GO:0043627:response to estrogen][GO:0045087:innate i…	[ssc04064:NF-kappa B signaling pathway][ssc04622:RIG-I-like receptor signaling pathway][ssc05164:Influenza A]	-
ENSSSCG00000011846	13	133847731	133869825	5599	-	SLC51A	1.13071	1.02271	0.83704	3.15529	2.95286	2.80933	96.8846	108.603	83.2547	245.718	227.935	234.38	166.129	-1.30074	0.405918	4.44789e-10	2.88906e-08	DOWN	solute carrier family 51 alpha subunit [Source:NCBI gene;Acc:100512372]	[GO:0016020:membrane][GO:0016021:integral component of membrane][GO:0005886:plasma membrane][GO:0055085:transmembrane transport][GO:0016021:integral component of membrane][GO:0005789:endoplasmic reticulum membrane][GO:0015721:bile acid and bile salt transport][GO:0015125:bile acid transmembrane transporter activity][GO:0022857:transmembrane transporter activity][GO:0042803:protein homodimerizatio…	[ssc04976:Bile secretion]	-
ENSSSCG00000024420	13	128239513	128251006	5021	-	GMNC	0.205577	0.375675	0.341242	1.46479	1.72542	1.81369	15.7964	35.7751	30.4372	102.295	119.438	135.694	73.2391	-2.13376	0.227863	4.45956e-10	2.88906e-08	DOWN	geminin coiled-coil domain containing [Source:NCBI gene;Acc:100521153]	[GO:0005634:nucleus][GO:0003682:chromatin binding][GO:0006270:DNA replication initiation][GO:0006260:DNA replication][GO:0008283:cell population proliferation][GO:0060271:cilium assembly]	-	-
ENSSSCG00000005995	4	18535841	18609163	6474	-	MTBP	9.46573	8.92125	6.73432	4.89467	4.00983	4.06232	480.211	560.902	396.579	225.681	183.259	200.662	341.216	1.23673	2.35664	4.49133e-10	2.90116e-08	UP	MDM2 binding protein [Source:NCBI gene;Acc:100152418]	[GO:0031396:regulation of protein ubiquitination][GO:0007089:traversing start control point of mitotic cell cycle][GO:0008285:negative regulation of cell population proliferation][GO:0034501:protein localization to kinetochore][GO:0045839:negative regulation of mitotic nuclear division][GO:0000776:kinetochore][GO:0000785:chromatin][GO:0031396:regulation of protein ubiquitination]	-	-
ENSSSCG00000000475	5	30555108	30598954	3129	+	IRAK3	2.60398	2.21491	2.34461	0.658501	0.57435	0.342376	64.2387	67.7171	67.1409	14.7642	12.7643	8.22386	39.1415	2.49432	5.63464	5.18725e-10	3.31162e-08	UP	interleukin 1 receptor associated kinase 3 [Source:NCBI gene;Acc:100514645]	[GO:0004672:protein kinase activity][GO:0005524:ATP binding][GO:0006468:protein phosphorylation][GO:0002755:MyD88-dependent toll-like receptor signaling pathway][GO:0034122:negative regulation of toll-like receptor signaling pathway][GO:0045824:negative regulation of innate immune response][GO:0019221:cytokine-mediated signaling pathway][GO:0005634:nucleus][GO:0005886:plasma membrane][GO:0005737:…	[ssc04210:Apoptosis][ssc04722:Neurotrophin signaling pathway]	-
ENSSSCG00000035059	10	48480712	48523893	6904	-	MCM10	11.5819	14.8999	13.8465	6.40267	5.7952	7.50643	1223.7	1951.02	1698.22	614.823	551.602	772.22	1135.26	1.32885	2.51203	5.21231e-10	3.31162e-08	UP	minichromosome maintenance 10 replication initiation factor [Source:NCBI gene;Acc:100626098]	[GO:0005634:nucleus][GO:0006260:DNA replication][GO:0003697:single-stranded DNA binding][GO:0006270:DNA replication initiation][GO:0003690:double-stranded DNA binding][GO:0019899:enzyme binding][GO:0042802:identical protein binding][GO:0006974:cellular response to DNA damage stimulus][GO:0008283:cell population proliferation][GO:0005730:nucleolus]	-	-
ENSSSCG00000017223	12	6334279	6338148	1616	+	USH1G	2.00138	1.00049	1.27855	6.38103	5.9339	5.12293	49.4954	30.6643	36.7037	143.424	132.202	123.358	85.9745	-1.76394	0.294444	5.21644e-10	3.31162e-08	DOWN	USH1 protein network component sans [Source:NCBI gene;Acc:100512251]	[GO:0005515:protein binding][GO:0007605:sensory perception of sound][GO:0050953:sensory perception of light stimulus][GO:0050957:equilibrioception][GO:0030507:spectrin binding][GO:0042802:identical protein binding][GO:0042803:protein homodimerization activity][GO:0042472:inner ear morphogenesis][GO:0045494:photoreceptor cell maintenance][GO:0060113:inner ear receptor cell differentiation][GO:0060…	-	-
ENSSSCG00000017884	12	50524200	50549758	6523	-	TEKT1	3.09094	1.62216	1.80852	7.05726	7.13537	5.72484	204.3	132.879	138.758	423.943	424.87	368.429	282.196	-1.353	0.391478	5.31265e-10	3.36306e-08	DOWN	tektin 1 [Source:NCBI gene;Acc:100520803]	[GO:0060271:cilium assembly][GO:0015630:microtubule cytoskeleton][GO:0060294:cilium movement involved in cell motility][GO:0015630:microtubule cytoskeleton][GO:0060271:cilium assembly][GO:0015630:microtubule cytoskeleton][GO:0060294:cilium movement involved in cell motility]	-	-
ENSSSCG00000022128	14	120603191	120722627	7460	+	MXI1	2.93474	2.62628	2.70294	8.13367	6.62707	7.00357	171.654	190.374	183.518	432.38	349.196	398.857	287.663	-1.11373	0.462099	5.33684e-10	3.36874e-08	DOWN	MAX interactor 1, dimerization protein [Source:NCBI gene;Acc:100154269]	[GO:0046983:protein dimerization activity][GO:0000977:RNA polymerase II regulatory region sequence-specific DNA binding][GO:0000122:negative regulation of transcription by RNA polymerase II][GO:0005634:nucleus][GO:0005730:nucleolus][GO:0005829:cytosol][GO:0090575:RNA polymerase II transcription factor complex][GO:0046983:protein dimerization activity][GO:0046983:protein dimerization activity]	-	bHLH
ENSSSCG00000009692	14	13967576	14041841	2842	-	-	19.6167	23.4093	22.8619	10.4901	12.0008	11.7201	466.521	689.948	631.124	226.736	257.11	271.387	423.804	1.24093	2.36351	5.55505e-10	3.49652e-08	UP	PIN2 (TERF1) interacting telomerase inhibitor 1 [Source:NCBI gene;Acc:100154593]	[GO:0003676:nucleic acid binding][GO:0003676:nucleic acid binding]	-	-
ENSSSCG00000009951	14	42790603	42974741	14575	+	SGSM1	2.90296	1.52861	2.13395	6.17914	6.1081	5.74135	278.017	181.431	237.231	537.838	526.985	535.373	382.812	-1.19591	0.43651	5.77948e-10	3.62748e-08	DOWN	small G protein signaling modulator 1 [Source:NCBI gene;Acc:100152606]	[GO:0005096:GTPase activator activity][GO:0043547:positive regulation of GTPase activity][GO:0005096:GTPase activator activity][GO:0043547:positive regulation of GTPase activity][GO:0005096:GTPase activator activity][GO:0006886:intracellular protein transport][GO:0005096:GTPase activator activity][GO:0017137:Rab GTPase binding][GO:0090630:activation of GTPase activity][GO:0017137:Rab GTPase bindi…	-	-
ENSSSCG00000006771	4	107510915	107638389	13757	+	SLC16A1	28.4156	33.2384	30.6503	18.1175	18.2087	18.6251	3226.68	4677.59	4040.09	1869.78	1862.68	2059.25	2956.01	1.04392	2.06183	6.193e-10	3.87605e-08	UP	monocarboxylate transporter 1 [Source:NCBI gene;Acc:100156854]	[GO:0016021:integral component of membrane][GO:0055085:transmembrane transport][GO:0005887:integral component of plasma membrane][GO:0008028:monocarboxylic acid transmembrane transporter activity][GO:0015129:lactate transmembrane transporter activity][GO:0015718:monocarboxylic acid transport][GO:0016020:membrane][GO:0035873:lactate transmembrane transport][GO:0016021:integral component of membran…	-	-
ENSSSCG00000010145	14	54821041	54863828	11564	+	HEATR1	12.6637	15.722	16.7086	7.0287	6.75374	8.39781	1131.02	1740.2	1732.23	570.531	543.396	730.279	1074.61	1.31899	2.49491	6.41274e-10	4.00228e-08	UP	HEAT repeat containing 1 [Source:NCBI gene;Acc:100154560]	[GO:0045943:positive regulation of transcription by RNA polymerase I][GO:2000234:positive regulation of rRNA processing][GO:0001650:fibrillar center][GO:0005730:nucleolus][GO:0005739:mitochondrion][GO:0000462:maturation of SSU-rRNA from tricistronic rRNA transcript (SSU-rRNA, 5.8S rRNA, LSU-rRNA)][GO:0032040:small-subunit processome][GO:0030686:90S preribosome][GO:0045943:positive regulation of t…	[ssc03008:Ribosome biogenesis in eukaryotes]	-
ENSSSCG00000040603	16	44186569	44225619	5653	-	SGTB	2.78124	2.54711	2.52953	6.79627	7.17798	6.74597	130.584	148.211	137.863	290.011	303.609	308.395	219.779	-1.11692	0.461077	6.64578e-10	4.13607e-08	DOWN	small glutamine rich tetratricopeptide repeat containing beta [Source:NCBI gene;Acc:100513246]	[GO:0005515:protein binding][GO:0005515:protein binding]	-	-
ENSSSCG00000017723	12	40798116	40800026	750	-	CCL2	4.22055	4.49111	4.23305	0.404382	1.05812	0.441528	48.4423	63.884	56.3983	4.21834	10.9409	4.93431	31.4697	3.06056	8.34299	7.28195e-10	4.49412e-08	UP	chemokine (C-C motif) ligand 2 [Source:NCBI gene;Acc:397422]	[GO:0005576:extracellular region][GO:0006955:immune response][GO:0008009:chemokine activity][GO:0005615:extracellular space][GO:0007186:G protein-coupled receptor signaling pathway][GO:0006954:inflammatory response][GO:0005125:cytokine activity][GO:0005615:extracellular space][GO:0006935:chemotaxis][GO:0006954:inflammatory response][GO:0002548:monocyte chemotaxis][GO:0030593:neutrophil chemotaxis…	[ssc04060:Cytokine-cytokine receptor interaction][ssc04062:Chemokine signaling pathway][ssc04621:NOD-like receptor signaling pathway][ssc04668:TNF signaling pathway][ssc05142:Chagas disease (American trypanosomiasis)][ssc05144:Malaria][ssc05164:Influenza A][ssc05168:Herpes simplex infection][ssc05323:Rheumatoid arthritis]	-
ENSSSCG00000039194	2	69896120	69925227	32917	-	KANK2	10.9124	6.41207	7.43761	19.7662	22.6851	18.3255	987.802	719.334	781.52	1626.17	1849.92	1615.17	1263.32	-1.03211	0.488995	7.76553e-10	4.77926e-08	DOWN	KN motif and ankyrin repeat domains 2 [Source:NCBI gene;Acc:110255324]	[GO:0005515:protein binding][GO:0005515:protein binding][GO:0000122:negative regulation of transcription by RNA polymerase II][GO:0008285:negative regulation of cell population proliferation][GO:0033147:negative regulation of intracellular estrogen receptor signaling pathway][GO:0035023:regulation of Rho protein signal transduction][GO:0043069:negative regulation of programmed cell death][GO:0070…	-	-
ENSSSCG00000003470	6	75190959	75213147	18078	-	FAM131C	1.6499	0.594277	1.29945	4.905	5.83388	3.96986	111.628	49.8296	102.054	301.611	355.578	261.519	197.037	-1.7915	0.288872	7.92337e-10	4.86288e-08	DOWN	family with sequence similarity 131 member C [Source:NCBI gene;Acc:100521274]	-	-	-
ENSSSCG00000000148	5	11509336	11543032	17270	-	-	1.40761	1.33251	1.08917	0.695007	0.478572	0.527201	223.256	261.925	200.527	100.186	68.3804	81.4162	155.948	1.45683	2.74504	8.28623e-10	5.02986e-08	UP	apolipoprotein L3-like [Source:NCBI gene;Acc:106510284]	[GO:0008289:lipid binding][GO:0006869:lipid transport][GO:0042157:lipoprotein metabolic process][GO:0005576:extracellular region][GO:0016020:membrane][GO:0016021:integral component of membrane][GO:0005615:extracellular space][GO:0008289:lipid binding][GO:0008289:lipid binding][GO:0006869:lipid transport][GO:0042157:lipoprotein metabolic process][GO:0005576:extracellular region][GO:0016020:membran…	-	-
ENSSSCG00000015215	9	52759310	52790704	2276	+	-	15.7521	16.5457	15.1446	9.29448	9.99539	9.14192	548.662	714.224	612.325	294.229	313.638	310.039	465.519	1.02877	2.04028	8.49817e-10	5.13844e-08	UP	checkpoint kinase 1 [Source:NCBI gene;Acc:100511709]	[GO:0004672:protein kinase activity][GO:0005524:ATP binding][GO:0006468:protein phosphorylation][GO:0004674:protein serine/threonine kinase activity][GO:0000077:DNA damage checkpoint][GO:0000166:nucleotide binding][GO:0016301:kinase activity][GO:0016310:phosphorylation][GO:0005634:nucleus][GO:0005737:cytoplasm][GO:0035556:intracellular signal transduction][GO:0006468:protein phosphorylation][GO:0…	[ssc04110:Cell cycle][ssc04115:p53 signaling pathway][ssc05166:HTLV-I infection][ssc05203:Viral carcinogenesis]	-
ENSSSCG00000014618	9	3018431	3069911	34104	+	-	0.405893	0.447029	0.376862	0.0638902	0.090554	0.104639	58.9733	80.4939	63.56	8.43668	11.8526	14.8029	39.6866	2.51169	5.70289	8.5115e-10	5.13844e-08	UP	interferon-induced very large GTPase 1-like [Source:NCBI gene;Acc:110255361]	[GO:0005525:GTP binding][GO:0005525:GTP binding][GO:0005525:GTP binding]	-	-
ENSSSCG00000004179	1	30962712	30970544	1521	+	VNN2	19.5446	23.5628	20.9061	11.3658	12.0438	11.0672	454.937	679.726	564.878	240.445	252.551	250.828	407.228	1.1903	2.282	8.97669e-10	5.38991e-08	UP	vanin 2 [Source:NCBI gene;Acc:100153984]	[GO:0016811:hydrolase activity, acting on carbon-nitrogen (but not peptide) bonds, in linear amides][GO:0006807:nitrogen compound metabolic process][GO:0017159:pantetheine hydrolase activity][GO:0015939:pantothenate metabolic process][GO:0017159:pantetheine hydrolase activity][GO:0015939:pantothenate metabolic process]	[ssc00770:Pantothenate and CoA biosynthesis]	-
ENSSSCG00000020705	10	40709927	40746355	10768	-	MAP3K8	2.09357	1.82072	1.86063	0.974226	1.0939	0.725447	216.937	233.816	223.803	91.7489	102.115	73.1923	156.935	1.33916	2.53005	9.13747e-10	5.47161e-08	UP	mitogen-activated protein kinase kinase kinase 8 [Source:NCBI gene;Acc:100622217]	[GO:0004672:protein kinase activity][GO:0005524:ATP binding][GO:0006468:protein phosphorylation][GO:0005737:cytoplasm][GO:0004674:protein serine/threonine kinase activity][GO:0023014:signal transduction by protein phosphorylation][GO:0031098:stress-activated protein kinase signaling cascade][GO:0032147:activation of protein kinase activity][GO:0004672:protein kinase activity][GO:0005524:ATP bindi…	-	-
ENSSSCG00000015600	9	131227717	131268958	2211	-	DTL	25.2098	32.2056	31.5215	15.3289	14.8356	16.2503	853.006	1350.51	1238.08	471.4	452.222	535.373	816.764	1.23727	2.35752	9.60129e-10	5.73386e-08	UP	denticleless E3 ubiquitin protein ligase homolog [Source:NCBI gene;Acc:100525066]	[GO:0005515:protein binding][GO:0004842:ubiquitin-protein transferase activity][GO:0000209:protein polyubiquitination][GO:0006511:ubiquitin-dependent protein catabolic process][GO:0006513:protein monoubiquitination][GO:0006974:cellular response to DNA damage stimulus][GO:0009411:response to UV][GO:0010971:positive regulation of G2/M transition of mitotic cell cycle][GO:0019985:translesion synthes…	-	-
ENSSSCG00000008845	8	42024370	42044099	3115	+	-	21.5959	25.5618	20.3612	12.7268	12.5829	11.859	604.476	886.711	661.561	323.758	317.285	323.198	519.498	1.15701	2.22995	1.00606e-09	5.97597e-08	UP	polyprenol reductase [Source:NCBI gene;Acc:100525350]	[GO:0006488:dolichol-linked oligosaccharide biosynthetic process][GO:0006629:lipid metabolic process][GO:0016627:oxidoreductase activity, acting on the CH-CH group of donors][GO:0003865:3-oxo-5-alpha-steroid 4-dehydrogenase activity][GO:0016020:membrane][GO:0016021:integral component of membrane][GO:0055114:oxidation-reduction process][GO:0006488:dolichol-linked oligosaccharide biosynthetic proce…	[ssc00140:Steroid hormone biosynthesis]	-
ENSSSCG00000017552	12	25769554	25774733	2536	+	NXPH3	4.80282	2.41734	2.60313	10.4045	11.4219	9.22752	186.398	116.269	117.273	366.996	399.341	348.692	255.828	-1.40783	0.376879	1.09064e-09	6.42161e-08	DOWN	neurexophilin 3 [Source:NCBI gene;Acc:100736722]	[GO:0005102:signaling receptor binding][GO:0005102:signaling receptor binding]	-	-
ENSSSCG00000028047	6	118453290	118753505	29111	+	DTNA	1.42155	1.96667	1.50233	4.83968	5.072	5.50272	175.867	301.533	215.746	544.166	565.278	662.843	410.905	-1.35926	0.389783	1.09268e-09	6.42161e-08	DOWN	dystrobrevin alpha [Source:NCBI gene;Acc:100627907]	[GO:0008270:zinc ion binding][GO:0005737:cytoplasm][GO:0046872:metal ion binding][GO:0008270:zinc ion binding][GO:0046872:metal ion binding][GO:0008270:zinc ion binding][GO:0005737:cytoplasm][GO:0046872:metal ion binding][GO:0032991:protein-containing complex][GO:0008270:zinc ion binding][GO:0046872:metal ion binding][GO:0008270:zinc ion binding][GO:0005737:cytoplasm][GO:0046872:metal ion binding…	-	-
ENSSSCG00000023423	12	5203195	5208679	1564	-	UBALD2	30.7988	12.922	12.9528	85.0327	84.6104	52.5444	737.166	383.304	359.875	1849.74	1824.39	1224.53	1063.17	-1.72613	0.302262	1.10547e-09	6.47957e-08	DOWN	UBA like domain containing 2 [Source:NCBI gene;Acc:100519560]	[GO:0005515:protein binding]	-	-
ENSSSCG00000004394	1	76917171	76960111	5004	+	RPF2	12.364	14.7665	13.9917	8.00773	7.68725	7.24027	569.724	843.269	748.397	335.358	319.108	324.842	523.45	1.14151	2.20612	1.2217e-09	7.14195e-08	UP	ribosome production factor 2 homolog [Source:NCBI gene;Acc:100525264]	[GO:0019843:rRNA binding][GO:0000027:ribosomal large subunit assembly][GO:0000470:maturation of LSU-rRNA][GO:0008097:5S rRNA binding][GO:0042273:ribosomal large subunit biogenesis][GO:1901796:regulation of signal transduction by p53 class mediator][GO:1902570:protein localization to nucleolus][GO:0005634:nucleus][GO:0005730:nucleolus][GO:0019843:rRNA binding][GO:0000027:ribosomal large subunit as…	-	-
ENSSSCG00000001908	7	59190148	59309830	5004	-	CCDC33	2.74985	1.59771	2.06289	6.03519	6.12336	6.47302	129.531	93.2707	112.797	258.373	259.845	296.881	191.783	-1.27665	0.412753	1.23285e-09	7.18817e-08	DOWN	coiled-coil domain containing 33 [Source:HGNC Symbol;Acc:HGNC:26552]	-	-	-
ENSSSCG00000000234	5	17358042	17367324	3325	+	GRASP	0.248349	0.101303	0.136403	1.11737	1.98894	1.17851	12.6371	6.3884	8.0569	51.6747	91.1738	58.3894	38.0534	-2.88477	0.135393	1.30651e-09	7.59764e-08	DOWN	general receptor for phosphoinositides 1 associated scaffold protein [Source:NCBI gene;Acc:100522015]	[GO:0005515:protein binding][GO:0005886:plasma membrane][GO:0007165:signal transduction][GO:0007165:signal transduction][GO:0099152:regulation of neurotransmitter receptor transport, endosome to postsynaptic membrane][GO:0005886:plasma membrane][GO:0098685:Schaffer collateral - CA1 synapse][GO:0098978:glutamatergic synapse]	-	-
ENSSSCG00000015290	9	66175562	66203852	8221	+	CDK18	5.26419	2.57037	3.80725	10.6363	11.361	10.309	424.397	256.814	356.294	779.338	825.123	809.228	575.199	-1.21538	0.430661	1.38495e-09	7.99088e-08	DOWN	cyclin dependent kinase 18 [Source:NCBI gene;Acc:100627418]	[GO:0004672:protein kinase activity][GO:0005524:ATP binding][GO:0006468:protein phosphorylation][GO:0000166:nucleotide binding][GO:0004674:protein serine/threonine kinase activity][GO:0045944:positive regulation of transcription by RNA polymerase II][GO:0005634:nucleus][GO:0051726:regulation of cell cycle][GO:0008134:transcription factor binding][GO:0044212:transcription regulatory region DNA bin…	-	-
ENSSSCG00000006105	4	42458604	42471930	3446	+	GEM	3.29742	2.9635	2.83042	8.21947	7.79249	7.93398	128.477	143.1	128.015	291.065	273.521	300.993	210.862	-1.11833	0.460626	1.43433e-09	8.25429e-08	DOWN	GTP binding protein overexpressed in skeletal muscle [Source:NCBI gene;Acc:404772]	[GO:0016020:membrane][GO:0003924:GTPase activity][GO:0005525:GTP binding][GO:0007165:signal transduction][GO:1901842:negative regulation of high voltage-gated calcium channel activity][GO:0000166:nucleotide binding][GO:0016020:membrane][GO:0003924:GTPase activity][GO:0005525:GTP binding][GO:0007165:signal transduction][GO:1901842:negative regulation of high voltage-gated calcium channel activity]…	-	-
ENSSSCG00000036575	2	60411566	60425899	12284	+	USHBP1	1.42403	0.986586	0.938559	3.52434	3.1266	2.82896	136.902	117.547	104.74	307.939	270.786	264.808	200.454	-1.2326	0.425551	1.44934e-09	8.31909e-08	DOWN	USH1 protein network component harmonin binding protein 1 [Source:NCBI gene;Acc:100620693]	[GO:0030165:PDZ domain binding]	-	-
ENSSSCG00000008510	3	106300751	106724923	20511	-	LTBP1	27.9264	30.4976	29.9588	15.9715	17.5908	19.1547	2625.36	3553.23	3269.31	1364.63	1489.78	1753.33	2342.61	1.03536	2.04962	1.77238e-09	1.01208e-07	UP	latent transforming growth factor beta binding protein 1 [Source:NCBI gene;Acc:100627243]	[GO:0005509:calcium ion binding][GO:0050431:transforming growth factor beta binding][GO:0050436:microfibril binding][GO:0003281:ventricular septum development][GO:0035583:sequestering of TGFbeta in extracellular matrix][GO:0035904:aorta development][GO:0060976:coronary vasculature development][GO:1901388:regulation of transforming growth factor beta activation][GO:0001527:microfibril][GO:0031012:…	-	-
ENSSSCG00000017515	12	23952816	23974613	13572	+	TBKBP1	0.448326	0.140075	0.300377	1.42941	1.43009	1.23939	49.4954	19.1652	38.4941	143.424	142.231	133.226	87.6727	-1.94971	0.258868	2.19613e-09	1.23811e-07	DOWN	TBK1 binding protein 1 [Source:NCBI gene;Acc:100518628]	[GO:0016301:kinase activity][GO:0016310:phosphorylation][GO:0016301:kinase activity][GO:0016310:phosphorylation]	[ssc04622:RIG-I-like receptor signaling pathway]	-
ENSSSCG00000030309	7	78111731	78121233	10677	+	NDRG2	3.15631	2.31051	2.41555	7.39418	7.21443	6.65941	116.893	106.048	103.845	248.882	240.699	240.137	176.084	-1.15896	0.447837	2.23526e-09	1.25696e-07	DOWN	NDRG family member 2 [Source:NCBI gene;Acc:780431]	[GO:0001818:negative regulation of cytokine production][GO:0010574:regulation of vascular endothelial growth factor production][GO:0048662:negative regulation of smooth muscle cell proliferation][GO:0070373:negative regulation of ERK1 and ERK2 cascade][GO:0090361:regulation of platelet-derived growth factor production][GO:0005634:nucleus][GO:0005737:cytoplasm][GO:0005794:Golgi apparatus]	-	-
ENSSSCG00000009766	14	29250404	29297695	5778	-	ATP6V0A2	16.3518	18.9928	17.9142	11.1935	9.56847	10.5071	1445.9	2081.34	1838.76	899.561	762.213	904.624	1322.07	1.06377	2.09039	2.37127e-09	1.32671e-07	UP	ATPase H+ transporting V0 subunit a2 [Source:NCBI gene;Acc:100154525]	[GO:0015078:proton transmembrane transporter activity][GO:0015991:ATP hydrolysis coupled proton transport][GO:0033179:proton-transporting V-type ATPase, V0 domain][GO:0000220:vacuolar proton-transporting V-type ATPase, V0 domain][GO:0016020:membrane][GO:0016021:integral component of membrane][GO:0005886:plasma membrane][GO:0006811:ion transport][GO:0046961:proton-transporting ATPase activity, rot…	[ssc00190:Oxidative phosphorylation][ssc04142:Lysosome][ssc04145:Phagosome][ssc04721:Synaptic vesicle cycle][ssc04966:Collecting duct acid secretion][ssc05152:Tuberculosis][ssc05323:Rheumatoid arthritis]	-
ENSSSCG00000008771	8	29013082	29103934	7014	+	C4orf19	2.23404	1.22572	1.76188	0.432803	0.377494	0.551319	95.8316	65.1617	87.7307	16.8734	14.5878	23.0268	50.5353	2.18677	4.55286	2.44415e-09	1.36062e-07	UP	chromosome 8 C4orf19 homolog [Source:NCBI gene;Acc:100738623]	[GO:0005654:nucleoplasm][GO:0030054:cell junction]	-	-
ENSSSCG00000025655	1	239209387	239251317	4766	+	-	1.93474	2.04955	1.86094	5.45674	4.91205	5.41951	141.115	185.264	157.557	361.723	322.755	384.877	258.882	-1.14787	0.451293	2.53826e-09	1.40947e-07	DOWN		-	-	-
ENSSSCG00000021053	6	52023781	52032411	1401	+	GIPR	4.02762	1.92339	2.51787	10.7698	11.7537	8.07577	86.3537	51.1072	62.6648	209.862	227.023	168.589	134.267	-1.59107	0.331924	2.61001e-09	1.43493e-07	DOWN	gastric inhibitory polypeptide receptor [Source:NCBI gene;Acc:100626628]	[GO:0016020:membrane][GO:0016021:integral component of membrane][GO:0007186:G protein-coupled receptor signaling pathway][GO:0004930:G protein-coupled receptor activity][GO:0004888:transmembrane signaling receptor activity][GO:0007166:cell surface receptor signaling pathway][GO:0016519:gastric inhibitory peptide receptor activity][GO:0007165:signal transduction][GO:0017046:peptide hormone binding…	[ssc04080:Neuroactive ligand-receptor interaction]	-
ENSSSCG00000002376	7	98155572	98162390	492	-	PGF	1.9581	1.91694	1.53638	10.9417	13.7104	8.18891	14.7433	17.8875	13.4282	74.8755	92.9973	60.0342	45.661	-2.31827	0.200508	2.71528e-09	1.4891e-07	DOWN	placental growth factor [Source:HGNC Symbol;Acc:HGNC:8893]	[GO:0016020:membrane][GO:0008083:growth factor activity][GO:0007165:signal transduction][GO:0001658:branching involved in ureteric bud morphogenesis][GO:0008284:positive regulation of cell population proliferation][GO:0060688:regulation of morphogenesis of a branching structure][GO:0005615:extracellular space]	-	-
ENSSSCG00000005724	1	272095358	272170762	42017	-	SETX	9.27964	9.4213	9.80685	4.98015	5.26629	6.30058	1221.59	1537.05	1498.58	595.841	624.541	807.583	1047.53	1.0687	2.09755	2.7312e-09	1.49414e-07	UP	senataxin [Source:NCBI gene;Acc:100511239]	[GO:0004386:helicase activity][GO:0003723:RNA binding][GO:0006369:termination of RNA polymerase II transcription][GO:0001147:transcription termination site sequence-specific DNA binding][GO:0001147:transcription termination site sequence-specific DNA binding][GO:0042802:identical protein binding][GO:0000165:MAPK cascade][GO:0006302:double-strand break repair][GO:0006353:DNA-templated transcriptio…	-	-
ENSSSCG00000000745	5	67363831	67397111	13769	+	DDX11	6.5656	3.5565	4.98226	2.76562	2.72959	2.43692	523.388	351.362	461.034	200.371	196.024	189.149	320.221	1.19239	2.28531	2.95233e-09	1.61113e-07	UP	DEAD/H-box helicase 11 [Source:NCBI gene;Acc:100515028]	[GO:0003677:DNA binding][GO:0016818:hydrolase activity, acting on acid anhydrides, in phosphorus-containing anhydrides][GO:0003676:nucleic acid binding][GO:0005524:ATP binding][GO:0004003:ATP-dependent DNA helicase activity][GO:0008026:ATP-dependent helicase activity][GO:0006139:nucleobase-containing compound metabolic process][GO:0000166:nucleotide binding][GO:0005634:nucleus][GO:0005634:nucleus…	-	-
ENSSSCG00000028978	3	111887294	111914302	6612	-	CAD	29.255	14.2843	21.3707	11.043	11.2921	11.7694	2960.25	1791.31	2510.17	1015.57	1029.35	1159.56	1744.37	1.18044	2.26646	3.05655e-09	1.6639e-07	UP	carbamoyl-phosphate synthetase 2, aspartate transcarbamylase, and dihydroorotase [Source:NCBI gene;Acc:100624530]	[GO:0016787:hydrolase activity][GO:0046872:metal ion binding][GO:0005524:ATP binding][GO:0006520:cellular amino acid metabolic process][GO:0006807:nitrogen compound metabolic process][GO:0006207:'de novo' pyrimidine nucleobase biosynthetic process][GO:0016810:hydrolase activity, acting on carbon-nitrogen (but not peptide) bonds][GO:0006541:glutamine metabolic process][GO:0016597:amino acid bindin…	[ssc00240:Pyrimidine metabolism][ssc00250:Alanine, aspartate and glutamate metabolism]	-
ENSSSCG00000007046	17	14775494	14965130	5828	-	TRMT6	6.08079	6.72742	5.98357	3.98103	3.4042	3.54177	542.343	743.61	619.486	322.703	273.521	307.572	468.206	1.07521	2.10703	3.38349e-09	1.83737e-07	UP	tRNA methyltransferase 6 [Source:NCBI gene;Acc:100155529]	[GO:0030488:tRNA methylation][GO:0031515:tRNA (m1A) methyltransferase complex][GO:0005634:nucleus][GO:0016429:tRNA (adenine-N1-)-methyltransferase activity][GO:0080009:mRNA methylation][GO:0031515:tRNA (m1A) methyltransferase complex]	-	-
ENSSSCG00000009741	14	23400580	23418419	3420	-	PUS1	15.28	15.1331	13.746	8.63394	9.92669	8.19866	451.777	554.514	471.776	232.009	264.404	236.025	368.417	1.01093	2.01521	3.72916e-09	1.99737e-07	UP	pseudouridine synthase 1 [Source:NCBI gene;Acc:100157224]	[GO:0003723:RNA binding][GO:0009982:pseudouridine synthase activity][GO:0001522:pseudouridine synthesis][GO:0009451:RNA modification][GO:0016853:isomerase activity][GO:0008033:tRNA processing][GO:0000049:tRNA binding][GO:0002153:steroid receptor RNA activator RNA binding][GO:0106029:tRNA pseudouridine synthase activity][GO:0031119:tRNA pseudouridine synthesis][GO:0005634:nucleus][GO:0005739:mitoc…	-	-
ENSSSCG00000039186	4	93957808	93970463	4218	-	RAB25	0.717825	0.447194	0.680992	2.30089	2.14797	2.2113	46.3361	35.7751	51.0271	134.987	124.908	138.983	88.6694	-1.57139	0.336485	3.96872e-09	2.10866e-07	DOWN	RAB25, member RAS oncogene family [Source:NCBI gene;Acc:100152692]	[GO:0003924:GTPase activity][GO:0005525:GTP binding][GO:0031489:myosin V binding][GO:0003382:epithelial cell morphogenesis][GO:0008284:positive regulation of cell population proliferation][GO:0010634:positive regulation of epithelial cell migration][GO:0031268:pseudopodium organization][GO:0060627:regulation of vesicle-mediated transport][GO:0031143:pseudopodium][GO:0031410:cytoplasmic vesicle]	-	-
ENSSSCG00000009638	14	7222755	7254955	10147	+	RHOBTB2	2.84111	2.14057	1.93782	5.64711	6.0899	5.3616	214.831	200.596	170.09	388.087	414.841	394.745	297.198	-1.03542	0.487875	4.32643e-09	2.28736e-07	DOWN	Rho related BTB domain containing 2 [Source:NCBI gene;Acc:100152436]	[GO:0005622:intracellular][GO:0005515:protein binding][GO:0003924:GTPase activity][GO:0005525:GTP binding][GO:0007264:small GTPase mediated signal transduction][GO:0000166:nucleotide binding][GO:0005886:plasma membrane][GO:0005737:cytoplasm][GO:0003924:GTPase activity][GO:0005525:GTP binding][GO:0016477:cell migration][GO:0005856:cytoskeleton][GO:0007015:actin filament organization][GO:0019901:pr…	[ssc04120:Ubiquitin mediated proteolysis]	-
ENSSSCG00000032814	15	99724837	99964299	12039	-	DNAH7	1.13746	1.38214	1.35203	3.50169	3.40027	3.78667	209.566	315.587	289.153	586.349	564.366	679.291	440.719	-1.17014	0.444377	4.64093e-09	2.4366e-07	DOWN	dynein axonemal heavy chain 7 [Source:NCBI gene;Acc:100157866]	[GO:0005509:calcium ion binding][GO:0005524:ATP binding][GO:0003777:microtubule motor activity][GO:0007018:microtubule-based movement][GO:0030286:dynein complex][GO:0003341:cilium movement][GO:0036159:inner dynein arm assembly][GO:0005829:cytosol][GO:0005929:cilium][GO:0036156:inner dynein arm]	-	-
ENSSSCG00000011000	10	33430985	33445584	8496	-	DNAJA1	69.1404	83.145	72.3571	49.3124	45.2106	42.8139	4675.74	6968.47	5680.12	3030.88	2754.36	2819.14	4321.45	1.00954	2.01327	4.65212e-09	2.4367e-07	UP	DnaJ heat shock protein family (Hsp40) member A1 [Source:NCBI gene;Acc:100512008]	[GO:0005524:ATP binding][GO:0006457:protein folding][GO:0051082:unfolded protein binding][GO:0009408:response to heat][GO:0031072:heat shock protein binding][GO:0005829:cytosol][GO:0046872:metal ion binding][GO:0032781:positive regulation of ATPase activity][GO:0005524:ATP binding][GO:0006457:protein folding][GO:0051082:unfolded protein binding][GO:0009408:response to heat][GO:0031072:heat shock …	[ssc04141:Protein processing in endoplasmic reticulum]	-
ENSSSCG00000023915	12	52628450	52634974	6646	+	SLC2A4	0.798969	0.416049	0.435714	1.87306	2.67927	2.30417	49.4954	31.942	31.3324	105.459	149.525	138.983	84.4561	-1.80619	0.285946	4.84774e-09	2.53317e-07	DOWN	solute carrier family 2 member 4 [Source:NCBI gene;Acc:396754]	[GO:0016020:membrane][GO:0016021:integral component of membrane][GO:0055085:transmembrane transport][GO:0005215:transporter activity][GO:0022857:transmembrane transporter activity][GO:0005355:glucose transmembrane transporter activity][GO:1904659:glucose transmembrane transport][GO:0032869:cellular response to insulin stimulus][GO:0008643:carbohydrate transport][GO:0010021:amylopectin biosyntheti…	[ssc04910:Insulin signaling pathway][ssc04920:Adipocytokine signaling pathway][ssc04930:Type II diabetes mellitus]	-
ENSSSCG00000026169	2	75107529	75120705	4126	+	MFSD12	48.7164	23.9522	33.2455	19.9753	20.4199	16.9479	3076.09	1874.36	2436.77	1146.33	1161.55	1041.96	1789.51	1.14146	2.20603	5.15678e-09	2.68832e-07	UP	major facilitator superfamily domain containing 12 [Source:NCBI gene;Acc:100519240]	[GO:0016021:integral component of membrane][GO:0015293:symporter activity][GO:0008643:carbohydrate transport][GO:0016020:membrane][GO:0005887:integral component of plasma membrane][GO:0055085:transmembrane transport][GO:0071702:organic substance transport]	-	-
ENSSSCG00000004971	1	167808509	167855819	7596	-	TLE3	7.87591	4.3968	5.46262	13.5406	15.8137	14.3668	637.122	440.8	512.956	995.528	1152.44	1131.6	811.741	-1.04276	0.485397	5.51498e-09	2.84825e-07	DOWN	TLE family member 3, transcriptional corepressor [Source:NCBI gene;Acc:100154048]	[GO:0006355:regulation of transcription, DNA-templated][GO:0005634:nucleus][GO:0005515:protein binding][GO:0005634:nucleus][GO:1903507:negative regulation of nucleic acid-templated transcription][GO:0005667:transcription factor complex][GO:0090090:negative regulation of canonical Wnt signaling pathway][GO:0003714:transcription corepressor activity][GO:0070491:repressing transcription factor bindi…	-	-
ENSSSCG00000015825	15	48574571	48610619	3990	-	ADGRA2	0.741597	0.472748	0.555717	2.18534	2.32043	1.89503	45.283	35.7751	39.3893	121.277	127.643	112.667	80.3391	-1.5816	0.334111	5.61029e-09	2.89073e-07	DOWN	adhesion G protein-coupled receptor A2 [Source:NCBI gene;Acc:100524344]	[GO:0016020:membrane][GO:0016021:integral component of membrane][GO:0007186:G protein-coupled receptor signaling pathway][GO:0004930:G protein-coupled receptor activity][GO:0004888:transmembrane signaling receptor activity][GO:0007166:cell surface receptor signaling pathway][GO:0005515:protein binding][GO:0007165:signal transduction][GO:0002040:sprouting angiogenesis][GO:0001525:angiogenesis][GO:…	-	-
ENSSSCG00000027325	6	84293649	84300012	1836	+	TRNP1	2.73604	1.13745	1.18024	7.68128	8.06843	5.56119	76.8759	39.6081	38.4941	196.153	204.229	152.141	117.917	-1.83203	0.28087	6.08867e-09	3.10181e-07	DOWN	TMF1 regulated nuclear protein 1 [Source:NCBI gene;Acc:100511386]	[GO:0005634:nucleus][GO:0003677:DNA binding][GO:0042127:regulation of cell population proliferation][GO:0005634:nucleus][GO:0021696:cerebellar cortex morphogenesis][GO:0051726:regulation of cell cycle][GO:0061351:neural precursor cell proliferation][GO:0005719:nuclear euchromatin]	-	-
ENSSSCG00000035954	12	42874463	42920442	18938	-	ATAD5	6.14902	9.05884	8.43047	3.44245	3.41371	4.17364	650.812	1188.24	1035.76	331.14	325.49	430.108	660.259	1.40206	2.64279	6.08995e-09	3.10181e-07	UP	ATPase family AAA domain containing 5 [Source:NCBI gene;Acc:100522895]	[GO:0005524:ATP binding][GO:0061860:DNA clamp unloader activity][GO:0002377:immunoglobulin production][GO:0006974:cellular response to DNA damage stimulus][GO:0008630:intrinsic apoptotic signaling pathway in response to DNA damage][GO:0030890:positive regulation of B cell proliferation][GO:0033260:nuclear DNA replication][GO:0042100:B cell proliferation][GO:0042770:signal transduction in response…	-	-
ENSSSCG00000018462	12	59132938	59133010	73	-	RF00571	357.264	284.232	262.322	182.803	189.338	132.307	399.123	393.526	340.18	185.607	190.553	143.918	275.484	1.12438	2.18007	6.90534e-09	3.50102e-07	UP	small nucleolar RNA, C/D box 65 [Source:HGNC Symbol;Acc:HGNC:32726]	-	-	-
ENSSSCG00000034348	11	11084534	11723142	35818	+	NBEA	0.464201	0.345145	0.443217	1.19129	1.17458	1.27716	83.1944	76.6609	92.2068	194.044	189.642	222.867	143.102	-1.26286	0.416716	7.65432e-09	3.8543e-07	DOWN	neurobeachin [Source:NCBI gene;Acc:100521513]	[GO:0005515:protein binding][GO:0019901:protein kinase binding][GO:0008104:protein localization][GO:0005802:trans-Golgi network][GO:0005829:cytosol][GO:0005886:plasma membrane][GO:0012505:endomembrane system][GO:0005515:protein binding][GO:0005515:protein binding][GO:0005515:protein binding][GO:0016020:membrane][GO:0016021:integral component of membrane]	-	-
ENSSSCG00000003600	6	88095635	88106088	5528	+	TINAGL1	68.9565	25.8477	41.271	151.896	162.675	122.187	2535.85	1178.02	1761.78	5076.77	5389.28	4375.09	3386.13	-1.43804	0.369069	7.83431e-09	3.92708e-07	DOWN	tubulointerstitial nephritis antigen like 1 [Source:NCBI gene;Acc:100517950]	[GO:0006955:immune response][GO:0006508:proteolysis][GO:0005044:scavenger receptor activity][GO:0008234:cysteine-type peptidase activity][GO:0030247:polysaccharide binding][GO:0005615:extracellular space][GO:0006897:endocytosis][GO:0005615:extracellular space][GO:0007155:cell adhesion][GO:0006955:immune response][GO:0006508:proteolysis][GO:0005044:scavenger receptor activity][GO:0008234:cysteine-…	-	-
ENSSSCG00000038229	6	51988090	52013792	5855	-	EML2	4.22691	1.61346	2.79727	9.84891	9.95059	8.45982	229.574	108.603	176.357	486.164	486.868	447.378	322.491	-1.45989	0.363522	9.15035e-09	4.54563e-07	DOWN	EMAP like 2 [Source:NCBI gene;Acc:100626537]	[GO:0005515:protein binding][GO:0016020:membrane][GO:0016021:integral component of membrane][GO:0005515:protein binding][GO:0008017:microtubule binding][GO:0015631:tubulin binding][GO:0010968:regulation of microtubule nucleation][GO:0031115:negative regulation of microtubule polymerization][GO:0072686:mitotic spindle]	-	-
ENSSSCG00000022101	12	19787858	19853505	21430	+	BRCA1	29.3667	41.8707	38.7154	16.814	16.4088	21.1666	3647.92	6445.9	5582.54	1898.25	1836.24	2560.09	3661.82	1.31611	2.48993	9.52167e-09	4.70898e-07	UP	BRCA1 DNA repair associated [Source:NCBI gene;Acc:100049662]	[GO:0008270:zinc ion binding][GO:0005634:nucleus][GO:0003677:DNA binding][GO:0046872:metal ion binding][GO:0006281:DNA repair][GO:0004842:ubiquitin-protein transferase activity][GO:0006974:cellular response to DNA damage stimulus][GO:0007049:cell cycle][GO:0005694:chromosome][GO:0003684:damaged DNA binding][GO:0003713:transcription coactivator activity][GO:0003723:RNA binding][GO:0019899:enzyme b…	[ssc03460:Fanconi anemia pathway][ssc04120:Ubiquitin mediated proteolysis][ssc04151:PI3K-Akt signaling pathway][ssc05206:MicroRNAs in cancer]	-
ENSSSCG00000014255	2	131016430	131109303	19819	+	SLC12A2	2.63045	2.69309	2.97037	1.59298	1.37977	1.56216	275.911	350.085	361.665	151.86	130.379	159.543	238.24	1.16044	2.23525	1.01923e-08	5.02939e-07	UP	solute carrier family 12 member 2 [Source:NCBI gene;Acc:100516960]	[GO:0016020:membrane][GO:0016021:integral component of membrane][GO:0006811:ion transport][GO:0055085:transmembrane transport][GO:0005215:transporter activity][GO:0015377:cation:chloride symporter activity][GO:1902476:chloride transmembrane transport][GO:0072488:ammonium transmembrane transport][GO:0008519:ammonium transmembrane transporter activity][GO:0019901:protein kinase binding][GO:0010818:…	[ssc04970:Salivary secretion][ssc04972:Pancreatic secretion]	-
ENSSSCG00000031888	14	75116851	75123872	8250	+	DDIT4	15.2236	4.96107	7.79562	35.0846	39.4914	26.9988	1540.68	622.231	915.801	3227.03	3600.45	2660.42	2094.44	-1.62315	0.324626	1.1229e-08	5.52864e-07	DOWN	DNA damage inducible transcript 4 [Source:NCBI gene;Acc:100153821]	[GO:0005737:cytoplasm][GO:0009968:negative regulation of signal transduction][GO:0005737:cytoplasm][GO:0009968:negative regulation of signal transduction][GO:0071889:14-3-3 protein binding][GO:0001666:response to hypoxia][GO:0032007:negative regulation of TOR signaling][GO:0032984:protein-containing complex disassembly][GO:0042771:intrinsic apoptotic signaling pathway in response to DNA damage by…	[ssc04150:mTOR signaling pathway][ssc04151:PI3K-Akt signaling pathway][ssc05206:MicroRNAs in cancer]	-
ENSSSCG00000024671	2	51102239	51128362	4462	-	WNT9A	1.34172	0.649208	0.971276	3.31359	3.31995	2.79542	91.6192	54.9403	76.9882	205.644	204.229	185.859	136.547	-1.40529	0.377543	1.15451e-08	5.66721e-07	DOWN	Wnt family member 9A [Source:NCBI gene;Acc:100512949]	[GO:0005576:extracellular region][GO:0005102:signaling receptor binding][GO:0016055:Wnt signaling pathway][GO:0007275:multicellular organism development][GO:0005615:extracellular space][GO:0030182:neuron differentiation][GO:0045165:cell fate commitment][GO:0005109:frizzled binding][GO:0016055:Wnt signaling pathway][GO:0048018:receptor ligand activity][GO:0007093:mitotic cell cycle checkpoint][GO:…	[ssc04310:Wnt signaling pathway][ssc04340:Hedgehog signaling pathway][ssc04390:Hippo signaling pathway][ssc04916:Melanogenesis][ssc05166:HTLV-I infection][ssc05200:Pathways in cancer][ssc05205:Proteoglycans in cancer][ssc05217:Basal cell carcinoma]	-
ENSSSCG00000012335	X	47188824	47230862	7070	-	FGD1	1.74223	1.16248	1.22598	3.54978	3.41418	3.20842	188.504	155.877	153.976	349.068	332.784	338.001	253.035	-1.0327	0.488796	1.15616e-08	5.66721e-07	DOWN	FYVE, RhoGEF and PH domain containing 1 [Source:NCBI gene;Acc:100518103]	[GO:0046872:metal ion binding][GO:0005089:Rho guanyl-nucleotide exchange factor activity][GO:0035023:regulation of Rho protein signal transduction][GO:0005085:guanyl-nucleotide exchange factor activity][GO:0031267:small GTPase binding][GO:0007010:cytoskeleton organization][GO:0008360:regulation of cell shape][GO:0030036:actin cytoskeleton organization][GO:0043087:regulation of GTPase activity][GO…	[ssc04810:Regulation of actin cytoskeleton]	-
ENSSSCG00000017478	12	22180397	22195917	5054	-	RAPGEFL1	0.326775	0.0933056	0.119652	1.39521	1.51788	0.81902	25.2743	8.94377	10.7425	98.0764	105.762	61.6789	51.7463	-2.55344	0.170349	1.17447e-08	5.73163e-07	DOWN	Rap guanine nucleotide exchange factor like 1 [Source:NCBI gene;Acc:100525075]	[GO:0005622:intracellular][GO:0005085:guanyl-nucleotide exchange factor activity][GO:0007264:small GTPase mediated signal transduction]	-	-
ENSSSCG00000004708	1	128029406	128084044	6983	-	TUBGCP4	9.56493	13.4097	11.5245	5.92574	5.93161	6.09374	558.14	969.76	780.624	314.266	311.814	346.224	546.805	1.24601	2.37185	1.2091e-08	5.88766e-07	UP	tubulin gamma complex associated protein 4 [Source:NCBI gene;Acc:100155361]	[GO:0000922:spindle pole][GO:0043015:gamma-tubulin binding][GO:0000226:microtubule cytoskeleton organization][GO:0007020:microtubule nucleation][GO:0005815:microtubule organizing center][GO:0005737:cytoplasm][GO:0005856:cytoskeleton][GO:0005874:microtubule][GO:0000922:spindle pole][GO:0043015:gamma-tubulin binding][GO:0000226:microtubule cytoskeleton organization][GO:0007020:microtubule nucleatio…	-	-
ENSSSCG00000002280	7	89016475	89039980	3610	-	RAB15	8.98612	4.86988	5.7973	15.8539	18.917	15.9803	353.84	237.649	264.983	567.367	671.039	612.677	451.259	-1.11074	0.463057	1.44585e-08	6.94668e-07	DOWN	RAB15, member RAS oncogene family [Source:NCBI gene;Acc:100512115]	[GO:0003924:GTPase activity][GO:0005525:GTP binding][GO:0005886:plasma membrane][GO:0032482:Rab protein signal transduction][GO:0003924:GTPase activity][GO:0005768:endosome][GO:0006886:intracellular protein transport][GO:0032482:Rab protein signal transduction][GO:0008021:synaptic vesicle][GO:0072659:protein localization to plasma membrane][GO:0017157:regulation of exocytosis][GO:0009306:protein …	-	-
ENSSSCG00000005221	1	217300959	217352499	5000	+	SPATA6L	3.22285	2.76342	2.99496	7.68992	6.9849	7.1841	152.699	162.265	164.719	331.14	298.138	331.421	240.064	-1.00166	0.499424	1.48125e-08	7.05717e-07	DOWN	spermatogenesis associated 6 like [Source:NCBI gene;Acc:100522592]	-	-	-
ENSSSCG00000030225	13	123759325	123780920	6539	-	TRA2B	54.3546	66.9452	56.1868	37.9306	33.8247	35.4512	3190.87	4870.52	3828.82	2023.75	1788.83	2026.36	2954.86	1.02573	2.03598	1.48829e-08	7.06095e-07	UP	transformer 2 beta homolog [Source:NCBI gene;Acc:768108]	[GO:0003676:nucleic acid binding][GO:0003723:RNA binding][GO:0003676:nucleic acid binding][GO:0003723:RNA binding][GO:0003729:mRNA binding][GO:0019904:protein domain specific binding][GO:0036002:pre-mRNA binding][GO:0042802:identical protein binding][GO:0000381:regulation of alternative mRNA splicing, via spliceosome][GO:0000398:mRNA splicing, via spliceosome][GO:0021796:cerebral cortex regionali…	[ssc03040:Spliceosome]	-
ENSSSCG00000009716	14	20420618	20559271	4251	+	SH3RF1	13.9375	6.83016	8.38112	26.9862	28.0491	22.3179	906.714	550.68	632.914	1595.59	1643.86	1413.68	1123.91	-1.15363	0.449492	1.58442e-08	7.48497e-07	DOWN	SH3 domain containing ring finger 1 [Source:NCBI gene;Acc:100157666]	[GO:0046872:metal ion binding][GO:0005515:protein binding][GO:0006915:apoptotic process][GO:0046328:regulation of JNK cascade][GO:0016874:ligase activity][GO:0061630:ubiquitin protein ligase activity][GO:0043066:negative regulation of apoptotic process][GO:0043154:negative regulation of cysteine-type endopeptidase activity involved in apoptotic process][GO:0051865:protein autoubiquitination][GO:2…	-	-
ENSSSCG00000034786	13	136834120	136951061	7893	+	HACD2	20.1316	25.5268	22.5818	12.663	12.3629	13.9337	1344.8	2113.28	1751.03	768.793	743.978	906.269	1271.36	1.10575	2.1521	1.59062e-08	7.49824e-07	UP	3-hydroxyacyl-CoA dehydratase 2 [Source:NCBI gene;Acc:102158186]	[GO:0016020:membrane][GO:0016021:integral component of membrane][GO:0006629:lipid metabolic process][GO:0005783:endoplasmic reticulum][GO:0005789:endoplasmic reticulum membrane][GO:0016829:lyase activity][GO:0006631:fatty acid metabolic process][GO:0006633:fatty acid biosynthetic process][GO:0102158:very-long-chain 3-hydroxyacyl-CoA dehydratase activity][GO:0102343:3-hydroxy-arachidoyl-CoA dehydr…	-	-
ENSSSCG00000017186	12	5225897	5307061	17320	+	RNF157	0.351667	0.222112	0.415376	1.47493	1.27555	1.24648	32.6459	25.5536	44.7606	124.441	106.673	112.667	74.4569	-1.71995	0.30356	1.69807e-08	7.98776e-07	DOWN	ring finger protein 157 [Source:NCBI gene;Acc:100522340]	[GO:0016874:ligase activity][GO:0005737:cytoplasm][GO:0061630:ubiquitin protein ligase activity][GO:0016567:protein ubiquitination]	-	-
ENSSSCG00000017562	12	26844079	26911746	13899	+	CACNA1G	0.605396	0.40452	0.387046	1.46116	1.61614	1.35646	66.3449	54.9403	49.2366	145.533	159.554	144.74	103.391	-1.40208	0.378383	1.73066e-08	8.12384e-07	DOWN	calcium voltage-gated channel subunit alpha1 G [Source:NCBI gene;Acc:100513431]	[GO:0016020:membrane][GO:0005216:ion channel activity][GO:0006811:ion transport][GO:0055085:transmembrane transport][GO:0005245:voltage-gated calcium channel activity][GO:0070588:calcium ion transmembrane transport][GO:0005891:voltage-gated calcium channel complex][GO:0016021:integral component of membrane][GO:0005886:plasma membrane][GO:0005244:voltage-gated ion channel activity][GO:0034765:regu…	[ssc04010:MAPK signaling pathway][ssc04020:Calcium signaling pathway][ssc04713:Circadian entrainment][ssc04930:Type II diabetes mellitus]	-
ENSSSCG00000040566	11	8857175	8872221	6339	-	-	0.944433	1.1265	0.961918	2.8946	2.97329	2.68163	91.6192	135.434	108.321	255.21	259.845	253.295	183.954	-1.20205	0.434659	1.86547e-08	8.68305e-07	DOWN		-	-	-
ENSSSCG00000029573	6	165770273	165805369	20385	-	NASP	13.7073	17.3423	16.0611	8.35997	8.1054	9.81711	1721.81	2699.74	2341.87	954.4	917.208	1200.68	1639.29	1.13776	2.2004	1.89961e-08	8.82344e-07	UP	nuclear autoantigenic sperm protein [Source:NCBI gene;Acc:100622547]	[GO:0005515:protein binding][GO:0005634:nucleus][GO:0005654:nucleoplasm][GO:0042393:histone binding][GO:0034080:CENP-A containing nucleosome assembly][GO:0042393:histone binding][GO:0006335:DNA replication-dependent nucleosome assembly][GO:0006335:DNA replication-dependent nucleosome assembly][GO:0006336:DNA replication-independent nucleosome assembly][GO:0000790:nuclear chromatin][GO:0005654:nuc…	-	-
ENSSSCG00000013758	2	65307716	65335654	8258	-	ZSWIM4	1.33327	0.546569	0.72008	3.00238	3.12323	2.41937	168.495	85.6046	105.635	344.849	355.578	297.704	226.311	-1.46856	0.361343	2.026e-08	9.31287e-07	DOWN	zinc finger SWIM-type containing 4 [Source:NCBI gene;Acc:100510892]	[GO:0008270:zinc ion binding][GO:0031462:Cul2-RING ubiquitin ligase complex][GO:1902667:regulation of axon guidance]	-	-
ENSSSCG00000039472	9	131632874	131641177	6639	+	SLC30A1	9.54618	11.933	10.0878	6.33846	6.13609	6.1933	969.9	1502.55	1189.74	585.295	561.631	612.677	903.632	1.05645	2.07981	2.10453e-08	9.614e-07	UP	solute carrier family 30 member 1 [Source:NCBI gene;Acc:503660]	[GO:0016021:integral component of membrane][GO:0055085:transmembrane transport][GO:0006812:cation transport][GO:0008324:cation transmembrane transporter activity][GO:0016020:membrane][GO:0098655:cation transmembrane transport][GO:0019855:calcium channel inhibitor activity][GO:0001701:in utero embryonic development][GO:0006829:zinc ion transport][GO:0006874:cellular calcium ion homeostasis][GO:000…	[ssc04978:Mineral absorption]	-
ENSSSCG00000023984	3	31278389	31291204	2200	+	RSL1D1	56.5833	70.3369	64.389	37.0492	37.5752	39.7375	1905.05	2934.83	2516.44	1133.68	1139.67	1302.66	1822.05	1.04007	2.05633	2.16302e-08	9.84223e-07	UP	ribosomal L1 domain containing 1 [Source:NCBI gene;Acc:102166714]	[GO:0003723:RNA binding][GO:0030686:90S preribosome][GO:0000470:maturation of LSU-rRNA][GO:0003730:mRNA 3'-UTR binding][GO:0048027:mRNA 5'-UTR binding][GO:0032880:regulation of protein localization][GO:0042981:regulation of apoptotic process][GO:2000772:regulation of cellular senescence][GO:0005730:nucleolus]	-	-
ENSSSCG00000011434	13	34380357	34385595	3815	+	-	2.78236	1.99376	2.1006	6.66877	7.19488	5.33736	102.15	90.7153	89.5211	222.517	237.964	190.793	155.61	-1.20458	0.433897	2.16337e-08	9.84223e-07	DOWN	protein phosphatase, Mg2+/Mn2+ dependent 1M [Source:NCBI gene;Acc:100524901]	[GO:0003824:catalytic activity][GO:0004722:protein serine/threonine phosphatase activity][GO:0006470:protein dephosphorylation][GO:0003824:catalytic activity][GO:0004722:protein serine/threonine phosphatase activity][GO:0006470:protein dephosphorylation][GO:0004722:protein serine/threonine phosphatase activity][GO:0004724:magnesium-dependent protein serine/threonine phosphatase activity]	-	-
ENSSSCG00000022341	13	127850884	127871408	569	-	TMEM207	9.67499	6.51171	7.43945	26.1178	25.2209	19.0113	84.2475	70.2724	75.1978	206.699	197.847	161.188	132.575	-1.29618	0.407203	2.34565e-08	1.06278e-06	DOWN	transmembrane protein 207 [Source:NCBI gene;Acc:100625461]	[GO:0016020:membrane][GO:0016021:integral component of membrane][GO:0019899:enzyme binding]	-	-
ENSSSCG00000000742	5	67290112	67305758	10638	-	ITFG2	3.16693	2.44764	2.76051	1.73767	1.57722	1.61449	260.114	249.148	263.192	129.714	116.702	129.115	191.331	1.04167	2.0586	2.37562e-08	1.07198e-06	UP	integrin alpha FG-GAP repeat containing 2 [Source:NCBI gene;Acc:100512166]	[GO:0005515:protein binding][GO:0002314:germinal center B cell differentiation][GO:0034198:cellular response to amino acid starvation][GO:0042149:cellular response to glucose starvation][GO:1904262:negative regulation of TORC1 signaling][GO:0005654:nucleoplasm][GO:0005765:lysosomal membrane][GO:0005829:cytosol][GO:0140007:KICSTOR complex][GO:0005515:protein binding]	-	-
ENSSSCG00000011065	10	48856054	48881510	14657	+	MASTL	4.52099	6.36286	5.6602	2.8931	2.29237	2.97348	514.963	898.21	748.397	299.502	235.228	329.777	504.346	1.32101	2.49841	2.64637e-08	1.16989e-06	UP	microtubule associated serine/threonine kinase like [Source:NCBI gene;Acc:100514867]	[GO:0004672:protein kinase activity][GO:0005524:ATP binding][GO:0006468:protein phosphorylation][GO:0004674:protein serine/threonine kinase activity][GO:0000166:nucleotide binding][GO:0016301:kinase activity][GO:0016310:phosphorylation][GO:0005634:nucleus][GO:0016740:transferase activity][GO:1904146:positive regulation of meiotic cell cycle process involved in oocyte maturation][GO:0005634:nucleu…	-	-
ENSSSCG00000039950	10	30952721	30954592	1872	-	RMI1	9.85148	12.7752	10.2294	5.95394	5.40504	5.60165	282.229	453.577	340.18	155.024	139.496	156.253	254.46	1.25268	2.38284	2.65079e-08	1.16989e-06	UP	RecQ mediated genome instability 1 [Source:NCBI gene;Acc:100517963]	[GO:0000166:nucleotide binding][GO:0005654:nucleoplasm][GO:0000724:double-strand break repair via homologous recombination][GO:0000712:resolution of meiotic recombination intermediates][GO:0016604:nuclear body][GO:0002021:response to dietary excess][GO:0002023:reduction of food intake in response to dietary excess][GO:0009749:response to glucose][GO:0035264:multicellular organism growth][GO:00425…	[ssc03460:Fanconi anemia pathway]	-
ENSSSCG00000029249	5	103013806	103367627	40003	-	NAV3	2.36275	2.10981	2.60068	1.36481	1.37618	1.47008	347.521	384.582	444.025	182.443	182.348	210.531	291.908	1.0314	2.044	2.77002e-08	1.2129e-06	UP	neuron navigator 3 [Source:NCBI gene;Acc:100622883]	[GO:0005524:ATP binding][GO:0022008:neurogenesis][GO:0007399:nervous system development][GO:0005524:ATP binding][GO:0005515:protein binding][GO:0022008:neurogenesis][GO:0005524:ATP binding][GO:0005515:protein binding][GO:0022008:neurogenesis][GO:0005524:ATP binding][GO:0005515:protein binding][GO:0022008:neurogenesis][GO:0008017:microtubule binding][GO:0007026:negative regulation of microtubule d…	-	-
ENSSSCG00000016226	15	124472219	124554990	3723	-	-	59.3	80.6813	69.2812	38.1632	36.8417	41.5416	1772.36	2988.5	2403.64	1036.66	991.971	1208.91	1733.67	1.14537	2.21202	2.84384e-08	1.24032e-06	UP	phenylalanyl-tRNA synthetase subunit beta [Source:NCBI gene;Acc:100524650]	[GO:0000166:nucleotide binding][GO:0005524:ATP binding][GO:0000287:magnesium ion binding][GO:0005737:cytoplasm][GO:0003723:RNA binding][GO:0004826:phenylalanine-tRNA ligase activity][GO:0006432:phenylalanyl-tRNA aminoacylation][GO:0004826:phenylalanine-tRNA ligase activity][GO:0006432:phenylalanyl-tRNA aminoacylation][GO:0009328:phenylalanine-tRNA ligase complex][GO:0000166:nucleotide binding][GO…	[ssc00970:Aminoacyl-tRNA biosynthesis]	-
ENSSSCG00000017471	12	22097390	22116165	9077	-	CDC6	4.84631	6.01781	5.33893	2.92422	2.72191	3.23911	486.529	748.721	622.172	266.81	246.169	316.619	447.837	1.16069	2.23565	3.02582e-08	1.31194e-06	UP	cell division cycle 6 [Source:NCBI gene;Acc:100522031]	[GO:0051301:cell division][GO:0006270:DNA replication initiation][GO:0005634:nucleus][GO:0005634:nucleus][GO:0000278:mitotic cell cycle][GO:0003688:DNA replication origin binding][GO:0019900:kinase binding][GO:0000278:mitotic cell cycle][GO:0030071:regulation of mitotic metaphase/anaphase transition][GO:0032467:positive regulation of cytokinesis][GO:0033314:mitotic DNA replication checkpoint][GO:…	[ssc04110:Cell cycle]	-
ENSSSCG00000035969	12	22266099	22296729	16731	-	THRA	1.13107	0.598192	0.737859	2.39942	2.11778	2.148	183.238	120.102	138.758	353.286	309.079	338.823	240.548	-1.17609	0.442548	3.15236e-08	1.35576e-06	DOWN	thyroid hormone receptor alpha [Source:NCBI gene;Acc:397387]	[GO:0008270:zinc ion binding][GO:0003700:DNA-binding transcription factor activity][GO:0043565:sequence-specific DNA binding][GO:0006355:regulation of transcription, DNA-templated][GO:0005634:nucleus][GO:0003677:DNA binding][GO:0004879:nuclear receptor activity][GO:0003707:steroid hormone receptor activity][GO:0045944:positive regulation of transcription by RNA polymerase II][GO:0005634:nucleus][…	[ssc04080:Neuroactive ligand-receptor interaction]	THR-like
ENSSSCG00000016629	18	29027811	29285386	16807	-	ST7	4.12127	3.24455	4.76748	2.312	2.3578	2.33019	403.335	393.526	541.603	205.644	207.876	222.044	329.005	1.07626	2.10856	3.15749e-08	1.35576e-06	UP	suppression of tumorigenicity 7 [Source:NCBI gene;Acc:100125380]	[GO:0016020:membrane][GO:0016021:integral component of membrane][GO:0016020:membrane][GO:0016021:integral component of membrane][GO:0016020:membrane][GO:0016021:integral component of membrane][GO:0016020:membrane][GO:0016021:integral component of membrane][GO:0016020:membrane][GO:0016021:integral component of membrane][GO:0016020:membrane][GO:0016021:integral component of membrane]	-	-
ENSSSCG00000017955	12	52878764	52882863	1483	+	MPDU1	44.499	24.7571	34.0147	22.1892	18.4172	19.6127	1009.92	696.336	896.107	457.69	376.548	433.397	644.999	1.03919	2.05507	3.18755e-08	1.36602e-06	UP	mannose-P-dolichol utilization defect 1 [Source:NCBI gene;Acc:733696]	[GO:0016020:membrane][GO:0016021:integral component of membrane]	-	-
ENSSSCG00000005982	4	15980537	15998941	1751	-	-	10.3751	7.96396	11.5407	24.8986	27.7219	21.3704	278.017	264.48	358.98	606.386	669.216	557.578	455.776	-1.02016	0.493063	3.28295e-08	1.40149e-06	DOWN	WDYHV motif containing 1 [Source:NCBI gene;Acc:100158199]	[GO:0016811:hydrolase activity, acting on carbon-nitrogen (but not peptide) bonds, in linear amides][GO:0008418:protein-N-terminal asparagine amidohydrolase activity][GO:0070773:protein-N-terminal glutamine amidohydrolase activity][GO:0005634:nucleus][GO:0005829:cytosol][GO:0070773:protein-N-terminal glutamine amidohydrolase activity][GO:0006464:cellular protein modification process]	-	-
ENSSSCG00000018065	MT	3922	4876	955	+	ND1	2252.25	5762.56	5185.03	1314.93	1259.42	1871.93	32916.6	104375	87964.4	17466	16581.8	26637.9	47656.9	1.89212	3.7118	3.32588e-08	1.41436e-06	UP	NADH dehydrogenase subunit 1 [Source:NCBI gene;Acc:808501]	[GO:0055114:oxidation-reduction process][GO:0016020:membrane][GO:0016021:integral component of membrane][GO:0005739:mitochondrion][GO:0003954:NADH dehydrogenase activity][GO:0009060:aerobic respiration][GO:0005743:mitochondrial inner membrane][GO:0005747:mitochondrial respiratory chain complex I][GO:0005747:mitochondrial respiratory chain complex I][GO:0031966:mitochondrial membrane]	[ssc00190:Oxidative phosphorylation][ssc05012:Parkinson's disease]	-
ENSSSCG00000036688	2	79670434	79690792	9732	+	ZNF354A	9.27608	10.7181	10.1549	6.69219	6.01892	5.76962	619.219	886.711	786.891	406.015	361.96	375.008	572.634	1.00404	2.00561	3.34222e-08	1.41859e-06	UP	zinc finger protein 354A [Source:NCBI gene;Acc:102160361]	[GO:0006355:regulation of transcription, DNA-templated][GO:0003676:nucleic acid binding][GO:0005622:intracellular][GO:0046872:metal ion binding][GO:0006355:regulation of transcription, DNA-templated][GO:0003676:nucleic acid binding][GO:0005622:intracellular][GO:0046872:metal ion binding][GO:0003676:nucleic acid binding]	-	zf-C2H2
ENSSSCG00000015540	9	122592475	122610152	4999	+	MR1	2.16117	2.33135	2.23791	5.53609	5.50331	5.52021	165.336	221.039	198.737	384.924	379.283	411.193	293.418	-1.00923	0.496813	3.39848e-08	1.43696e-06	DOWN	major histocompatibility complex class I-related gene protein [Source:NCBI gene;Acc:100511275]	[GO:0006955:immune response][GO:0005615:extracellular space][GO:0016020:membrane][GO:0016021:integral component of membrane][GO:0009897:external side of plasma membrane][GO:0005886:plasma membrane][GO:0002367:cytokine production involved in immune response][GO:0032611:interleukin-1 beta production][GO:0032620:interleukin-17 production][GO:0050829:defense response to Gram-negative bacterium][GO:00…	-	-
ENSSSCG00000039651	6	69507826	69535528	2307	-	SLC2A5	7.99392	4.78896	4.47796	2.76074	2.95259	2.48802	282.229	209.54	183.518	88.5851	93.909	85.5281	157.218	1.33268	2.51871	3.43256e-08	1.44861e-06	UP	solute carrier family 2 member 5 [Source:NCBI gene;Acc:100625876]	[GO:0016020:membrane][GO:0016021:integral component of membrane][GO:0055085:transmembrane transport][GO:0005215:transporter activity][GO:0022857:transmembrane transporter activity][GO:0005353:fructose transmembrane transporter activity][GO:0015755:fructose transmembrane transport][GO:0003044:regulation of systemic arterial blood pressure mediated by a chemical signal][GO:0009750:response to fruct…	[ssc04973:Carbohydrate digestion and absorption]	-
ENSSSCG00000004332	1	57899809	58204804	12899	-	BACH2	0.87453	0.627176	0.632989	1.80394	2.19887	2.03898	90.5661	80.4939	76.093	169.788	205.141	205.596	137.946	-1.23488	0.424878	3.46838e-08	1.46094e-06	DOWN	BTB domain and CNC homolog 2 [Source:NCBI gene;Acc:100620522]	[GO:0003700:DNA-binding transcription factor activity][GO:0006355:regulation of transcription, DNA-templated][GO:0005634:nucleus][GO:0003677:DNA binding][GO:0005515:protein binding][GO:0005634:nucleus][GO:0003700:DNA-binding transcription factor activity][GO:0006355:regulation of transcription, DNA-templated][GO:0000980:RNA polymerase II distal enhancer sequence-specific DNA binding][GO:0003700:D…	-	TF_bZIP
ENSSSCG00000022823	AEMK02000361.1	1966699	1983824	2175	+	MCM5	71.3444	31.4378	48.3777	25.5876	28.0036	24.9946	2374.73	1296.85	1869.2	774.065	839.711	810.05	1327.43	1.19322	2.28663	4.074e-08	1.69988e-06	UP	minichromosome maintenance complex component 5 [Source:NCBI gene;Acc:100624915]	[GO:0005634:nucleus][GO:0003677:DNA binding][GO:0005524:ATP binding][GO:0006260:DNA replication][GO:0006270:DNA replication initiation][GO:0042555:MCM complex][GO:0003688:DNA replication origin binding][GO:0000166:nucleotide binding][GO:0005634:nucleus][GO:0016787:hydrolase activity][GO:0032508:DNA duplex unwinding][GO:0004386:helicase activity][GO:0003697:single-stranded DNA binding][GO:0003688:…	[ssc03030:DNA replication][ssc04110:Cell cycle]	-
ENSSSCG00000029474	7	80626016	80639728	1938	+	-	6.18735	6.5484	10.2869	2.48747	2.73208	2.48125	77.929	102.214	150.396	28.4738	30.9991	30.4283	70.0734	1.88139	3.68429	4.448e-08	1.83519e-06	UP	apoptosis and caspase activation inhibitor [Source:NCBI gene;Acc:102166979]	-	-	-
ENSSSCG00000023228	6	48888931	48918306	9092	-	NUMBL	2.05611	0.892811	1.37216	4.40314	4.73284	4.02961	130.584	70.2724	101.159	254.155	270.786	249.183	179.357	-1.35132	0.391934	4.72179e-08	1.9276e-06	DOWN	NUMB like endocytic adaptor protein [Source:NCBI gene;Acc:100627312]	[GO:0005515:protein binding][GO:0005515:protein binding][GO:0005737:cytoplasm][GO:0005515:protein binding][GO:0007399:nervous system development][GO:0007405:neuroblast proliferation][GO:0007409:axonogenesis][GO:0019221:cytokine-mediated signaling pathway][GO:0019538:protein metabolic process][GO:0021670:lateral ventricle development][GO:0021849:neuroblast division in subventricular zone][GO:00309…	-	-
ENSSSCG00000037568	13	71564333	71596293	3910	-	RAB43	8.20128	4.44516	6.44417	16.2503	16.7445	13.5366	490.742	329.642	447.606	883.742	902.621	788.668	640.503	-1.01923	0.49338	4.72416e-08	1.9276e-06	DOWN	RAB43, member RAS oncogene family [Source:NCBI gene;Acc:110256291]	[GO:0003924:GTPase activity][GO:0005525:GTP binding][GO:0007030:Golgi organization][GO:0019068:virion assembly][GO:0035526:retrograde transport, plasma membrane to Golgi][GO:0071346:cellular response to interferon-gamma][GO:0090382:phagosome maturation][GO:1901998:toxin transport][GO:0005794:Golgi apparatus][GO:0045335:phagocytic vesicle]	-	-
ENSSSCG00000024517	7	66913167	67462088	63389	-	AKAP6	0.223381	0.336892	0.322751	0.957915	1.06759	1.27349	38.9645	72.8278	65.3504	151.86	167.76	216.287	118.842	-1.60285	0.329226	5.06406e-08	2.0587e-06	DOWN	A-kinase anchoring protein 6 [Source:NCBI gene;Acc:100155181]	[GO:0016301:kinase activity][GO:0016310:phosphorylation][GO:0044325:ion channel binding][GO:0051018:protein kinase A binding][GO:0048471:perinuclear region of cytoplasm][GO:0016529:sarcoplasmic reticulum][GO:0044325:ion channel binding][GO:0060306:regulation of membrane repolarization][GO:0071320:cellular response to cAMP][GO:1901381:positive regulation of potassium ion transmembrane transport][G…	-	-
ENSSSCG00000006392	4	90370235	90405480	20107	+	IGSF8	1.67884	0.500621	0.685384	3.92291	4.84958	3.0954	183.238	67.7171	86.8355	389.142	476.839	328.954	255.454	-1.81996	0.283229	5.32354e-08	2.14452e-06	DOWN	immunoglobulin superfamily member 8 [Source:NCBI gene;Acc:100154024]	[GO:0016020:membrane][GO:0016021:integral component of membrane][GO:1990573:potassium ion import across plasma membrane][GO:0005242:inward rectifier potassium channel activity][GO:0016020:membrane][GO:0016021:integral component of membrane][GO:0016021:integral component of membrane][GO:0016020:membrane][GO:0016021:integral component of membrane][GO:0016021:integral component of membrane]	-	-
ENSSSCG00000040973	6	13895493	14233941	15099	-	HYDIN	0.970742	1.06634	1.16146	2.55099	2.64109	2.72684	224.309	305.366	311.534	535.729	549.778	613.5	423.369	-1.01479	0.4949	5.45314e-08	2.19274e-06	DOWN	HYDIN axonemal central pair apparatus protein [Source:NCBI gene;Acc:100513208]	[GO:0002064:epithelial cell development][GO:0003341:cilium movement][GO:0007275:multicellular organism development][GO:0007420:brain development][GO:0021591:ventricular system development][GO:0060438:trachea development][GO:1904158:axonemal central apparatus assembly][GO:1990718:axonemal central pair projection]	-	-
ENSSSCG00000023526	5	78098801	78134156	24329	-	RAPGEF3	0.208115	0.152805	0.152407	0.894313	0.680024	0.784509	21.0619	19.1652	17.9042	82.2576	61.9982	77.3043	46.6152	-1.93162	0.262135	6.10731e-08	2.43808e-06	DOWN	Rap guanine nucleotide exchange factor 3 [Source:NCBI gene;Acc:100620989]	[GO:0005622:intracellular][GO:0005085:guanyl-nucleotide exchange factor activity][GO:0007264:small GTPase mediated signal transduction][GO:0035556:intracellular signal transduction][GO:0005622:intracellular][GO:0005085:guanyl-nucleotide exchange factor activity][GO:0007264:small GTPase mediated signal transduction][GO:0035556:intracellular signal transduction][GO:0005622:intracellular][GO:0005085…	[ssc04670:Leukocyte transendothelial migration][ssc04720:Long-term potentiation][ssc04726:Serotonergic synapse]	-
ENSSSCG00000013223	2	14840688	14923402	5977	+	NUP160	8.95713	11.7444	11.0196	6.01296	5.97481	6.26982	819.307	1331.34	1170.04	499.873	492.339	558.4	811.884	1.09774	2.14019	6.17651e-08	2.46127e-06	UP	nucleoporin 160 [Source:NCBI gene;Acc:100513973]	[GO:0005643:nuclear pore][GO:0017056:structural constituent of nuclear pore][GO:0017056:structural constituent of nuclear pore][GO:0006406:mRNA export from nucleus][GO:0072006:nephron development][GO:0000776:kinetochore][GO:0005643:nuclear pore][GO:0031080:nuclear pore outer ring]	[ssc03013:RNA transport]	-
ENSSSCG00000010926	10	24638411	24727220	28577	-	SYT2	0.164625	0.0201455	0.105489	0.725566	0.652621	0.701441	16.8495	2.55536	12.533	67.4934	60.1747	69.9028	38.2515	-2.58993	0.166094	6.40638e-08	2.54829e-06	DOWN	synaptotagmin 2 [Source:NCBI gene;Acc:100511582]	[GO:0016020:membrane][GO:0008021:synaptic vesicle][GO:0007269:neurotransmitter secretion][GO:0005544:calcium-dependent phospholipid binding][GO:0016021:integral component of membrane][GO:0005886:plasma membrane][GO:0005509:calcium ion binding][GO:0030672:synaptic vesicle membrane][GO:0016192:vesicle-mediated transport][GO:0030424:axon][GO:0030276:clathrin binding][GO:0000149:SNARE binding][GO:000…	-	-
ENSSSCG00000015850	15	55490468	55508455	6587	+	DUSP4	1.72678	0.756928	1.05694	3.43611	3.81437	3.36934	141.115	76.6609	100.264	255.21	280.815	268.098	187.027	-1.33364	0.396765	6.8066e-08	2.69298e-06	DOWN	dual specificity phosphatase 4 [Source:NCBI gene;Acc:100514374]	[GO:0006470:protein dephosphorylation][GO:0004725:protein tyrosine phosphatase activity][GO:0016311:dephosphorylation][GO:0016791:phosphatase activity][GO:0008138:protein tyrosine/serine/threonine phosphatase activity][GO:0017017:MAP kinase tyrosine/serine/threonine phosphatase activity][GO:0016787:hydrolase activity][GO:0004721:phosphoprotein phosphatase activity][GO:0008330:protein tyrosine/thr…	[ssc04010:MAPK signaling pathway]	-
ENSSSCG00000035825	16	75424872	75474043	5113	-	UBE2QL1	0.995929	1.00134	0.965882	0.118634	0.413893	0.248268	77.929	97.1037	87.7307	8.43668	29.1756	18.9149	53.2151	2.20172	4.60026	7.46553e-08	2.92724e-06	UP	ubiquitin conjugating enzyme E2 Q family like 1 [Source:NCBI gene;Acc:100518586]	[GO:0016567:protein ubiquitination][GO:0061631:ubiquitin conjugating enzyme activity][GO:0005634:nucleus][GO:0005886:plasma membrane]	[ssc04120:Ubiquitin mediated proteolysis]	-
ENSSSCG00000016036	15	93981049	94026707	5631	+	WDR75	8.13882	10.3245	9.53993	5.31869	5.5903	5.61613	701.361	1102.64	954.295	416.561	433.987	471.227	680.012	1.06003	2.08498	7.47797e-08	2.92724e-06	UP	WD repeat domain 75 [Source:NCBI gene;Acc:100511538]	[GO:0005515:protein binding][GO:0045943:positive regulation of transcription by RNA polymerase I][GO:2000234:positive regulation of rRNA processing][GO:0005730:nucleolus]	[ssc03008:Ribosome biogenesis in eukaryotes]	-
ENSSSCG00000004294	1	54563092	54598412	17769	-	SYNCRIP	38.5351	53.6543	45.0019	27.2009	25.5788	26.9602	4354.54	7514.04	5903.02	2793.6	2603.92	2966.35	4355.91	1.08713	2.12452	8.06545e-08	3.12956e-06	UP	synaptotagmin binding cytoplasmic RNA interacting protein [Source:NCBI gene;Acc:100154370]	[GO:0003676:nucleic acid binding][GO:0003723:RNA binding][GO:0003676:nucleic acid binding][GO:0003723:RNA binding][GO:0003676:nucleic acid binding][GO:0003723:RNA binding][GO:0003676:nucleic acid binding][GO:0005634:nucleus][GO:0003723:RNA binding][GO:0003723:RNA binding][GO:0003729:mRNA binding][GO:1990904:ribonucleoprotein complex][GO:0070934:CRD-mediated mRNA stabilization][GO:0070937:CRD-medi…	-	-
ENSSSCG00000012558	X	87658354	87696420	1715	+	PIH1D3	8.18538	11.9414	9.07963	30.7708	27.8411	24.8762	214.831	388.415	276.62	733.991	658.275	635.704	484.639	-1.20785	0.432913	8.26087e-08	3.1942e-06	DOWN	PIH1 domain containing 3 [Source:NCBI gene;Acc:100516946]	[GO:0003341:cilium movement][GO:0030317:flagellated sperm motility][GO:0070286:axonemal dynein complex assembly]	-	-
ENSSSCG00000024881	5	13934182	13983089	3966	-	TCP11L2	2.49852	2.10627	1.82971	5.42949	6.05296	4.62013	151.646	158.432	128.91	299.502	330.961	273.032	223.747	-1.04503	0.484635	8.45718e-08	3.26441e-06	DOWN	t-complex 11 like 2 [Source:NCBI gene;Acc:100620963]	-	-	-
ENSSSCG00000028531	5	10172667	10185074	1725	-	-	8.61663	5.07691	6.98204	17.5379	17.6736	14.7496	227.468	166.099	213.956	420.779	420.311	379.12	304.622	-1.00133	0.49954	9.52911e-08	3.63873e-06	DOWN	SH3 domain binding protein 1 [Source:NCBI gene;Acc:100623659]	[GO:0005515:protein binding][GO:0007165:signal transduction][GO:0005737:cytoplasm][GO:0005096:GTPase activator activity][GO:0043547:positive regulation of GTPase activity][GO:0005096:GTPase activator activity][GO:0032956:regulation of actin cytoskeleton organization][GO:0048365:Rac GTPase binding]	-	-
ENSSSCG00000013643	2	69337431	69339936	2617	-	CDKN2D	3.99591	2.04693	2.24576	9.11293	12.4138	7.22961	90.5661	57.4956	59.084	187.716	253.463	159.543	134.645	-1.53432	0.345241	9.9726e-08	3.78993e-06	DOWN	cyclin dependent kinase inhibitor 2D [Source:NCBI gene;Acc:100525560]	[GO:0005515:protein binding][GO:0005634:nucleus][GO:0045736:negative regulation of cyclin-dependent protein serine/threonine kinase activity][GO:0004861:cyclin-dependent protein serine/threonine kinase inhibitor activity][GO:0004861:cyclin-dependent protein serine/threonine kinase inhibitor activity][GO:0019901:protein kinase binding][GO:0000079:regulation of cyclin-dependent protein serine/threo…	[ssc04110:Cell cycle]	-
ENSSSCG00000000062	5	6976277	6988352	2203	-	CSDC2	11.776	3.85302	6.06185	25.6066	25.1861	21.4952	397.016	160.988	237.231	784.611	764.948	705.607	508.4	-1.50148	0.353191	1.02344e-07	3.88276e-06	DOWN	cold shock domain containing C2 [Source:NCBI gene;Acc:100153407]	[GO:0003676:nucleic acid binding][GO:0005737:cytoplasm][GO:0003730:mRNA 3'-UTR binding][GO:0043488:regulation of mRNA stability]	-	CSD
ENSSSCG00000024285	12	52547741	52573987	14545	-	DLG4	2.56505	1.40395	2.17728	5.24148	5.45687	4.71302	231.681	157.155	228.279	430.271	444.016	414.482	317.647	-1.05687	0.480672	1.07295e-07	4.03604e-06	DOWN	discs large MAGUK scaffold protein 4 [Source:NCBI gene;Acc:100626077]	[GO:0005515:protein binding][GO:0005515:protein binding][GO:0005515:protein binding][GO:0035255:ionotropic glutamate receptor binding][GO:0043005:neuron projection][GO:0031594:neuromuscular junction][GO:0098609:cell-cell adhesion][GO:0007268:chemical synaptic transmission][GO:0098839:postsynaptic density membrane][GO:0098970:postsynaptic neurotransmitter receptor diffusion trapping][GO:0008328:io…	[ssc04390:Hippo signaling pathway][ssc04724:Glutamatergic synapse][ssc05016:Huntington's disease][ssc05030:Cocaine addiction]	-
ENSSSCG00000013263	2	16185611	16220483	2848	-	CREB3L1	9.9789	7.6639	10.9528	20.6326	22.9652	25.832	434.928	413.969	554.136	817.303	901.709	1096.24	703.047	-1.00326	0.498872	1.09825e-07	4.12421e-06	DOWN	cAMP responsive element binding protein 3 like 1 [Source:NCBI gene;Acc:100516663]	[GO:0003700:DNA-binding transcription factor activity][GO:0006355:regulation of transcription, DNA-templated][GO:0005634:nucleus][GO:0003677:DNA binding][GO:0045944:positive regulation of transcription by RNA polymerase II][GO:0035497:cAMP response element binding][GO:0030968:endoplasmic reticulum unfolded protein response][GO:0000122:negative regulation of transcription by RNA polymerase II][GO:…	[ssc04151:PI3K-Akt signaling pathway][ssc04668:TNF signaling pathway][ssc04725:Cholinergic synapse][ssc04728:Dopaminergic synapse][ssc04911:Insulin secretion][ssc04915:Estrogen signaling pathway][ssc04916:Melanogenesis][ssc04918:Thyroid hormone synthesis][ssc04962:Vasopressin-regulated water reabsorption][ssc05016:Huntington's disease][ssc05030:Cocaine addiction][ssc05031:Amphetamine addiction][s…	TF_bZIP
ENSSSCG00000035331	7	21173453	21183389	15683	-	-	1.38312	1.15528	1.05006	3.28565	3.14625	2.67661	114.787	118.824	101.159	247.828	235.228	216.287	172.352	-1.0656	0.477774	1.14962e-07	4.30253e-06	DOWN	transmembrane protein 225B [Source:NCBI gene;Acc:100155756]	-	-	-
ENSSSCG00000016030	15	91841945	91864130	1905	-	ZSWIM2	1.55327	1.55597	1.34911	4.65676	4.92955	4.37472	45.283	56.218	45.6558	123.386	129.467	124.18	87.365	-1.36507	0.388216	1.1572e-07	4.31632e-06	DOWN	zinc finger SWIM-type containing 2 [Source:NCBI gene;Acc:100155630]	[GO:0008270:zinc ion binding][GO:0061630:ubiquitin protein ligase activity][GO:0046872:metal ion binding][GO:0016874:ligase activity][GO:0004842:ubiquitin-protein transferase activity][GO:0043621:protein self-association][GO:0000209:protein polyubiquitination][GO:1902043:positive regulation of extrinsic apoptotic signaling pathway via death domain receptors]	-	-
ENSSSCG00000015523	9	120562409	120724218	12974	+	RALGPS2	1.85618	2.6902	2.30856	6.40988	6.35811	6.2959	188.504	338.585	272.144	591.622	581.689	622.546	432.515	-1.1709	0.444143	1.1629e-07	4.32302e-06	DOWN	Ral GEF with PH domain and SH3 binding motif 2 [Source:NCBI gene;Acc:100737809]	[GO:0005622:intracellular][GO:0005085:guanyl-nucleotide exchange factor activity][GO:0007264:small GTPase mediated signal transduction][GO:0032485:regulation of Ral protein signal transduction][GO:0005622:intracellular][GO:0005085:guanyl-nucleotide exchange factor activity][GO:0007264:small GTPase mediated signal transduction][GO:0032485:regulation of Ral protein signal transduction]	-	-
ENSSSCG00000007499	17	57164371	57175315	3462	+	TFAP2C	0.536672	0.408636	0.509465	1.9492	1.6237	2.05651	28.4335	26.8313	31.3324	93.8581	77.4977	106.088	60.6735	-1.67514	0.313135	1.17343e-07	4.34756e-06	DOWN	transcription factor AP-2 gamma [Source:NCBI gene;Acc:100144525]	[GO:0003700:DNA-binding transcription factor activity][GO:0006355:regulation of transcription, DNA-templated][GO:0005634:nucleus][GO:0005634:nucleus][GO:0000122:negative regulation of transcription by RNA polymerase II][GO:0000981:DNA-binding transcription factor activity, RNA polymerase II-specific][GO:0000977:RNA polymerase II regulatory region sequence-specific DNA binding][GO:0000978:RNA poly…	-	AP-2
ENSSSCG00000039862	17	34777324	34815987	6956	-	TRIB3	3.91383	2.00156	2.18172	8.80188	7.43848	6.21953	282.229	178.875	182.623	576.858	483.221	436.687	356.749	-1.21574	0.430553	1.22958e-07	4.53286e-06	DOWN	tribbles pseudokinase 3 [Source:NCBI gene;Acc:100518810]	[GO:0004672:protein kinase activity][GO:0005524:ATP binding][GO:0006468:protein phosphorylation][GO:0003714:transcription corepressor activity][GO:1903507:negative regulation of nucleic acid-templated transcription][GO:0004672:protein kinase activity][GO:0005524:ATP binding][GO:0006468:protein phosphorylation][GO:0003714:transcription corepressor activity][GO:1903507:negative regulation of nuclei…	-	-
ENSSSCG00000034720	3	25895965	26022886	6163	-	IQCK	2.02956	1.90867	1.68524	5.77555	4.79175	4.05025	133.743	155.877	128.91	345.904	284.462	259.874	218.128	-1.09084	0.469487	1.37012e-07	4.98464e-06	DOWN	IQ motif containing K [Source:NCBI gene;Acc:100622841]	[GO:0005515:protein binding][GO:0005515:protein binding]	-	-
ENSSSCG00000037424	1	76589052	76793931	19622	-	CDK19	1.55249	1.73122	1.61126	4.35014	3.78435	3.95812	159.017	219.761	191.575	404.961	349.196	394.745	286.543	-1.01298	0.49552	1.37863e-07	5.00738e-06	DOWN	cyclin dependent kinase 19 [Source:NCBI gene;Acc:100525621]	[GO:0004672:protein kinase activity][GO:0005524:ATP binding][GO:0006468:protein phosphorylation][GO:0000166:nucleotide binding][GO:0004674:protein serine/threonine kinase activity][GO:0016301:kinase activity][GO:0016310:phosphorylation][GO:0004672:protein kinase activity][GO:0005524:ATP binding][GO:0006468:protein phosphorylation][GO:0004672:protein kinase activity][GO:0005524:ATP binding][GO:000…	-	-
ENSSSCG00000034570	6	84852773	84857979	1317	-	IFI6	195.154	42.3024	69.8314	15.1413	15.7171	12.6558	3933.31	1056.64	1633.76	277.356	285.374	248.36	1239.13	3.02986	8.16728	1.42958e-07	5.13351e-06	UP	interferon alpha inducible protein 6 [Source:NCBI gene;Acc:110261124]	[GO:0016021:integral component of membrane][GO:0016020:membrane][GO:0001836:release of cytochrome c from mitochondria][GO:0001836:release of cytochrome c from mitochondria][GO:0006915:apoptotic process][GO:0042058:regulation of epidermal growth factor receptor signaling pathway][GO:0043066:negative regulation of apoptotic process][GO:0043154:negative regulation of cysteine-type endopeptidase acti…	-	-
ENSSSCG00000039202	7	97940954	97958622	2191	+	FCF1	35.772	49.5626	43.0344	25.8756	22.464	24.0475	689.777	1184.41	963.247	453.472	390.224	451.49	688.77	1.1307	2.18965	1.48914e-07	5.33017e-06	UP	FCF1 rRNA-processing protein [Source:NCBI gene;Acc:100524688]	[GO:0032040:small-subunit processome][GO:0000447:endonucleolytic cleavage in ITS1 to separate SSU-rRNA from 5.8S rRNA and LSU-rRNA from tricistronic rRNA transcript (SSU-rRNA, 5.8S rRNA, LSU-rRNA)][GO:0000480:endonucleolytic cleavage in 5'-ETS of tricistronic rRNA transcript (SSU-rRNA, 5.8S rRNA, LSU-rRNA)][GO:0032040:small-subunit processome]	[ssc03008:Ribosome biogenesis in eukaryotes]	-
ENSSSCG00000003115	6	53178920	53188339	1104	-	MEIS3	5.60978	4.21041	5.3406	12.7743	14.6162	12.198	94.7785	88.16	104.74	196.153	222.464	200.662	151.16	-1.10186	0.465917	1.48916e-07	5.33017e-06	DOWN	Meis homeobox 3 [Source:NCBI gene;Acc:100518492]	[GO:0006355:regulation of transcription, DNA-templated][GO:0003677:DNA binding][GO:0005634:nucleus][GO:0045944:positive regulation of transcription by RNA polymerase II][GO:0001228:DNA-binding transcription activator activity, RNA polymerase II-specific][GO:0003682:chromatin binding][GO:0043565:sequence-specific DNA binding][GO:0051897:positive regulation of protein kinase B signaling][GO:2001234…	-	Homeobox
ENSSSCG00000025447	X	34764206	34766076	1871	+	MID1IP1	15.4839	7.30915	10.4234	28.4483	30.8217	25.6929	443.353	259.369	346.447	740.319	795.036	716.298	550.137	-1.09935	0.466728	1.51283e-07	5.39746e-06	DOWN	MID1 interacting protein 1 [Source:NCBI gene;Acc:100736958]	[GO:0005829:cytosol][GO:0008022:protein C-terminus binding][GO:0042802:identical protein binding][GO:0007026:negative regulation of microtubule depolymerization][GO:0045723:positive regulation of fatty acid biosynthetic process][GO:0046890:regulation of lipid biosynthetic process][GO:0051258:protein polymerization][GO:0051351:positive regulation of ligase activity][GO:0005634:nucleus][GO:0005737:…	-	-
ENSSSCG00000009874	14	38601394	38632599	2427	-	RASAL1	7.05996	3.886	4.54724	11.8715	15.0412	12.3481	262.22	178.875	196.051	400.742	503.279	446.555	331.287	-1.08288	0.472087	1.56855e-07	5.58728e-06	DOWN	RAS protein activator like 1 [Source:NCBI gene;Acc:100525129]	[GO:0007165:signal transduction][GO:0005096:GTPase activator activity][GO:0035556:intracellular signal transduction][GO:0043087:regulation of GTPase activity][GO:0046580:negative regulation of Ras protein signal transduction][GO:0005543:phospholipid binding][GO:0071277:cellular response to calcium ion][GO:0043547:positive regulation of GTPase activity][GO:1903861:positive regulation of dendrite e…	-	-
ENSSSCG00000032691	7	41546878	41562366	4463	+	ANKRD66	1.04847	0.860385	0.756522	2.95608	2.31159	2.498	71.6104	72.8278	59.9792	183.498	142.231	166.122	116.045	-1.27067	0.414467	1.57389e-07	5.59727e-06	DOWN	ankyrin repeat domain 66 [Source:NCBI gene;Acc:100155360]	[GO:0005515:protein binding]	-	-
ENSSSCG00000032852	14	14627129	14667579	4426	-	FAM167A	0.0466426	0.0608826	0.125243	0.736631	0.732147	0.635956	3.15928	5.11072	9.84733	45.3472	44.6752	41.9417	25.0136	-2.82607	0.141016	1.66456e-07	5.88197e-06	DOWN	family with sequence similarity 167 member A [Source:NCBI gene;Acc:102162353]	-	-	-
ENSSSCG00000006482	4	93581598	93651639	25977	+	MEF2D	5.98239	3.06824	3.98557	10.22	10.4403	10.5474	594.998	378.194	460.139	923.817	935.443	1021.4	718.999	-1.00576	0.498007	1.68078e-07	5.91102e-06	DOWN	myocyte enhancer factor 2D [Source:NCBI gene;Acc:100156714]	[GO:0003677:DNA binding][GO:0046983:protein dimerization activity][GO:0000977:RNA polymerase II regulatory region sequence-specific DNA binding][GO:0045944:positive regulation of transcription by RNA polymerase II][GO:0000978:RNA polymerase II proximal promoter sequence-specific DNA binding][GO:0005634:nucleus][GO:0000790:nuclear chromatin][GO:0042826:histone deacetylase binding][GO:0003677:DNA b…	-	SRF
ENSSSCG00000022089	7	42403964	42430700	12057	+	ADGRF4	4.23595	2.91758	3.65383	2.4536	1.96305	1.75913	266.433	227.427	266.773	140.26	111.232	107.733	186.643	1.08832	2.12626	1.83243e-07	6.41381e-06	UP	adhesion G protein-coupled receptor F4 [Source:NCBI gene;Acc:100620961]	[GO:0016020:membrane][GO:0016021:integral component of membrane][GO:0007186:G protein-coupled receptor signaling pathway][GO:0004930:G protein-coupled receptor activity][GO:0004888:transmembrane signaling receptor activity][GO:0007166:cell surface receptor signaling pathway][GO:0016020:membrane][GO:0016021:integral component of membrane][GO:0007186:G protein-coupled receptor signaling pathway][GO…	-	-
ENSSSCG00000035152	5	7122609	7134666	1821	-	TEF	2.24967	1.74894	2.27739	7.36345	7.82142	6.20899	35.8052	34.4974	42.0749	106.513	112.144	96.2191	71.2089	-1.47846	0.358871	1.85317e-07	6.46597e-06	DOWN	TEF transcription factor, PAR bZIP family member [Source:NCBI gene;Acc:110260633]	[GO:0003700:DNA-binding transcription factor activity][GO:0043565:sequence-specific DNA binding][GO:0006355:regulation of transcription, DNA-templated][GO:0005634:nucleus][GO:0006357:regulation of transcription by RNA polymerase II][GO:0003690:double-stranded DNA binding][GO:0045944:positive regulation of transcription by RNA polymerase II][GO:0003700:DNA-binding transcription factor activity][GO…	-	TF_bZIP
ENSSSCG00000004423	1	78018433	78048438	2612	-	TUBE1	8.27235	5.31299	5.40205	3.42533	4.10162	3.21173	330.672	263.202	250.659	124.441	147.702	125.003	206.946	1.08794	2.1257	1.88218e-07	6.55489e-06	UP	tubulin epsilon 1 [Source:NCBI gene;Acc:100154975]	[GO:0003924:GTPase activity][GO:0005525:GTP binding][GO:0005874:microtubule][GO:0007017:microtubule-based process][GO:0000166:nucleotide binding][GO:0005737:cytoplasm][GO:0005200:structural constituent of cytoskeleton][GO:0005525:GTP binding][GO:0000226:microtubule cytoskeleton organization][GO:0000278:mitotic cell cycle][GO:0007017:microtubule-based process][GO:0005874:microtubule]	-	-
ENSSSCG00000008302	3	69496395	69525854	12555	+	FBXO41	0.136336	0.0622859	0.0931855	0.450664	0.620181	0.546734	15.7964	8.94377	12.533	47.4563	64.7334	61.6789	35.1903	-2.21084	0.216009	1.90269e-07	6.60753e-06	DOWN	F-box protein 41 [Source:NCBI gene;Acc:100517089]	[GO:0005515:protein binding][GO:0005515:protein binding]	-	-
ENSSSCG00000039272	7	29808522	29962947	5173	-	IP6K3	1.75642	0.918636	1.35675	3.68504	4.25466	4.18757	76.8759	49.8296	68.9313	146.587	167.76	178.458	114.74	-1.32608	0.39885	1.91493e-07	6.63962e-06	DOWN	inositol hexakisphosphate kinase 3 [Source:NCBI gene;Acc:100152613]	[GO:0016301:kinase activity][GO:0032958:inositol phosphate biosynthetic process][GO:0016310:phosphorylation][GO:0016740:transferase activity][GO:0000828:inositol hexakisphosphate kinase activity][GO:0000831:inositol hexakisphosphate 6-kinase activity][GO:0006468:protein phosphorylation][GO:0046488:phosphatidylinositol metabolic process][GO:0005634:nucleus][GO:0005737:cytoplasm][GO:0016301:kinase …	-	-
ENSSSCG00000018094	MT	15342	16481	1140	+	CYTB	1513.23	2989.19	2926.13	813.62	787.322	1312.29	26400	64630.2	59258.5	12900.7	12374.1	22291.6	32975.9	1.65969	3.15949	1.92105e-07	6.65044e-06	UP	cytochrome b [Source:NCBI gene;Acc:808513]	[GO:0016020:membrane][GO:0016491:oxidoreductase activity][GO:0022904:respiratory electron transport chain][GO:0009055:electron transfer activity][GO:0008121:ubiquinol-cytochrome-c reductase activity][GO:0006122:mitochondrial electron transport, ubiquinol to cytochrome c][GO:0045275:respiratory chain complex III][GO:0055114:oxidation-reduction process][GO:0016021:integral component of membrane][GO…	[ssc00190:Oxidative phosphorylation][ssc04260:Cardiac muscle contraction][ssc04932:Non-alcoholic fatty liver disease (NAFLD)][ssc05010:Alzheimer's disease][ssc05012:Parkinson's disease][ssc05016:Huntington's disease]	-
ENSSSCG00000040725	6	59541656	59543511	591	-	IL11	3.6095	0.227975	1.19375	13.8557	12.7565	11.5798	32.6459	2.55536	12.533	113.895	103.938	101.976	61.2572	-2.72498	0.151251	2.03268e-07	6.97152e-06	DOWN	interleukin 11 [Source:NCBI gene;Acc:110261056]	[GO:0007165:signal transduction][GO:0005125:cytokine activity][GO:0005142:interleukin-11 receptor binding][GO:0008083:growth factor activity][GO:0008284:positive regulation of cell population proliferation][GO:0033138:positive regulation of peptidyl-serine phosphorylation][GO:0043410:positive regulation of MAPK cascade][GO:0045944:positive regulation of transcription by RNA polymerase II][GO:0046…	-	-
ENSSSCG00000040272	8	81746024	81981163	2066	+	TTC29	1.83191	2.18469	1.82938	5.90866	5.72976	5.39622	57.9202	85.6046	67.1409	169.788	163.201	166.122	118.296	-1.25212	0.419832	2.06132e-07	7.0335e-06	DOWN	tetratricopeptide repeat domain 29 [Source:NCBI gene;Acc:100627237]	[GO:0005515:protein binding]	-	-
ENSSSCG00000016751	18	50979777	51031335	10559	+	GCK	3.24135	1.78078	2.31702	5.97021	6.64856	5.05193	352.786	240.204	292.734	590.568	651.893	535.373	443.926	-1.00263	0.499091	2.06345e-07	7.0335e-06	DOWN	glucokinase [Source:NCBI gene;Acc:100514142]	[GO:0005524:ATP binding][GO:0005975:carbohydrate metabolic process][GO:0006096:glycolytic process][GO:0016773:phosphotransferase activity, alcohol group as acceptor][GO:0004396:hexokinase activity][GO:0005536:glucose binding][GO:0001678:cellular glucose homeostasis][GO:0032024:positive regulation of insulin secretion][GO:0004340:glucokinase activity][GO:0000166:nucleotide binding][GO:0016301:kina…	[ssc00010:Glycolysis / Gluconeogenesis][ssc00052:Galactose metabolism][ssc00500:Starch and sucrose metabolism][ssc00520:Amino sugar and nucleotide sugar metabolism][ssc00524:Neomycin, kanamycin and gentamicin biosynthesis][ssc04510:Focal adhesion][ssc04530:Tight junction][ssc04670:Leukocyte transendothelial migration][ssc04810:Regulation of actin cytoskeleton][ssc04910:Insulin signaling pathway][…	-
ENSSSCG00000038038	3	18677247	18681186	1258	-	-	1.80512	0.589056	0.24035	5.7258	7.30715	5.13303	34.7521	14.0545	5.37127	100.186	126.732	96.2191	62.8857	-2.58554	0.166599	2.07119e-07	7.04421e-06	DOWN	SH3 domain binding kinase 1 [Source:NCBI gene;Acc:100518006]	[GO:0004672:protein kinase activity][GO:0005524:ATP binding][GO:0006468:protein phosphorylation][GO:0004674:protein serine/threonine kinase activity][GO:0000166:nucleotide binding][GO:0016301:kinase activity][GO:0016310:phosphorylation][GO:0005737:cytoplasm][GO:0016740:transferase activity]	-	-
ENSSSCG00000011837	13	133094863	133122065	4399	+	MELTF	4.28617	2.35837	2.76081	7.65283	8.13311	6.8879	288.548	196.763	215.746	468.236	493.25	451.49	352.339	-1.00944	0.49674	2.1591e-07	7.31453e-06	DOWN	melanotransferrin [Source:NCBI gene;Acc:100156949]	[GO:0005576:extracellular region][GO:0005615:extracellular space][GO:0005506:iron ion binding][GO:0006826:iron ion transport][GO:0010756:positive regulation of plasminogen activation][GO:0090091:positive regulation of extracellular matrix disassembly][GO:1900025:negative regulation of substrate adhesion-dependent cell spreading][GO:0009986:cell surface][GO:0046658:anchored component of plasma mem…	-	-
ENSSSCG00000004434	1	81603273	81714250	7241	-	FRK	1.55854	1.73975	1.62155	0.701568	0.876771	0.929886	172.707	238.926	208.584	70.6572	87.5269	100.331	146.456	1.25565	2.38775	2.20233e-07	7.42679e-06	UP	fyn related Src family tyrosine kinase [Source:NCBI gene;Acc:100157810]	[GO:0004672:protein kinase activity][GO:0005524:ATP binding][GO:0006468:protein phosphorylation][GO:0005515:protein binding][GO:0004713:protein tyrosine kinase activity][GO:0000166:nucleotide binding][GO:0016301:kinase activity][GO:0016310:phosphorylation][GO:0016740:transferase activity][GO:0004715:non-membrane spanning protein tyrosine kinase activity][GO:0004715:non-membrane spanning protein t…	-	-
ENSSSCG00000021306	12	18526634	18560218	13923	+	GJC1	6.97087	9.06778	8.32865	4.62728	3.86181	5.06089	688.723	1110.3	955.191	415.507	343.725	486.852	666.717	1.14313	2.20859	2.21879e-07	7.4597e-06	UP	gap junction protein gamma 1 [Source:NCBI gene;Acc:100048959]	[GO:0007154:cell communication][GO:0005922:connexin complex][GO:0016020:membrane][GO:0016021:integral component of membrane][GO:0005886:plasma membrane][GO:0030054:cell junction][GO:0034220:ion transmembrane transport][GO:0005921:gap junction][GO:0007154:cell communication][GO:0005922:connexin complex][GO:0016020:membrane][GO:0016021:integral component of membrane][GO:0005886:plasma membrane][GO:…	-	-
ENSSSCG00000038857	13	29624154	29633013	1808	+	TMIE	5.59489	4.39672	3.42831	11.3649	12.1438	10.4094	154.805	150.766	110.111	285.793	302.697	280.434	214.101	-1.06926	0.476564	2.35639e-07	7.88644e-06	DOWN	transmembrane inner ear [Source:HGNC Symbol;Acc:HGNC:30800]	[GO:0016020:membrane][GO:0016021:integral component of membrane][GO:0007605:sensory perception of sound][GO:0042472:inner ear morphogenesis]	-	-
ENSSSCG00000016448	18	6243524	6279111	7749	+	KCNH2	0.914314	0.396188	0.614688	3.27003	2.16072	1.86334	64.2387	34.4974	50.1318	208.808	136.761	127.47	103.651	-1.65715	0.317065	2.41733e-07	8.0723e-06	DOWN	potassium voltage-gated channel subfamily H member 2 [Source:NCBI gene;Acc:100523293]	[GO:0016020:membrane][GO:0005216:ion channel activity][GO:0006811:ion transport][GO:0055085:transmembrane transport][GO:0005249:voltage-gated potassium channel activity][GO:0006813:potassium ion transport][GO:0016021:integral component of membrane][GO:0005887:integral component of plasma membrane][GO:0005244:voltage-gated ion channel activity][GO:0034765:regulation of ion transmembrane transport]…	-	-
ENSSSCG00000010384	14	89576537	89577303	696	-	LRRC18	1.68079	0.87112	1.30328	7.73468	5.60604	5.94731	17.9026	11.4991	16.1138	74.8755	53.7925	61.6789	39.3104	-2.04834	0.241763	2.41921e-07	8.0723e-06	DOWN	leucine rich repeat containing 18 [Source:HGNC Symbol;Acc:HGNC:23199]	[GO:0015698:inorganic anion transport][GO:0005737:cytoplasm][GO:0005225:volume-sensitive anion channel activity][GO:0098656:anion transmembrane transport][GO:0034702:ion channel complex]	-	-
ENSSSCG00000028699	14	14945204	14966300	2064	+	NEIL2	3.30064	1.79514	2.05089	8.1185	9.35592	5.34797	104.256	70.2724	75.1978	233.063	266.228	164.477	152.249	-1.40721	0.37704	2.59055e-07	8.55383e-06	DOWN	nei like DNA glycosylase 2 [Source:NCBI gene;Acc:100624483]	[GO:0008270:zinc ion binding][GO:0003676:nucleic acid binding][GO:0003684:damaged DNA binding][GO:0006289:nucleotide-excision repair][GO:0003906:DNA-(apurinic or apyrimidinic site) endonuclease activity][GO:0016799:hydrolase activity, hydrolyzing N-glycosyl compounds][GO:0006284:base-excision repair][GO:0005634:nucleus][GO:0003906:DNA-(apurinic or apyrimidinic site) endonuclease activity][GO:0006…	[ssc03410:Base excision repair]	-
ENSSSCG00000034868	12	53378413	53382231	4822	-	-	13.0427	6.68598	8.5945	23.9608	24.9981	19.6164	557.087	353.918	426.121	930.144	961.884	815.807	674.16	-1.01631	0.494379	2.65455e-07	8.73911e-06	DOWN	vesicle associated membrane protein 2 [Source:NCBI gene;Acc:100620549]	[GO:0016021:integral component of membrane][GO:0016192:vesicle-mediated transport][GO:0016020:membrane][GO:0016021:integral component of membrane][GO:0016192:vesicle-mediated transport][GO:0016020:membrane][GO:0000149:SNARE binding][GO:0005516:calmodulin binding][GO:0005543:phospholipid binding][GO:0017075:syntaxin-1 binding][GO:0019905:syntaxin binding][GO:0016079:synaptic vesicle exocytosis][GO…	[ssc04130:SNARE interactions in vesicular transport][ssc04721:Synaptic vesicle cycle][ssc04911:Insulin secretion][ssc04962:Vasopressin-regulated water reabsorption][ssc04970:Salivary secretion]	-
ENSSSCG00000000811	5	77781714	77795179	7371	+	PCED1B	0.860692	0.595983	0.799407	2.33618	2.40078	2.49185	43.1769	37.0527	46.551	106.513	108.497	121.713	77.2506	-1.40283	0.378186	2.82797e-07	9.24658e-06	DOWN	PC-esterase domain containing 1B [Source:HGNC Symbol;Acc:HGNC:28255]	-	-	-
ENSSSCG00000007314	17	39360225	39495061	51587	+	-	1.38251	1.46259	1.69284	3.56259	3.61449	4.01205	195.875	256.814	278.411	458.745	461.339	553.466	367.442	-1.01115	0.49615	2.83374e-07	9.24658e-06	DOWN	erythrocyte membrane protein band 4.1 like 1 [Source:NCBI gene;Acc:100156952]	[GO:0005198:structural molecule activity][GO:0005856:cytoskeleton][GO:0003779:actin binding][GO:0008092:cytoskeletal protein binding][GO:0030866:cortical actin cytoskeleton organization][GO:0005198:structural molecule activity][GO:0005856:cytoskeleton][GO:0003779:actin binding][GO:0008092:cytoskeletal protein binding][GO:0030866:cortical actin cytoskeleton organization][GO:0031032:actomyosin stru…	[ssc04530:Tight junction]	-
ENSSSCG00000028381	3	39221752	39242675	6942	-	-	1.64549	0.698703	0.921919	3.36403	3.45808	2.75081	174.814	91.993	113.692	324.812	330.961	284.545	220.136	-1.3015	0.405706	3.11586e-07	1.00634e-05	DOWN	FLYWCH-type zinc finger 1 [Source:NCBI gene;Acc:100736802]	[GO:0005654:nucleoplasm][GO:0005829:cytosol][GO:0016604:nuclear body]	-	-
ENSSSCG00000026108	5	10244627	10253520	4366	-	CDC42EP1	14.3733	5.34656	7.85352	28.8844	31.6109	22.3989	609.741	281.09	386.731	1113.64	1208.05	925.184	754.074	-1.34415	0.393887	3.21234e-07	1.02702e-05	DOWN	CDC42 effector protein 1 [Source:NCBI gene;Acc:100738372]	[GO:0005886:plasma membrane][GO:0005737:cytoplasm][GO:0030838:positive regulation of actin filament polymerization][GO:0007266:Rho protein signal transduction][GO:0017049:GTP-Rho binding][GO:0008360:regulation of cell shape][GO:0031274:positive regulation of pseudopodium assembly][GO:0008360:regulation of cell shape][GO:0031274:positive regulation of pseudopodium assembly][GO:0005886:plasma membr…	-	-
ENSSSCG00000003423	6	71798607	71814771	12036	+	DRAXIN	1.04417	0.766666	0.639995	0.312641	0.327226	0.300396	96.8846	88.16	68.9313	26.3646	27.3521	27.1387	55.8052	1.64702	3.13187	3.29019e-07	1.04888e-05	UP	dorsal inhibitory axon guidance protein [Source:NCBI gene;Acc:100524629]	[GO:0005576:extracellular region][GO:0007411:axon guidance][GO:0016055:Wnt signaling pathway][GO:0007275:multicellular organism development][GO:0021516:dorsal spinal cord development][GO:0021528:commissural neuron differentiation in spinal cord][GO:0030517:negative regulation of axon extension][GO:0030900:forebrain development][GO:0043524:negative regulation of neuron apoptotic process][GO:009009…	-	-
ENSSSCG00000028517	9	48357123	48373836	3669	+	SC5D	18.9804	28.533	23.0335	13.4326	13.0318	13.2976	1065.73	1985.52	1501.27	685.48	659.187	726.989	1104.03	1.13514	2.19639	3.4675e-07	1.10224e-05	UP	sterol-C5-desaturase [Source:NCBI gene;Acc:100520925]	[GO:0055114:oxidation-reduction process][GO:0016491:oxidoreductase activity][GO:0008610:lipid biosynthetic process][GO:0005506:iron ion binding][GO:0016020:membrane][GO:0016021:integral component of membrane][GO:0005789:endoplasmic reticulum membrane][GO:0016126:sterol biosynthetic process][GO:0000248:C-5 sterol desaturase activity][GO:0033490:cholesterol biosynthetic process via lathosterol]	[ssc00100:Steroid biosynthesis]	-
ENSSSCG00000031669	1	269374797	269387183	5519	+	DOLPP1	2.34407	2.00184	2.03619	1.23645	1.18628	1.31002	197.982	209.54	199.632	94.9127	90.2621	107.733	150.01	1.04877	2.06876	3.56386e-07	1.12801e-05	UP	dolichyldiphosphatase 1 [Source:NCBI gene;Acc:100516660]	[GO:0016787:hydrolase activity][GO:0047874:dolichyldiphosphatase activity][GO:0006487:protein N-linked glycosylation][GO:0030176:integral component of endoplasmic reticulum membrane]	[ssc00510:N-Glycan biosynthesis]	-
ENSSSCG00000004942	1	164349193	164369643	6963	-	TIPIN	3.67713	4.94007	4.9714	2.82991	2.09857	2.31399	342.256	569.846	537.127	239.391	175.965	209.708	345.715	1.21378	2.31944	3.5872e-07	1.13378e-05	UP	TIMELESS interacting protein [Source:NCBI gene;Acc:100153268]	[GO:0005634:nucleus][GO:0006974:cellular response to DNA damage stimulus][GO:0048478:replication fork protection][GO:0000076:DNA replication checkpoint][GO:0000077:DNA damage checkpoint][GO:0008284:positive regulation of cell population proliferation][GO:0009411:response to UV][GO:0031573:intra-S DNA damage checkpoint][GO:0044770:cell cycle phase transition][GO:0000790:nuclear chromatin][GO:00057…	-	-
ENSSSCG00000026695	2	72479215	72483909	3539	+	TNFSF14	0.606953	0.594193	0.666726	0	0	0	16.8495	20.4429	21.4851	0	0	0	9.79625	6.84828	115.223	3.59839e-07	1.1357e-05	UP	TNF superfamily member 14 [Source:NCBI gene;Acc:100519468]	[GO:0016020:membrane][GO:0005515:protein binding][GO:0006955:immune response][GO:0005164:tumor necrosis factor receptor binding][GO:0007165:signal transduction][GO:0016021:integral component of membrane][GO:0005125:cytokine activity][GO:0005615:extracellular space][GO:0006915:apoptotic process][GO:0043154:negative regulation of cysteine-type endopeptidase activity involved in apoptotic process][G…	[ssc04060:Cytokine-cytokine receptor interaction][ssc04064:NF-kappa B signaling pathway][ssc05168:Herpes simplex infection]	-
ENSSSCG00000001816	7	53317540	53416519	20369	+	BLM	3.417	4.07545	3.90036	1.95321	2.07362	2.50254	448.618	663.116	594.42	233.063	245.258	319.908	417.397	1.0932	2.13347	3.62768e-07	1.14169e-05	UP	BLM RecQ like helicase [Source:NCBI gene;Acc:100141304]	[GO:0005634:nucleus][GO:0003677:DNA binding][GO:0000166:nucleotide binding][GO:0016818:hydrolase activity, acting on acid anhydrides, in phosphorus-containing anhydrides][GO:0003676:nucleic acid binding][GO:0005524:ATP binding][GO:0005622:intracellular][GO:0006260:DNA replication][GO:0006281:DNA repair][GO:0003824:catalytic activity][GO:0008026:ATP-dependent helicase activity][GO:0044237:cellular…	[ssc03440:Homologous recombination][ssc03460:Fanconi anemia pathway]	-
ENSSSCG00000008974	8	71615679	71647671	8917	-	-	13.5119	19.3645	16.2835	9.18992	9.22037	9.71987	817.201	1451.45	1143.18	505.146	502.368	572.38	831.954	1.1096	2.15786	3.63964e-07	1.14383e-05	UP	SDA1 domain containing 1 [Source:NCBI gene;Acc:100521909]	[GO:0030036:actin cytoskeleton organization][GO:0000055:ribosomal large subunit export from nucleus][GO:0042273:ribosomal large subunit biogenesis][GO:0005634:nucleus][GO:0015031:protein transport][GO:0042254:ribosome biogenesis][GO:0005730:nucleolus][GO:0030036:actin cytoskeleton organization][GO:0000055:ribosomal large subunit export from nucleus][GO:0042273:ribosomal large subunit biogenesis][…	-	-
ENSSSCG00000002329	7	94302822	94380619	13779	-	MAP3K9	1.34823	0.849434	1.06554	3.45647	2.69404	2.60163	106.362	83.0493	97.578	247.828	191.465	199.84	154.354	-1.14926	0.450856	3.7536e-07	1.17464e-05	DOWN	mitogen-activated protein kinase kinase kinase 9 [Source:NCBI gene;Acc:100155753]	[GO:0004672:protein kinase activity][GO:0005524:ATP binding][GO:0006468:protein phosphorylation][GO:0005515:protein binding][GO:0004709:MAP kinase kinase kinase activity][GO:0000166:nucleotide binding][GO:0004674:protein serine/threonine kinase activity][GO:0016301:kinase activity][GO:0016310:phosphorylation][GO:0016740:transferase activity][GO:0000165:MAPK cascade][GO:0000186:activation of MAPKK…	-	-
ENSSSCG00000023084	13	66528452	66897163	40165	-	ATP2B2	0.278306	0.430654	0.341873	0.0494597	0.103534	0.0576031	32.6459	62.6064	46.551	5.27293	10.9409	6.57909	27.4327	2.62469	6.16752	4.0695e-07	1.26457e-05	UP	ATPase plasma membrane Ca2+ transporting 2 [Source:NCBI gene;Acc:100625418]	[GO:0016020:membrane][GO:0016021:integral component of membrane][GO:0000166:nucleotide binding][GO:0005524:ATP binding][GO:0070588:calcium ion transmembrane transport][GO:0005388:calcium-transporting ATPase activity][GO:0006811:ion transport][GO:0006816:calcium ion transport][GO:0099132:ATP hydrolysis coupled cation transmembrane transport][GO:0016020:membrane][GO:0016021:integral component of me…	-	-
ENSSSCG00000005052	1	184300293	184378959	7937	-	WDHD1	12.9852	16.3537	14.0984	8.03078	8.9529	9.43367	816.148	1273.85	1028.6	458.745	506.926	577.315	776.93	1.01349	2.01879	4.27062e-07	1.32521e-05	UP	WD repeat and HMG-box DNA binding protein 1 [Source:NCBI gene;Acc:100152808]	[GO:0005515:protein binding][GO:0003677:DNA binding][GO:0005634:nucleus][GO:0005515:protein binding][GO:0003677:DNA binding][GO:0005634:nucleus][GO:0003682:chromatin binding][GO:0000278:mitotic cell cycle][GO:0006261:DNA-dependent DNA replication][GO:0006281:DNA repair][GO:0006974:cellular response to DNA damage stimulus][GO:0031298:replication fork protection complex][GO:0043596:nuclear replicat…	-	HMG
ENSSSCG00000026994	2	70732530	70751869	7472	+	ADAMTS10	7.78551	3.3659	4.87834	14.7891	15.4092	12.2102	496.007	265.758	360.77	856.323	884.386	757.417	603.444	-1.15194	0.45002	4.41442e-07	1.366e-05	DOWN	ADAM metallopeptidase with thrombospondin type 1 motif 10 [Source:NCBI gene;Acc:100624519]	[GO:0006508:proteolysis][GO:0004222:metalloendopeptidase activity][GO:0008237:metallopeptidase activity][GO:0008233:peptidase activity][GO:0006508:proteolysis][GO:0004222:metalloendopeptidase activity][GO:0008237:metallopeptidase activity][GO:0008233:peptidase activity]	-	-
ENSSSCG00000033816	2	68662403	68677621	13175	-	-	0.880909	0.752084	0.795133	2.07669	2.3921	1.79096	90.5661	95.8261	94.8924	194.044	221.552	179.28	146.027	-1.08047	0.472876	4.65763e-07	1.42928e-05	DOWN	zinc finger protein 177-like [Source:NCBI gene;Acc:100738906]	[GO:0003676:nucleic acid binding][GO:0006355:regulation of transcription, DNA-templated][GO:0003676:nucleic acid binding][GO:0005622:intracellular][GO:0046872:metal ion binding]	-	zf-C2H2
ENSSSCG00000015085	9	45310530	45325168	9487	+	IL10RA	0.831353	0.567246	0.857878	2.23454	2.23952	1.8892	69.5042	58.7733	83.2547	169.788	168.672	153.786	117.296	-1.20806	0.43285	4.71042e-07	1.44149e-05	DOWN	interleukin 10 receptor subunit alpha [Source:NCBI gene;Acc:100525654]	[GO:0005515:protein binding][GO:0016020:membrane][GO:0016021:integral component of membrane][GO:0019221:cytokine-mediated signaling pathway][GO:0005886:plasma membrane][GO:0004896:cytokine receptor activity][GO:0004920:interleukin-10 receptor activity][GO:0010507:negative regulation of autophagy][GO:0046427:positive regulation of receptor signaling pathway via JAK-STAT][GO:0070086:ubiquitin-depen…	[ssc04060:Cytokine-cytokine receptor interaction][ssc04630:Jak-STAT signaling pathway][ssc05145:Toxoplasmosis][ssc05152:Tuberculosis][ssc05169:Epstein-Barr virus infection]	-
ENSSSCG00000018086	MT	11069	11365	297	+	ND4L	302.593	399.663	388.725	224.912	217.324	226.525	1375.34	2251.27	2050.93	929.089	889.856	1002.49	1416.5	1.00845	2.01174	4.82814e-07	1.47345e-05	UP	NADH dehydrogenase subunit 4L [Source:NCBI gene;Acc:808509]	[GO:0055114:oxidation-reduction process][GO:0016651:oxidoreductase activity, acting on NAD(P)H][GO:0042773:ATP synthesis coupled electron transport][GO:0016020:membrane][GO:0016021:integral component of membrane][GO:0005739:mitochondrion][GO:0031966:mitochondrial membrane][GO:0005747:mitochondrial respiratory chain complex I][GO:0070469:respirasome][GO:0008137:NADH dehydrogenase (ubiquinone) acti…	[ssc00190:Oxidative phosphorylation][ssc05012:Parkinson's disease]	-
ENSSSCG00000001561	7	32087432	32108185	4900	-	ETV7	5.67815	2.96706	3.79722	2.21289	2.29858	2.2258	327.512	212.095	254.24	116.004	119.438	125.003	192.382	1.14013	2.20401	4.94895e-07	1.5018e-05	UP	ETS variant 7 [Source:NCBI gene;Acc:100156210]	[GO:0003700:DNA-binding transcription factor activity][GO:0043565:sequence-specific DNA binding][GO:0006355:regulation of transcription, DNA-templated][GO:0005634:nucleus][GO:0003677:DNA binding][GO:0000977:RNA polymerase II regulatory region sequence-specific DNA binding][GO:0001227:DNA-binding transcription repressor activity, RNA polymerase II-specific][GO:0000122:negative regulation of transc…	[ssc04320:Dorso-ventral axis formation][ssc05202:Transcriptional misregulation in cancer]	ETS
ENSSSCG00000002821	6	19296637	19302737	2003	+	CCL22	0.824523	0.975353	1.03152	0.0757081	0	0	25.2743	37.0527	36.7037	2.10917	0	0	16.8566	5.72807	53.0056	4.95495e-07	1.5018e-05	UP	C-C motif chemokine ligand 22 [Source:NCBI gene;Acc:100516016]	[GO:0005576:extracellular region][GO:0006955:immune response][GO:0005615:extracellular space][GO:0008009:chemokine activity][GO:0006954:inflammatory response][GO:0060326:cell chemotaxis][GO:0005615:extracellular space][GO:0007186:G protein-coupled receptor signaling pathway][GO:0005125:cytokine activity][GO:0006935:chemotaxis][GO:0006954:inflammatory response][GO:0002548:monocyte chemotaxis][GO:0…	[ssc04062:Chemokine signaling pathway]	-
ENSSSCG00000013326	2	29365195	29792981	5668	+	DCDC1	0.946973	0.927064	0.995776	2.38113	2.46188	2.98935	82.1413	99.6591	100.264	187.716	192.377	252.472	152.438	-1.16754	0.445179	5.50413e-07	1.64136e-05	DOWN	uncharacterized LOC100517025 [Source:NCBI gene;Acc:100517025]	[GO:0035556:intracellular signal transduction]	-	-
ENSSSCG00000026705	10	12579151	12671140	13517	-	NVL	8.03482	9.54163	9.12077	4.44768	4.8614	6.09591	662.396	974.871	872.831	333.249	361.048	489.32	615.619	1.08247	2.11766	5.61747e-07	1.66542e-05	UP	nuclear VCP like [Source:NCBI gene;Acc:100624357]	[GO:0005524:ATP binding][GO:0005524:ATP binding][GO:0005524:ATP binding][GO:1990275:preribosome binding][GO:0006364:rRNA processing][GO:0032092:positive regulation of protein binding][GO:0042254:ribosome biogenesis][GO:0042273:ribosomal large subunit biogenesis][GO:0051973:positive regulation of telomerase activity][GO:1904749:regulation of protein localization to nucleolus][GO:0000176:nuclear ex…	-	-
ENSSSCG00000036700	1	130741397	130746959	1623	-	RPUSD2	6.06304	6.39215	5.93046	3.41034	3.01527	3.46857	150.592	196.763	170.985	76.9847	67.4686	83.8833	124.446	1.17917	2.26447	5.62255e-07	1.66542e-05	UP	RNA pseudouridine synthase domain containing 2 [Source:NCBI gene;Acc:102159271]	[GO:0003723:RNA binding][GO:0009982:pseudouridine synthase activity][GO:0001522:pseudouridine synthesis][GO:0009451:RNA modification]	-	-
ENSSSCG00000030378	3	11252658	11279965	8171	+	LIMK1	1.72601	0.666996	1.0755	3.65345	3.76859	3.1451	120.053	57.4956	86.8355	230.954	236.14	212.998	157.413	-1.35586	0.390702	6.19602e-07	1.81107e-05	DOWN	LIM domain kinase 1 [Source:NCBI gene;Acc:100627618]	[GO:0004672:protein kinase activity][GO:0005524:ATP binding][GO:0006468:protein phosphorylation][GO:0005515:protein binding][GO:0016301:kinase activity][GO:0016310:phosphorylation][GO:0005634:nucleus][GO:0046872:metal ion binding][GO:0005737:cytoplasm][GO:0043005:neuron projection][GO:0004674:protein serine/threonine kinase activity][GO:0030036:actin cytoskeleton organization][GO:0051496:positive…	[ssc04360:Axon guidance][ssc04666:Fc gamma R-mediated phagocytosis][ssc04810:Regulation of actin cytoskeleton]	-
ENSSSCG00000005008	1	179495214	179529886	3420	-	POLE2	5.51587	6.57051	6.86412	3.14507	3.85525	2.35119	150.592	222.316	217.536	78.0393	94.8208	62.5013	137.634	1.32836	2.51118	6.35247e-07	1.85191e-05	UP	DNA polymerase epsilon 2, accessory subunit [Source:NCBI gene;Acc:100521651]	[GO:0003677:DNA binding][GO:0003887:DNA-directed DNA polymerase activity][GO:0006260:DNA replication][GO:0008622:epsilon DNA polymerase complex][GO:0006261:DNA-dependent DNA replication][GO:0005634:nucleus][GO:0016740:transferase activity][GO:0016779:nucleotidyltransferase activity][GO:0003887:DNA-directed DNA polymerase activity][GO:0006261:DNA-dependent DNA replication][GO:0042276:error-prone t…	[ssc00230:Purine metabolism][ssc00240:Pyrimidine metabolism][ssc03030:DNA replication][ssc03410:Base excision repair][ssc03420:Nucleotide excision repair][ssc05166:HTLV-I infection]	-
ENSSSCG00000008613	3	120066956	120097445	7389	-	GEN1	4.49574	4.88164	4.66026	2.68611	2.41892	3.1106	299.079	402.469	359.875	162.406	144.966	201.485	261.713	1.05753	2.08137	6.5693e-07	1.9101e-05	UP	GEN1 Holliday junction 5' flap endonuclease [Source:NCBI gene;Acc:100517338]	[GO:0003677:DNA binding][GO:0006281:DNA repair][GO:0003824:catalytic activity][GO:0004518:nuclease activity][GO:0090305:nucleic acid phosphodiester bond hydrolysis][GO:0004519:endonuclease activity][GO:0000287:magnesium ion binding][GO:0000400:four-way junction DNA binding][GO:0008821:crossover junction endodeoxyribonuclease activity][GO:0017108:5'-flap endonuclease activity][GO:0042803:protein h…	-	-
ENSSSCG00000023303	9	136484226	136488135	2942	-	FIGNL1	6.75971	6.29702	6.06365	3.6081	4.78796	3.15163	304.344	351.362	316.905	147.642	194.2	138.161	242.102	1.01785	2.0249	6.65901e-07	1.93364e-05	UP	fidgetin like 1 [Source:NCBI gene;Acc:100625562]	[GO:0005524:ATP binding][GO:0000166:nucleotide binding][GO:0005634:nucleus][GO:0008568:microtubule-severing ATPase activity][GO:0016887:ATPase activity][GO:0031122:cytoplasmic microtubule organization][GO:0001649:osteoblast differentiation][GO:0007140:male meiotic nuclear division][GO:0010569:regulation of double-strand break repair via homologous recombination][GO:0010569:regulation of double-st…	-	-
ENSSSCG00000009460	11	45044508	45075981	9789	-	DIS3	4.92964	6.46428	5.48525	3.44341	3.09057	3.4929	514.963	836.881	665.142	326.921	290.844	355.271	498.337	1.05003	2.07057	7.1194e-07	2.0512e-05	UP	DIS3 homolog, exosome endoribonuclease and 3'-5' exoribonuclease [Source:NCBI gene;Acc:100521470]	[GO:0003723:RNA binding][GO:0004540:ribonuclease activity][GO:0090503:RNA phosphodiester bond hydrolysis, exonucleolytic][GO:0090305:nucleic acid phosphodiester bond hydrolysis][GO:0090501:RNA phosphodiester bond hydrolysis][GO:0000175:3'-5'-exoribonuclease activity][GO:0004519:endonuclease activity][GO:0005085:guanyl-nucleotide exchange factor activity][GO:0016075:rRNA catabolic process][GO:0071…	[ssc03018:RNA degradation]	-
ENSSSCG00000039575	2	77619199	77644587	5579	-	PALM	20.1715	8.17134	12.875	38.6376	38.6098	31.9527	885.652	444.633	656.19	1541.8	1527.16	1365.98	1070.24	-1.15729	0.448353	7.49769e-07	2.14624e-05	DOWN	paralemmin [Source:NCBI gene;Acc:654410]	[GO:0016020:membrane][GO:0008360:regulation of cell shape][GO:0031750:D3 dopamine receptor binding][GO:0007010:cytoskeleton organization][GO:0007193:adenylate cyclase-inhibiting G protein-coupled receptor signaling pathway][GO:0007194:negative regulation of adenylate cyclase activity][GO:0008104:protein localization][GO:0051491:positive regulation of filopodium assembly][GO:0060074:synapse matura…	-	-
ENSSSCG00000018082	MT	9800	10583	784	+	COX3	13109.5	29377.1	21953.5	7360.31	7119.51	11668.2	157288	436820	305754	80260.3	76952.5	136310	198897	1.61623	3.06572	7.68484e-07	2.18009e-05	UP	cytochrome c oxidase subunit III [Source:NCBI gene;Acc:808507]	[GO:0016020:membrane][GO:0004129:cytochrome-c oxidase activity][GO:0022904:respiratory electron transport chain][GO:0015002:heme-copper terminal oxidase activity][GO:0019646:aerobic electron transport chain][GO:0016021:integral component of membrane][GO:0005739:mitochondrion][GO:0005739:mitochondrion][GO:0009060:aerobic respiration][GO:0005743:mitochondrial inner membrane][GO:1902600:proton trans…	[ssc00190:Oxidative phosphorylation][ssc04260:Cardiac muscle contraction][ssc04932:Non-alcoholic fatty liver disease (NAFLD)][ssc05010:Alzheimer's disease][ssc05012:Parkinson's disease][ssc05016:Huntington's disease]	-
ENSSSCG00000011877	13	138427532	138504306	15098	-	CD86	19.3197	28.5759	25.759	12.7406	13.9	15.211	1550.15	2841.56	2399.17	929.089	1004.74	1188.35	1652.18	1.12043	2.17411	7.94712e-07	2.24301e-05	UP	CD86 molecule [Source:NCBI gene;Acc:397441]	[GO:0016020:membrane][GO:0016021:integral component of membrane][GO:0070062:extracellular exosome][GO:0006955:immune response][GO:0016020:membrane][GO:0016021:integral component of membrane][GO:0009897:external side of plasma membrane][GO:0071222:cellular response to lipopolysaccharide][GO:0009986:cell surface][GO:0007165:signal transduction][GO:0007166:cell surface receptor signaling pathway][GO…	[ssc04514:Cell adhesion molecules (CAMs)][ssc04620:Toll-like receptor signaling pathway][ssc04672:Intestinal immune network for IgA production][ssc04940:Type I diabetes mellitus][ssc05202:Transcriptional misregulation in cancer][ssc05320:Autoimmune thyroid disease][ssc05322:Systemic lupus erythematosus][ssc05323:Rheumatoid arthritis][ssc05330:Allograft rejection][ssc05332:Graft-versus-host diseas…	-
ENSSSCG00000029960	6	55346908	55389602	6998	-	LRRC4B	0.469367	0.179804	0.328783	1.55151	1.41208	1.32576	24.2212	11.4991	19.6947	72.7664	65.6451	66.6132	43.4066	-1.86823	0.273909	8.33522e-07	2.34062e-05	DOWN	leucine rich repeat containing 4B [Source:NCBI gene;Acc:106510573]	[GO:0016021:integral component of membrane][GO:0005515:protein binding][GO:0050770:regulation of axonogenesis][GO:0016020:membrane][GO:0005102:signaling receptor binding][GO:0051965:positive regulation of synapse assembly][GO:0044300:cerebellar mossy fiber][GO:0016021:integral component of membrane][GO:0005515:protein binding][GO:0050770:regulation of axonogenesis][GO:0016021:integral component o…	-	-
ENSSSCG00000004941	1	164309837	164351928	11247	+	DIS3L	5.36069	6.40254	6.41204	3.24866	3.72649	3.79788	315.928	467.631	438.654	174.007	197.847	217.932	302	1.04858	2.0685	8.38148e-07	2.35063e-05	UP	DIS3 like exosome 3'-5' exoribonuclease [Source:NCBI gene;Acc:100515640]	[GO:0003723:RNA binding][GO:0004540:ribonuclease activity][GO:0016075:rRNA catabolic process][GO:0000175:3'-5'-exoribonuclease activity][GO:0090503:RNA phosphodiester bond hydrolysis, exonucleolytic][GO:0004527:exonuclease activity][GO:0019899:enzyme binding][GO:0000177:cytoplasmic exosome (RNase complex)][GO:0005813:centrosome][GO:0005829:cytosol][GO:0005886:plasma membrane][GO:0003723:RNA bindi…	-	-
ENSSSCG00000017962	12	52796952	53108916	56501	+	KDM6B	4.28783	2.17854	2.9612	6.63826	8.61537	7.55276	499.167	314.31	400.16	702.354	903.532	856.104	612.604	-1.01918	0.493398	8.42089e-07	2.35572e-05	DOWN	lysine demethylase 6B [Source:NCBI gene;Acc:100512495]	[GO:0005634:nucleus][GO:0046872:metal ion binding][GO:0071558:histone demethylase activity (H3-K27 specific)][GO:0071557:histone H3-K27 demethylation][GO:0000978:RNA polymerase II proximal promoter sequence-specific DNA binding][GO:0005634:nucleus][GO:0003682:chromatin binding][GO:0043565:sequence-specific DNA binding][GO:0031490:chromatin DNA binding][GO:0071558:histone demethylase activity (H3-…	-	-
ENSSSCG00000035668	1	223153116	223247892	3507	+	C9orf135	1.37352	1.44069	1.4082	4.17268	3.33773	3.90287	73.7166	95.8261	87.7307	203.535	161.378	203.952	137.69	-1.14732	0.451464	8.4549e-07	2.36225e-05	DOWN	chromosome 1 C9orf135 homolog [Source:NCBI gene;Acc:100514445]	[GO:0005737:cytoplasm][GO:0005886:plasma membrane]	-	-
ENSSSCG00000015653	9	67469350	67479662	2533	+	IL19	0.633252	0.981569	0.772905	0	0	0	12.6371	24.2759	17.9042	0	0	0	9.13622	6.74203	107.042	8.84908e-07	2.45075e-05	UP	interleukin 19 [Source:NCBI gene;Acc:100038024]	[GO:0010989:negative regulation of low-density lipoprotein particle clearance][GO:0042226:interleukin-6 biosynthetic process][GO:0072593:reactive oxygen species metabolic process][GO:2001235:positive regulation of apoptotic signaling pathway][GO:2001237:negative regulation of extrinsic apoptotic signaling pathway][GO:2001244:positive regulation of intrinsic apoptotic signaling pathway]	[ssc04630:Jak-STAT signaling pathway]	-
ENSSSCG00000005785	1	145508659	145697008	8469	+	PCSK6	2.5714	2.21653	2.28576	1.21172	1.56977	1.2452	167.442	178.875	172.776	71.7118	92.0855	78.949	126.973	1.09383	2.1344	8.89228e-07	2.45964e-05	UP	proprotein convertase subtilisin/kexin type 6 [Source:NCBI gene;Acc:100524545]	[GO:0004252:serine-type endopeptidase activity][GO:0006508:proteolysis][GO:0008233:peptidase activity][GO:0016787:hydrolase activity][GO:0008236:serine-type peptidase activity][GO:0004252:serine-type endopeptidase activity][GO:0006508:proteolysis][GO:0008233:peptidase activity][GO:0005615:extracellular space][GO:0016787:hydrolase activity][GO:0008236:serine-type peptidase activity][GO:0009986:cel…	-	-
ENSSSCG00000016098	15	104610357	104656553	13265	-	ORC2	6.54039	7.92998	8.21667	4.82479	3.92982	4.86138	618.166	928.874	901.478	414.452	334.608	447.378	607.493	1.0327	2.04584	8.97209e-07	2.47862e-05	UP	origin recognition complex subunit 2 [Source:NCBI gene;Acc:106510112]	[GO:0005634:nucleus][GO:0006260:DNA replication][GO:0000808:origin recognition complex][GO:0003688:DNA replication origin binding][GO:0005664:nuclear origin of replication recognition complex][GO:0005634:nucleus][GO:0006260:DNA replication][GO:0000808:origin recognition complex][GO:0003688:DNA replication origin binding][GO:0000784:nuclear chromosome, telomeric region][GO:0000785:chromatin][GO:00…	-	-
ENSSSCG00000015696	15	16911090	16970182	9600	+	MAP3K19	0.266936	0.220063	0.3601	0.928807	1.30968	1.32963	20.0088	20.4429	31.3324	63.2751	88.4386	97.0415	53.4232	-1.78186	0.290808	9.26058e-07	2.55196e-05	DOWN	mitogen-activated protein kinase kinase kinase 19 [Source:NCBI gene;Acc:100511286]	[GO:0004672:protein kinase activity][GO:0005524:ATP binding][GO:0006468:protein phosphorylation][GO:0005515:protein binding][GO:0004672:protein kinase activity][GO:0005524:ATP binding][GO:0006468:protein phosphorylation][GO:0005737:cytoplasm][GO:0004674:protein serine/threonine kinase activity][GO:0023014:signal transduction by protein phosphorylation][GO:0031098:stress-activated protein kinase s…	-	-
ENSSSCG00000005631	1	268427708	268465802	6719	-	FAM102A	6.61556	2.64432	5.64863	14.0216	13.8261	13.9252	482.317	238.926	478.043	929.089	908.091	988.508	670.829	-1.23338	0.425319	9.48169e-07	2.59811e-05	DOWN	family with sequence similarity 102 member A [Source:HGNC Symbol;Acc:HGNC:31419]	-	-	-
ENSSSCG00000026861	4	89356981	89374358	6141	+	NECTIN4	18.9752	8.18888	10.2748	34.8008	36.056	27.5129	969.9	518.738	609.639	1616.68	1660.27	1369.27	1124.08	-1.14608	0.451851	9.65032e-07	2.63316e-05	DOWN	nectin cell adhesion molecule 4 [Source:NCBI gene;Acc:100154054]	[GO:0007155:cell adhesion][GO:0046718:viral entry into host cell][GO:0016020:membrane][GO:0016021:integral component of membrane][GO:0007155:cell adhesion][GO:0046718:viral entry into host cell][GO:0016020:membrane][GO:0016021:integral component of membrane][GO:0038023:signaling receptor activity][GO:0042803:protein homodimerization activity][GO:0007156:homophilic cell adhesion via plasma membran…	[ssc04520:Adherens junction]	-
ENSSSCG00000011358	13	31179291	31180751	1215	+	TREX1	7.70256	6.09904	5.68222	3.24504	3.32022	3.58855	143.221	140.545	122.644	54.8384	55.616	64.9685	96.9721	1.20674	2.30815	9.67996e-07	2.638e-05	UP	three prime repair exonuclease 1 [Source:NCBI gene;Acc:100155669]	[GO:0003676:nucleic acid binding][GO:0016020:membrane][GO:0016021:integral component of membrane][GO:0090305:nucleic acid phosphodiester bond hydrolysis][GO:0008296:3'-5'-exodeoxyribonuclease activity][GO:0000287:magnesium ion binding][GO:0003677:DNA binding][GO:0003690:double-stranded DNA binding][GO:0003697:single-stranded DNA binding][GO:0008296:3'-5'-exodeoxyribonuclease activity][GO:0008301:…	[ssc04623:Cytosolic DNA-sensing pathway]	-
ENSSSCG00000000647	5	61799356	61809691	1552	+	OLR1	8.15828	12.1104	12.3386	4.98312	5.66726	5.65423	193.769	356.473	340.18	107.568	121.261	130.759	208.335	1.30574	2.47211	9.7279e-07	2.6434e-05	UP	oxidized low density lipoprotein receptor 1 [Source:NCBI gene;Acc:396724]	[GO:0030246:carbohydrate binding][GO:0016020:membrane][GO:0016021:integral component of membrane][GO:0042802:identical protein binding][GO:0005654:nucleoplasm][GO:0005886:plasma membrane][GO:0043231:intracellular membrane-bounded organelle][GO:0043235:receptor complex]	[ssc03320:PPAR signaling pathway][ssc04145:Phagosome]	-
ENSSSCG00000012324	X	46011388	46094817	5821	-	IQSEC2	1.14669	0.567079	0.943632	2.24039	2.65847	2.51256	102.15	62.6064	97.578	181.389	213.347	217.932	145.834	-1.21594	0.430493	1.03992e-06	2.81061e-05	DOWN	IQ motif and Sec7 domain 2 [Source:NCBI gene;Acc:100520058]	[GO:0005515:protein binding][GO:0005086:ARF guanyl-nucleotide exchange factor activity][GO:0032012:regulation of ARF protein signal transduction][GO:0050804:modulation of chemical synaptic transmission][GO:0098696:regulation of neurotransmitter receptor localization to postsynaptic specialization membrane][GO:0098685:Schaffer collateral - CA1 synapse]	[ssc04144:Endocytosis]	-
ENSSSCG00000006582	4	96027639	96029878	1189	+	S100A14	8.04462	1.98304	4.36545	22.3192	17.1866	15.5036	146.38	44.7188	92.2068	369.105	281.727	274.677	201.469	-1.70101	0.30757	1.07898e-06	2.90922e-05	DOWN	S100 calcium binding protein A14 [Source:NCBI gene;Acc:100153930]	[GO:0005509:calcium ion binding][GO:0042379:chemokine receptor binding][GO:0032496:response to lipopolysaccharide][GO:0034142:toll-like receptor 4 signaling pathway][GO:0042742:defense response to bacterium][GO:0071624:positive regulation of granulocyte chemotaxis][GO:0090026:positive regulation of monocyte chemotaxis][GO:0005829:cytosol][GO:0005886:plasma membrane][GO:0016604:nuclear body][GO:00…	-	-
ENSSSCG00000002001	7	75118744	75139630	5088	-	REC8	1.21722	0.45017	0.574453	0.253335	0.155972	0.141015	94.7785	43.4412	51.9223	17.9279	10.9409	10.691	38.2836	2.28066	4.85901	1.07934e-06	2.90922e-05	UP	REC8 meiotic recombination protein [Source:NCBI gene;Acc:100152822]	[GO:0005515:protein binding][GO:0007062:sister chromatid cohesion][GO:0008278:cohesin complex][GO:0003682:chromatin binding][GO:0007062:sister chromatid cohesion][GO:0051321:meiotic cell cycle][GO:0006302:double-strand break repair][GO:0030893:meiotic cohesin complex][GO:0000724:double-strand break repair via homologous recombination][GO:0001556:oocyte maturation][GO:0007129:synapsis][GO:0007130:…	[ssc04114:Oocyte meiosis]	-
ENSSSCG00000033120	1	250680933	251190886	54748	+	PALM2	15.88	20.7346	21.0537	10.1616	9.51231	13.1625	2549.54	4125.63	3923.71	1482.75	1375.81	2057.61	2585.84	1.10795	2.15539	1.12324e-06	3.01602e-05	UP	A-kinase anchoring protein 2 [Source:NCBI gene;Acc:100153149]	[GO:0016020:membrane][GO:0008360:regulation of cell shape][GO:0016020:membrane][GO:0008360:regulation of cell shape][GO:0016020:membrane][GO:0008360:regulation of cell shape][GO:0016020:membrane][GO:0008360:regulation of cell shape][GO:0016020:membrane][GO:0008360:regulation of cell shape][GO:0016020:membrane][GO:0008360:regulation of cell shape][GO:0016020:membrane][GO:0008360:regulation of cell…	-	-
ENSSSCG00000035176	2	74223744	74300462	33693	+	SEMA6B	3.91884	1.24597	1.98519	7.39994	7.98148	6.63215	573.936	226.15	337.495	984.982	1053.06	945.744	686.894	-1.38961	0.381667	1.1244e-06	3.01602e-05	DOWN	semaphorin 6B [Source:NCBI gene;Acc:110259360]	[GO:0005515:protein binding][GO:0016020:membrane][GO:0016021:integral component of membrane][GO:0030215:semaphorin receptor binding][GO:0005515:protein binding][GO:0016020:membrane][GO:0016021:integral component of membrane][GO:0030215:semaphorin receptor binding][GO:0005515:protein binding][GO:0016020:membrane][GO:0016021:integral component of membrane][GO:0030215:semaphorin receptor binding][GO…	-	-
ENSSSCG00000016111	15	105644188	105648850	4663	+	FZD7	1.85942	1.01129	1.30766	3.77238	3.44631	3.29039	132.69	89.4377	108.321	244.664	221.552	228.623	170.881	-1.0673	0.47721	1.13987e-06	3.05382e-05	DOWN	frizzled class receptor 7 [Source:NCBI gene;Acc:100513691]	[GO:0016020:membrane][GO:0016021:integral component of membrane][GO:0004888:transmembrane signaling receptor activity][GO:0007166:cell surface receptor signaling pathway][GO:0005515:protein binding][GO:0016055:Wnt signaling pathway][GO:0042813:Wnt-activated receptor activity][GO:0005886:plasma membrane][GO:0007275:multicellular organism development][GO:0060070:canonical Wnt signaling pathway][GO:…	[ssc04310:Wnt signaling pathway][ssc04390:Hippo signaling pathway][ssc04916:Melanogenesis][ssc05166:HTLV-I infection][ssc05200:Pathways in cancer][ssc05205:Proteoglycans in cancer][ssc05217:Basal cell carcinoma]	-
ENSSSCG00000005249	1	222658739	222725645	5316	+	FAM189A2	1.57351	1.01972	1.10362	0.31745	0.425973	0.497697	74.7697	60.051	60.8744	13.7096	18.2348	23.0268	41.7777	1.81959	3.5298	1.1817e-06	3.13931e-05	UP	family with sequence similarity 189 member A2 [Source:NCBI gene;Acc:100154289]	[GO:0016021:integral component of membrane][GO:0016020:membrane]	-	-
ENSSSCG00000023834	1	44963886	45002493	5618	-	-	3.53264	4.31785	4.45458	9.46619	10.2654	11.0818	177.973	269.591	260.507	433.434	465.898	543.597	358.5	-1.02874	0.490138	1.18606e-06	3.1471e-05	DOWN	radial spoke head component 4A [Source:NCBI gene;Acc:100524228]	[GO:0060271:cilium assembly][GO:0060294:cilium movement involved in cell motility][GO:0001534:radial spoke][GO:0003341:cilium movement][GO:0035082:axoneme assembly][GO:0005634:nucleus][GO:0005654:nucleoplasm][GO:0005730:nucleolus][GO:0005930:axoneme][GO:0060271:cilium assembly][GO:0060294:cilium movement involved in cell motility][GO:0001534:radial spoke]	-	-
ENSSSCG00000017343	12	18455952	18466680	20845	+	GFAP	1.61666	0.699585	1.05522	3.45935	3.72656	2.55566	145.327	77.9385	110.111	282.629	301.785	223.689	190.247	-1.27133	0.414276	1.23823e-06	3.27378e-05	DOWN	glial fibrillary acidic protein [Source:NCBI gene;Acc:396562]	[GO:0005882:intermediate filament][GO:0005198:structural molecule activity][GO:0005882:intermediate filament][GO:0005198:structural molecule activity][GO:0005764:lysosome][GO:0010625:positive regulation of Schwann cell proliferation][GO:0010977:negative regulation of neuron projection development][GO:0014002:astrocyte development][GO:0030198:extracellular matrix organization][GO:0031102:neuron pr…	-	-
ENSSSCG00000033266	18	48449219	48473246	4095	-	C7orf57	1.1931	0.52643	0.492243	2.53665	2.51933	2.39902	74.7697	40.8858	35.8085	144.478	142.231	146.385	97.4263	-1.51668	0.349488	1.24534e-06	3.28474e-05	DOWN	chromosome 18 C7orf57 homolog [Source:NCBI gene;Acc:110257549]	-	-	-
ENSSSCG00000029281	2	142472588	142688089	30653	+	-	1.24752	1.68988	1.51804	0.813947	0.876548	0.897783	348.574	585.178	492.366	206.699	220.641	244.249	349.618	1.08403	2.11994	1.27124e-06	3.34509e-05	UP	protocadherin alpha-C2 [Source:NCBI gene;Acc:100621701]	[GO:0016020:membrane][GO:0005509:calcium ion binding][GO:0007156:homophilic cell adhesion via plasma membrane adhesion molecules][GO:0007155:cell adhesion][GO:0005886:plasma membrane][GO:0016021:integral component of membrane][GO:0016020:membrane][GO:0005509:calcium ion binding][GO:0007156:homophilic cell adhesion via plasma membrane adhesion molecules][GO:0007155:cell adhesion][GO:0005886:plasma…	-	-
ENSSSCG00000040751	5	22781192	22789825	6646	-	DDIT3	0.528881	0.356681	0.473379	2.00723	1.5926	1.06517	47.3892	39.6081	49.2366	163.461	128.555	92.9296	86.8632	-1.48895	0.356272	1.39456e-06	3.64361e-05	DOWN	DNA damage inducible transcript 3 [Source:NCBI gene;Acc:100240743]	[GO:0003700:DNA-binding transcription factor activity][GO:0006355:regulation of transcription, DNA-templated][GO:0000978:RNA polymerase II proximal promoter sequence-specific DNA binding][GO:0005737:cytoplasm][GO:0000976:transcription regulatory region sequence-specific DNA binding][GO:0000978:RNA polymerase II proximal promoter sequence-specific DNA binding][GO:0001228:DNA-binding transcription …	[ssc04010:MAPK signaling pathway][ssc04141:Protein processing in endoplasmic reticulum][ssc04932:Non-alcoholic fatty liver disease (NAFLD)][ssc05202:Transcriptional misregulation in cancer]	TF_bZIP
ENSSSCG00000012054	13	199855659	199982236	6870	+	DOPEY2	0.580957	0.676608	0.718858	1.72171	1.83861	1.8638	61.0795	88.16	87.7307	164.515	174.142	190.793	127.737	-1.16184	0.446943	1.53871e-06	3.9734e-05	DOWN	DOP1 leucine zipper like protein B [Source:NCBI gene;Acc:100513179]	[GO:0006895:Golgi to endosome transport][GO:0005829:cytosol][GO:0005768:endosome][GO:0005802:trans-Golgi network][GO:0050890:cognition]	-	-
ENSSSCG00000025176	2	62364508	62405996	11740	+	NOTCH3	1.72326	0.671371	1.06024	3.18399	3.65587	2.75015	309.61	149.489	221.117	519.91	591.718	481.096	378.823	-1.22421	0.428033	1.58094e-06	4.0682e-05	DOWN	notch receptor 3 [Source:NCBI gene;Acc:102158881]	[GO:0016021:integral component of membrane][GO:0006355:regulation of transcription, DNA-templated][GO:0005509:calcium ion binding][GO:0005515:protein binding][GO:0038023:signaling receptor activity][GO:0030154:cell differentiation][GO:0007219:Notch signaling pathway][GO:0007275:multicellular organism development][GO:0050793:regulation of developmental process][GO:0046872:metal ion binding][GO:000…	-	-
ENSSSCG00000034441	2	4123604	4136723	8877	+	MRGPRF	0.44189	0.17304	0.177983	1.09551	1.04045	0.974637	42.1238	20.4429	19.6947	94.9127	89.3503	90.4624	59.4978	-1.7383	0.299723	1.63687e-06	4.18783e-05	DOWN	mas-related G-protein coupled receptor member F [Source:NCBI gene;Acc:110259229]	[GO:0016021:integral component of membrane][GO:0007186:G protein-coupled receptor signaling pathway][GO:0004930:G protein-coupled receptor activity][GO:0016020:membrane][GO:0007165:signal transduction][GO:0016021:integral component of membrane][GO:0007186:G protein-coupled receptor signaling pathway][GO:0004930:G protein-coupled receptor activity][GO:0016020:membrane][GO:0007165:signal transducti…	-	-
ENSSSCG00000023178	2	7180259	7188989	2244	+	BATF2	5.79578	4.50312	5.74898	3.5478	2.62289	3.12356	199.035	191.652	229.174	110.731	81.1447	104.443	152.697	1.06855	2.09733	1.80348e-06	4.58232e-05	UP	basic leucine zipper ATF-like transcription factor 2 [Source:NCBI gene;Acc:100515875]	[GO:0003700:DNA-binding transcription factor activity][GO:0006355:regulation of transcription, DNA-templated][GO:0003677:DNA binding][GO:0006357:regulation of transcription by RNA polymerase II][GO:0000978:RNA polymerase II proximal promoter sequence-specific DNA binding][GO:0005634:nucleus][GO:0042832:defense response to protozoan][GO:0043011:myeloid dendritic cell differentiation]	-	TF_bZIP
ENSSSCG00000021232	6	89006957	89026710	8269	-	SYNC	0.954816	1.10865	1.05698	3.08278	2.92356	2.95634	45.283	65.1617	58.1887	132.878	124.908	136.516	93.8226	-1.22999	0.426321	1.88071e-06	4.76218e-05	DOWN	syncoilin, intermediate filament protein [Source:NCBI gene;Acc:100620771]	[GO:0005882:intermediate filament][GO:0005198:structural molecule activity][GO:0005882:intermediate filament][GO:0005198:structural molecule activity][GO:0005882:intermediate filament][GO:0005198:structural molecule activity][GO:0045103:intermediate filament-based process][GO:0005737:cytoplasm][GO:0005829:cytosol][GO:0030018:Z disc][GO:0031594:neuromuscular junction][GO:0042383:sarcolemma]	-	-
ENSSSCG00000003157	6	54309536	54313138	1645	+	LIN7B	2.59805	1.09986	0.925593	6.73111	7.49049	5.1812	38.9645	20.4429	16.1138	91.7489	101.203	75.6595	57.3554	-1.83277	0.280725	1.8863e-06	4.76542e-05	DOWN	lin-7 homolog B, crumbs cell polarity complex component [Source:NCBI gene;Acc:100512352]	[GO:0005515:protein binding][GO:0016020:membrane][GO:0005886:plasma membrane][GO:0030054:cell junction][GO:0015031:protein transport][GO:0006887:exocytosis][GO:0097016:L27 domain binding][GO:0007269:neurotransmitter secretion][GO:0016323:basolateral plasma membrane][GO:0097025:MPP7-DLG1-LIN7 complex][GO:0098793:presynapse][GO:0045202:synapse][GO:0007269:neurotransmitter secretion][GO:0005911:cell…	-	-
ENSSSCG00000002252	7	81656766	81669590	4201	-	ARRDC4	3.27605	4.26554	4.64229	10.5764	10.1064	9.80064	210.619	339.863	346.447	617.987	585.336	613.5	452.292	-1.01853	0.49362	1.93079e-06	4.85568e-05	DOWN	arrestin domain containing 4 [Source:NCBI gene;Acc:100155895]	[GO:1990756:protein binding, bridging involved in substrate recognition for ubiquitination][GO:0015031:protein transport][GO:0016567:protein ubiquitination][GO:0051443:positive regulation of ubiquitin-protein transferase activity][GO:0140112:extracellular vesicle biogenesis][GO:0005768:endosome][GO:0005886:plasma membrane][GO:1903561:extracellular vesicle]	-	-
ENSSSCG00000006172	4	61113292	61142867	14235	-	PI15	3.66829	4.78252	4.46873	2.79749	2.33062	2.66827	441.246	712.946	623.962	305.83	252.551	312.507	441.507	1.02895	2.04054	2.05183e-06	5.12517e-05	UP	peptidase inhibitor 15 [Source:NCBI gene;Acc:100158209]	[GO:0005576:extracellular region][GO:0005615:extracellular space][GO:0005576:extracellular region][GO:0005615:extracellular space]	-	-
ENSSSCG00000037815	6	93541334	93551193	5687	+	ZC3H12A	11.571	4.17562	6.9359	4.14537	3.40541	2.56131	557.087	249.148	387.627	181.389	147.702	120.068	273.837	1.41422	2.66515	2.0578e-06	5.13429e-05	UP	zinc finger CCCH-type containing 12A [Source:NCBI gene;Acc:110261148]	[GO:0016787:hydrolase activity][GO:0090503:RNA phosphodiester bond hydrolysis, exonucleolytic][GO:0003677:DNA binding][GO:0003682:chromatin binding][GO:0003723:RNA binding][GO:0003729:mRNA binding][GO:0003730:mRNA 3'-UTR binding][GO:0004518:nuclease activity][GO:0004521:endoribonuclease activity][GO:0004532:exoribonuclease activity][GO:0004540:ribonuclease activity][GO:0004843:thiol-dependent ubi…	-	-
ENSSSCG00000013081	2	10038057	10046324	1272	-	PPP1R32	1.46066	1.27107	1.70355	4.76866	5.51102	4.55586	28.4335	30.6643	38.4941	84.3668	96.6442	86.3505	60.8256	-1.44634	0.36695	2.24735e-06	5.57584e-05	DOWN	protein phosphatase 1 regulatory subunit 32 [Source:NCBI gene;Acc:100521178]	[GO:0019902:phosphatase binding][GO:0019902:phosphatase binding]	-	-
ENSSSCG00000003015	6	49373372	49381732	2935	-	EXOSC5	14.1981	7.14495	8.64593	6.35226	5.59944	5.14034	487.583	304.088	344.656	198.262	173.23	171.879	279.95	1.06667	2.0946	2.27783e-06	5.63199e-05	UP	exosome component 5 [Source:NCBI gene;Acc:100512107]	[GO:0005730:nucleolus][GO:0016075:rRNA catabolic process][GO:0034427:nuclear-transcribed mRNA catabolic process, exonucleolytic, 3'-5'][GO:0034475:U4 snRNA 3'-end processing][GO:0071028:nuclear mRNA surveillance][GO:0071051:polyadenylation-dependent snoRNA 3'-end processing][GO:0000176:nuclear exosome (RNase complex)][GO:0000177:cytoplasmic exosome (RNase complex)][GO:0006401:RNA catabolic proces…	[ssc03018:RNA degradation]	-
ENSSSCG00000007079	17	22940499	22954452	8639	-	FLRT3	17.1806	27.3112	24.9307	12.1755	11.6961	14.3866	1195.26	2354.77	2013.33	769.847	733.037	974.527	1340.13	1.1665	2.24467	2.30576e-06	5.67642e-05	UP	fibronectin leucine rich transmembrane protein 3 [Source:NCBI gene;Acc:100158214]	[GO:0005515:protein binding][GO:0016020:membrane][GO:0016021:integral component of membrane][GO:0050919:negative chemotaxis][GO:0005104:fibroblast growth factor receptor binding][GO:0042803:protein homodimerization activity][GO:0045499:chemorepellent activity][GO:0003345:proepicardium cell migration involved in pericardium morphogenesis][GO:0007411:axon guidance][GO:0007416:synapse assembly][GO:0…	-	-
ENSSSCG00000017952	12	52911919	52913821	1231	-	SAT2	17.4409	10.2336	10.5208	29.6265	38.0355	25.2865	328.565	238.926	230.069	507.255	645.511	463.826	402.359	-1.01914	0.49341	2.30582e-06	5.67642e-05	DOWN	spermidine/spermine N1-acetyltransferase family member 2 [Source:NCBI gene;Acc:100170117]	[GO:0005737:cytoplasm][GO:0016740:transferase activity][GO:0016746:transferase activity, transferring acyl groups][GO:0004145:diamine N-acetyltransferase activity][GO:0008080:N-acetyltransferase activity][GO:0019809:spermidine binding][GO:0032918:spermidine acetylation][GO:0004145:diamine N-acetyltransferase activity][GO:0009447:putrescine catabolic process][GO:0042802:identical protein binding][…	[ssc00330:Arginine and proline metabolism]	-
ENSSSCG00000011972	13	158889988	159191761	15624	+	FILIP1L	8.5911	17.6207	13.8068	5.97966	6.08175	7.28952	963.581	2449.31	1797.58	609.55	614.511	796.069	1205.1	1.36622	2.57795	2.57275e-06	6.22971e-05	UP	filamin A interacting protein 1 like [Source:NCBI gene;Acc:100157058]	-	-	-
ENSSSCG00000036317	6	51872805	51887119	5764	+	VASP	16.9617	7.2914	11.2556	31.5941	33.4213	24.3959	942.519	502.129	726.016	1595.59	1673.04	1319.93	1126.54	-1.07856	0.473502	2.5899e-06	6.26438e-05	DOWN	vasodilator stimulated phosphoprotein [Source:NCBI gene;Acc:110261011]	[GO:0005856:cytoskeleton][GO:0003779:actin binding][GO:0051289:protein homotetramerization][GO:0008154:actin polymerization or depolymerization][GO:0017124:SH3 domain binding][GO:0005737:cytoplasm][GO:0042995:cell projection][GO:0005522:profilin binding][GO:0001843:neural tube closure][GO:0007411:axon guidance][GO:0030036:actin cytoskeleton organization][GO:0030838:positive regulation of actin fi…	-	-
ENSSSCG00000030337	3	8408413	8419945	18785	+	NYAP1	1.45957	0.22653	0.612646	3.49101	3.66071	3.07648	172.707	33.2197	84.1499	375.432	390.224	354.448	235.03	-1.94425	0.259851	2.63776e-06	6.35933e-05	DOWN	neuronal tyrosine phosphorylated phosphoinositide-3-kinase adaptor 1 [Source:NCBI gene;Acc:100514396]	[GO:0014065:phosphatidylinositol 3-kinase signaling][GO:0048812:neuron projection morphogenesis][GO:0014065:phosphatidylinositol 3-kinase signaling][GO:0048812:neuron projection morphogenesis][GO:0014065:phosphatidylinositol 3-kinase signaling][GO:0048812:neuron projection morphogenesis][GO:0016301:kinase activity][GO:0016310:phosphorylation]	-	-
ENSSSCG00000005628	1	268389483	268402517	8255	-	ST6GALNAC4	7.05307	3.06737	4.74268	12.9571	14.0101	10.3989	566.565	305.366	442.234	945.963	1013.85	813.34	681.22	-1.07523	0.474596	2.69617e-06	6.479e-05	DOWN	ST6 N-acetylgalactosaminide alpha-2,6-sialyltransferase 4 [Source:NCBI gene;Acc:396676]	[GO:0006486:protein glycosylation][GO:0008373:sialyltransferase activity][GO:0016020:membrane][GO:0016021:integral component of membrane][GO:0016740:transferase activity][GO:0016757:transferase activity, transferring glycosyl groups][GO:0005794:Golgi apparatus][GO:0097503:sialylation][GO:0008373:sialyltransferase activity][GO:0006486:protein glycosylation][GO:0008373:sialyltransferase activity][G…	[ssc00604:Glycosphingolipid biosynthesis - ganglio series]	-
ENSSSCG00000005000	1	175334141	175445650	23227	+	FANCM	2.44008	2.93168	2.97046	1.63236	1.60648	1.84902	324.353	482.963	458.348	197.207	192.377	239.314	315.76	1.00693	2.00963	2.7864e-06	6.68133e-05	UP	FA complementation group M [Source:NCBI gene;Acc:100155917]	[GO:0003677:DNA binding][GO:0016787:hydrolase activity][GO:0005524:ATP binding][GO:0004518:nuclease activity][GO:0090305:nucleic acid phosphodiester bond hydrolysis][GO:0003682:chromatin binding][GO:0000712:resolution of meiotic recombination intermediates][GO:0031297:replication fork processing][GO:1902527:positive regulation of protein monoubiquitination][GO:0005654:nucleoplasm][GO:0043240:Fanc…	[ssc03460:Fanconi anemia pathway]	-
ENSSSCG00000010872	10	16441447	16741750	15052	-	AKT3	0.56949	1.05696	0.538688	2.41845	2.49706	2.59778	50.5485	116.269	55.5031	195.098	199.671	224.511	140.267	-1.49236	0.355431	2.8031e-06	6.7141e-05	DOWN	AKT serine/threonine kinase 3 [Source:NCBI gene;Acc:100513811]	[GO:0004672:protein kinase activity][GO:0005524:ATP binding][GO:0006468:protein phosphorylation][GO:0004674:protein serine/threonine kinase activity][GO:0035556:intracellular signal transduction][GO:0000166:nucleotide binding][GO:0016301:kinase activity][GO:0016310:phosphorylation][GO:0016740:transferase activity][GO:0004672:protein kinase activity][GO:0005524:ATP binding][GO:0006468:protein phos…	[ssc04010:MAPK signaling pathway][ssc04012:ErbB signaling pathway][ssc04062:Chemokine signaling pathway][ssc04066:HIF-1 signaling pathway][ssc04150:mTOR signaling pathway][ssc04151:PI3K-Akt signaling pathway][ssc04210:Apoptosis][ssc04370:VEGF signaling pathway][ssc04380:Osteoclast differentiation][ssc04510:Focal adhesion][ssc04530:Tight junction][ssc04620:Toll-like receptor signaling pathway][ssc…	-
ENSSSCG00000001439	7	24227573	24229776	2259	-	GPSM3	2.38841	0.88234	1.51807	5.71021	6.27975	4.44564	55.814	25.5536	41.1797	121.277	132.202	101.153	79.53	-1.52088	0.348474	2.82821e-06	6.75965e-05	DOWN	G protein signaling modulator 3 [Source:NCBI gene;Acc:100144533]	[GO:0005515:protein binding][GO:0030695:GTPase regulator activity][GO:0050790:regulation of catalytic activity][GO:0002690:positive regulation of leukocyte chemotaxis][GO:0050729:positive regulation of inflammatory response][GO:1900017:positive regulation of cytokine production involved in inflammatory response][GO:0005886:plasma membrane][GO:0005515:protein binding][GO:0030695:GTPase regulator a…	-	-
ENSSSCG00000027890	3	9821272	9847024	11237	-	-	0.569735	0.435748	0.573689	1.47131	1.81372	1.81352	33.699	31.942	39.3893	79.0939	96.6442	104.443	64.2019	-1.41145	0.375935	3.12218e-06	7.39841e-05	DOWN	RAS p21 protein activator 4B [Source:NCBI gene;Acc:100624152]	[GO:0007165:signal transduction][GO:0005096:GTPase activator activity][GO:0035556:intracellular signal transduction][GO:0043087:regulation of GTPase activity][GO:0046580:negative regulation of Ras protein signal transduction][GO:0005543:phospholipid binding][GO:0071277:cellular response to calcium ion][GO:0043547:positive regulation of GTPase activity][GO:0007165:signal transduction][GO:0005096:G…	-	-
ENSSSCG00000004628	1	119956596	120009372	14282	-	TMOD2	1.06213	1.10282	1.09602	0.647215	0.610904	0.625997	139.008	178.875	166.509	76.9847	72.0273	79.7714	118.863	1.08022	2.11436	3.1282e-06	7.40475e-05	UP	tropomodulin 2 [Source:NCBI gene;Acc:100157165]	[GO:0005523:tropomyosin binding][GO:0051694:pointed-end actin filament capping][GO:0007270:neuron-neuron synaptic transmission][GO:0007611:learning or memory][GO:0045745:positive regulation of G protein-coupled receptor signaling pathway][GO:0005523:tropomyosin binding][GO:0051694:pointed-end actin filament capping][GO:0005523:tropomyosin binding][GO:0051694:pointed-end actin filament capping][GO…	-	-
ENSSSCG00000024009	6	78730206	78733740	1918	-	CAMK2N1	6.31447	3.79332	4.49284	12.6897	14.0678	9.15054	185.345	137.99	153.081	338.522	371.989	261.519	241.407	-1.02586	0.491119	3.18631e-06	7.5102e-05	DOWN	calcium/calmodulin dependent protein kinase II inhibitor 1 [Source:NCBI gene;Acc:100515264]	[GO:0004860:protein kinase inhibitor activity][GO:0008427:calcium-dependent protein kinase inhibitor activity][GO:0019901:protein kinase binding][GO:0006469:negative regulation of protein kinase activity][GO:0008285:negative regulation of cell population proliferation][GO:0010628:positive regulation of gene expression][GO:0045786:negative regulation of cell cycle][GO:0045861:negative regulation o…	-	-
ENSSSCG00000037099	2	60392159	60396381	1554	-	ANKLE1	7.57212	4.8986	5.0588	3.56176	2.63848	3.12536	180.079	144.378	139.653	76.9847	56.5278	72.3699	111.665	1.17424	2.25674	3.22768e-06	7.58684e-05	UP	ankyrin repeat and LEM domain containing 1 [Source:NCBI gene;Acc:100620785]	[GO:0005515:protein binding][GO:0004519:endonuclease activity][GO:0090305:nucleic acid phosphodiester bond hydrolysis][GO:0006611:protein export from nucleus][GO:0045950:negative regulation of mitotic recombination][GO:1905453:regulation of myeloid progenitor cell differentiation][GO:1905456:regulation of lymphoid progenitor cell differentiation][GO:2001022:positive regulation of response to DNA …	-	-
ENSSSCG00000027160	6	115351663	115384373	6402	+	DSG3	0.472944	0.568228	0.472291	0.106591	0.196269	0.172418	46.3361	68.9948	53.7127	9.49127	17.323	16.4477	35.3843	1.9484	3.85946	3.33868e-06	7.81943e-05	UP	desmoglein 3 [Source:NCBI gene;Acc:100625733]	[GO:0016020:membrane][GO:0005509:calcium ion binding][GO:0007156:homophilic cell adhesion via plasma membrane adhesion molecules][GO:0007155:cell adhesion][GO:0005886:plasma membrane][GO:0016021:integral component of membrane]	-	-
ENSSSCG00000035424	8	23873398	23875795	2398	+	-	0.258265	0.168557	0.210148	1.13827	1.32375	1.12776	9.47785	7.66609	8.95211	37.9651	43.7634	40.2969	24.6869	-2.21867	0.214839	3.38476e-06	7.89396e-05	DOWN		[GO:0016020:membrane][GO:0016021:integral component of membrane]	-	-
ENSSSCG00000002129	7	77814776	77887875	3543	-	RPGRIP1	0.504981	0.304224	0.398254	1.49803	1.49325	1.29293	27.3804	20.4429	25.0659	73.821	72.939	68.258	47.9845	-1.55197	0.341045	3.4478e-06	8.00728e-05	DOWN	RPGR interacting protein 1 [Source:NCBI gene;Acc:100155563]	[GO:0007601:visual perception][GO:0042462:eye photoreceptor cell development][GO:0032391:photoreceptor connecting cilium][GO:0060041:retina development in camera-type eye][GO:0061351:neural precursor cell proliferation][GO:0005929:cilium][GO:0005930:axoneme][GO:0097730:non-motile cilium]	-	-
ENSSSCG00000006383	4	90051204	90080747	11319	-	VANGL2	0.396555	0.269596	0.346873	0.995258	1.23859	0.945324	37.9114	31.942	38.4941	86.476	106.673	87.9953	64.9154	-1.36974	0.38696	3.76608e-06	8.65573e-05	DOWN	VANGL planar cell polarity protein 2 [Source:NCBI gene;Acc:100158100]	[GO:0016021:integral component of membrane][GO:0007275:multicellular organism development][GO:0016020:membrane][GO:0005886:plasma membrane][GO:0005886:plasma membrane][GO:0001736:establishment of planar polarity][GO:0001736:establishment of planar polarity][GO:0001843:neural tube closure][GO:0001942:hair follicle development][GO:0001947:heart looping][GO:0003149:membranous septum morphogenesis][G…	-	-
ENSSSCG00000039107	1	130651701	130728975	73784	-	-	4.23404	5.83769	4.50644	2.61014	3.01583	3.1611	655.024	1119.25	809.271	366.996	420.311	476.161	641.169	1.02982	2.04176	3.96903e-06	9.06575e-05	UP	kinetochore scaffold 1 [Source:NCBI gene;Acc:100626221]	[GO:0008608:attachment of spindle microtubules to kinetochore][GO:0034501:protein localization to kinetochore][GO:0008608:attachment of spindle microtubules to kinetochore][GO:0034501:protein localization to kinetochore][GO:0008608:attachment of spindle microtubules to kinetochore][GO:0034501:protein localization to kinetochore][GO:0008608:attachment of spindle microtubules to kinetochore][GO:003…	-	-
ENSSSCG00000025965	16	54254227	54303544	5532	-	SPDL1	11.7826	19.0897	14.1973	8.29559	8.51978	8.81607	659.237	1323.68	922.068	421.834	429.429	480.273	706.086	1.12403	2.17955	4.11241e-06	9.3355e-05	UP	spindle apparatus coiled-coil protein 1 [Source:NCBI gene;Acc:100510938]	[GO:0007094:mitotic spindle assembly checkpoint][GO:0034501:protein localization to kinetochore][GO:0005634:nucleus][GO:0005737:cytoplasm][GO:0007049:cell cycle][GO:0051301:cell division][GO:0005815:microtubule organizing center][GO:0005856:cytoskeleton][GO:0005694:chromosome][GO:0000922:spindle pole][GO:0000776:kinetochore][GO:0000777:condensed chromosome kinetochore][GO:0007080:mitotic metaphas…	-	-
ENSSSCG00000035934	1	182101620	182204311	26736	-	TXNDC16	1.1709	1.18267	0.993577	0.68603	0.47333	0.596257	132.69	166.099	130.701	70.6572	48.3221	65.7909	102.377	1.21536	2.32198	4.20223e-06	9.50376e-05	UP	thioredoxin domain containing 16 [Source:NCBI gene;Acc:100516586]	[GO:0045454:cell redox homeostasis][GO:0016020:membrane][GO:0016021:integral component of membrane][GO:0005623:cell][GO:0045454:cell redox homeostasis][GO:0016020:membrane][GO:0016021:integral component of membrane][GO:0005788:endoplasmic reticulum lumen][GO:0045454:cell redox homeostasis][GO:0016020:membrane][GO:0016021:integral component of membrane][GO:0005623:cell][GO:0045454:cell redox homeo…	-	-
ENSSSCG00000004856	1	145911445	146008224	28928	-	NFATC1	0.313409	0.275351	0.200091	0.779202	0.780026	0.921676	41.0707	44.7188	30.4372	92.8035	92.0855	117.601	69.7861	-1.39355	0.380628	4.33942e-06	9.80063e-05	DOWN	nuclear factor of activated T cells 1 [Source:NCBI gene;Acc:397318]	[GO:0003700:DNA-binding transcription factor activity][GO:0006355:regulation of transcription, DNA-templated][GO:0003677:DNA binding][GO:0003700:DNA-binding transcription factor activity][GO:0006355:regulation of transcription, DNA-templated][GO:0003677:DNA binding][GO:0000978:RNA polymerase II proximal promoter sequence-specific DNA binding][GO:0045944:positive regulation of transcription by RNA…	[ssc04010:MAPK signaling pathway][ssc04310:Wnt signaling pathway][ssc04380:Osteoclast differentiation][ssc04650:Natural killer cell mediated cytotoxicity][ssc04660:T cell receptor signaling pathway][ssc04662:B cell receptor signaling pathway][ssc05161:Hepatitis B][ssc05166:HTLV-I infection][ssc05321:Inflammatory bowel disease (IBD)]	RHD
ENSSSCG00000006289	4	81403265	81485066	13177	+	F5	1.03698	1.0686	1.25234	0.420953	0.541996	0.671193	120.053	153.322	168.3	44.2926	56.5278	75.6595	103.026	1.31659	2.49076	4.63082e-06	0.000103952	UP	coagulation factor V [Source:NCBI gene;Acc:397217]	[GO:0005507:copper ion binding][GO:0007596:blood coagulation][GO:0046872:metal ion binding][GO:0008015:blood circulation][GO:0005615:extracellular space][GO:0031091:platelet alpha granule][GO:0005507:copper ion binding][GO:0007596:blood coagulation][GO:0016020:membrane][GO:0016021:integral component of membrane][GO:0046872:metal ion binding]	[ssc04610:Complement and coagulation cascades]	-
ENSSSCG00000024750	6	28293960	28348184	2097	-	GFOD2	12.3057	6.26442	6.56051	21.1881	21.6972	17.4495	394.91	249.148	244.393	617.987	627.276	545.242	446.493	-1.01039	0.496413	4.71864e-06	0.000105506	DOWN	glucose-fructose oxidoreductase domain containing 2 [Source:NCBI gene;Acc:100623376]	[GO:0016491:oxidoreductase activity][GO:0055114:oxidation-reduction process][GO:0031012:extracellular matrix][GO:0030198:extracellular matrix organization][GO:0030198:extracellular matrix organization][GO:0031012:extracellular matrix]	-	-
ENSSSCG00000026559	3	86254211	86537102	13185	-	EML6	0.133778	0.161188	0.0828963	0.521579	0.672498	0.54473	13.6902	20.4429	9.84733	48.5109	61.9982	54.2775	34.7945	-1.93642	0.261263	4.96581e-06	0.000110431	DOWN	EMAP like 6 [Source:NCBI gene;Acc:100516074]	[GO:0005515:protein binding][GO:0008017:microtubule binding][GO:0005515:protein binding]	-	-
ENSSSCG00000037159	12	48469239	48486728	4925	-	MNT	3.21362	1.39521	2.33293	5.26518	6.48566	6.01778	242.212	130.323	204.108	360.668	440.369	441.621	303.217	-1.1038	0.465289	5.25948e-06	0.000115501	DOWN	MAX network transcriptional repressor [Source:NCBI gene;Acc:100512629]	[GO:0046983:protein dimerization activity][GO:0000977:RNA polymerase II regulatory region sequence-specific DNA binding][GO:0001227:DNA-binding transcription repressor activity, RNA polymerase II-specific][GO:0003677:DNA binding][GO:0003682:chromatin binding][GO:0003700:DNA-binding transcription factor activity][GO:0000122:negative regulation of transcription by RNA polymerase II][GO:0006355:regu…	-	bHLH
ENSSSCG00000038186	8	76270626	76281482	7466	+	TIGD4	1.6344	1.50107	1.12287	3.30467	3.9511	3.28389	102.15	116.269	81.4642	187.716	222.464	199.84	151.651	-1.03302	0.488687	5.28519e-06	0.000115939	DOWN	tigger transposable element derived 4 [Source:NCBI gene;Acc:397327]	[GO:0003677:DNA binding][GO:0003676:nucleic acid binding][GO:0005634:nucleus][GO:0003677:DNA binding][GO:0003676:nucleic acid binding][GO:0005634:nucleus]	-	-
ENSSSCG00000005301	1	235895615	235907128	13130	-	FAM214B	3.47004	1.68956	2.52774	6.02851	7.26961	5.56622	199.035	120.102	168.3	314.266	375.636	310.862	248.033	-1.03318	0.488632	5.50897e-06	0.000120253	DOWN	family with sequence similarity 214 member B [Source:NCBI gene;Acc:100624931]	[GO:0005634:nucleus]	-	-
ENSSSCG00000024743	12	24204638	24204940	303	-	PRR15L	39.9708	12.4506	17.962	84.3297	94.7241	56.6482	185.345	71.5501	96.6828	355.395	395.694	255.762	226.738	-1.50635	0.352001	5.59218e-06	0.000121829	DOWN	proline rich 15 like [Source:NCBI gene;Acc:100626612]	-	-	-
ENSSSCG00000023229	13	123873348	123930339	8128	-	ETV5	0.328308	0.0803514	0.300533	0.97671	1.13586	1.31658	21.0619	6.3884	22.3803	56.9476	65.6451	82.2386	42.4436	-2.01016	0.248245	5.71111e-06	0.000123812	DOWN	ETS variant 5 [Source:NCBI gene;Acc:100623208]	[GO:0003700:DNA-binding transcription factor activity][GO:0043565:sequence-specific DNA binding][GO:0006355:regulation of transcription, DNA-templated][GO:0005634:nucleus][GO:0003677:DNA binding][GO:0005886:plasma membrane][GO:0000977:RNA polymerase II regulatory region sequence-specific DNA binding][GO:0001228:DNA-binding transcription activator activity, RNA polymerase II-specific][GO:0044212:t…	[ssc05202:Transcriptional misregulation in cancer]	ETS
ENSSSCG00000014983	9	33261443	33308047	3397	-	MMP20	0.952083	1.13038	1.12744	0.468724	0.253082	0.406175	49.4954	72.8278	68.0361	22.1463	11.8526	20.5596	40.8196	1.80478	3.49375	5.75308e-06	0.000124599	UP	matrix metallopeptidase 20 [Source:NCBI gene;Acc:396939]	[GO:0008270:zinc ion binding][GO:0006508:proteolysis][GO:0004222:metalloendopeptidase activity][GO:0008237:metallopeptidase activity][GO:0031012:extracellular matrix][GO:0005576:extracellular region][GO:0005615:extracellular space][GO:0016787:hydrolase activity][GO:0046872:metal ion binding][GO:0008233:peptidase activity][GO:0004222:metalloendopeptidase activity][GO:0030198:extracellular matrix o…	-	-
ENSSSCG00000010198	14	61087610	61128294	17794	+	BMS1	12.0924	18.5663	17.6897	8.55244	8.41633	10.6599	1317.42	2506.81	2237.13	846.832	826.035	1130.78	1477.5	1.11176	2.16109	6.19366e-06	0.000132843	UP	BMS1 ribosome biogenesis factor [Source:NCBI gene;Acc:100157879]	[GO:0005634:nucleus][GO:0005525:GTP binding][GO:0042254:ribosome biogenesis][GO:0003924:GTPase activity][GO:0005525:GTP binding][GO:0000462:maturation of SSU-rRNA from tricistronic rRNA transcript (SSU-rRNA, 5.8S rRNA, LSU-rRNA)][GO:0034511:U3 snoRNA binding][GO:0030686:90S preribosome][GO:0005634:nucleus][GO:0005525:GTP binding][GO:0042254:ribosome biogenesis][GO:0005634:nucleus][GO:0005525:GTP …	[ssc03008:Ribosome biogenesis in eukaryotes]	-
ENSSSCG00000004549	1	107259352	107296524	2038	+	RBPMS2	1.85708	1.48749	1.78034	4.20405	4.80254	4.4142	57.9202	57.4956	64.4552	119.168	134.937	134.049	94.6709	-1.10757	0.464076	6.2428e-06	0.000133731	DOWN	RNA binding protein, mRNA processing factor 2 [Source:NCBI gene;Acc:100515517]	[GO:0003676:nucleic acid binding][GO:0003723:RNA binding][GO:0042803:protein homodimerization activity][GO:0005737:cytoplasm][GO:0003729:mRNA binding][GO:0003729:mRNA binding][GO:0051151:negative regulation of smooth muscle cell differentiation][GO:0051151:negative regulation of smooth muscle cell differentiation][GO:0005737:cytoplasm]	-	-
ENSSSCG00000032936	5	677709	680691	2199	-	PIM3	11.9539	4.07447	6.5312	23.6878	21.3223	18.397	402.282	169.932	255.135	724.5	646.422	602.809	466.847	-1.25181	0.419921	6.26731e-06	0.000133904	DOWN	Pim-3 proto-oncogene, serine/threonine kinase [Source:NCBI gene;Acc:100521016]	[GO:0004672:protein kinase activity][GO:0005524:ATP binding][GO:0006468:protein phosphorylation][GO:0004674:protein serine/threonine kinase activity][GO:0043066:negative regulation of apoptotic process][GO:0000166:nucleotide binding][GO:0016301:kinase activity][GO:0016310:phosphorylation][GO:0005737:cytoplasm][GO:0016740:transferase activity][GO:0007346:regulation of mitotic cell cycle][GO:006117…	-	-
ENSSSCG00000021724	12	6775714	6803003	3595	-	KIF19	1.95242	0.599647	1.17748	3.71199	4.30458	3.77663	107.416	40.8858	75.1978	185.607	213.347	202.307	137.46	-1.41975	0.373778	6.27906e-06	0.000134026	DOWN	kinesin family member 19 [Source:NCBI gene;Acc:100623453]	[GO:0005524:ATP binding][GO:0003777:microtubule motor activity][GO:0007018:microtubule-based movement][GO:0008017:microtubule binding][GO:0000166:nucleotide binding][GO:0016887:ATPase activity][GO:0003774:motor activity][GO:0008574:ATP-dependent microtubule motor activity, plus-end-directed][GO:0005874:microtubule][GO:0008017:microtubule binding][GO:0003777:microtubule motor activity][GO:0007018:…	-	-
ENSSSCG00000012492	X	82871728	82925883	13385	+	DRP2	0.406165	0.503659	0.575056	1.37243	1.46594	1.332	47.3892	72.8278	77.8834	145.533	154.084	151.319	108.173	-1.186	0.439521	6.38382e-06	0.000136131	DOWN	dystrophin related protein 2 [Source:NCBI gene;Acc:100517071]	[GO:0008270:zinc ion binding][GO:0005515:protein binding][GO:0046872:metal ion binding][GO:0008270:zinc ion binding][GO:0005515:protein binding][GO:0046872:metal ion binding][GO:0005886:plasma membrane][GO:0008270:zinc ion binding][GO:0005515:protein binding][GO:0046872:metal ion binding]	-	-
ENSSSCG00000011888	13	139974453	140074173	22898	+	GPR156	0.623148	0.634947	0.726425	1.65348	1.80883	1.96856	51.6016	65.1617	69.8265	124.441	134.937	158.72	100.781	-1.16469	0.446059	6.45851e-06	0.000137327	DOWN	G protein-coupled receptor 156 [Source:NCBI gene;Acc:100522832]	[GO:0016021:integral component of membrane][GO:0007186:G protein-coupled receptor signaling pathway][GO:0004930:G protein-coupled receptor activity][GO:0004965:G protein-coupled GABA receptor activity][GO:0016020:membrane][GO:0007214:gamma-aminobutyric acid signaling pathway][GO:0004965:G protein-coupled GABA receptor activity][GO:0038039:G protein-coupled receptor heterodimeric complex][GO:00160…	[ssc04080:Neuroactive ligand-receptor interaction]	-
ENSSSCG00000003211	6	55238579	55246688	7330	+	NR1H2	11.8192	4.43574	7.69527	21.4994	22.217	18.263	645.547	300.255	487.89	1067.24	1093.17	971.238	760.891	-1.1252	0.458438	6.85735e-06	0.000144697	DOWN	nuclear receptor subfamily 1 group H member 2 [Source:NCBI gene;Acc:100525290]	[GO:0008270:zinc ion binding][GO:0003700:DNA-binding transcription factor activity][GO:0043565:sequence-specific DNA binding][GO:0006355:regulation of transcription, DNA-templated][GO:0005634:nucleus][GO:0003677:DNA binding][GO:0003707:steroid hormone receptor activity][GO:0045944:positive regulation of transcription by RNA polymerase II][GO:0005634:nucleus][GO:0046872:metal ion binding][GO:00434…	-	THR-like
ENSSSCG00000018078	MT	8203	8890	688	+	COX2	5356.04	10326.4	11362.2	3547.97	3555.19	5466.48	56393.2	134746	138868	33951.3	33721.5	56040.7	75620	1.41548	2.66749	7.0913e-06	0.000148924	UP	cytochrome c oxidase subunit II [Source:NCBI gene;Acc:808504]	[GO:0016020:membrane][GO:0004129:cytochrome-c oxidase activity][GO:0016021:integral component of membrane][GO:0005507:copper ion binding][GO:0022900:electron transport chain][GO:0016491:oxidoreductase activity][GO:0055114:oxidation-reduction process][GO:0046872:metal ion binding][GO:0005739:mitochondrion][GO:0005743:mitochondrial inner membrane][GO:0070469:respirasome][GO:1902600:proton transmemb…	[ssc00190:Oxidative phosphorylation][ssc04260:Cardiac muscle contraction][ssc04932:Non-alcoholic fatty liver disease (NAFLD)][ssc05010:Alzheimer's disease][ssc05012:Parkinson's disease][ssc05016:Huntington's disease]	-
ENSSSCG00000006127	4	46787470	46903999	14623	+	NBN	17.7321	30.4781	25.7109	14.3925	13.6265	14.3304	1103.64	2350.93	1857.56	814.14	764.036	868.439	1293.13	1.11803	2.1705	7.21419e-06	0.000151218	UP	nibrin [Source:NCBI gene;Acc:100153233]	[GO:0005634:nucleus][GO:0005515:protein binding][GO:0006281:DNA repair][GO:0000723:telomere maintenance][GO:0006974:cellular response to DNA damage stimulus][GO:0007093:mitotic cell cycle checkpoint][GO:0006302:double-strand break repair][GO:0030870:Mre11 complex][GO:0007095:mitotic G2 DNA damage checkpoint][GO:0007049:cell cycle][GO:0000781:chromosome, telomeric region][GO:0051321:meiotic cell c…	[ssc03440:Homologous recombination]	-
ENSSSCG00000021384	12	36498142	36641339	20400	+	BRIP1	4.81266	6.41791	5.86866	3.50299	3.10802	3.85994	462.308	764.053	654.4	305.83	268.963	361.027	469.43	1.00541	2.00751	7.62159e-06	0.000158707	UP	BRCA1 interacting protein C-terminal helicase 1 [Source:NCBI gene;Acc:100525359]	[GO:0003677:DNA binding][GO:0016818:hydrolase activity, acting on acid anhydrides, in phosphorus-containing anhydrides][GO:0003676:nucleic acid binding][GO:0005524:ATP binding][GO:0004003:ATP-dependent DNA helicase activity][GO:0008026:ATP-dependent helicase activity][GO:0006139:nucleobase-containing compound metabolic process][GO:0000166:nucleotide binding][GO:0005634:nucleus][GO:0005634:nucleus…	[ssc03460:Fanconi anemia pathway]	-
ENSSSCG00000015894	15	68660848	68744249	9420	-	DPP4	2.01446	1.87268	1.54961	0.708788	1.07373	0.99113	125.318	144.378	111.901	40.0742	60.1747	60.0342	90.3134	1.24094	2.36352	7.82357e-06	0.000162187	UP	dipeptidyl peptidase 4 [Source:NCBI gene;Acc:397492]	[GO:0004252:serine-type endopeptidase activity][GO:0006508:proteolysis][GO:0008236:serine-type peptidase activity][GO:0005576:extracellular region][GO:0016020:membrane][GO:0016021:integral component of membrane][GO:0016787:hydrolase activity][GO:0007155:cell adhesion][GO:0005886:plasma membrane][GO:0030054:cell junction][GO:0008233:peptidase activity][GO:0042803:protein homodimerization activity]…	[ssc04974:Protein digestion and absorption]	-
ENSSSCG00000028471	8	27998300	28072201	2983	+	DTHD1	0.668986	0.76784	0.996718	2.71972	2.39433	2.49775	30.5397	43.4412	52.8175	112.841	98.4677	111.022	74.8548	-1.3401	0.394993	7.82532e-06	0.000162187	DOWN	death domain containing 1 [Source:NCBI gene;Acc:100521908]	[GO:0005515:protein binding][GO:0007165:signal transduction]	-	-
ENSSSCG00000021706	10	23444998	23491185	30735	-	KIF21B	2.63363	1.10066	1.67489	4.27642	5.16566	4.08868	360.158	186.541	265.878	531.511	636.393	544.419	420.817	-1.07277	0.475405	8.09394e-06	0.000166826	DOWN	kinesin family member 21B [Source:NCBI gene;Acc:100622057]	[GO:0005524:ATP binding][GO:0005515:protein binding][GO:0003777:microtubule motor activity][GO:0007018:microtubule-based movement][GO:0008017:microtubule binding][GO:0000166:nucleotide binding][GO:0005524:ATP binding][GO:0005515:protein binding][GO:0003777:microtubule motor activity][GO:0007018:microtubule-based movement][GO:0008017:microtubule binding][GO:0000166:nucleotide binding][GO:0005524:A…	-	-
ENSSSCG00000031421	6	7650493	7661308	560	-	DYNLRB2	17.0805	8.42083	10.7986	39.8064	36.727	23.4562	146.38	89.4377	107.425	310.048	283.551	195.728	188.762	-1.1967	0.436272	8.13929e-06	0.000167465	DOWN	dynein light chain roadblock-type 2 [Source:NCBI gene;Acc:102165562]	[GO:0007018:microtubule-based movement][GO:0005868:cytoplasmic dynein complex][GO:0005737:cytoplasm][GO:0005856:cytoskeleton][GO:0005874:microtubule][GO:0003774:motor activity][GO:0030286:dynein complex][GO:0045505:dynein intermediate chain binding]	-	-
ENSSSCG00000011495	13	45620368	45789113	16322	-	PRICKLE2	0.224775	0.165037	0.182244	0.0265358	0.0462895	0.0321926	29.4866	26.8313	27.7516	3.16376	5.47043	4.11193	16.1359	2.71258	6.55493	8.38792e-06	0.0001716	UP	prickle planar cell polarity protein 2 [Source:NCBI gene;Acc:100520050]	[GO:0008270:zinc ion binding][GO:0046872:metal ion binding][GO:0008270:zinc ion binding][GO:0046872:metal ion binding][GO:0005737:cytoplasm]	[ssc04310:Wnt signaling pathway]	-
ENSSSCG00000000411	5	22400548	22410479	14837	+	NAB2	1.2773	0.367779	0.613116	2.4245	2.73359	2.18664	125.318	44.7188	69.8265	216.19	241.611	208.886	151.092	-1.4693	0.361157	8.53839e-06	0.000174036	DOWN	NGFI-A binding protein 2 [Source:NCBI gene;Acc:100157578]	[GO:0006355:regulation of transcription, DNA-templated][GO:0005634:nucleus][GO:0140110:transcription regulator activity][GO:0045892:negative regulation of transcription, DNA-templated][GO:0005634:nucleus][GO:0003712:transcription coregulator activity][GO:0006355:regulation of transcription, DNA-templated][GO:0008134:transcription factor binding][GO:0042802:identical protein binding][GO:0001958:en…	-	-
ENSSSCG00000006307	4	83322173	83404102	8762	-	RCSD1	0.873899	0.928858	0.713114	1.99458	2.30359	2.06265	73.7166	97.1037	69.8265	152.915	175.054	169.411	123.004	-1.05746	0.480478	8.62473e-06	0.000175634	DOWN	RCSD domain containing 1 [Source:NCBI gene;Acc:100152372]	[GO:0051015:actin filament binding][GO:0071474:cellular hyperosmotic response]	-	-
ENSSSCG00000004193	1	31722508	31797460	24104	-	ENPP1	2.80522	4.15285	3.80174	1.79047	2.11235	2.26361	345.415	633.73	543.393	200.371	234.317	271.387	371.436	1.10607	2.15258	8.86424e-06	0.000179685	UP	ectonucleotide pyrophosphatase/phosphodiesterase 1 [Source:NCBI gene;Acc:100037271]	[GO:0016787:hydrolase activity][GO:0046872:metal ion binding][GO:0003676:nucleic acid binding][GO:0006955:immune response][GO:0003824:catalytic activity][GO:0005044:scavenger receptor activity][GO:0030247:polysaccharide binding][GO:0016020:membrane][GO:0016021:integral component of membrane][GO:0006897:endocytosis][GO:0004527:exonuclease activity][GO:0004528:phosphodiesterase I activity][GO:00045…	[ssc00230:Purine metabolism][ssc00500:Starch and sucrose metabolism][ssc00740:Riboflavin metabolism][ssc00760:Nicotinate and nicotinamide metabolism][ssc00770:Pantothenate and CoA biosynthesis]	-
ENSSSCG00000008318	3	71593641	71622446	1277	-	VAX2	11.6395	5.80292	6.94537	21.2562	22.7346	15.9911	227.468	140.545	157.557	377.541	400.253	304.283	267.941	-1.03933	0.486554	9.19507e-06	0.000185205	DOWN	ventral anterior homeobox 2 [Source:NCBI gene;Acc:100739541]	[GO:0003700:DNA-binding transcription factor activity][GO:0043565:sequence-specific DNA binding][GO:0006355:regulation of transcription, DNA-templated][GO:0003677:DNA binding][GO:0006357:regulation of transcription by RNA polymerase II][GO:0007601:visual perception][GO:0048048:embryonic eye morphogenesis][GO:0005634:nucleus][GO:0001162:RNA polymerase II intronic transcription regulatory region se…	-	Homeobox
ENSSSCG00000009179	8	120820659	120879388	4132	-	MTTP	1.78195	1.61406	1.39033	0.678945	0.88027	0.908274	112.681	126.49	102.054	39.0196	50.1456	55.9222	81.0522	1.22353	2.33517	9.42359e-06	0.000189464	UP	microsomal triglyceride transfer protein [Source:NCBI gene;Acc:397381]	[GO:0006869:lipid transport][GO:0005319:lipid transporter activity][GO:0005548:phospholipid transporter activity][GO:0015914:phospholipid transport][GO:0005783:endoplasmic reticulum][GO:0005794:Golgi apparatus][GO:0042157:lipoprotein metabolic process][GO:0042632:cholesterol homeostasis][GO:0016323:basolateral plasma membrane][GO:0005548:phospholipid transporter activity][GO:0006497:protein lipid…	[ssc04975:Fat digestion and absorption]	-
ENSSSCG00000006147	4	51591299	51606374	3008	-	-	2.27917	3.26106	2.8246	1.44882	0.968817	0.878838	54.7609	97.1037	78.7786	31.6376	20.97	20.5596	50.6351	1.66235	3.16532	9.44265e-06	0.000189675	UP	solute carrier family 7 member 13-like [Source:NCBI gene;Acc:100156775]	[GO:0016020:membrane][GO:0055085:transmembrane transport][GO:0022857:transmembrane transporter activity][GO:0016021:integral component of membrane][GO:0003333:amino acid transmembrane transport][GO:1902475:L-alpha-amino acid transmembrane transport][GO:0015179:L-amino acid transmembrane transporter activity][GO:0015171:amino acid transmembrane transporter activity][GO:0006865:amino acid transport…	-	-
ENSSSCG00000031899	2	76417115	76422462	5439	-	-	0.738341	0.361409	0.558725	2.1152	2.27064	1.50018	31.5928	19.1652	27.7516	82.2576	87.5269	62.5013	51.7992	-1.55103	0.341267	9.52047e-06	0.000190892	DOWN	junctional sarcoplasmic reticulum protein 1 [Source:NCBI gene;Acc:110259372]	[GO:0003009:skeletal muscle contraction]	-	-
ENSSSCG00000006418	4	91373129	91402639	19025	-	-	0.679943	1.05899	0.735587	0.272434	0.25247	0.334641	46.3361	89.4377	58.1887	16.8734	15.4995	22.2044	41.4233	1.81648	3.52221	1.00751e-05	0.000201102	UP		[GO:0002218:activation of innate immune response][GO:0035458:cellular response to interferon-beta][GO:0002218:activation of innate immune response][GO:0035458:cellular response to interferon-beta][GO:0002218:activation of innate immune response][GO:0035458:cellular response to interferon-beta][GO:0002218:activation of innate immune response][GO:0035458:cellular response to interferon-beta][GO:000…	-	-
ENSSSCG00000023078	13	206074945	206094304	1711	-	WDR4	11.5828	4.44911	5.89052	3.94397	3.40131	2.6773	303.291	144.378	179.042	93.8581	80.2329	68.258	144.843	1.37529	2.5942	1.02321e-05	0.000203869	UP	WD repeat domain 4 [Source:NCBI gene;Acc:100620715]	[GO:0005515:protein binding][GO:0036265:RNA (guanine-N7)-methylation][GO:0005634:nucleus][GO:0005634:nucleus][GO:0005829:cytosol][GO:0016740:transferase activity][GO:0008168:methyltransferase activity][GO:0032259:methylation][GO:0008033:tRNA processing][GO:0030488:tRNA methylation][GO:0008176:tRNA (guanine-N7-)-methyltransferase activity][GO:0008176:tRNA (guanine-N7-)-methyltransferase activity][…	-	-
ENSSSCG00000005837	AEMK02000682.1	1063773	1079377	3708	-	FAM69B	35.4771	12.1396	19.2411	70.4605	71.4763	46.0483	1343.75	569.846	845.975	2425.55	2438.9	1698.23	1553.71	-1.24905	0.420724	1.02663e-05	0.000204368	DOWN	divergent protein kinase domain 1B [Source:NCBI gene;Acc:100513642]	[GO:0016020:membrane][GO:0016021:integral component of membrane]	-	-
ENSSSCG00000023681	14	140636964	140657623	2385	+	PWWP2B	0.432788	0.169476	0.422586	2.06642	1.66371	1.20333	15.7964	7.66609	17.9042	68.548	54.7043	42.7641	34.5638	-1.97274	0.254768	1.03426e-05	0.000205701	DOWN	PWWP domain containing 2B [Source:NCBI gene;Acc:100154915]	[GO:0005654:nucleoplasm]	-	-
ENSSSCG00000006462	4	93160678	93175961	3720	-	LRRC71	6.04891	2.78883	3.35956	11.7197	9.42207	8.85727	344.362	196.763	222.012	606.386	483.221	490.964	390.618	-1.04847	0.483481	1.04308e-05	0.000207269	DOWN	leucine rich repeat containing 71 [Source:NCBI gene;Acc:100158094]	[GO:0005515:protein binding]	-	-
ENSSSCG00000012122	X	10293684	10305030	6694	+	TCEANC	3.70771	3.67297	2.45664	9.09471	7.89006	8.14236	88.4599	108.603	68.0361	197.207	169.583	189.149	136.84	-1.07819	0.473622	1.05101e-05	0.000208657	DOWN	transcription elongation factor A N-terminal and central domain containing [Source:NCBI gene;Acc:100156439]	[GO:0005634:nucleus][GO:0006351:transcription, DNA-templated][GO:0005634:nucleus][GO:0006351:transcription, DNA-templated][GO:0005634:nucleus][GO:0006351:transcription, DNA-templated][GO:0005634:nucleus][GO:0006351:transcription, DNA-templated][GO:0005634:nucleus][GO:0006351:transcription, DNA-templated]	-	-
ENSSSCG00000010283	14	74937948	74968131	8448	-	SPOCK2	0.766056	0.410129	0.639888	1.87279	1.55294	1.52642	67.398	44.7188	65.3504	149.751	123.085	130.759	96.8437	-1.17408	0.443167	1.06289e-05	0.000210451	DOWN	SPARC (osteonectin), cwcv and kazal like domains proteoglycan 2 [Source:NCBI gene;Acc:100158017]	[GO:0005509:calcium ion binding][GO:0005515:protein binding][GO:0005615:extracellular space][GO:0005509:calcium ion binding][GO:0005518:collagen binding][GO:0050840:extracellular matrix binding][GO:0005539:glycosaminoglycan binding][GO:0050840:extracellular matrix binding][GO:0010811:positive regulation of cell-substrate adhesion][GO:0019800:peptide cross-linking via chondroitin 4-sulfate glycosa…	-	-
ENSSSCG00000040753	17	47884368	47888879	2299	-	-	0.448978	0.293026	0.263036	0	0	0	15.7964	12.7768	10.7425	0	0	0	6.55263	6.26591	76.9534	1.06765e-05	0.000211015	UP	WAP four-disulfide core domain 10A-like [Source:NCBI gene;Acc:100302697]	-	-	-
ENSSSCG00000039395	12	39768014	39782552	5097	+	GAS2L2	1.98324	0.562027	1.41415	4.08293	4.81509	4.20682	80.0351	28.109	66.2456	149.751	175.054	165.3	110.749	-1.4788	0.358787	1.15901e-05	0.000227248	DOWN	growth arrest specific 2 like 2 [Source:NCBI gene;Acc:100516757]	[GO:0005515:protein binding][GO:0008017:microtubule binding][GO:0005515:protein binding][GO:0008017:microtubule binding]	-	-
ENSSSCG00000001517	7	29816542	29819414	963	+	-	0.857487	0.27982	0.418637	2.44078	3.36499	2.9802	12.6371	5.11072	7.16169	32.6921	44.6752	42.7641	24.1735	-2.25972	0.208812	1.17317e-05	0.000229822	DOWN	gametogenetin-binding protein 1-like [Source:NCBI gene;Acc:100156231]	[GO:0007283:spermatogenesis][GO:0000266:mitochondrial fission][GO:0005737:cytoplasm]	-	-
ENSSSCG00000038257	17	2031253	2213182	3031	-	-	0.522173	0.555647	0.798048	1.92619	2.05095	2.33073	24.2212	31.942	42.9701	81.2031	85.7034	105.265	61.8842	-1.45013	0.365988	1.19828e-05	0.000234119	DOWN	sarcoglycan zeta [Source:NCBI gene;Acc:100157832]	[GO:0016021:integral component of membrane][GO:0016012:sarcoglycan complex][GO:0005886:plasma membrane]	-	-
ENSSSCG00000008727	8	5626495	5632643	3802	-	MSX1	1.35744	0.567	0.782012	3.17087	2.52214	2.29358	78.9821	40.8858	52.8175	167.679	132.202	129.937	100.417	-1.30799	0.403882	1.21789e-05	0.000237322	DOWN	msh homeobox 1 [Source:NCBI gene;Acc:100302364]	[GO:0043565:sequence-specific DNA binding][GO:0006355:regulation of transcription, DNA-templated][GO:0003677:DNA binding][GO:0005634:nucleus][GO:0005634:nucleus][GO:0000977:RNA polymerase II regulatory region sequence-specific DNA binding][GO:0000977:RNA polymerase II regulatory region sequence-specific DNA binding][GO:0000981:DNA-binding transcription factor activity, RNA polymerase II-specific]…	[ssc05166:HTLV-I infection]	Homeobox
ENSSSCG00000009832	14	32593712	32600693	4447	-	FAM109A	2.91677	0.812705	1.5445	6.84793	5.7572	4.62474	136.902	47.2742	84.1499	292.12	243.434	211.353	169.206	-1.47013	0.360949	1.23576e-05	0.00023975	DOWN	PH domain containing endocytic trafficking adaptor 1 [Source:NCBI gene;Acc:100156507]	[GO:0005829:cytosol][GO:0005802:trans-Golgi network][GO:0005769:early endosome][GO:0042147:retrograde transport, endosome to Golgi][GO:0001881:receptor recycling][GO:0007032:endosome organization][GO:0055037:recycling endosome][GO:0005829:cytosol][GO:0042803:protein homodimerization activity][GO:0001881:receptor recycling][GO:0007032:endosome organization][GO:0042147:retrograde transport, endosom…	-	-
ENSSSCG00000004252	1	44204802	44229674	2434	-	-	3.53396	5.14798	4.53416	2.36748	2.30947	2.49425	131.637	237.649	196.051	80.1485	77.4977	90.4624	135.574	1.18424	2.27244	1.40597e-05	0.000269004	UP	nephrocan-like [Source:NCBI gene;Acc:100520342]	[GO:0005515:protein binding][GO:0000122:negative regulation of transcription by RNA polymerase II][GO:0030198:extracellular matrix organization][GO:0030512:negative regulation of transforming growth factor beta receptor signaling pathway][GO:0005614:interstitial matrix][GO:0005615:extracellular space][GO:0031012:extracellular matrix]	-	-
ENSSSCG00000014039	2	80571409	80590669	10195	-	RGS14	7.05378	3.03307	3.77433	10.8853	11.7976	10.3068	762.44	406.303	473.567	1069.35	1148.79	1084.73	824.196	-1.00722	0.497503	1.40852e-05	0.000269229	DOWN	regulator of G protein signaling 14 [Source:NCBI gene;Acc:100524790]	[GO:0007165:signal transduction][GO:0005096:GTPase activator activity][GO:0035556:intracellular signal transduction][GO:0008017:microtubule binding][GO:0051301:cell division][GO:0030695:GTPase regulator activity][GO:0005092:GDP-dissociation inhibitor activity][GO:0007051:spindle organization][GO:0008277:regulation of G protein-coupled receptor signaling pathway][GO:0001965:G-protein alpha-subunit…	-	-
ENSSSCG00000022630	3	39251487	39261226	901	-	FLYWCH2	7.25557	2.24306	4.47444	17.3355	16.5881	11.2097	100.044	38.3304	71.6169	217.245	206.053	150.497	130.631	-1.44066	0.3684	1.41577e-05	0.000269947	DOWN	FLYWCH family member 2 [Source:NCBI gene;Acc:100627929]	-	-	-
ENSSSCG00000006888	4	122529983	122621379	1968	-	SLC44A3	0.944085	0.410772	0.793798	3.04365	2.78912	2.04723	28.4335	15.3322	27.7516	83.3122	75.6743	60.0342	48.423	-1.59387	0.331282	1.47491e-05	0.000279779	DOWN	solute carrier family 44 member 3 [Source:NCBI gene;Acc:100625692]	[GO:0016020:membrane][GO:0016021:integral component of membrane]	-	-
ENSSSCG00000015299	9	68544721	68570585	6257	-	STEAP4	0.0439913	0.301465	0.314103	0	0	0.00882068	4.21238	35.7751	34.9132	0	0	0.822386	12.6205	6.23454	75.2983	1.48108e-05	0.000280708	UP	STEAP4 metalloreductase [Source:NCBI gene;Acc:100310802]	[GO:0016020:membrane][GO:0016021:integral component of membrane][GO:0005886:plasma membrane][GO:0022900:electron transport chain][GO:0005768:endosome][GO:0055114:oxidation-reduction process][GO:0008823:cupric reductase activity][GO:0008823:cupric reductase activity][GO:0009055:electron transfer activity][GO:0020037:heme binding][GO:0052851:ferric-chelate reductase (NADPH) activity][GO:0052851:fer…	-	-
ENSSSCG00000021581	13	122233066	122250062	19997	-	CLCN2	1.36227	0.795284	1.06168	2.21709	3.05078	2.57612	114.787	83.0493	103.845	169.788	231.581	211.353	152.401	-1.01919	0.493392	1.58849e-05	0.000298259	DOWN	chloride voltage-gated channel 2 [Source:NCBI gene;Acc:397147]	[GO:0016020:membrane][GO:0055085:transmembrane transport][GO:0006821:chloride transport][GO:0005247:voltage-gated chloride channel activity][GO:0016021:integral component of membrane][GO:0005887:integral component of plasma membrane][GO:0006811:ion transport][GO:1902476:chloride transmembrane transport][GO:0016020:membrane][GO:0055085:transmembrane transport][GO:0006821:chloride transport][GO:000…	[ssc04978:Mineral absorption]	-
ENSSSCG00000040834	14	99801736	99804448	2511	-	-	4.50846	4.95571	5.09726	2.00448	2.50847	2.09345	60.0264	81.7716	78.7786	24.2555	30.0874	27.1387	50.343	1.43269	2.69949	1.62252e-05	0.00030362	UP		[GO:0016020:membrane][GO:0016021:integral component of membrane][GO:0016020:membrane][GO:0016021:integral component of membrane][GO:0016020:membrane][GO:0016021:integral component of membrane][GO:0016020:membrane][GO:0016021:integral component of membrane][GO:0016020:membrane][GO:0016021:integral component of membrane]	-	-
ENSSSCG00000038765	14	59367769	59385448	1375	+	FAM89A	5.35493	1.07787	1.90579	14.3372	11.014	8.38903	112.681	28.109	46.551	274.192	208.788	171.879	140.367	-1.79987	0.2872	1.63929e-05	0.0003064	DOWN	family with sequence similarity 89 member A [Source:NCBI gene;Acc:100156669]	-	-	-
ENSSSCG00000014898	9	17077556	17097905	4062	+	DDIAS	2.71052	4.44467	3.63497	1.90394	1.80716	2.06525	168.495	342.418	262.297	107.568	101.203	125.003	184.497	1.20843	2.31086	1.6621e-05	0.00031024	UP	DNA damage induced apoptosis suppressor [Source:NCBI gene;Acc:100517842]	[GO:0097752:regulation of DNA stability][GO:1902230:negative regulation of intrinsic apoptotic signaling pathway in response to DNA damage]	-	-
ENSSSCG00000012399	X	57131725	57140650	8788	+	FOXO4	2.84714	0.943841	1.76509	5.17871	5.53033	4.71202	199.035	81.7716	143.234	329.031	348.284	320.73	237.014	-1.22963	0.426426	1.73237e-05	0.000320905	DOWN	forkhead box O4 [Source:NCBI gene;Acc:733705]	[GO:0003700:DNA-binding transcription factor activity][GO:0043565:sequence-specific DNA binding][GO:0006355:regulation of transcription, DNA-templated][GO:0003677:DNA binding][GO:0005634:nucleus][GO:0008013:beta-catenin binding][GO:0008134:transcription factor binding][GO:0019899:enzyme binding][GO:0042802:identical protein binding][GO:0007050:cell cycle arrest][GO:0007095:mitotic G2 DNA damage c…	-	Fork_head
ENSSSCG00000012882	2	4297952	4312229	825	+	-	0.0834101	0.24497	0.244332	1.93001	2.40481	2.00695	1.05309	3.83304	3.58085	22.1463	27.3521	24.6716	13.7728	-3.13939	0.113488	1.76194e-05	0.000325041	DOWN		[GO:0005634:nucleus][GO:0000977:RNA polymerase II regulatory region sequence-specific DNA binding][GO:0006355:regulation of transcription, DNA-templated]	-	-
ENSSSCG00000010772	14	141221178	141232306	3215	-	ADAM8	1.45546	0.607662	0.987491	3.08947	2.90036	2.60934	71.6104	37.0527	56.3983	138.151	128.555	125.003	92.795	-1.23629	0.424464	1.83194e-05	0.000336834	DOWN	ADAM metallopeptidase domain 8 [Source:NCBI gene;Acc:100156146]	[GO:0006508:proteolysis][GO:0004222:metalloendopeptidase activity][GO:0008237:metallopeptidase activity][GO:0016020:membrane][GO:0016021:integral component of membrane][GO:0007229:integrin-mediated signaling pathway][GO:0005509:calcium ion binding][GO:0008270:zinc ion binding][GO:0050839:cell adhesion molecule binding][GO:0000902:cell morphogenesis][GO:0001525:angiogenesis][GO:0002523:leukocyte m…	-	-
ENSSSCG00000035430	3	18278002	18281294	1173	-	YPEL3	15.9567	4.9965	7.47524	30.3804	33.4326	21.5024	286.442	111.158	155.767	495.655	540.661	375.83	327.585	-1.34897	0.392572	1.85407e-05	0.000339494	DOWN	yippee like 3 [Source:NCBI gene;Acc:100624297]	[GO:0046872:metal ion binding][GO:2000774:positive regulation of cellular senescence]	-	-
ENSSSCG00000004843	1	143709846	143855984	9927	+	TRPM1	0.371534	0.246812	0.281799	0.877227	1.04567	0.936523	29.4866	24.2759	25.9611	63.2751	74.7625	72.3699	48.3552	-1.39909	0.379167	2.26315e-05	0.000404701	DOWN	transient receptor potential cation channel subfamily M member 1 [Source:NCBI gene;Acc:100158130]	[GO:0016020:membrane][GO:0016021:integral component of membrane][GO:0005216:ion channel activity][GO:0006811:ion transport][GO:0055085:transmembrane transport][GO:0051262:protein tetramerization][GO:0034220:ion transmembrane transport][GO:0005261:cation channel activity][GO:0007216:G protein-coupled glutamate receptor signaling pathway][GO:0071482:cellular response to light stimulus][GO:0098655:c…	-	-
ENSSSCG00000017367	12	19239380	19269755	37627	+	MPP2	1.77267	0.56194	0.958167	3.33905	2.92046	3.00599	221.15	86.8823	138.758	378.596	328.226	365.139	253.125	-1.2585	0.417978	2.30666e-05	0.000411816	DOWN	membrane palmitoylated protein 2 [Source:NCBI gene;Acc:100515505]	[GO:0005515:protein binding][GO:0005515:protein binding][GO:0005515:protein binding][GO:0005515:protein binding][GO:0005515:protein binding][GO:0005515:protein binding][GO:0044325:ion channel binding][GO:0098919:structural constituent of postsynaptic density][GO:0060079:excitatory postsynaptic potential][GO:0060291:long-term synaptic potentiation][GO:0099562:maintenance of postsynaptic density st…	-	-
ENSSSCG00000029621	8	124535864	124841274	9580	-	BMPR1B	1.70081	2.17818	2.13073	0.895763	1.45978	0.978047	167.442	265.758	243.498	80.1485	129.467	93.752	163.344	1.15443	2.22597	2.30988e-05	0.000412058	UP	bone morphogenetic protein receptor type 1B [Source:NCBI gene;Acc:396691]	[GO:0016020:membrane][GO:0004672:protein kinase activity][GO:0005524:ATP binding][GO:0006468:protein phosphorylation][GO:0004675:transmembrane receptor protein serine/threonine kinase activity][GO:0007178:transmembrane receptor protein serine/threonine kinase signaling pathway][GO:0000166:nucleotide binding][GO:0004674:protein serine/threonine kinase activity][GO:0016301:kinase activity][GO:00163…	[ssc04060:Cytokine-cytokine receptor interaction][ssc04350:TGF-beta signaling pathway][ssc04390:Hippo signaling pathway]	-
ENSSSCG00000008099	3	44161271	44183383	5912	+	ZC3H8	2.84566	4.05213	3.77545	2.01567	1.93567	2.17859	162.176	286.201	249.764	104.404	99.3794	120.891	170.469	1.10145	2.1457	2.39166e-05	0.000423898	UP	zinc finger CCCH-type containing 8 [Source:NCBI gene;Acc:100628028]	[GO:0046872:metal ion binding][GO:0046872:metal ion binding][GO:0005634:nucleus][GO:0003700:DNA-binding transcription factor activity][GO:0045892:negative regulation of transcription, DNA-templated][GO:0001162:RNA polymerase II intronic transcription regulatory region sequence-specific DNA binding][GO:0046872:metal ion binding][GO:0001162:RNA polymerase II intronic transcription regulatory region…	-	-
ENSSSCG00000011996	13	168510748	168528711	3360	+	POU1F1	0.204802	0.160397	0.0899882	0.699545	0.846336	0.821295	10.5309	10.2214	5.37127	32.6921	39.2047	41.1193	23.19	-2.1402	0.226849	2.39347e-05	0.000423898	DOWN	POU class 1 homeobox 1 [Source:NCBI gene;Acc:397325]	[GO:0003700:DNA-binding transcription factor activity][GO:0043565:sequence-specific DNA binding][GO:0006355:regulation of transcription, DNA-templated][GO:0003677:DNA binding][GO:0005634:nucleus][GO:0000981:DNA-binding transcription factor activity, RNA polymerase II-specific][GO:0001085:RNA polymerase II transcription factor binding][GO:0001102:RNA polymerase II activating transcription factor b…	-	Pou
ENSSSCG00000034207	17	51722426	51724298	1873	+	CEBPB	39.3114	14.8904	23.4344	69.4256	64.3316	55.7803	1126.81	528.96	779.729	1808.61	1661.19	1556.78	1243.68	-1.04429	0.484883	2.44771e-05	0.000432467	DOWN	CCAAT enhancer binding protein beta [Source:NCBI gene;Acc:397360]	[GO:0003700:DNA-binding transcription factor activity][GO:0006355:regulation of transcription, DNA-templated][GO:0003677:DNA binding][GO:0005634:nucleus][GO:0045893:positive regulation of transcription, DNA-templated][GO:0005634:nucleus][GO:0000977:RNA polymerase II regulatory region sequence-specific DNA binding][GO:0000978:RNA polymerase II proximal promoter sequence-specific DNA binding][GO:00…	[ssc04668:TNF signaling pathway][ssc05152:Tuberculosis][ssc05202:Transcriptional misregulation in cancer]	TF_bZIP
ENSSSCG00000033641	6	92244005	92262808	6441	-	COL8A2	0.630335	0.198722	0.266011	1.34198	1.27316	1.07966	62.1325	24.2759	30.4372	120.223	113.056	103.621	75.6241	-1.52155	0.348311	2.47859e-05	0.000437227	DOWN	collagen type VIII alpha 2 chain [Source:NCBI gene;Acc:100525585]	[GO:0005515:protein binding][GO:0005576:extracellular region][GO:0005581:collagen trimer][GO:0048593:camera-type eye morphogenesis][GO:0050673:epithelial cell proliferation]	-	-
ENSSSCG00000032547	13	197721860	197768071	147	-	-	36.5132	40.7866	36.6809	119.664	107.971	70.9599	82.1413	113.714	95.7876	244.664	218.817	155.431	151.759	-1.08679	0.470809	2.49094e-05	0.000439055	DOWN		-	-	-
ENSSSCG00000002268	7	88538984	88547392	4390	+	AKAP5	1.8183	2.13302	1.90554	1.22627	1.00931	1.15662	122.159	177.598	148.605	74.8755	61.0864	75.6595	109.997	1.08036	2.11457	2.5071e-05	0.000441202	UP	A-kinase anchoring protein 5 [Source:NCBI gene;Acc:100153460]	[GO:0007165:signal transduction][GO:0006605:protein targeting][GO:0005886:plasma membrane][GO:0031698:beta-2 adrenergic receptor binding][GO:0005737:cytoplasm][GO:0043197:dendritic spine][GO:1903538:regulation of meiotic cell cycle process involved in oocyte maturation][GO:0050811:GABA receptor binding][GO:0005886:plasma membrane][GO:0014069:postsynaptic density][GO:0032590:dendrite membrane][GO:…	-	-
ENSSSCG00000033043	2	2503193	3013678	19953	+	SHANK2	1.1483	0.552865	0.737532	1.97047	1.90862	2.06089	128.477	76.6609	95.7876	200.371	192.377	224.511	153.031	-1.03269	0.488798	2.53329e-05	0.000444837	DOWN	SH3 and multiple ankyrin repeat domains 2 [Source:NCBI gene;Acc:102160500]	[GO:0005515:protein binding][GO:0005515:protein binding][GO:0005515:protein binding][GO:0005515:protein binding][GO:0035255:ionotropic glutamate receptor binding][GO:0007416:synapse assembly][GO:0007612:learning][GO:0007613:memory][GO:0030534:adult behavior][GO:0035176:social behavior][GO:0035640:exploration behavior][GO:0051968:positive regulation of synaptic transmission, glutamatergic][GO:0060…	-	-
ENSSSCG00000018056	12	23495580	23568749	22330	+	SRCIN1	0.872074	0.35463	0.451959	1.86265	1.40542	1.85082	68.4511	34.4974	41.1797	132.878	99.3794	141.45	86.306	-1.37034	0.3868	2.56657e-05	0.000449526	DOWN	SRC kinase signaling inhibitor 1 [Source:NCBI gene;Acc:100513819]	[GO:0030334:regulation of cell migration][GO:0034446:substrate adhesion-dependent cell spreading][GO:0061001:regulation of dendritic spine morphogenesis][GO:0030334:regulation of cell migration][GO:0034446:substrate adhesion-dependent cell spreading][GO:0061001:regulation of dendritic spine morphogenesis][GO:0019901:protein kinase binding][GO:0061098:positive regulation of protein tyrosine kinase…	-	-
ENSSSCG00000028821	4	117985619	118049135	6749	+	SASS6	8.05703	13.4258	11.4031	6.5795	5.56022	7.01202	593.945	1226.57	975.78	440.817	369.254	503.3	684.945	1.08928	2.12768	2.62531e-05	0.000457642	UP	SAS-6 centriolar assembly protein [Source:NCBI gene;Acc:100622404]	[GO:0007099:centriole replication][GO:0051298:centrosome duplication][GO:0005813:centrosome][GO:0005814:centriole][GO:0005815:microtubule organizing center][GO:0005829:cytosol][GO:0098536:deuterosome]	-	-
ENSSSCG00000037735	14	30117074	30119292	2219	+	-	4.00041	2.94482	4.15592	2.221	2.35442	2.08925	135.849	123.935	163.824	68.548	72.0273	69.0804	105.544	1.01899	2.0265	2.65898e-05	0.00046242	UP	hydroxycarboxylic acid receptor 2 [Source:NCBI gene;Acc:102164386]	[GO:0016021:integral component of membrane][GO:0007186:G protein-coupled receptor signaling pathway][GO:0004930:G protein-coupled receptor activity][GO:0016020:membrane][GO:0007165:signal transduction][GO:0035590:purinergic nucleotide receptor signaling pathway][GO:0001614:purinergic nucleotide receptor activity][GO:0005525:GTP binding]	-	-
ENSSSCG00000034049	12	58926087	58939851	5006	-	-	2.05598	1.33375	1.32423	4.06675	3.57086	3.7549	87.4068	70.2724	65.3504	157.133	136.761	155.431	112.059	-1.01144	0.496052	2.73098e-05	0.000474197	DOWN	tripartite motif containing 16 [Source:NCBI gene;Acc:110256115]	[GO:0008270:zinc ion binding][GO:0005515:protein binding][GO:0008270:zinc ion binding][GO:0005515:protein binding]	-	-
ENSSSCG00000021310	10	14109768	14184118	10703	-	-	6.01617	9.34165	7.62689	4.60618	4.54157	4.81063	348.574	670.782	512.956	242.555	237.052	271.387	380.551	1.02678	2.03747	2.76835e-05	0.000479934	UP	lin-9 DREAM MuvB core complex component [Source:NCBI gene;Acc:100738197]	[GO:0006351:transcription, DNA-templated][GO:0017053:transcriptional repressor complex][GO:0005654:nucleoplasm][GO:0006351:transcription, DNA-templated][GO:0017053:transcriptional repressor complex][GO:0006351:transcription, DNA-templated][GO:0017053:transcriptional repressor complex][GO:0005654:nucleoplasm][GO:0051726:regulation of cell cycle][GO:0003677:DNA binding][GO:0000003:reproduction][GO:…	-	-
ENSSSCG00000002032	7	75854309	75922330	9051	+	SLC7A8	0.349687	0.268977	0.246937	0.0550429	0.0720134	0.0600991	29.4866	28.109	24.1707	4.21834	5.47043	4.93431	16.0649	2.47499	5.55962	2.81356e-05	0.00048739	UP	solute carrier family 7 member 8 [Source:NCBI gene;Acc:100522330]	[GO:0016020:membrane][GO:0016021:integral component of membrane][GO:0055085:transmembrane transport][GO:0022857:transmembrane transporter activity][GO:0006865:amino acid transport][GO:0015101:organic cation transmembrane transporter activity][GO:0015171:amino acid transmembrane transporter activity][GO:0015179:L-amino acid transmembrane transporter activity][GO:0019534:toxin transmembrane transpo…	[ssc04974:Protein digestion and absorption]	-
ENSSSCG00000035216	6	47301573	47309180	2025	+	SPRED3	0.407783	0.0332675	0.0995425	1.8347	1.241	1.03568	12.6371	1.27768	3.58085	51.6747	34.646	31.2507	22.5112	-2.72508	0.151241	2.89891e-05	0.000501001	DOWN	sprouty related EVH1 domain containing 3 [Source:NCBI gene;Acc:100515836]	[GO:0016020:membrane][GO:0009966:regulation of signal transduction][GO:0007275:multicellular organism development]	[ssc04630:Jak-STAT signaling pathway]	-
ENSSSCG00000017137	12	228630	241080	3459	-	METRNL	13.2288	2.96181	5.51721	28.5638	29.4745	17.7468	234.84	65.1617	113.692	460.854	471.369	306.75	275.444	-1.57914	0.334682	3.04335e-05	0.000523107	DOWN	meteorin like, glial cell differentiation regulator [Source:HGNC Symbol;Acc:HGNC:27584]	[GO:0009409:response to cold][GO:0014850:response to muscle activity][GO:0050728:negative regulation of inflammatory response][GO:0090336:positive regulation of brown fat cell differentiation][GO:0009409:response to cold][GO:0014850:response to muscle activity][GO:0050728:negative regulation of inflammatory response][GO:0090336:positive regulation of brown fat cell differentiation][GO:0009409:res…	-	-
ENSSSCG00000039890	11	4746520	4751090	3166	+	RASL11A	2.67342	1.10646	1.25745	5.17292	4.86697	3.8177	129.531	66.4394	70.7217	227.79	212.435	180.102	147.837	-1.21501	0.43077	3.0548e-05	0.000524668	DOWN	RAS like family 11 member A [Source:NCBI gene;Acc:100736950]	[GO:0016020:membrane][GO:0003924:GTPase activity][GO:0005525:GTP binding][GO:0007165:signal transduction][GO:0000166:nucleotide binding][GO:0045943:positive regulation of transcription by RNA polymerase I][GO:0005730:nucleolus]	-	-
ENSSSCG00000013769	2	65100975	65103985	1056	+	C19orf67	1.8246	0.637942	1.47935	5.31326	4.6969	4.18114	29.4866	12.7768	27.7516	78.0393	68.3804	65.7909	47.0376	-1.57665	0.33526	3.08036e-05	0.000528531	DOWN	chromosome 2 C19orf67 homolog [Source:NCBI gene;Acc:100513846]	-	-	-
ENSSSCG00000002957	6	47297575	47301553	5530	-	GGN	0.0855887	0.0837893	0.0940175	0.495104	0.616906	0.772262	4.21238	5.11072	5.37127	22.1463	27.3521	37.0074	16.8667	-2.56071	0.169492	3.11768e-05	0.000533812	DOWN	gametogenetin [Source:NCBI gene;Acc:100515664]	[GO:0006302:double-strand break repair][GO:0007276:gamete generation][GO:0006302:double-strand break repair][GO:0007276:gamete generation][GO:0031625:ubiquitin protein ligase binding]	-	-
ENSSSCG00000008124	3	46725997	46751505	3158	+	NEURL3	4.15488	1.98923	2.82061	1.57057	1.71961	1.19187	144.274	85.6046	113.692	49.5655	53.7925	40.2969	81.2042	1.26443	2.40232	3.14789e-05	0.000538569	UP	neuralized E3 ubiquitin protein ligase 3 [Source:NCBI gene;Acc:100524797]	[GO:0016874:ligase activity][GO:0061630:ubiquitin protein ligase activity][GO:0016874:ligase activity][GO:0061630:ubiquitin protein ligase activity][GO:0061630:ubiquitin protein ligase activity][GO:0016567:protein ubiquitination]	-	-
ENSSSCG00000023082	13	65039719	65066369	5712	-	SSUH2	1.46361	1.01685	0.829806	3.30338	3.04004	2.48028	65.2918	56.218	42.9701	133.932	122.173	107.733	88.0529	-1.14939	0.450815	3.16839e-05	0.000540823	DOWN	ssu-2 homolog [Source:NCBI gene;Acc:100621522]	[GO:0042476:odontogenesis][GO:0005634:nucleus][GO:0005737:cytoplasm]	-	-
ENSSSCG00000032698	16	79535009	79556382	8800	+	TPPP	12.8914	3.94302	7.08297	22.7933	22.0397	19.3493	990.961	375.638	632.019	1592.42	1526.25	1448.22	1094.25	-1.19107	0.437978	3.20208e-05	0.000546153	DOWN	tubulin polymerization promoting protein [Source:NCBI gene;Acc:100144410]	[GO:0015631:tubulin binding][GO:0001578:microtubule bundle formation][GO:0046785:microtubule polymerization][GO:0015631:tubulin binding][GO:0001578:microtubule bundle formation][GO:0046785:microtubule polymerization][GO:0032273:positive regulation of protein polymerization][GO:0005634:nucleus][GO:0005737:cytoplasm][GO:0005739:mitochondrion][GO:0005829:cytosol][GO:0005874:microtubule][GO:0048471:p…	-	-
ENSSSCG00000036086	1	237575059	237785158	16622	-	PAX5	0.114181	0.0968768	0.0891919	0.352269	0.438931	0.360207	15.7964	16.6099	14.3234	44.2926	54.7043	48.5208	32.3745	-1.66587	0.315155	3.38537e-05	0.000569524	DOWN	paired box 5 [Source:NCBI gene;Acc:100520167]	[GO:0006355:regulation of transcription, DNA-templated][GO:0003677:DNA binding][GO:0005634:nucleus][GO:0007275:multicellular organism development][GO:0000978:RNA polymerase II proximal promoter sequence-specific DNA binding][GO:0001228:DNA-binding transcription activator activity, RNA polymerase II-specific][GO:0003700:DNA-binding transcription factor activity][GO:0000122:negative regulation of t…	[ssc05202:Transcriptional misregulation in cancer]	PAX
ENSSSCG00000037669	10	24324436	24335781	8480	-	PTPN7	3.33032	0.879764	1.77108	6.26144	6.87105	4.93931	265.38	86.8823	163.824	453.472	493.25	383.232	307.673	-1.36192	0.389065	3.43776e-05	0.000577899	DOWN	protein tyrosine phosphatase non-receptor type 7 [Source:NCBI gene;Acc:106504126]	[GO:0006470:protein dephosphorylation][GO:0004725:protein tyrosine phosphatase activity][GO:0016311:dephosphorylation][GO:0016791:phosphatase activity][GO:0016787:hydrolase activity][GO:0004721:phosphoprotein phosphatase activity][GO:0035335:peptidyl-tyrosine dephosphorylation][GO:0006470:protein dephosphorylation][GO:0004725:protein tyrosine phosphatase activity][GO:0016311:dephosphorylation][GO…	-	-
ENSSSCG00000026516	13	122467509	122488295	7198	+	EPHB3	0.0798299	0.171933	0.233844	0.721273	0.828572	0.870763	5.26547	14.0545	17.9042	43.238	49.2339	55.9222	30.9364	-1.98807	0.252076	3.44807e-05	0.000579192	DOWN	EPH receptor B3 [Source:NCBI gene;Acc:100337659]	[GO:0016021:integral component of membrane][GO:0004672:protein kinase activity][GO:0005524:ATP binding][GO:0006468:protein phosphorylation][GO:0005515:protein binding][GO:0005887:integral component of plasma membrane][GO:0005003:ephrin receptor activity][GO:0007169:transmembrane receptor protein tyrosine kinase signaling pathway][GO:0004713:protein tyrosine kinase activity][GO:0000166:nucleotide …	[ssc04360:Axon guidance]	-
ENSSSCG00000014251	2	130227035	130338852	846	+	-	1.38277	1.11481	1.6083	4.48119	4.7684	5.47996	17.9026	17.8875	24.1707	52.7293	55.616	69.0804	39.5644	-1.55675	0.339916	3.5086e-05	0.000588023	DOWN		[GO:0005515:protein binding][GO:0005112:Notch binding][GO:0043277:apoptotic cell clearance]	-	-
ENSSSCG00000026140	AEMK02000328.1	190050	197337	4456	+	-	0.370628	0.287246	0.305346	1.10602	1.11309	0.867004	25.2743	24.2759	24.1707	68.548	68.3804	57.567	44.7027	-1.39768	0.37954	4.02728e-05	0.000662916	DOWN	S100 calcium binding protein B [Source:NCBI gene;Acc:100623510]	[GO:0008270:zinc ion binding][GO:0005509:calcium ion binding][GO:0046872:metal ion binding]	-	-
ENSSSCG00000004195	1	32006042	32051376	3793	-	ARG1	0.792214	0.374408	0.420112	0.1204	0.0262534	0.0657297	30.5397	17.8875	18.7994	4.21834	0.911738	2.46716	12.4707	3.17664	9.042	4.22149e-05	0.000690778	UP	arginase 1 [Source:NCBI gene;Acc:397115]	[GO:0046872:metal ion binding][GO:0016813:hydrolase activity, acting on carbon-nitrogen (but not peptide) bonds, in linear amidines][GO:0004053:arginase activity][GO:0006525:arginine metabolic process][GO:0005737:cytoplasm][GO:0005829:cytosol][GO:0016787:hydrolase activity][GO:0005737:cytoplasm][GO:0030145:manganese ion binding][GO:0000050:urea cycle][GO:0019547:arginine catabolic process to orni…	[ssc00330:Arginine and proline metabolism][ssc05146:Amoebiasis]	-
ENSSSCG00000035420	6	63351598	63356478	4610	-	HES4	8.56808	3.41948	5.66243	3.38813	3.61504	3.18456	604.476	298.977	463.72	217.245	229.758	218.755	338.822	1.03988	2.05606	4.2538e-05	0.000695552	UP	hes family bHLH transcription factor 4 [Source:NCBI gene;Acc:100739264]	[GO:0006355:regulation of transcription, DNA-templated][GO:0003677:DNA binding][GO:0046983:protein dimerization activity][GO:0005634:nucleus]	-	bHLH
ENSSSCG00000004163	1	27872183	27919899	32363	+	BCLAF1	35.2207	65.9442	56.0757	29.4294	26.8867	34.232	3599.48	8352.2	6652.32	2733.48	2475.37	3406.32	4536.53	1.11049	2.15919	4.39751e-05	0.000716934	UP	BCL2 associated transcription factor 1 [Source:NCBI gene;Acc:100462726]	[GO:0005634:nucleus][GO:0006915:apoptotic process][GO:0045892:negative regulation of transcription, DNA-templated][GO:2001022:positive regulation of response to DNA damage stimulus][GO:0005634:nucleus][GO:0006915:apoptotic process][GO:0045892:negative regulation of transcription, DNA-templated][GO:2001022:positive regulation of response to DNA damage stimulus][GO:0005634:nucleus][GO:0006915:apopt…	-	Others
ENSSSCG00000004547	1	107184512	107232841	9541	-	-	0.460478	0.285871	0.460589	1.46025	0.949835	1.153	43.1769	33.2197	50.1318	124.441	80.2329	105.265	72.7446	-1.27958	0.411916	4.50365e-05	0.00073101	DOWN	pleckstrin homology domain containing O2 [Source:NCBI gene;Acc:100154769]	-	-	-
ENSSSCG00000004550	1	107325191	107339332	4425	+	OAZ2	14.8224	6.06256	6.54885	24.5841	23.9993	19.437	698.201	353.918	358.085	1052.48	1018.41	891.466	728.759	-1.07031	0.476216	4.64502e-05	0.00074954	DOWN	ornithine decarboxylase antizyme 2 [Source:NCBI gene;Acc:100144447]	[GO:0008073:ornithine decarboxylase inhibitor activity][GO:0006595:polyamine metabolic process][GO:0043086:negative regulation of catalytic activity][GO:0005829:cytosol][GO:0005634:nucleus][GO:0005737:cytoplasm][GO:0045732:positive regulation of protein catabolic process][GO:0008073:ornithine decarboxylase inhibitor activity][GO:0008073:ornithine decarboxylase inhibitor activity][GO:0006595:polya…	-	-
ENSSSCG00000007774	3	17540942	17545171	609	-	CTF1	9.3785	3.09732	5.95784	18.6753	19.7637	15.1345	87.4068	35.7751	64.4552	158.188	165.936	137.338	108.183	-1.28805	0.409503	4.66161e-05	0.000749599	DOWN	cardiotrophin-1 [Source:NCBI gene;Acc:100736818]	[GO:0005576:extracellular region][GO:0005125:cytokine activity][GO:0007166:cell surface receptor signaling pathway][GO:0042531:positive regulation of tyrosine phosphorylation of STAT protein][GO:0048666:neuron development]	[ssc04060:Cytokine-cytokine receptor interaction][ssc04630:Jak-STAT signaling pathway]	-
ENSSSCG00000033238	12	51480490	51495544	2066	+	-	0.233153	0.293465	0.170742	1.28449	1.21637	1.06856	7.37166	11.4991	6.26648	36.9105	34.646	32.8954	21.5982	-2.08305	0.236014	4.66216e-05	0.000749599	DOWN	NLR family pyrin domain containing 1 [Source:NCBI gene;Acc:110256098]	[GO:0042981:regulation of apoptotic process][GO:0045087:innate immune response][GO:0006954:inflammatory response]	-	-
ENSSSCG00000012996	2	6897499	6903600	3114	-	CDC42EP2	7.7506	2.80869	4.7038	14.6736	14.033	11.0932	190.61	85.6046	134.282	327.976	310.903	265.631	219.168	-1.13435	0.455541	4.82625e-05	0.000772619	DOWN	CDC42 effector protein 2 [Source:NCBI gene;Acc:100513778]	[GO:0016020:membrane][GO:0005737:cytoplasm][GO:0005886:plasma membrane][GO:0005856:cytoskeleton][GO:0043547:positive regulation of GTPase activity][GO:0012505:endomembrane system][GO:0030036:actin cytoskeleton organization][GO:0005737:cytoplasm][GO:0030838:positive regulation of actin filament polymerization][GO:0007266:Rho protein signal transduction][GO:0017049:GTP-Rho binding][GO:0008360:regul…	-	-
ENSSSCG00000016806	16	17602886	17633508	885	+	-	122.931	200.045	151.92	84.5604	95.4995	111.193	1664.94	3357.75	2388.42	1040.88	1165.2	1466.31	1847.25	1.01226	2.01707	5.32078e-05	0.000842654	UP		[GO:0016020:membrane][GO:0005509:calcium ion binding][GO:0007156:homophilic cell adhesion via plasma membrane adhesion molecules][GO:0007155:cell adhesion][GO:0005886:plasma membrane][GO:0098609:cell-cell adhesion][GO:0016021:integral component of membrane][GO:0005886:plasma membrane][GO:0005509:calcium ion binding][GO:0009986:cell surface][GO:0042803:protein homodimerization activity][GO:0000902…	-	-
ENSSSCG00000003951	6	167960095	167963583	1506	+	C1orf210	18.597	5.23366	8.49929	32.7755	34.164	25.5066	428.609	149.489	227.384	686.535	709.332	572.38	462.288	-1.28702	0.409795	5.44252e-05	0.000858985	DOWN	chromosome 6 C1orf210 homolog [Source:NCBI gene;Acc:100519374]	[GO:0016020:membrane][GO:0016021:integral component of membrane]	-	-
ENSSSCG00000014123	2	89112321	89144266	3140	+	FAM151B	0.504047	0.471996	0.401221	0.120735	0.0421225	0.105461	24.2212	28.109	22.3803	5.27293	1.82348	4.93431	14.4569	2.63648	6.21813	5.48921e-05	0.000864385	UP	family with sequence similarity 151 member B [Source:NCBI gene;Acc:100511985]	-	-	-
ENSSSCG00000032368	1	201709501	201716248	6748	+	IFN-OMEGA-6	0.122371	0.109815	0.171762	0.764059	0.558616	0.392586	12.6371	14.0545	20.5899	71.7118	51.9691	39.4745	35.0728	-1.7677	0.293676	5.51904e-05	0.000867233	DOWN	interferon omega 6 [Source:NCBI gene;Acc:100154912]	[GO:0005576:extracellular region][GO:0005126:cytokine receptor binding][GO:0006952:defense response][GO:0005615:extracellular space][GO:0019221:cytokine-mediated signaling pathway][GO:0005125:cytokine activity][GO:0051607:defense response to virus][GO:0005615:extracellular space][GO:0005125:cytokine activity][GO:0005132:type I interferon receptor binding][GO:0002250:adaptive immune response][GO:0…	-	-
ENSSSCG00000014369	2	142346211	142349349	3059	-	CD14	2.27203	1.45348	2.25691	0.842738	1.21066	1.08253	106.362	84.3269	122.644	35.8559	51.0573	49.3431	74.9316	1.20119	2.2993	5.53977e-05	0.000869873	UP	CD14 molecule [Source:NCBI gene;Acc:100037938]	[GO:0005515:protein binding][GO:0016020:membrane][GO:0009897:external side of plasma membrane][GO:0002376:immune system process][GO:0006954:inflammatory response][GO:0005886:plasma membrane][GO:0045087:innate immune response][GO:0001530:lipopolysaccharide binding][GO:0001530:lipopolysaccharide binding][GO:0070891:lipoteichoic acid binding][GO:0071723:lipopeptide binding][GO:0002237:response to mo…	[ssc04010:MAPK signaling pathway][ssc04064:NF-kappa B signaling pathway][ssc04145:Phagosome][ssc04620:Toll-like receptor signaling pathway][ssc04640:Hematopoietic cell lineage][ssc04810:Regulation of actin cytoskeleton][ssc05132:Salmonella infection][ssc05133:Pertussis][ssc05134:Legionellosis][ssc05146:Amoebiasis][ssc05152:Tuberculosis][ssc05202:Transcriptional misregulation in cancer]	-
ENSSSCG00000006635	4	98107360	98122347	22183	+	SEMA6C	0.33533	0.0950286	0.271419	0.972322	0.797183	0.693603	40.0176	14.0545	37.5989	105.459	85.7034	80.5938	60.5711	-1.54585	0.342494	5.55651e-05	0.000871884	DOWN	semaphorin 6C [Source:NCBI gene;Acc:100153477]	[GO:0005515:protein binding][GO:0016020:membrane][GO:0030215:semaphorin receptor binding][GO:0005515:protein binding][GO:0016020:membrane][GO:0030215:semaphorin receptor binding][GO:0005515:protein binding][GO:0005615:extracellular space][GO:0016020:membrane][GO:0005887:integral component of plasma membrane][GO:0030215:semaphorin receptor binding][GO:0007411:axon guidance][GO:0001755:neural crest…	[ssc04360:Axon guidance]	-
ENSSSCG00000017006	16	53696864	53739704	2187	+	LCP2	2.70597	2.8647	2.48856	1.10942	1.78409	1.36274	90.5661	118.824	96.6828	33.7467	53.7925	44.4088	73.0036	1.20522	2.30572	5.60994e-05	0.000879024	UP	lymphocyte cytosolic protein 2 [Source:NCBI gene;Acc:100511843]	[GO:0005515:protein binding][GO:0007169:transmembrane receptor protein tyrosine kinase signaling pathway][GO:0035556:intracellular signal transduction][GO:0045576:mast cell activation][GO:0045860:positive regulation of protein kinase activity][GO:0050663:cytokine secretion][GO:0050852:T cell receptor signaling pathway][GO:0005829:cytosol][GO:0005911:cell-cell junction][GO:0036398:TCR signalosome]…	[ssc04380:Osteoclast differentiation][ssc04650:Natural killer cell mediated cytotoxicity][ssc04660:T cell receptor signaling pathway][ssc04664:Fc epsilon RI signaling pathway]	-
ENSSSCG00000027045	2	303957	324169	11725	+	LRRC56	8.39306	2.33174	3.93939	15.6214	15.338	11.072	545.503	187.819	297.21	922.762	898.062	700.673	592.005	-1.28918	0.409184	5.71259e-05	0.000892363	DOWN	leucine rich repeat containing 56 [Source:NCBI gene;Acc:100514944]	[GO:0005515:protein binding][GO:0005515:protein binding][GO:0005515:protein binding][GO:0005515:protein binding]	-	-
ENSSSCG00000011855	13	134540368	134588271	1750	-	IQCG	1.33694	1.46282	1.67018	4.02938	3.85457	4.35221	35.8052	48.5519	51.9223	98.0764	92.9973	113.489	73.4737	-1.16007	0.447492	5.87544e-05	0.000914159	DOWN	IQ motif containing G [Source:NCBI gene;Acc:100514601]	[GO:0005515:protein binding][GO:0005737:cytoplasm][GO:0031514:motile cilium][GO:0036126:sperm flagellum][GO:0044782:cilium organization][GO:0005516:calmodulin binding][GO:0030544:Hsp70 protein binding][GO:0007286:spermatid development][GO:0007288:sperm axoneme assembly][GO:0007288:sperm axoneme assembly][GO:0002177:manchette][GO:0005737:cytoplasm][GO:0031514:motile cilium][GO:0036126:sperm flagel…	-	-
ENSSSCG00000037644	AEMK02000695.1	3907	3981	75	+	ssc-mir-6782	252.316	52.9951	63.8316	42.4601	38.7976	30.907	289.601	75.3832	85.0451	44.2926	40.1165	34.5402	94.8297	1.9225	3.7908	5.95522e-05	0.000923977	UP	ssc-mir-6782 [Source:miRBase;Acc:MI0031620]	-	-	-
ENSSSCG00000012310	X	44613122	44619398	1298	+	BMP15	0.265074	0.415203	0.427063	1.86925	2.13987	1.7008	5.26547	10.2214	9.84733	33.7467	38.293	32.8954	21.7116	-2.05367	0.24087	5.99223e-05	0.000926474	DOWN	bone morphogenetic protein 15 [Source:NCBI gene;Acc:448811]	[GO:0008083:growth factor activity][GO:0005615:extracellular space][GO:0001541:ovarian follicle development][GO:0060016:granulosa cell development][GO:0005576:extracellular region][GO:0005615:extracellular space][GO:0005125:cytokine activity][GO:0005160:transforming growth factor beta receptor binding][GO:0010862:positive regulation of pathway-restricted SMAD protein phosphorylation][GO:0030509:B…	[ssc04913:Ovarian steroidogenesis]	-
ENSSSCG00000006481	4	93486365	93496341	14294	+	GPATCH4	1.28564	0.897225	0.699132	0.46284	0.562724	0.377741	106.362	91.993	67.1409	34.8013	41.9399	30.4283	62.111	1.30669	2.47374	6.06578e-05	0.000935236	UP	G-patch domain containing 4 [Source:NCBI gene;Acc:100152732]	[GO:0003676:nucleic acid binding][GO:0003676:nucleic acid binding][GO:0002244:hematopoietic progenitor cell differentiation][GO:0003676:nucleic acid binding]	-	-
ENSSSCG00000009998	14	47261911	47266734	4570	-	CASTOR1	5.46911	2.42036	2.82554	9.45191	9.46804	7.66125	153.752	84.3269	92.2068	241.5	239.787	209.708	170.213	-1.06232	0.478863	6.07783e-05	0.000936443	DOWN	cytosolic arginine sensor for mTORC1 subunit 1 [Source:NCBI gene;Acc:100157272]	[GO:1903432:regulation of TORC1 signaling][GO:0005829:cytosol][GO:0061700:GATOR2 complex][GO:0034618:arginine binding][GO:0034618:arginine binding][GO:0042802:identical protein binding][GO:1902531:regulation of intracellular signal transduction][GO:1903577:cellular response to L-arginine][GO:1903577:cellular response to L-arginine][GO:1904262:negative regulation of TORC1 signaling][GO:1904262:neg…	-	-
ENSSSCG00000023074	6	55589999	55594294	1131	-	KLK4	3.46805	2.62081	4.72299	9.65368	10.2911	8.44213	60.0264	56.218	94.8924	151.86	160.466	142.273	110.956	-1.09436	0.468342	6.22133e-05	0.000955894	DOWN	kallikrein related peptidase 4 [Source:NCBI gene;Acc:396720]	[GO:0004252:serine-type endopeptidase activity][GO:0006508:proteolysis][GO:0016787:hydrolase activity][GO:0008233:peptidase activity][GO:0008236:serine-type peptidase activity][GO:0097186:amelogenesis][GO:0030141:secretory granule][GO:0022617:extracellular matrix disassembly][GO:0022617:extracellular matrix disassembly][GO:0030163:protein catabolic process][GO:0097186:amelogenesis]	-	-
ENSSSCG00000018044	12	59900129	59905967	3389	+	ALDH3A1	2.09724	1.16216	1.30403	4.27287	4.10712	3.71325	55.814	38.3304	40.2845	103.349	98.4677	96.2191	72.0775	-1.14567	0.451979	6.31502e-05	0.000969616	DOWN	aldehyde dehydrogenase 3 family member A1 [Source:NCBI gene;Acc:100526075]	[GO:0055114:oxidation-reduction process][GO:0016491:oxidoreductase activity][GO:0016620:oxidoreductase activity, acting on the aldehyde or oxo group of donors, NAD or NADP as acceptor][GO:0006081:cellular aldehyde metabolic process][GO:0004028:3-chloroallyl aldehyde dehydrogenase activity][GO:0004029:aldehyde dehydrogenase (NAD) activity][GO:0008106:alcohol dehydrogenase (NADP+) activity][GO:0018…	[ssc00010:Glycolysis / Gluconeogenesis][ssc00340:Histidine metabolism][ssc00350:Tyrosine metabolism][ssc00360:Phenylalanine metabolism][ssc00410:beta-Alanine metabolism][ssc00980:Metabolism of xenobiotics by cytochrome P450][ssc00982:Drug metabolism - cytochrome P450][ssc05204:Chemical carcinogenesis]	-
ENSSSCG00000022719	11	77167056	77188898	1430	-	RAB20	1.29927	0.376876	0.704803	2.96924	4.25466	2.3543	28.4335	10.2214	17.9042	59.0568	83.8799	50.1655	41.6102	-1.75715	0.295832	6.40478e-05	0.000981357	DOWN	RAB20, member RAS oncogene family [Source:NCBI gene;Acc:100737446]	[GO:0003924:GTPase activity][GO:0005525:GTP binding][GO:0005886:plasma membrane][GO:0003924:GTPase activity][GO:0006897:endocytosis][GO:0005768:endosome][GO:0006886:intracellular protein transport][GO:0032482:Rab protein signal transduction][GO:0005769:early endosome][GO:0030139:endocytic vesicle][GO:0030100:regulation of endocytosis][GO:0071346:cellular response to interferon-gamma][GO:0090383:p…	-	-
ENSSSCG00000010201	14	61422264	61566555	17028	-	RASGEF1A	0.0820305	0.120459	0.0675817	0	0	0	8.42475	15.3322	8.0569	0	0	0	5.3023	5.95259	61.9311	6.43591e-05	0.000985446	UP	RasGEF domain family member 1A [Source:NCBI gene;Acc:100156683]	[GO:0005622:intracellular][GO:0005085:guanyl-nucleotide exchange factor activity][GO:0007264:small GTPase mediated signal transduction][GO:0005622:intracellular][GO:0005085:guanyl-nucleotide exchange factor activity][GO:0007264:small GTPase mediated signal transduction][GO:0005088:Ras guanyl-nucleotide exchange factor activity][GO:0016477:cell migration][GO:0046579:positive regulation of Ras prot…	-	-
ENSSSCG00000005211	1	216660035	216682540	8380	-	CD274	0.173294	0.27761	0.426867	0.0347169	0.0605607	0.0252706	11.584	22.9983	33.1228	2.10917	3.64695	1.64477	12.5177	3.2026	9.20615	6.49015e-05	0.000991694	UP	CD274 molecule [Source:NCBI gene;Acc:574058]	[GO:0006955:immune response][GO:0016020:membrane][GO:0016021:integral component of membrane][GO:0009897:external side of plasma membrane][GO:0071222:cellular response to lipopolysaccharide][GO:0009986:cell surface][GO:0005515:protein binding][GO:0007165:signal transduction][GO:0007166:cell surface receptor signaling pathway][GO:0031295:T cell costimulation][GO:0042102:positive regulation of T cel…	[ssc04514:Cell adhesion molecules (CAMs)]	-
ENSSSCG00000013530	2	73152510	73171576	1466	+	-	0.0469395	0	0	1.24128	0.857103	0.451768	1.05309	0	0	25.31	17.323	9.86863	8.9258	-5.51365	0.021889	6.50839e-05	0.000993797	DOWN	galactoside 3(4)-L-fucosyltransferase [Source:NCBI gene;Acc:100513844]	[GO:0016020:membrane][GO:0008417:fucosyltransferase activity][GO:0006486:protein glycosylation][GO:0016021:integral component of membrane][GO:0016740:transferase activity][GO:0016757:transferase activity, transferring glycosyl groups][GO:0005794:Golgi apparatus][GO:0032580:Golgi cisterna membrane][GO:0046920:alpha-(1->3)-fucosyltransferase activity][GO:0036065:fucosylation]	[ssc00601:Glycosphingolipid biosynthesis - lacto and neolacto series]	-
ENSSSCG00000011630	13	73772508	73777789	1957	+	ACKR4	0.843904	1.44578	1.13301	0.193719	0.473098	0.0564037	25.2743	53.6626	39.3893	5.27293	12.7643	1.64477	23.0014	2.59279	6.03265	6.83657e-05	0.00103464	UP	atypical chemokine receptor 4 [Source:NCBI gene;Acc:100037292]	[GO:0016021:integral component of membrane][GO:0007186:G protein-coupled receptor signaling pathway][GO:0004930:G protein-coupled receptor activity][GO:0005044:scavenger receptor activity][GO:0006935:chemotaxis][GO:0004950:chemokine receptor activity][GO:0019956:chemokine binding][GO:0006955:immune response][GO:0016020:membrane][GO:0009897:external side of plasma membrane][GO:0007165:signal trans…	-	-
ENSSSCG00000002558	AEMK02000452.1	3108921	3129326	9375	+	CEP170B	8.66733	2.87122	5.36418	13.6337	14.7381	13.9733	625.538	256.814	449.396	894.288	958.237	981.929	694.367	-1.08796	0.470427	6.93761e-05	0.00104707	DOWN	centrosomal protein 170B [Source:NCBI gene;Acc:100521503]	[GO:0005515:protein binding][GO:0005515:protein binding]	-	-
ENSSSCG00000028717	13	136395615	136428595	3207	+	-	3.18707	1.71101	1.90732	6.1926	6.09287	4.50763	97.9377	65.1617	68.0361	172.952	168.672	134.871	117.938	-1.04036	0.486206	6.98139e-05	0.00105296	DOWN	rhophilin associated tail protein 1 [Source:NCBI gene;Acc:100359353]	[GO:0001932:regulation of protein phosphorylation][GO:0030317:flagellated sperm motility][GO:0044782:cilium organization][GO:0048240:sperm capacitation][GO:0061512:protein localization to cilium][GO:0005737:cytoplasm][GO:0097228:sperm principal piece][GO:0097598:sperm cytoplasmic droplet]	-	-
ENSSSCG00000016286	15	133034454	133039305	1764	+	PRSS56	0.390098	0.114569	0.171406	1.59036	1.31215	1.0012	10.5309	3.83304	5.37127	39.0196	31.9108	26.3163	19.497	-2.28425	0.205291	7.10053e-05	0.0010686	DOWN	serine protease 56 [Source:NCBI gene;Acc:100737499]	[GO:0004252:serine-type endopeptidase activity][GO:0006508:proteolysis][GO:0005615:extracellular space][GO:0016787:hydrolase activity][GO:0008233:peptidase activity][GO:0008236:serine-type peptidase activity][GO:0043010:camera-type eye development][GO:0005783:endoplasmic reticulum]	-	-
ENSSSCG00000035971	3	47051596	47057791	5558	+	DUSP2	0.495238	0.254534	0.308272	1.35055	1.17796	0.774541	42.1238	26.8313	30.4372	104.404	90.2621	64.1461	59.7007	-1.3728	0.386142	7.13947e-05	0.00107207	DOWN	dual specificity phosphatase 2 [Source:NCBI gene;Acc:100622812]	[GO:0006470:protein dephosphorylation][GO:0004725:protein tyrosine phosphatase activity][GO:0016311:dephosphorylation][GO:0016791:phosphatase activity][GO:0008138:protein tyrosine/serine/threonine phosphatase activity][GO:0017017:MAP kinase tyrosine/serine/threonine phosphatase activity][GO:0016787:hydrolase activity][GO:0004721:phosphoprotein phosphatase activity][GO:0035335:peptidyl-tyrosine de…	[ssc04010:MAPK signaling pathway]	-
ENSSSCG00000022026	12	50903358	50917111	1987	+	AIPL1	0.658004	0.406844	0.456508	1.67899	2.39634	1.52768	20.0088	15.3322	16.1138	46.4017	65.6451	45.2312	34.7888	-1.60995	0.327609	7.32111e-05	0.00109387	DOWN	aryl hydrocarbon receptor interacting protein like 1 [Source:NCBI gene;Acc:100524458]	[GO:0005515:protein binding][GO:0007601:visual perception][GO:0003755:peptidyl-prolyl cis-trans isomerase activity][GO:0000413:protein peptidyl-prolyl isomerization][GO:0001918:farnesylated protein binding][GO:0001895:retina homeostasis][GO:0007603:phototransduction, visible light][GO:0018343:protein farnesylation][GO:0022400:regulation of rhodopsin mediated signaling pathway][GO:0043066:negative…	-	-
ENSSSCG00000003849	6	158988583	158998984	690	+	-	36.6007	91.6772	61.6406	35.6032	32.7786	29.1153	386.485	1199.74	755.558	341.686	311.814	299.348	549.106	1.29659	2.45647	7.36326e-05	0.00109933	UP	mago homolog, exon junction complex subunit [Source:NCBI gene;Acc:100519318]	[GO:0005634:nucleus][GO:0008380:RNA splicing][GO:0035145:exon-exon junction complex][GO:0071013:catalytic step 2 spliceosome][GO:0008380:RNA splicing][GO:0035145:exon-exon junction complex]	[ssc03013:RNA transport][ssc03015:mRNA surveillance pathway][ssc03040:Spliceosome]	-
ENSSSCG00000016342	15	137785761	137787694	1542	-	HES6	8.38969	3.80084	5.09816	16.964	17.4123	10.0217	197.982	111.158	139.653	363.832	370.166	230.268	235.51	-1.09959	0.466648	7.44715e-05	0.00111051	DOWN	hes family bHLH transcription factor 6 [Source:NCBI gene;Acc:100622397]	[GO:0006355:regulation of transcription, DNA-templated][GO:0003677:DNA binding][GO:0046983:protein dimerization activity][GO:0005634:nucleus][GO:0005634:nucleus][GO:0030154:cell differentiation][GO:0000977:RNA polymerase II regulatory region sequence-specific DNA binding][GO:0000122:negative regulation of transcription by RNA polymerase II][GO:0001227:DNA-binding transcription repressor activity,…	-	bHLH
ENSSSCG00000033762	12	61368878	61378907	336	-	NATD1	18.2273	4.21041	7.49902	41.2957	41.1359	23.9818	93.7254	26.8313	44.7606	192.989	190.553	120.068	111.488	-1.60019	0.329834	7.69722e-05	0.0011415	DOWN	N-acetyltransferase domain containing 1 [Source:NCBI gene;Acc:110256145]	-	-	-
ENSSSCG00000006396	4	90544238	90566185	10900	+	IGSF9	0.768697	0.312742	0.628729	1.50697	1.71735	1.34515	81.0882	40.8858	76.9882	144.478	163.201	138.161	107.467	-1.1521	0.449971	7.90251e-05	0.00116803	DOWN	immunoglobulin superfamily member 9 [Source:NCBI gene;Acc:102160717]	[GO:0005515:protein binding][GO:0016020:membrane][GO:0016021:integral component of membrane][GO:0005515:protein binding][GO:0016020:membrane][GO:0016021:integral component of membrane][GO:0098632:cell-cell adhesion mediator activity][GO:0007156:homophilic cell adhesion via plasma membrane adhesion molecules][GO:0016358:dendrite development][GO:0050807:regulation of synapse organization][GO:003042…	-	-
ENSSSCG00000018080	MT	8959	9162	204	+	ATP8	30.3588	88.171	73.8609	33.8224	27.2309	12.7156	94.7785	341.141	267.668	95.9672	76.586	38.6521	152.465	1.73925	3.33861	8.35637e-05	0.00122779	UP	ATP synthase F0 subunit 8 [Source:NCBI gene;Acc:808505]	[GO:0015078:proton transmembrane transporter activity][GO:0015986:ATP synthesis coupled proton transport][GO:0000276:mitochondrial proton-transporting ATP synthase complex, coupling factor F(o)][GO:0016020:membrane][GO:0016021:integral component of membrane][GO:0005739:mitochondrion][GO:0031966:mitochondrial membrane][GO:0016887:ATPase activity][GO:0006811:ion transport][GO:0006754:ATP biosynthet…	[ssc00190:Oxidative phosphorylation][ssc05010:Alzheimer's disease][ssc05012:Parkinson's disease][ssc05016:Huntington's disease]	-
[truncated: 610 more rows]

## Sheet: Sheet2
geneid	chr	start	end	length	strand	name	A121_FPKM	A122_FPKM	A123_FPKM	M1_FPKM	M2_FPKM	M3_FPKM	A121_counts_norm	A122_counts_norm	A123_counts_norm	M1_counts_norm	M2_counts_norm	M3_counts_norm	baseMean	log2FC	FC	Pvalue	Padj	trend	Description	GO	Pathway	TF
[truncated: 2,024 more rows]

## Sheet: Sheet3
geneid	chr	start	end	length	strand	name	A241_FPKM	A242_FPKM	A243_FPKM	M1_FPKM	M2_FPKM	M3_FPKM	A241_counts_norm	A242_counts_norm	A243_counts_norm	M1_counts_norm	M2_counts_norm	M3_counts_norm	baseMean	log2FC	FC	Pvalue	Padj	trend	Description	GO	Pathway	TF
[truncated: 2,917 more rows]
