# Supplementary material for: Temporally integrated multiomics analysis elucidates intricate regulatory mechanisms of ASFV in a wild boar lung-derived clonal cell line
Source: Vet Res. 2025 Oct 14;56:193. doi: 10.1186/s13567-025-01629-2 (PMC12523111; doi:10.1186/s13567-025-01629-2)
Supplement: Supplementary file 5 — Additional file 5. DEPs in response to ASFV infection. Temporal changes in the expression of all the proteins were altered at 6, 12, and 24 hpi. [file 13567_2025_1629_MOESM5_ESM.xlsx]

## Sheet: Summary
Additional file 5. Differentially expressed proteins in response to ASFV infection.
Sheet1. Differentially expressed proteins (DEPs) at 6 h post-ASFV infection in this study.
Sheet2. DEPs at 12 h post-ASFV infection in this study.
Sheet3. DEPs at 24 h post-ASFV infection in this study.

## Sheet: Sheet1
ID	Description	Gene	A6.3	A6.2	A6.1	M1	M3	M2	FC	p.value	log2FC	Trend
A0A5G2Q9P2	F-box protein 3 OS=Sus scrofa OX=9823 GN=FBXO3 PE=4 SV=1	FBXO3	0	0	0	4.35348e+06	3.48077e+06	4.17345e+06	1.65505e-08	0.00438832	-25.8486	DOWN
F1S3R5	HBS1-like protein OS=Sus scrofa OX=9823 GN=HBS1L PE=1 SV=4	HBS1L	0	0	0	3.2479e+06	3.49914e+06	4.16005e+06	2.04935e-08	0.00555146	-25.5403	DOWN
A0A5G2QII9	Uncharacterized protein OS=Sus scrofa OX=9823 GN=SLC39A14 PE=4 SV=1	SLC39A14	0	0	0	3.11461e+06	2.70786e+06	2.53375e+06	2.21196e-08	0.00379603	-25.4301	DOWN
A0A287B3V9	ADP ribosylation factor interacting protein 1 OS=Sus scrofa OX=9823 GN=ARFIP1 PE=1 SV=1	ARFIP1	0	0	0	1.70558e+06	1.76973e+06	2.00739e+06	2.74326e-08	0.00251352	-25.1195	DOWN
F1SJN9	COMM domain containing 2 OS=Sus scrofa OX=9823 GN=COMMD2 PE=1 SV=1	COMMD2	0	0	0	1.28289e+06	1.11322e+06	1.23764e+06	3.45292e-08	0.0017492	-24.7876	DOWN
A0A287BNZ1	GIPC PDZ domain containing family member 2 OS=Sus scrofa OX=9823 GN=GIPC2 PE=1 SV=1	GIPC2	0	0	0	5.35365e+06	3.91025e+06	3.14763e+06	3.71199e-08	0.0235842	-24.6832	DOWN
A0A287BMI6	Mitogen-activated protein kinase kinase kinase kinase 5 OS=Sus scrofa OX=9823 GN=MAP4K5 PE=3 SV=2	MAP4K5	0	0	0	1.08938e+06	941636	1.07118e+06	4.3433e-08	0.00201715	-24.4566	DOWN
F1SI25	Leucine-rich repeat-containing protein 57 OS=Sus scrofa OX=9823 GN=LRRC57 PE=1 SV=1	LRRC57	0	0	0	2.82085e+06	2.70347e+06	1.93993e+06	4.42048e-08	0.0120967	-24.4312	DOWN
F1S9B3	Uncharacterized protein OS=Sus scrofa OX=9823 GN=SAAL1 PE=4 SV=3	SAAL1	0	0	0	1.37115e+06	1.86463e+06	1.77477e+06	5.40676e-08	0.00815458	-24.1407	DOWN
I3LRE7	Caspase 10 OS=Sus scrofa OX=9823 GN=CASP10 PE=3 SV=1	CASP10	0	0	0	3.47286e+06	2.04738e+06	2.39821e+06	6.03725e-08	0.0253931	-23.9815	DOWN
K7N7E9	Protein BUD31 homolog OS=Sus scrofa OX=9823 GN=BUD31 PE=1 SV=2	BUD31	0	0	0	3.61813e+06	3.21933e+06	1.62407e+06	7.40494e-08	0.0436213	-23.6869	DOWN
F1SFX1	UEV domain-containing protein OS=Sus scrofa OX=9823 GN=UEVLD PE=4 SV=4	UEVLD	0	0	0	2.23314e+06	1.28742e+06	2.12507e+06	8.28425e-08	0.0243046	-23.5251	DOWN
A0A481C754	AarF domain containing kinase 5 OS=Sus scrofa OX=9823 GN=ADCK5 PE=3 SV=1	ADCK5	0	0	0	334157	363197	368527	8.45468e-08	0.000902338	-23.4957	DOWN
F1RPY9	N-alpha-acetyltransferase 40 OS=Sus scrofa OX=9823 GN=NAA40 PE=3 SV=3	NAA40	0	0	0	1.54298e+06	1.27279e+06	1.04782e+06	8.55136e-08	0.0121286	-23.4793	DOWN
A0A5S6HMS9	RNA-binding protein 4B OS=Sus scrofa OX=9823 GN=RBM4B PE=1 SV=1	RBM4B	0	0	0	758202	679438	611150	9.08322e-08	0.00384797	-23.3922	DOWN
A0A5G2RAL5	Enolase-phosphatase 1 OS=Sus scrofa OX=9823 GN=ENOPH1 PE=1 SV=1	ENOPH1	0	0	0	1.28138e+06	2.6555e+06	1.93288e+06	1.00626e-07	0.0387631	-23.2445	DOWN
A0A481BAP3	TBC1 domain family member 13 OS=Sus scrofa OX=9823 GN=TBC1D13 PE=1 SV=1	TBC1D13	0	0	0	1.01812e+06	1.04312e+06	755968	1.03401e-07	0.0094286	-23.2052	DOWN
A0A5G2QYW8	Phosphofurin acidic cluster sorting protein 1 OS=Sus scrofa OX=9823 GN=PACS1 PE=1 SV=1	PACS1	0	0	0	793145	1.17003e+06	1.12042e+06	1.10816e-07	0.0129741	-23.1053	DOWN
A0A5G2R9Y8	Gamma-glutamylcyclotransferase OS=Sus scrofa OX=9823 GN=GGCT PE=1 SV=1	GGCT	0	0	0	1.49354e+06	1.68596e+06	938546	1.16615e-07	0.0256243	-23.0317	DOWN
A0A286ZXF5	WD repeat domain 37 OS=Sus scrofa OX=9823 GN=WDR37 PE=1 SV=2	WDR37	0	0	0	987664	763074	723813	1.19915e-07	0.00978357	-22.9915	DOWN
F1SDY8	Zinc finger CCCH domain-containing protein 14 OS=Sus scrofa OX=9823 GN=ZC3H14 PE=1 SV=4	ZC3H14	0	0	0	1.11866e+06	711185	1.17594e+06	1.43478e-07	0.0206653	-22.7327	DOWN
F1RSR5	StAR related lipid transfer domain containing 13 OS=Sus scrofa OX=9823 GN=STARD13 PE=4 SV=4	STARD13	0	0	0	363434	448626	429048	1.50086e-07	0.0038553	-22.6677	DOWN
F1RVM0	O-acetyl-ADP-ribose deacetylase 1 OS=Sus scrofa OX=9823 GN=OARD1 PE=1 SV=1	OARD1	0	0	0	673787	1.09838e+06	1.55552e+06	1.9926e-07	0.048852	-22.2588	DOWN
F1SIB1	Prothrombin OS=Sus scrofa OX=9823 GN=F2 PE=3 SV=3	F2	0	0	0	443124	683207	674384	2.15411e-07	0.0167179	-22.1464	DOWN
A0A5K1VQN6	Lysine demethylase 4B OS=Sus scrofa OX=9823 GN=KDM4B PE=4 SV=1	KDM4B	0	0	0	665295	587148	397295	2.59112e-07	0.0203031	-21.8799	DOWN
F1SLB6	Protein timeless homolog OS=Sus scrofa OX=9823 GN=TIMELESS PE=3 SV=2	TIMELESS	0	0	0	222713	256768	306537	3.52285e-07	0.00851943	-21.4368	DOWN
A0A287A7I2	Actinin alpha 4 OS=Sus scrofa OX=9823 GN=ACTN4 PE=1 SV=1	ACTN4	182550	0	257535	7.01125e+06	7.00048e+06	9.46857e+06	0.0187427	0.0107199	-5.73753	DOWN
A0A287BHQ2	High mobility group protein B3 isoform b OS=Sus scrofa OX=9823 GN=HMGB3 PE=3 SV=1	HMGB3	1.37673e+06	0	0	1.35703e+07	2.34856e+07	2.84751e+07	0.0210089	0.0382059	-5.57286	DOWN
A0A286ZS31	6-phosphogluconolactonase OS=Sus scrofa OX=9823 GN=PGLS PE=1 SV=2	PGLS	796982	0	0	3.2185e+06	6.60317e+06	6.43878e+06	0.0490136	0.0365823	-4.35068	DOWN
A0A286ZXT8	E2 ubiquitin-conjugating enzyme OS=Sus scrofa OX=9823 GN=UBE2K PE=1 SV=1	UBE2K	0	430763	0	2.94872e+06	2.01002e+06	2.22093e+06	0.0599977	0.00611369	-4.05895	DOWN
F1RUT4	Cathepsin F OS=Sus scrofa OX=9823 GN=CTSF PE=1 SV=2	CTSF	0	0	564449	2.1947e+06	2.87121e+06	2.84003e+06	0.0713955	0.0011995	-3.80802	DOWN
F1SCG1	Protein kinase C OS=Sus scrofa OX=9823 GN=PKN1 PE=1 SV=3	PKN1	0	286264	0	1.46864e+06	1.15733e+06	1.37698e+06	0.0715134	0.00073871	-3.80564	DOWN
A0A286ZL01	Multiple PDZ domain crumbs cell polarity complex component OS=Sus scrofa OX=9823 GN=MPDZ PE=1 SV=1	MPDZ	2.03278e+06	879149	828168	1.60803e+07	1.63421e+07	1.9313e+07	0.0722927	0.00159445	-3.79001	DOWN
A0A5G2R822	Nudix hydrolase domain-containing protein OS=Sus scrofa OX=9823 GN=NUDT4 PE=4 SV=1	NUDT4	0	0	971313	2.47925e+06	5.04695e+06	5.32423e+06	0.075586	0.0364913	-3.72574	DOWN
A0A287AK16	Caspase 8 OS=Sus scrofa OX=9823 GN=CASP8 PE=3 SV=1	CASP8	299667	509963	0	2.31538e+06	3.77753e+06	4.20529e+06	0.0786186	0.0251487	-3.66899	DOWN
F1RQZ4	Coiled-coil domain-containing protein 43 OS=Sus scrofa OX=9823 GN=CCDC43 PE=3 SV=2	CCDC43	0	882936	0	3.24262e+06	3.75197e+06	3.46435e+06	0.0844192	0.00251686	-3.56628	DOWN
M3V855	Golgi phosphoprotein 3 OS=Sus scrofa OX=9823 GN=GOLPH3 PE=2 SV=1	GOLPH3	0	835441	0	1.90682e+06	3.79662e+06	2.89879e+06	0.0971191	0.0246415	-3.3641	DOWN
A0A5G2QIE0	Vacuolar protein sorting-associated protein 29 OS=Sus scrofa OX=9823 GN=VPS29 PE=1 SV=1	VPS29	496848	0	0	2.27915e+06	1.40057e+06	1.42503e+06	0.0973304	0.0167733	-3.36097	DOWN
A0A287B0M8	GPN-loop GTPase OS=Sus scrofa OX=9823 GN=GPN1 PE=3 SV=2	GPN1	0	0	388387	1.0672e+06	1.80026e+06	1.08597e+06	0.0982405	0.0216298	-3.34754	DOWN
A0A287ARC8	Serine/threonine-protein phosphatase 2A activator OS=Sus scrofa OX=9823 GN=PTPA PE=1 SV=2	PTPA	956736	1.02235e+06	0	6.22607e+06	7.49527e+06	5.67301e+06	0.102044	0.00181073	-3.29273	DOWN
A0A5G2Q8W0	EMAP like 1 OS=Sus scrofa OX=9823 GN=EML1 PE=1 SV=1	EML1	0	737949	0	2.82544e+06	1.97188e+06	2.36961e+06	0.102966	0.00354038	-3.27976	DOWN
A0A287AEC1	Uncharacterized protein OS=Sus scrofa OX=9823 GN=MOB1B PE=4 SV=2	MOB1B	0	1.12903e+06	0	3.95646e+06	3.76428e+06	3.22777e+06	0.103121	0.00384695	-3.27758	DOWN
A0A286ZSB2	GTP-binding protein OS=Sus scrofa OX=9823 GN=RRAD PE=3 SV=1	RRAD	0	0	1.08788e+06	3.71917e+06	2.84956e+06	3.69808e+06	0.105961	0.00323892	-3.2384	DOWN
E5F1H4	Signal transducer and activator of transcription OS=Sus scrofa OX=9823 GN=STAT6 PE=2 SV=1	STAT6	310150	408060	426896	3.05492e+06	4.72845e+06	2.90014e+06	0.107184	0.0318458	-3.22183	DOWN
A5JT15	Adipose triglyceride lipase OS=Sus scrofa OX=9823 GN=PNPLA2 PE=2 SV=1	PNPLA2	555158	0	0	1.76181e+06	1.40983e+06	1.99132e+06	0.107527	0.00369056	-3.21723	DOWN
F1S7C8	Glutathione transferase OS=Sus scrofa OX=9823 GN=GSTA4 PE=1 SV=2	GSTA4	2.80676e+06	0	0	8.24713e+06	8.23497e+06	8.89505e+06	0.110602	0.0117562	-3.17655	DOWN
F1S593	Dynamin GTPase OS=Sus scrofa OX=9823 GN=DNM2 PE=1 SV=3	DNM2	766880	0	0	2.28223e+06	2.30228e+06	2.2594e+06	0.112053	0.0153805	-3.15775	DOWN
A0A286ZU39	Sorting nexin 24 OS=Sus scrofa OX=9823 GN=SNX24 PE=4 SV=1	SNX24	0	888502	0	3.60139e+06	1.91486e+06	2.40854e+06	0.112117	0.023601	-3.15693	DOWN
F1RKC9	L-serine ammonia-lyase OS=Sus scrofa OX=9823 GN=SDSL PE=1 SV=2	SDSL	1.39499e+06	1.33672e+06	0	6.97302e+06	6.53064e+06	1.08402e+07	0.112213	0.0248706	-3.15569	DOWN
F1S6K5	Adenine phosphoribosyltransferase OS=Sus scrofa OX=9823 GN=APRT PE=1 SV=2	APRT	947678	0	0	2.52534e+06	3.21161e+06	2.51606e+06	0.114828	0.00453125	-3.12245	DOWN
A0A480SPX0	Protein-L-isoaspartate (D-aspartate) O-methyltransferase domain containing 1 OS=Sus scrofa OX=9823 GN=PCMTD1 PE=1 SV=1	PCMTD1	369208	387109	0	2.18643e+06	2.05639e+06	2.27264e+06	0.11608	0.000957304	-3.1068	DOWN
A0A287AYY7	Leucine rich repeat containing 47 OS=Sus scrofa OX=9823 GN=LRRC47 PE=1 SV=1	LRRC47	993195	1.92453e+06	151863	9.29036e+06	6.41358e+06	9.85773e+06	0.120086	0.00900071	-3.05787	DOWN
F1RKZ7	Uncharacterized protein OS=Sus scrofa OX=9823 GN=SDF2L1 PE=1 SV=3	SDF2L1	0	209308	0	561714	443935	676500	0.124429	0.00715634	-3.00661	DOWN
B5APV0	Actin-related protein 2/3 complex subunit 5 OS=Sus scrofa OX=9823 GN=ARPC5 PE=1 SV=1	ARPC5	0	0	3.58341e+06	8.17043e+06	1.11292e+07	9.27486e+06	0.125406	0.0063701	-2.99532	DOWN
F1S0Q3	Sperm-associated antigen 1 OS=Sus scrofa OX=9823 GN=SPAG1 PE=4 SV=3	SPAG1	2.62474e+06	2.67259e+06	1.37357e+06	1.45155e+07	2.07631e+07	1.55868e+07	0.131148	0.0134594	-2.93073	DOWN
A0A287ALR7	RAS protein activator like 2 OS=Sus scrofa OX=9823 GN=RASAL2 PE=1 SV=2	RASAL2	456239	0	0	653928	1.22569e+06	1.57542e+06	0.13205	0.0444309	-2.92084	DOWN
F2Z5B1	Leukocyte elastase inhibitor OS=Sus scrofa OX=9823 GN=SERPINB1 PE=1 SV=2	SERPINB1	704953	1.88955e+06	1.43045e+06	1.14207e+07	1.17343e+07	7.19618e+06	0.132612	0.0219144	-2.91471	DOWN
A0A286ZZM7	Thioredoxin domain-containing protein 17 OS=Sus scrofa OX=9823 GN=TXNDC17 PE=1 SV=1	TXNDC17	700821	2.57809e+06	1.02676e+06	1.06258e+07	7.51405e+06	1.33307e+07	0.136816	0.0231097	-2.86969	DOWN
A0A5G2R673	Tubulin-folding cofactor E OS=Sus scrofa OX=9823 GN=TBCE PE=1 SV=1	TBCE	1.11821e+06	0	0	2.19736e+06	3.58396e+06	2.16379e+06	0.140742	0.0208146	-2.82888	DOWN
F1SF75	Nuclear transcription factor Y subunit gamma OS=Sus scrofa OX=9823 GN=NFYC PE=1 SV=3	NFYC	0	0	340442	577099	972846	763152	0.14718	0.0150715	-2.76435	DOWN
A0A5G2QN35	UEV domain-containing protein OS=Sus scrofa OX=9823 PE=1 SV=1	A0A5G2QN35	1.44707e+06	0	0	3.20883e+06	3.39822e+06	3.18379e+06	0.147799	0.0268416	-2.75829	DOWN
F1SS16	Family with sequence similarity 98 member B OS=Sus scrofa OX=9823 GN=FAM98B PE=1 SV=2	FAM98B	6.01165e+06	7.16745e+06	7.18729e+06	4.2722e+07	4.97794e+07	4.08865e+07	0.152685	0.00446061	-2.71137	DOWN
A0A5G2R9K2	Mitogen-activated protein kinase OS=Sus scrofa OX=9823 GN=MAPK14 PE=1 SV=1	MAPK14	1.6315e+06	810149	92989.2	4.08088e+06	6.78066e+06	5.65482e+06	0.153462	0.0122121	-2.70404	DOWN
A0A287AQ73	Capicua transcriptional repressor OS=Sus scrofa OX=9823 GN=CIC PE=4 SV=2	CIC	0	622042	0	1.08319e+06	1.61625e+06	1.33952e+06	0.154011	0.013865	-2.6989	DOWN
F1SF95	Peptidyl-prolyl cis-trans isomerase OS=Sus scrofa OX=9823 GN=PPIH PE=1 SV=3	PPIH	0	0	696704	1.85888e+06	1.33207e+06	1.32792e+06	0.154177	0.0139566	-2.69734	DOWN
A0A480HSI3	Programmed cell death protein 4 OS=Sus scrofa OX=9823 GN=PDCD4 PE=1 SV=1	PDCD4	2.36478e+06	2.08802e+06	1.38931e+06	1.60363e+07	1.11283e+07	1.04612e+07	0.155269	0.0239157	-2.68716	DOWN
F1RII6	Hemoglobin subunit epsilon OS=Sus scrofa OX=9823 GN=HBE1 PE=3 SV=1	HBE1	0	1.19502e+06	0	1.99331e+06	2.37866e+06	3.31281e+06	0.155504	0.0179718	-2.68497	DOWN
A0A287ADE5	VPS26 endosomal protein sorting factor C OS=Sus scrofa OX=9823 GN=VPS26C PE=1 SV=1	VPS26C	0	1.08916e+06	0	2.31651e+06	1.81367e+06	2.86874e+06	0.155618	0.0150857	-2.68392	DOWN
A0A5G2QAF7	Transmembrane protein 192 OS=Sus scrofa OX=9823 GN=TMEM192 PE=3 SV=1	TMEM192	327708	0	0	825507	584224	637976	0.160036	0.0161854	-2.64353	DOWN
A0A286ZQP7	Myotubularin related protein 9 OS=Sus scrofa OX=9823 GN=MTMR9 PE=3 SV=2	MTMR9	1.58931e+06	1.35753e+06	0	7.7554e+06	5.67543e+06	4.81793e+06	0.161482	0.0128395	-2.63055	DOWN
A0A287BHS8	Mitogen-activated protein kinase OS=Sus scrofa OX=9823 GN=MAPK14 PE=1 SV=2	MAPK14	0	242543	0	521241	556855	412099	0.162759	0.0191592	-2.61919	DOWN
A0A287BNP5	Mediator of ErbB2-driven cell motility 1 OS=Sus scrofa OX=9823 GN=MEMO1 PE=1 SV=1	MEMO1	856256	702103	0	2.22933e+06	2.77062e+06	4.48365e+06	0.164321	0.045889	-2.60541	DOWN
A0A287BM03	Ena/VASP-like protein OS=Sus scrofa OX=9823 GN=EVL PE=1 SV=2	EVL	0	3.64172e+06	0	7.18325e+06	7.3469e+06	7.31703e+06	0.166691	0.03756	-2.58476	DOWN
A0A287AHN0	Phosphoinositide-3-kinase adaptor protein 1 OS=Sus scrofa OX=9823 GN=PIK3AP1 PE=4 SV=1	PIK3AP1	2.12961e+06	2.78795e+06	2.30771e+06	1.68428e+07	9.21738e+06	1.6763e+07	0.168723	0.0417977	-2.56727	DOWN
A0A287AMX7	Kin17 DNA and RNA binding protein OS=Sus scrofa OX=9823 GN=KIN PE=3 SV=1	KIN	1.47303e+06	1.0614e+06	0	3.68156e+06	6.06651e+06	5.25051e+06	0.168978	0.0114551	-2.56509	DOWN
F1RFD6	TBC1 domain family member 10A OS=Sus scrofa OX=9823 GN=TBC1D10A PE=1 SV=3	TBC1D10A	0	311094	265971	1.27709e+06	1.38143e+06	745720	0.169513	0.0245534	-2.56053	DOWN
A0A287AEY7	V-set and immunoglobulin domain containing 4 OS=Sus scrofa OX=9823 GN=VSIG4 PE=4 SV=1	VSIG4	354460	333303	126597	1.3026e+06	1.77317e+06	1.67215e+06	0.171519	0.00398386	-2.54356	DOWN
F1RRB3	Xylulose kinase OS=Sus scrofa OX=9823 GN=XYLB PE=1 SV=3	XYLB	0	367298	0	748750	682587	674992	0.174378	0.0377404	-2.51971	DOWN
A0A287BC09	CASK interacting protein 2 OS=Sus scrofa OX=9823 GN=CASKIN2 PE=4 SV=1	CASKIN2	257845	0	0	439229	509509	521215	0.17541	0.0336622	-2.51119	DOWN
A0A5G2QQG0	Crystallin zeta like 1 OS=Sus scrofa OX=9823 GN=CRYZL1 PE=1 SV=1	CRYZL1	0	546639	0	941167	1.0706e+06	1.06921e+06	0.177424	0.0375117	-2.49473	DOWN
F1SFF5	FERM domain containing 6 OS=Sus scrofa OX=9823 GN=FRMD6 PE=4 SV=2	FRMD6	722607	891765	0	2.56393e+06	3.6157e+06	2.66696e+06	0.182485	0.00568213	-2.45415	DOWN
A0A5G2RJ31	Protein phosphatase 1 regulatory subunit 8 OS=Sus scrofa OX=9823 GN=PPP1R8 PE=1 SV=1	PPP1R8	2.5882e+06	2.87056e+06	1.4397e+06	1.31914e+07	1.0064e+07	1.42895e+07	0.183739	0.00891591	-2.44427	DOWN
A0A287BII2	HEAT repeat-containing protein 6 OS=Sus scrofa OX=9823 GN=HEATR6 PE=4 SV=2	HEATR6	313628	0	0	527943	555356	618785	0.184261	0.0402243	-2.44017	DOWN
F2Z594	High mobility group protein 1 OS=Sus scrofa OX=9823 GN=HMGB1 PE=1 SV=3	HMGB1	7.10824e+07	4.091e+07	5.0565e+07	2.21179e+08	3.018e+08	3.5879e+08	0.184354	0.0222865	-2.43945	DOWN
A0A287A5B0	Membrane-associated guanylate kinase inverted 3 OS=Sus scrofa OX=9823 GN=MAGI3 PE=1 SV=1	MAGI3	517898	499465	0	2.53133e+06	1.75525e+06	1.15335e+06	0.187018	0.0496746	-2.41875	DOWN
A0A286ZYD5	Uncharacterized protein OS=Sus scrofa OX=9823 GN=CEBPZOS PE=4 SV=2	CEBPZOS	0	1.13775e+06	0	1.89122e+06	2.2936e+06	1.87392e+06	0.187786	0.0372002	-2.41284	DOWN
F1SQX2	Epidermal growth factor receptor pathway substrate 8 OS=Sus scrofa OX=9823 GN=EPS8 PE=1 SV=4	EPS8	5.6005e+06	5.8998e+06	2.41209e+06	2.54941e+07	2.45286e+07	2.39653e+07	0.188036	0.000981335	-2.41092	DOWN
A0A286ZZS1	Adenosine kinase OS=Sus scrofa OX=9823 GN=ADK PE=1 SV=1	ADK	1.83381e+07	1.34856e+07	7.95568e+06	6.82744e+07	7.34354e+07	6.76343e+07	0.190019	0.00029292	-2.39578	DOWN
Q95ND5	Caspase-3 OS=Sus scrofa OX=9823 GN=CASP3 PE=1 SV=1	CASP3	3.48054e+06	4.75686e+06	1.91494e+06	1.86948e+07	1.84838e+07	1.60333e+07	0.190791	0.000269089	-2.38994	DOWN
A0A287BRV0	Proteasome subunit beta OS=Sus scrofa OX=9823 GN=PSMB10 PE=1 SV=1	PSMB10	357291	1.79603e+06	1.20644e+06	5.46034e+06	5.0126e+06	7.06325e+06	0.19159	0.00502742	-2.3839	DOWN
A0A5G2QIR1	Choline-phosphate cytidylyltransferase OS=Sus scrofa OX=9823 GN=PCYT1A PE=1 SV=1	PCYT1A	347278	242671	0	1.11074e+06	898108	1.03119e+06	0.19406	0.00484367	-2.36543	DOWN
F1RJ01	High mobility group protein B2 OS=Sus scrofa OX=9823 GN=HMGB2 PE=3 SV=3	HMGB2	3.42209e+07	1.64177e+07	1.84387e+07	9.86905e+07	1.23948e+08	1.31106e+08	0.195275	0.0028447	-2.35642	DOWN
I3LSD1	Sorting nexin OS=Sus scrofa OX=9823 GN=SNX9 PE=1 SV=3	SNX9	1.69643e+06	0	2.01318e+06	7.55067e+06	5.76184e+06	5.54805e+06	0.196686	0.00477995	-2.34603	DOWN
F1SCC7	SERPIN domain-containing protein OS=Sus scrofa OX=9823 GN=LOC396684 PE=3 SV=3	LOC396684	0	1.03336e+06	0	1.98504e+06	1.84755e+06	1.35181e+06	0.199322	0.0366038	-2.32683	DOWN
F1RIU1	O-phosphoserine phosphohydrolase OS=Sus scrofa OX=9823 GN=PSPH PE=1 SV=1	PSPH	1.73838e+06	0	0	2.0618e+06	3.05496e+06	3.40385e+06	0.20402	0.0385619	-2.29322	DOWN
A0A286ZSS1	ADP ribosylation factor GTPase activating protein 3 OS=Sus scrofa OX=9823 GN=ARFGAP3 PE=4 SV=1	ARFGAP3	1.77138e+06	1.4403e+06	3.33505e+06	1.13554e+07	1.02062e+07	1.04889e+07	0.204263	0.000736859	-2.2915	DOWN
A0A5G2R6X7	Creatine kinase OS=Sus scrofa OX=9823 GN=CKB PE=3 SV=1	CKB	6.55354e+06	1.17624e+07	1.29947e+07	4.56723e+07	5.4339e+07	5.09514e+07	0.207406	0.000329799	-2.26947	DOWN
A0A5G2RDW0	RNA polymerase III subunit E OS=Sus scrofa OX=9823 GN=POLR3E PE=4 SV=1	POLR3E	0	432703	0	889243	545085	648375	0.20776	0.0412383	-2.26701	DOWN
I3LU04	Methionine adenosyltransferase 2 subunit beta OS=Sus scrofa OX=9823 GN=MAT2B PE=1 SV=2	MAT2B	1.83898e+07	1.08754e+07	7.86023e+06	4.46332e+07	6.74666e+07	6.56973e+07	0.208807	0.0130227	-2.25975	DOWN
A0A287BCG1	ASPSCR1 tether for SLC2A4, UBX domain containing OS=Sus scrofa OX=9823 GN=ASPSCR1 PE=4 SV=1	ASPSCR1	457161	2.94651e+06	1.01391e+06	6.62524e+06	7.48981e+06	6.73013e+06	0.211924	0.0110564	-2.23838	DOWN
A0A5G2R7M4	Galectin OS=Sus scrofa OX=9823 GN=LGALS3 PE=1 SV=1	LGALS3	0	1.35655e+06	2.54212e+06	5.81739e+06	7.59827e+06	4.97533e+06	0.211988	0.0106413	-2.23795	DOWN
I3LA44	Nuclear receptor binding protein 1 OS=Sus scrofa OX=9823 GN=NRBP1 PE=1 SV=2	NRBP1	1.94185e+06	621684	0	4.06006e+06	3.83306e+06	4.1597e+06	0.212692	0.028376	-2.23316	DOWN
K7GR70	Tripartite motif containing 25 OS=Sus scrofa OX=9823 GN=TRIM25 PE=1 SV=2	TRIM25	0	1.81293e+06	497011	3.90615e+06	3.40165e+06	3.05803e+06	0.222841	0.0235382	-2.16591	DOWN
I3LVL1	UBC core domain-containing protein OS=Sus scrofa OX=9823 GN=LOC102160336 PE=3 SV=3	LOC102160336	1.0263e+06	2.20809e+06	641735	6.86144e+06	5.20058e+06	5.24401e+06	0.223975	0.00368625	-2.15859	DOWN
A0A287A2T3	tRNA splicing endonuclease subunit 54 OS=Sus scrofa OX=9823 GN=TSEN54 PE=3 SV=2	TSEN54	842180	736489	396021	2.6001e+06	3.81161e+06	2.21574e+06	0.228884	0.035917	-2.12731	DOWN
I3L8C5	Heat shock 70 kDa protein 12A isoform 2 OS=Sus scrofa OX=9823 GN=HSPA12A PE=1 SV=1	HSPA12A	1.0347e+07	3.58797e+06	0	1.83452e+07	2.19708e+07	2.02289e+07	0.230158	0.0259362	-2.1193	DOWN
F1ST46	Myosin IG OS=Sus scrofa OX=9823 GN=MYO1G PE=1 SV=4	MYO1G	1.40707e+06	1.7471e+06	2.23317e+06	7.8274e+06	7.71113e+06	7.75625e+06	0.231268	0.00133996	-2.11236	DOWN
A0A287ADJ6	HEXIM P-TEFb complex subunit 2 OS=Sus scrofa OX=9823 GN=HEXIM2 PE=3 SV=1	HEXIM2	2.00225e+06	2.31871e+06	0	6.6055e+06	6.06097e+06	5.91932e+06	0.232488	0.0164877	-2.10477	DOWN
A0A5G2QFT5	Ankyrin repeat domain 28 OS=Sus scrofa OX=9823 GN=ANKRD28 PE=1 SV=1	ANKRD28	5.67083e+07	6.71554e+07	3.52345e+07	1.72219e+08	2.66566e+08	2.40885e+08	0.234081	0.0173055	-2.09492	DOWN
I3LCJ3	5'-nucleotidase OS=Sus scrofa OX=9823 GN=NT5C3A PE=1 SV=3	NT5C3A	274534	216346	0	683078	721782	673056	0.236237	0.0212806	-2.08169	DOWN
A0A286ZQD3	Peptidylprolyl isomerase OS=Sus scrofa OX=9823 GN=FKBP5 PE=1 SV=2	FKBP5	2.60908e+07	4.632e+07	3.57403e+07	1.28041e+08	1.59108e+08	1.67686e+08	0.237781	0.00375773	-2.07229	DOWN
A0A480KKH4	UDP-N-acetylglucosamine pyrophosphorylase 1 OS=Sus scrofa OX=9823 GN=UAP1 PE=1 SV=1	UAP1	5.03233e+06	5.19706e+06	0	1.17789e+07	1.58551e+07	1.52135e+07	0.23874	0.00853509	-2.06649	DOWN
A0A287BAG8	Transcription factor BTF3 OS=Sus scrofa OX=9823 GN=BTF3L4 PE=1 SV=1	BTF3L4	1.43068e+07	1.18322e+07	1.57606e+06	2.93802e+07	4.17828e+07	4.30139e+07	0.242738	0.00810867	-2.04253	DOWN
F1S021	Collagen type V alpha 1 chain OS=Sus scrofa OX=9823 GN=COL5A1 PE=1 SV=4	COL5A1	207189	0	508482	737997	1.29201e+06	904096	0.243914	0.029066	-2.03555	DOWN
A0A287BL96	Activating signal cointegrator 1 complex subunit 1 OS=Sus scrofa OX=9823 GN=ASCC1 PE=4 SV=1	ASCC1	7.2645e+06	0	6.53439e+06	1.45815e+07	2.05245e+07	2.10819e+07	0.245585	0.010715	-2.02571	DOWN
F1RNN0	Vacuolar protein sorting-associated protein 29 OS=Sus scrofa OX=9823 GN=VPS29 PE=1 SV=4	VPS29	6.7587e+06	1.43422e+07	8.05746e+06	4.25166e+07	3.45374e+07	4.15371e+07	0.245873	0.000991306	-2.02401	DOWN
I3L5R8	Phosphatidylinositol-4,5-bisphosphate 3-kinase OS=Sus scrofa OX=9823 GN=PIK3CB PE=2 SV=2	PIK3CB	393575	343519	0	987535	1.14191e+06	863348	0.24629	0.0104161	-2.02157	DOWN
F1SV35	4'-phosphopantetheinyl transferase OS=Sus scrofa OX=9823 GN=AASDHPPT PE=1 SV=2	AASDHPPT	2.88636e+06	2.06032e+06	0	5.26837e+06	7.88759e+06	6.75586e+06	0.248429	0.0125129	-2.00909	DOWN
A0A5G2R4K6	DnaJ heat shock protein family (Hsp40) member C7 OS=Sus scrofa OX=9823 GN=DNAJC7 PE=1 SV=1	DNAJC7	2.69196e+06	3.3248e+06	379844	1.10769e+07	8.41294e+06	6.20069e+06	0.248987	0.0248456	-2.00586	DOWN
Q863I2	Serine/threonine-protein kinase OSR1 OS=Sus scrofa OX=9823 GN=OXSR1 PE=2 SV=1	OXSR1	3.9673e+06	2.60925e+06	416851	9.03837e+06	1.03108e+07	8.61802e+06	0.250058	0.00977032	-1.99967	DOWN
A0A5G2QMJ1	Nuclear casein kinase and cyclin dependent kinase substrate 1 OS=Sus scrofa OX=9823 GN=NUCKS1 PE=1 SV=1	NUCKS1	1.82376e+07	1.44468e+07	1.06364e+07	6.57969e+07	4.79484e+07	5.77189e+07	0.252652	0.00671483	-1.98477	DOWN
A0A5G2R1G6	Uncharacterized protein OS=Sus scrofa OX=9823 GN=LOC100622780 PE=1 SV=1	LOC100622780	7.60608e+06	7.4487e+06	6.74766e+06	1.88418e+07	3.26011e+07	3.45038e+07	0.253674	0.0489762	-1.97895	DOWN
A0A287A8L0	COMM domain-containing protein 5 OS=Sus scrofa OX=9823 GN=COMMD5 PE=1 SV=2	COMMD5	1.86116e+06	2.20442e+06	1.27361e+06	6.86975e+06	7.14791e+06	6.92456e+06	0.254949	0.00127125	-1.97172	DOWN
F1RF93	Uncharacterized protein OS=Sus scrofa OX=9823 GN=FBXO44 PE=1 SV=2	FBXO44	847556	1.49962e+06	0	4.32691e+06	2.26558e+06	2.59768e+06	0.255401	0.049048	-1.96917	DOWN
A0A287BA12	Vesicle-fusing ATPase OS=Sus scrofa OX=9823 GN=VPS4B PE=1 SV=1	VPS4B	807352	1.41584e+06	708555	4.2202e+06	4.16617e+06	3.06643e+06	0.255985	0.00580458	-1.96587	DOWN
A0A5G2QXI3	Caspase 6 OS=Sus scrofa OX=9823 GN=CASP6 PE=1 SV=1	CASP6	452580	390686	0	1.00008e+06	1.08547e+06	1.16939e+06	0.259072	0.0204967	-1.94857	DOWN
A0A287AHH7	Uridine-cytidine kinase OS=Sus scrofa OX=9823 GN=UCK2 PE=3 SV=1	UCK2	1.15961e+06	1.0515e+06	0	2.22285e+06	3.95866e+06	2.28661e+06	0.26111	0.0453673	-1.93727	DOWN
A0A287ACR8	N-acetyltransferase domain-containing protein OS=Sus scrofa OX=9823 GN=NAA50 PE=1 SV=1	NAA50	0	1.83067e+06	5.06098e+06	8.44001e+06	8.28016e+06	9.59814e+06	0.261857	0.0400751	-1.93315	DOWN
A0A5G2RD67	Cerebral endothelial cell adhesion molecule OS=Sus scrofa OX=9823 GN=CERCAM PE=3 SV=1	CERCAM	239725	1.70008e+06	1.25943e+06	4.0598e+06	3.37498e+06	4.69284e+06	0.263797	0.0069653	-1.9225	DOWN
F1RPV8	Nucleoside diphosphate kinase 7 OS=Sus scrofa OX=9823 GN=NME7 PE=3 SV=4	NME7	7.80288e+06	6.10262e+06	4.14693e+06	2.52186e+07	1.95697e+07	2.32026e+07	0.265513	0.00210246	-1.91315	DOWN
F1RHN7	Septin OS=Sus scrofa OX=9823 GN=SEPTIN5 PE=1 SV=5	SEPTIN5	3.12468e+06	1.35794e+06	1.55858e+06	6.95719e+06	7.25324e+06	8.11614e+06	0.270583	0.00245038	-1.88586	DOWN
F1SE87	Uncharacterized protein OS=Sus scrofa OX=9823 GN=CHMP5 PE=1 SV=3	CHMP5	2.15908e+06	1.88351e+06	4.5761e+06	1.1693e+07	1.11811e+07	8.9069e+06	0.271191	0.00309742	-1.88262	DOWN
A0A287BHT3	Cordon-bleu WH2 repeat protein like 1 OS=Sus scrofa OX=9823 GN=COBLL1 PE=4 SV=1	COBLL1	2.4564e+06	3.23494e+06	1.57723e+06	8.25209e+06	9.33732e+06	9.19496e+06	0.271374	0.000647049	-1.88165	DOWN
A0A287ALG9	Methylthioribulose-1-phosphate dehydratase OS=Sus scrofa OX=9823 GN=APIP PE=1 SV=1	APIP	5.74558e+06	2.56639e+06	1.11357e+06	1.23044e+07	1.10915e+07	1.13342e+07	0.271394	0.0194519	-1.88154	DOWN
A0A5G2QSN6	Phosphoinositide 5-phosphatase OS=Sus scrofa OX=9823 GN=OCRL PE=1 SV=1	OCRL	1.28911e+06	0	1.6067e+06	3.64945e+06	2.9685e+06	4.03849e+06	0.271743	0.0163141	-1.87969	DOWN
F1RK77	Protein rogdi homolog OS=Sus scrofa OX=9823 GN=ROGDI PE=1 SV=3	ROGDI	0	183637	150001	319758	328733	566179	0.274674	0.0467821	-1.86421	DOWN
A0A5G2QLQ0	Fas associated factor 1 OS=Sus scrofa OX=9823 GN=FAF1 PE=1 SV=1	FAF1	4.75007e+06	3.91304e+06	982899	1.52682e+07	1.12573e+07	8.56335e+06	0.274902	0.0290218	-1.86301	DOWN
F2Z4Z1	14_3_3 domain-containing protein OS=Sus scrofa OX=9823 GN=YWHAG PE=1 SV=1	YWHAG	2.13517e+07	1.83097e+07	2.09726e+07	6.73208e+07	7.55757e+07	7.65329e+07	0.276326	0.00136122	-1.85556	DOWN
A0A287B6A4	Inosine-5'-monophosphate dehydrogenase OS=Sus scrofa OX=9823 GN=QRICH1 PE=1 SV=1	QRICH1	1.97278e+07	2.26123e+07	7.33387e+06	4.71412e+07	6.40352e+07	6.74866e+07	0.278032	0.00674252	-1.84668	DOWN
F1RWP0	Phosphoribosyl pyrophosphate synthetase associated protein 1 OS=Sus scrofa OX=9823 GN=PRPSAP1 PE=1 SV=1	PRPSAP1	3.39021e+06	1.75799e+06	0	5.17223e+06	7.87208e+06	5.45671e+06	0.278266	0.027476	-1.84547	DOWN
Q7M2W6	Alpha-crystallin B chain OS=Sus scrofa OX=9823 GN=CRYAB PE=2 SV=1	CRYAB	8.30331e+07	6.81257e+07	4.90119e+07	1.93377e+08	2.72741e+08	2.51738e+08	0.278845	0.00965619	-1.84246	DOWN
A0A287B8Z3	ADP ribosylation factor interacting protein 1 OS=Sus scrofa OX=9823 GN=ARFIP1 PE=1 SV=1	ARFIP1	1.3167e+06	2.58337e+06	1.53295e+06	5.08476e+06	7.93879e+06	6.38278e+06	0.279961	0.0164042	-1.8367	DOWN
A0A287B2P1	Chloride intracellular channel protein OS=Sus scrofa OX=9823 GN=CLIC1 PE=3 SV=1	CLIC1	4.86971e+07	5.0724e+07	5.41702e+07	1.39267e+08	2.00238e+08	2.02007e+08	0.283634	0.0239421	-1.8179	DOWN
A0A287BD08	Glycerol kinase OS=Sus scrofa OX=9823 PE=1 SV=2	A0A287BD08	867252	830269	0	1.86146e+06	1.58576e+06	2.53464e+06	0.283778	0.0232723	-1.81716	DOWN
A0A287B6E0	Importin 11 OS=Sus scrofa OX=9823 GN=IPO11 PE=4 SV=2	IPO11	2.67898e+06	1.5495e+06	1.72297e+06	7.36458e+06	4.98644e+06	8.56313e+06	0.284565	0.0313456	-1.81317	DOWN
A0A287AK19	Moesin OS=Sus scrofa OX=9823 GN=MSN PE=1 SV=2	MSN	7.27315e+08	5.75771e+08	4.75894e+08	2.28328e+09	1.7491e+09	2.19257e+09	0.285783	0.00514215	-1.80701	DOWN
F2Z4Y1	Tyrosine 3-monooxygenase/tryptophan 5-monooxygenase activation protein eta OS=Sus scrofa OX=9823 GN=YWHAH PE=1 SV=1	YWHAH	1.83797e+07	1.41542e+07	1.557e+07	4.93975e+07	5.81365e+07	5.96563e+07	0.28772	0.00266923	-1.79726	DOWN
A0A5G2RIL9	Proteasome activator complex subunit 3 OS=Sus scrofa OX=9823 GN=PSME3 PE=1 SV=1	PSME3	8.94713e+06	1.1662e+07	3.63206e+06	2.94902e+07	2.46358e+07	3.00258e+07	0.288065	0.0032916	-1.79553	DOWN
A0A287AHQ0	Acetyl-CoA acetyltransferase 2 OS=Sus scrofa OX=9823 GN=ACAT2 PE=1 SV=1	ACAT2	2.2702e+07	2.23761e+07	2.23027e+07	7.89965e+07	8.33652e+07	7.12122e+07	0.288477	0.00405495	-1.79347	DOWN
A0A286ZNU0	DNA polymerase OS=Sus scrofa OX=9823 GN=POLB PE=3 SV=2	POLB	2.12723e+07	1.88216e+06	9.65256e+06	3.47489e+07	3.86515e+07	3.96123e+07	0.290295	0.0345145	-1.78441	DOWN
F1RQM2	Phosphoacetylglucosamine mutase OS=Sus scrofa OX=9823 GN=PGM3 PE=1 SV=2	PGM3	7.09555e+06	4.58871e+06	1.83747e+06	1.03094e+07	1.95177e+07	1.67202e+07	0.290495	0.03611	-1.78342	DOWN
A0A5G2R744	Protein phosphatase methylesterase 1 OS=Sus scrofa OX=9823 GN=PPME1 PE=1 SV=1	PPME1	5.28036e+06	6.47153e+06	2.76877e+06	1.09597e+07	1.7272e+07	2.15115e+07	0.291912	0.0490284	-1.77639	DOWN
A0A287BSQ4	Ladinin 1 OS=Sus scrofa OX=9823 GN=LAD1 PE=1 SV=1	LAD1	4.0321e+06	4.83366e+06	6.5046e+06	1.36863e+07	1.95697e+07	1.93658e+07	0.292091	0.0142192	-1.77551	DOWN
A0A5S6HM99	Ribonuclease inhibitor OS=Sus scrofa OX=9823 GN=RNH1 PE=4 SV=1	RNH1	1.04418e+07	9.41325e+06	1.11289e+07	4.33955e+07	3.01381e+07	3.23446e+07	0.292637	0.0245384	-1.77282	DOWN
P50584	Bis(5'-nucleosyl)-tetraphosphatase [asymmetrical] OS=Sus scrofa OX=9823 GN=NUDT2 PE=1 SV=3	NUDT2	735595	424800	0	1.53765e+06	1.02037e+06	1.39036e+06	0.293891	0.0281908	-1.76664	DOWN
C5H0C6	Ubiquitin thioesterase OS=Sus scrofa OX=9823 GN=OTUB1 PE=1 SV=1	OTUB1	4.2168e+06	5.64577e+06	2.78795e+06	9.7246e+06	1.83617e+07	1.46888e+07	0.295745	0.0455783	-1.75757	DOWN
A0A287A4L4	NEDD8-activating enzyme E1 catalytic subunit OS=Sus scrofa OX=9823 GN=UBA3 PE=1 SV=2	UBA3	9.66251e+06	1.07108e+07	1.16263e+07	4.01927e+07	3.32424e+07	3.401e+07	0.297823	0.00510772	-1.74747	DOWN
A0A286ZYB5	Deoxyuridine 5'-triphosphate nucleotidohydrolase OS=Sus scrofa OX=9823 GN=DUT PE=1 SV=2	DUT	1.49032e+06	1.70111e+06	0	4.38704e+06	3.05984e+06	3.26422e+06	0.297955	0.0231095	-1.74684	DOWN
F1S6Z8	Vesicle trafficking 1 OS=Sus scrofa OX=9823 GN=VTA1 PE=1 SV=3	VTA1	2.77768e+06	2.47807e+06	2.27977e+06	6.40819e+06	1.02126e+07	8.65179e+06	0.29817	0.0313228	-1.7458	DOWN
F1SEN1	Annexin OS=Sus scrofa OX=9823 GN=ANXA8 PE=1 SV=2	ANXA8	1.15329e+08	1.13921e+08	1.03095e+08	2.6691e+08	4.26569e+08	4.2089e+08	0.298236	0.037337	-1.74547	DOWN
F1RP44	Importin 5 OS=Sus scrofa OX=9823 GN=IPO5 PE=1 SV=3	IPO5	6.74081e+06	3.41766e+06	2.28827e+06	1.28494e+07	1.25962e+07	1.62131e+07	0.298779	0.00565142	-1.74285	DOWN
F1SJB5	Annexin OS=Sus scrofa OX=9823 GN=ANXA1 PE=1 SV=3	ANXA1	2.05165e+09	1.86769e+09	1.38421e+09	5.13405e+09	6.14353e+09	6.33528e+09	0.301118	0.00214598	-1.7316	DOWN
Q9N1F5	Glutathione S-transferase omega-1 OS=Sus scrofa OX=9823 GN=GSTO1 PE=1 SV=2	GSTO1	3.56547e+07	3.51357e+07	3.18648e+07	8.9908e+07	1.27624e+08	1.21674e+08	0.302634	0.020451	-1.72436	DOWN
A0A5S8L3W9	DCS-1 OS=Sus scrofa OX=9823 GN=DCPS PE=1 SV=1	DCPS	4.02142e+06	1.78653e+06	1.87112e+06	6.3958e+06	9.13449e+06	9.69449e+06	0.304425	0.0120684	-1.71584	DOWN
A2TLM1	Ribose-5-phosphate isomerase OS=Sus scrofa OX=9823 GN=RPIA PE=2 SV=1	RPIA	256416	822478	352341	1.16768e+06	1.6257e+06	1.89417e+06	0.305327	0.018038	-1.71157	DOWN
A0A287BIX9	Uncharacterized protein OS=Sus scrofa OX=9823 GN=ROBO1 PE=1 SV=2	ROBO1	0	358264	218764	590606	479962	816511	0.305778	0.0386575	-1.70944	DOWN
A0A5G2QAL2	Calponin OS=Sus scrofa OX=9823 GN=CNN3 PE=1 SV=1	CNN3	2.96204e+06	7.94557e+06	5.71261e+06	2.17736e+07	1.732e+07	1.52462e+07	0.305857	0.00787383	-1.70907	DOWN
F1SFU1	PHD finger protein 23 OS=Sus scrofa OX=9823 GN=PHF23 PE=4 SV=3	PHF23	4.47312e+06	3.14332e+06	5.00136e+06	1.38081e+07	1.27865e+07	1.45898e+07	0.306373	0.000238387	-1.70664	DOWN
A0A286ZVD7	Poly [ADP-ribose] polymerase OS=Sus scrofa OX=9823 GN=PARP8 PE=3 SV=1	PARP8	288659	308971	0	775760	454271	716661	0.306998	0.0328253	-1.7037	DOWN
Q9GKX6	Galactose mutarotase OS=Sus scrofa OX=9823 GN=GALM PE=2 SV=1	GALM	5.66241e+06	7.60445e+06	5.79019e+06	1.99414e+07	2.61132e+07	1.55421e+07	0.309385	0.039014	-1.69253	DOWN
F1SIE7	Enhancer of mRNA-decapping protein 3 OS=Sus scrofa OX=9823 GN=EDC3 PE=3 SV=1	EDC3	2.55588e+06	2.13696e+06	0	5.36903e+06	5.37845e+06	4.40738e+06	0.309659	0.0336441	-1.69125	DOWN
A0A287AXF7	Family with sequence similarity 162 member A OS=Sus scrofa OX=9823 GN=FAM162A PE=1 SV=1	FAM162A	2.70612e+06	3.60038e+06	1.03747e+06	7.65107e+06	8.97179e+06	7.00261e+06	0.310849	0.00557235	-1.68571	DOWN
A0A286ZQE6	Kinesin light chain OS=Sus scrofa OX=9823 GN=KLC1 PE=1 SV=2	KLC1	0	418642	745932	880331	1.27729e+06	1.58385e+06	0.311261	0.0445476	-1.6838	DOWN
I3L7Z3	NudC domain-containing protein 1 OS=Sus scrofa OX=9823 GN=NUDCD1 PE=1 SV=2	NUDCD1	1.61496e+07	2.20022e+07	1.54067e+07	6.29476e+07	5.8833e+07	4.88122e+07	0.313955	0.00396411	-1.67137	DOWN
F1SBH3	Putative hydrolase RBBP9 OS=Sus scrofa OX=9823 GN=RBBP9 PE=1 SV=1	RBBP9	4.61737e+06	3.9541e+06	969999	7.75619e+06	1.13473e+07	1.11966e+07	0.314899	0.0130681	-1.66704	DOWN
I3LUE6	CDV3 homolog OS=Sus scrofa OX=9823 GN=CDV3 PE=1 SV=2	CDV3	7.29545e+06	4.53724e+06	4.7414e+06	1.38075e+07	2.18488e+07	1.69456e+07	0.315085	0.0244315	-1.66619	DOWN
A0A5G2RIC0	Importin 5 OS=Sus scrofa OX=9823 GN=IPO5 PE=1 SV=1	IPO5	7.70152e+07	6.07692e+07	2.20417e+07	1.35828e+08	1.86305e+08	1.84829e+08	0.315263	0.00762959	-1.66537	DOWN
I3LQA8	Microtubule-associated protein RP/EB family member 3 OS=Sus scrofa OX=9823 GN=MAPRE3 PE=1 SV=2	MAPRE3	3.40889e+06	3.35331e+06	3.53993e+06	1.00301e+07	1.08612e+07	1.17698e+07	0.315425	0.00413734	-1.66463	DOWN
A1XQU1	Proteasome subunit beta type-7 OS=Sus scrofa OX=9823 GN=PSMB7 PE=2 SV=2	PSMB7	1.18556e+07	1.34281e+07	1.08245e+07	3.14741e+07	4.54245e+07	3.75248e+07	0.315567	0.0201515	-1.66398	DOWN
B3VMR0	AICAR transformylase/inosine monophosphate cyclohydrolase OS=Sus scrofa OX=9823 GN=ATIC PE=1 SV=1	ATIC	4.2378e+07	3.70022e+07	1.88283e+07	1.25961e+08	9.11777e+07	9.39122e+07	0.315732	0.00919565	-1.66323	DOWN
A0A5G2QEU1	RUN and FYVE domain containing 1 OS=Sus scrofa OX=9823 GN=RUFY1 PE=1 SV=1	RUFY1	3.17836e+06	2.6981e+06	6.56028e+06	1.1676e+07	1.30037e+07	1.46719e+07	0.316041	0.0052977	-1.66181	DOWN
F1SJR7	Tubulin tyrosine ligase like 12 OS=Sus scrofa OX=9823 GN=TTLL12 PE=1 SV=4	TTLL12	2.92869e+07	2.45826e+07	2.0019e+07	7.96409e+07	7.91577e+07	7.48596e+07	0.316225	0.000303226	-1.66098	DOWN
F1RHL9	Actinin alpha 2 OS=Sus scrofa OX=9823 GN=ACTN2 PE=1 SV=1	ACTN2	6.17611e+06	4.07558e+06	915097	8.38796e+06	1.3748e+07	1.28795e+07	0.318911	0.0246949	-1.64877	DOWN
A0A286ZWI1	Fructose-bisphosphate aldolase OS=Sus scrofa OX=9823 GN=ALDOC PE=1 SV=1	ALDOC	1.48286e+07	1.67393e+07	4.93184e+06	4.62649e+07	3.27549e+07	3.50994e+07	0.319838	0.00994291	-1.64459	DOWN
A0A287BLA6	Microtubule-associated protein OS=Sus scrofa OX=9823 GN=MAP2 PE=1 SV=2	MAP2	4.20975e+06	0	7.38681e+06	8.65912e+06	1.45819e+07	1.26382e+07	0.323212	0.0448323	-1.62945	DOWN
A0A480PLY3	14-3-3 protein zeta/delta OS=Sus scrofa OX=9823 GN=YWHAZ PE=1 SV=1	YWHAZ	8.92147e+07	9.52949e+07	1.20574e+08	2.42102e+08	3.52305e+08	3.46755e+08	0.324157	0.0214138	-1.62524	DOWN
A0A5G2QBQ8	N-acetylglucosamine-6-phosphate deacetylase OS=Sus scrofa OX=9823 GN=AMDHD2 PE=1 SV=1	AMDHD2	4.50465e+06	5.15313e+06	2.24232e+06	1.27563e+07	9.45774e+06	1.44403e+07	0.324657	0.0136998	-1.62301	DOWN
A0A287AHU1	MIF4G domain-containing protein OS=Sus scrofa OX=9823 GN=PAIP1 PE=1 SV=2	PAIP1	2.7028e+06	1.68674e+06	1.10648e+06	5.96186e+06	6.26065e+06	4.63665e+06	0.325996	0.00524428	-1.61707	DOWN
A0A286ZWB9	Uncharacterized protein OS=Sus scrofa OX=9823 PE=1 SV=1	A0A286ZWB9	1.86116e+06	3.15283e+06	1.27361e+06	7.66897e+06	5.60961e+06	5.96471e+06	0.326743	0.00723701	-1.61377	DOWN
A0A286ZXG4	Proteasome 26S subunit, ATPase 6 OS=Sus scrofa OX=9823 GN=PSMC6 PE=1 SV=2	PSMC6	1.75272e+07	2.24353e+07	2.58908e+07	6.27346e+07	7.27378e+07	6.46886e+07	0.329002	0.00043616	-1.60383	DOWN
A0A287AKW7	Elongator complex protein 1 OS=Sus scrofa OX=9823 GN=ELP1 PE=1 SV=2	ELP1	7.63799e+06	6.13699e+06	6.04761e+06	2.31598e+07	1.63388e+07	2.01556e+07	0.332291	0.0163731	-1.58948	DOWN
F1REW9	Density-regulated protein OS=Sus scrofa OX=9823 GN=DENR PE=1 SV=3	DENR	1.2988e+07	8.98504e+06	1.60247e+06	2.55467e+07	2.05894e+07	2.452e+07	0.333666	0.0270123	-1.58353	DOWN
I3LQG8	Ubiquitination factor E4B OS=Sus scrofa OX=9823 GN=UBE4B PE=3 SV=3	UBE4B	5.54285e+06	2.78448e+06	2.01904e+06	1.00066e+07	9.3944e+06	1.14862e+07	0.334973	0.00970351	-1.57788	DOWN
F1SNG6	Exocyst complex component Sec8 OS=Sus scrofa OX=9823 GN=EXOC4 PE=1 SV=3	EXOC4	3.67107e+06	6.41453e+06	4.4141e+06	1.47123e+07	1.54059e+07	1.31064e+07	0.33545	0.000985881	-1.57583	DOWN
A0A286ZYX8	Fructose-bisphosphate aldolase OS=Sus scrofa OX=9823 GN=ALDOA PE=1 SV=2	ALDOA	1.48412e+08	1.20666e+08	1.14611e+08	2.8718e+08	4.10218e+08	4.37984e+08	0.337938	0.0276773	-1.56517	DOWN
F1RQ08	1-phosphatidylinositol 4,5-bisphosphate phosphodiesterase OS=Sus scrofa OX=9823 GN=PLCB3 PE=1 SV=3	PLCB3	2.93944e+06	4.06304e+06	2.56632e+06	8.30917e+06	1.13811e+07	8.52711e+06	0.33911	0.0128658	-1.56017	DOWN
A0A287BK87	Organic solute carrier partner 1 OS=Sus scrofa OX=9823 GN=OSCP1 PE=4 SV=1	OSCP1	4.6564e+06	6.179e+06	4.51598e+06	1.58798e+07	1.33736e+07	1.59358e+07	0.339714	0.00128871	-1.55761	DOWN
A0A5G2QM17	14-3-3 protein theta OS=Sus scrofa OX=9823 GN=YWHAQ PE=1 SV=1	YWHAQ	2.25036e+07	2.28963e+07	3.88081e+07	7.18918e+07	8.85517e+07	8.65653e+07	0.340911	0.00195208	-1.55253	DOWN
A0A287B0I3	Rho GDP dissociation inhibitor beta OS=Sus scrofa OX=9823 GN=ARHGDIB PE=1 SV=1	ARHGDIB	3.36872e+06	6.05063e+06	3.91576e+06	1.25799e+07	1.33512e+07	1.30968e+07	0.341681	0.00588683	-1.54928	DOWN
A0A287BJ88	Transcription factor BTF3 OS=Sus scrofa OX=9823 GN=BTF3 PE=1 SV=2	BTF3	4.1061e+07	4.32775e+07	1.75973e+07	1.00351e+08	1.00911e+08	9.68172e+07	0.341976	0.0137551	-1.54803	DOWN
Q0R678	Maillard deglycase OS=Sus scrofa OX=9823 GN=PARK7 PE=1 SV=1	PARK7	5.27273e+06	4.84288e+06	1.46192e+07	2.92501e+07	2.15411e+07	2.13521e+07	0.342857	0.0198789	-1.54432	DOWN
F1S4Z2	Uncharacterized protein OS=Sus scrofa OX=9823 GN=CHMP4B PE=1 SV=3	CHMP4B	3.37398e+07	1.00961e+07	8.90551e+06	4.84265e+07	4.23786e+07	6.27484e+07	0.343473	0.0327274	-1.54173	DOWN
A0A287AZL8	Clat_adaptor_s domain-containing protein OS=Sus scrofa OX=9823 GN=AP3S2 PE=1 SV=2	AP3S2	2.98948e+06	3.02995e+06	999326	5.95228e+06	8.27097e+06	6.16342e+06	0.344281	0.0113897	-1.53834	DOWN
F1SJH8	ILK associated serine/threonine phosphatase OS=Sus scrofa OX=9823 GN=ILKAP PE=1 SV=3	ILKAP	312242	287636	0	468719	651994	611009	0.346405	0.0434008	-1.52947	DOWN
F1SDJ8	Glutaredoxin 3 OS=Sus scrofa OX=9823 GN=GLRX3 PE=1 SV=2	GLRX3	8.65395e+06	9.06038e+06	1.21444e+07	2.343e+07	3.09631e+07	3.1574e+07	0.347327	0.00994997	-1.52563	DOWN
A0A287B6R6	Phosphoinositide phospholipase C OS=Sus scrofa OX=9823 GN=PLCH1 PE=1 SV=2	PLCH1	4.28049e+06	0	3.18625e+06	6.20644e+06	6.6268e+06	8.58698e+06	0.348584	0.0475182	-1.52042	DOWN
A0A286ZKY8	Trafficking protein particle complex subunit OS=Sus scrofa OX=9823 GN=TRAPPC4 PE=3 SV=1	TRAPPC4	9.41829e+06	7.55081e+06	6.8314e+06	2.45622e+07	2.28128e+07	2.08823e+07	0.348688	0.000572997	-1.51999	DOWN
A0A287A8M1	Isocitrate dehydrogenase [NADP] OS=Sus scrofa OX=9823 GN=IDH1 PE=1 SV=1	IDH1	3.19432e+07	2.73981e+07	1.49228e+07	6.51357e+07	7.47822e+07	7.18277e+07	0.350724	0.00362212	-1.51159	DOWN
A0A287BAY9	Albumin OS=Sus scrofa OX=9823 GN=ALB PE=1 SV=2	ALB	7.50948e+06	1.29331e+07	3.01579e+07	6.17833e+07	3.52953e+07	4.70549e+07	0.351067	0.0391445	-1.51018	DOWN
F1S564	RNA 3'-terminal phosphate cyclase OS=Sus scrofa OX=9823 GN=RTCA PE=1 SV=3	RTCA	1.27656e+07	1.05319e+07	7.69234e+06	3.21245e+07	2.40851e+07	3.20498e+07	0.351122	0.00735587	-1.50995	DOWN
A0A5G2R4Z1	Sorting nexin-3 OS=Sus scrofa OX=9823 GN=SNX3 PE=1 SV=1	SNX3	2.22684e+06	1.64761e+06	2.57115e+06	6.95791e+06	4.38516e+06	6.93754e+06	0.352592	0.0341613	-1.50393	DOWN
A0A287BGW4	Delta-aminolevulinic acid dehydratase OS=Sus scrofa OX=9823 GN=ALAD PE=1 SV=2	ALAD	8.05869e+06	4.37848e+06	2.63534e+06	1.42525e+07	1.14552e+07	1.66994e+07	0.355424	0.0144957	-1.49239	DOWN
A0A287A481	Plasminogen OS=Sus scrofa OX=9823 GN=PLG PE=1 SV=2	PLG	6.48175e+06	6.70948e+06	2.31861e+06	1.38704e+07	1.70516e+07	1.26199e+07	0.356205	0.00873125	-1.48922	DOWN
F1SIX7	Twinfilin actin binding protein 2 OS=Sus scrofa OX=9823 GN=TWF2 PE=1 SV=2	TWF2	5.45354e+06	8.45645e+06	3.42475e+06	1.92811e+07	1.32135e+07	1.61203e+07	0.356572	0.0110499	-1.48774	DOWN
A0A287A5I0	C-terminal binding protein 1 OS=Sus scrofa OX=9823 GN=CTBP1 PE=3 SV=2	CTBP1	1.25342e+07	7.31434e+06	2.35406e+06	2.11757e+07	2.09334e+07	1.99218e+07	0.357928	0.0436014	-1.48226	DOWN
F2Z5C1	Annexin OS=Sus scrofa OX=9823 GN=ANXA5 PE=1 SV=4	ANXA5	1.36782e+08	1.47251e+08	1.4633e+08	3.06352e+08	4.76057e+08	4.18622e+08	0.358328	0.0351209	-1.48065	DOWN
A0A5G2QGK1	Tubulin beta chain OS=Sus scrofa OX=9823 GN=TUBB4B PE=1 SV=1	TUBB4B	5.21301e+07	5.17877e+07	3.12856e+07	1.06732e+08	1.19551e+08	1.50806e+08	0.358545	0.0118203	-1.47977	DOWN
I3LIM2	UDP-glucose 6-dehydrogenase OS=Sus scrofa OX=9823 GN=UGDH PE=1 SV=1	UGDH	2.01291e+07	3.02311e+07	1.16472e+07	6.12547e+07	5.30404e+07	5.85632e+07	0.358718	0.0102313	-1.47908	DOWN
A0A287ASP8	UBC core domain-containing protein OS=Sus scrofa OX=9823 GN=UBE2I PE=1 SV=1	UBE2I	6.92079e+06	1.52112e+07	8.51118e+06	2.66768e+07	2.79687e+07	3.06375e+07	0.359312	0.00897609	-1.47669	DOWN
F2Z5B2	Tubulin beta chain OS=Sus scrofa OX=9823 GN=TUBB PE=1 SV=2	TUBB	8.26581e+08	7.64065e+08	5.9526e+08	1.62409e+09	2.21522e+09	2.2398e+09	0.359577	0.0152651	-1.47563	DOWN
A0A287BIR3	DDB1 and CUL4 associated factor 7 OS=Sus scrofa OX=9823 GN=DCAF7 PE=1 SV=1	DCAF7	1.78422e+06	1.78006e+06	626886	4.38525e+06	3.12469e+06	4.13434e+06	0.359933	0.0103313	-1.4742	DOWN
A0A480M856	Arginyl-tRNA--protein transferase 1 OS=Sus scrofa OX=9823 GN=ATE1 PE=1 SV=1	ATE1	4.19113e+06	3.81633e+06	1.69135e+06	1.01895e+07	7.33768e+06	9.3758e+06	0.36051	0.0077345	-1.47189	DOWN
A0A287AJ84	Rho GTPase activating protein 18 OS=Sus scrofa OX=9823 GN=ARHGAP18 PE=1 SV=1	ARHGAP18	5.1413e+06	5.95066e+06	4.38123e+06	1.68243e+07	1.42492e+07	1.17264e+07	0.361524	0.0180132	-1.46784	DOWN
A0A287A5F9	Pyruvate dehyrogenase phosphatase catalytic subunit 1 OS=Sus scrofa OX=9823 GN=PDP1 PE=1 SV=1	PDP1	2.43064e+07	2.24769e+07	7.03187e+06	5.35343e+07	4.49406e+07	5.03258e+07	0.36166	0.0158925	-1.4673	DOWN
Q06AA9	Ubiquitin-conjugating enzyme E2 D2 OS=Sus scrofa OX=9823 GN=UBE2D2 PE=2 SV=1	UBE2D2	5.60313e+06	6.46644e+06	5.2159e+06	1.91257e+07	1.35179e+07	1.48195e+07	0.364187	0.0229941	-1.45725	DOWN
F1SEV7	Gasdermin-D OS=Sus scrofa OX=9823 GN=GSDMD PE=1 SV=1	GSDMD	2.0768e+06	3.54775e+06	1.37248e+06	8.49912e+06	5.14938e+06	5.56252e+06	0.364219	0.0398059	-1.45712	DOWN
F1RUF5	Doublecortin domain containing 2 OS=Sus scrofa OX=9823 GN=DCDC2 PE=4 SV=3	DCDC2	5.82584e+06	5.28079e+06	3.82695e+06	1.58115e+07	1.53139e+07	9.81218e+06	0.364789	0.0362301	-1.45486	DOWN
F1RI39	Actinin alpha 4 OS=Sus scrofa OX=9823 GN=ACTN4 PE=1 SV=3	ACTN4	1.95825e+08	1.78763e+08	1.25279e+08	3.27619e+08	5.37411e+08	5.04143e+08	0.365087	0.0365006	-1.45369	DOWN
F6Q936	CCT-beta OS=Sus scrofa OX=9823 GN=CCT2 PE=1 SV=1	CCT2	2.23889e+08	1.96255e+08	9.05814e+07	4.54576e+08	4.68308e+08	4.70674e+08	0.36649	0.017324	-1.44815	DOWN
F1RYA3	Cysteinyl-tRNA synthetase OS=Sus scrofa OX=9823 GN=CARS1 PE=1 SV=4	CARS1	5.60496e+07	5.50441e+07	2.83624e+07	1.10987e+08	1.27061e+08	1.40445e+08	0.368451	0.00309131	-1.44046	DOWN
A0A287AB66	COP9 signalosome complex subunit 6 OS=Sus scrofa OX=9823 GN=COPS6 PE=1 SV=2	COPS6	1.45152e+07	1.59702e+07	4.2646e+06	3.00328e+07	3.46052e+07	2.90151e+07	0.37105	0.0192937	-1.43031	DOWN
F1RSE7	DNA replication licensing factor MCM4 OS=Sus scrofa OX=9823 GN=MCM4 PE=1 SV=3	MCM4	9.62748e+07	9.21086e+07	4.97117e+07	2.16354e+08	2.19543e+08	2.05781e+08	0.371051	0.00814504	-1.43031	DOWN
A0A287AJJ2	Non-SMC condensin I complex subunit G OS=Sus scrofa OX=9823 GN=NCAPG PE=3 SV=1	NCAPG	7.93645e+06	1.00106e+07	7.16686e+06	2.18777e+07	2.4348e+07	2.14312e+07	0.371194	0.000344315	-1.42975	DOWN
A0A287BF30	Alanyl-tRNA editing protein Aarsd1 OS=Sus scrofa OX=9823 GN=AARSD1 PE=3 SV=1	AARSD1	7.53509e+06	1.45868e+07	1.06106e+07	2.72586e+07	2.84537e+07	3.23266e+07	0.371797	0.00258813	-1.42741	DOWN
A0A287A2R9	14_3_3 domain-containing protein OS=Sus scrofa OX=9823 GN=CRK PE=1 SV=1	CRK	4.74833e+08	4.38577e+08	5.45059e+08	1.15608e+09	1.4893e+09	1.27001e+09	0.372496	0.00874744	-1.4247	DOWN
F1RM25	Serine/threonine-protein phosphatase OS=Sus scrofa OX=9823 GN=PPP5C PE=1 SV=3	PPP5C	1.04108e+07	6.6461e+06	3.47332e+06	1.73399e+07	1.93134e+07	1.83842e+07	0.373023	0.0222662	-1.42266	DOWN
A0A5G2R7L5	Geranylgeranyl transferase type-2 subunit alpha OS=Sus scrofa OX=9823 GN=RABGGTA PE=1 SV=1	RABGGTA	3.24903e+06	1.70742e+06	1.76109e+06	5.52408e+06	4.96115e+06	7.44933e+06	0.374559	0.0191576	-1.41674	DOWN
Q007T2	Cell division control protein 42 homolog OS=Sus scrofa OX=9823 GN=CDC42 PE=2 SV=2	CDC42	2.11553e+07	3.45489e+07	1.97464e+07	6.15193e+07	6.04703e+07	7.90336e+07	0.375333	0.0063653	-1.41376	DOWN
A0A5G2QEV8	Guided entry of tail-anchored proteins factor 4 OS=Sus scrofa OX=9823 GN=GET4 PE=1 SV=1	GET4	6.23842e+06	7.17981e+06	1.38855e+06	1.1599e+07	1.48099e+07	1.29427e+07	0.376269	0.027083	-1.41016	DOWN
A0A287ANV7	Lymphocyte cytosolic protein 1 OS=Sus scrofa OX=9823 GN=LCP1 PE=1 SV=1	LCP1	2.03571e+07	2.5876e+07	1.10077e+07	4.09319e+07	5.46732e+07	5.64251e+07	0.37651	0.00878463	-1.40924	DOWN
A0A5G2QWE3	DnaJ homolog subfamily C member 2 OS=Sus scrofa OX=9823 GN=DNAJC2 PE=4 SV=1	DNAJC2	7.95803e+06	8.43505e+06	4.12482e+06	1.70941e+07	2.29973e+07	1.43694e+07	0.376747	0.0285337	-1.40833	DOWN
F1SUG4	Ubiquitin-like domain-containing protein OS=Sus scrofa OX=9823 GN=ELOB PE=1 SV=1	ELOB	2.21402e+07	2.10089e+07	2.34213e+07	6.72598e+07	5.65672e+07	5.28632e+07	0.376764	0.0119045	-1.40827	DOWN
A0A5K1V5Y3	SHC-transforming protein 1 OS=Sus scrofa OX=9823 GN=SHC1 PE=4 SV=1	SHC1	5.21059e+07	4.82716e+07	5.05083e+07	1.15204e+08	1.29843e+08	1.55412e+08	0.376781	0.0186302	-1.4082	DOWN
A0A5G2QQU9	Profilin OS=Sus scrofa OX=9823 GN=PFN2 PE=1 SV=1	PFN2	1.00987e+07	1.20076e+07	9.75272e+06	2.28612e+07	3.06168e+07	3.06838e+07	0.378545	0.0161682	-1.40146	DOWN
Q45FY6	Hypoxanthine-guanine phosphoribosyltransferase OS=Sus scrofa OX=9823 GN=HPRT1 PE=2 SV=3	HPRT1	4.95423e+06	4.6954e+06	8.99438e+06	1.68712e+07	1.62804e+07	1.6062e+07	0.378839	0.015907	-1.40034	DOWN
A0A5G2QBJ4	Coatomer subunit zeta OS=Sus scrofa OX=9823 GN=COPZ1 PE=1 SV=1	COPZ1	6.96425e+06	9.47184e+06	9.1419e+06	2.11801e+07	2.47335e+07	2.15559e+07	0.379104	0.00091847	-1.39933	DOWN
A0A5G2QMI6	Septin 9 OS=Sus scrofa OX=9823 GN=SEPTIN9 PE=1 SV=1	SEPTIN9	4.33094e+07	4.80342e+07	3.185e+07	9.95629e+07	1.20506e+08	1.04657e+08	0.379377	0.00142748	-1.39829	DOWN
K7GPL0	Stress-activated protein kinase JNK OS=Sus scrofa OX=9823 GN=MAPK9 PE=3 SV=1	MAPK9	5.29175e+07	4.88018e+07	5.10843e+07	1.14668e+08	1.30778e+08	1.55777e+08	0.380845	0.0193936	-1.39273	DOWN
F1RNW4	Peptidase D OS=Sus scrofa OX=9823 GN=PEPD PE=1 SV=3	PEPD	1.76471e+07	1.99938e+07	9.11943e+06	4.36468e+07	3.55543e+07	4.35398e+07	0.380968	0.00455524	-1.39226	DOWN
A0A287BF97	Uncharacterized protein OS=Sus scrofa OX=9823 GN=EEF1D PE=1 SV=2	EEF1D	8.57869e+07	1.02283e+08	7.54084e+07	1.99561e+08	2.39851e+08	2.50571e+08	0.381862	0.0040502	-1.38888	DOWN
I3LM79	Dipeptidyl peptidase 9 OS=Sus scrofa OX=9823 GN=DPP9 PE=2 SV=2	DPP9	2.37302e+06	615221	3.4162e+06	6.91914e+06	5.33445e+06	4.46929e+06	0.382975	0.0348887	-1.38468	DOWN
A0A5G2QN04	1-phosphatidylinositol 4,5-bisphosphate phosphodiesterase OS=Sus scrofa OX=9823 GN=PLCB1 PE=1 SV=1	PLCB1	5.43508e+06	5.96535e+06	3.9363e+06	1.42754e+07	1.33011e+07	1.24433e+07	0.383229	0.00056963	-1.38372	DOWN
A0A5G2QM69	H/ACA ribonucleoprotein complex non-core subunit NAF1 OS=Sus scrofa OX=9823 GN=NAF1 PE=1 SV=1	NAF1	1.63059e+06	1.49303e+06	648676	2.8506e+06	3.24307e+06	3.67465e+06	0.386176	0.00794874	-1.37267	DOWN
F1SE06	Activator of HSP90 ATPase activity 1 OS=Sus scrofa OX=9823 GN=AHSA1 PE=1 SV=1	AHSA1	2.62936e+07	1.6966e+07	1.83043e+07	5.15432e+07	5.41933e+07	5.32541e+07	0.387217	0.00526554	-1.36879	DOWN
A0A287B4P8	26S proteasome AAA-ATPase subunit RPT3 OS=Sus scrofa OX=9823 GN=PSMC4 PE=3 SV=1	PSMC4	1.88127e+07	1.83019e+07	1.59219e+07	3.77844e+07	5.24929e+07	4.63997e+07	0.388042	0.0190851	-1.36571	DOWN
A0A5S8KUV5	Phosphatidylinositol-3,4,5-trisphosphate 5-phosphatase OS=Sus scrofa OX=9823 GN=INPPL1 PE=3 SV=1	INPPL1	2.06269e+06	2.03254e+06	1.82728e+06	5.52509e+06	5.97928e+06	3.75036e+06	0.388241	0.0431705	-1.36498	DOWN
A5GFY8	D-3-phosphoglycerate dehydrogenase OS=Sus scrofa OX=9823 GN=PHGDH PE=3 SV=1	PHGDH	2.12791e+08	1.91901e+08	1.36586e+08	4.78543e+08	4.68407e+08	4.46906e+08	0.388331	0.00240682	-1.36464	DOWN
F1SPS7	Acyl-peptide hydrolase OS=Sus scrofa OX=9823 GN=APEH PE=3 SV=3	APEH	4.84628e+06	5.38571e+06	7.65486e+06	1.9339e+07	1.13847e+07	1.514e+07	0.39	0.0422532	-1.35845	DOWN
Q9TSX9	Peroxiredoxin-6 OS=Sus scrofa OX=9823 GN=PRDX6 PE=2 SV=3	PRDX6	1.57123e+07	2.07151e+07	3.44978e+07	5.51177e+07	6.56788e+07	6.09525e+07	0.390237	0.00951849	-1.35758	DOWN
F1SSM0	Exocyst complex component 5 OS=Sus scrofa OX=9823 GN=EXOC5 PE=1 SV=3	EXOC5	1.14123e+07	1.19468e+07	3.00058e+06	1.84941e+07	2.6104e+07	2.28794e+07	0.390644	0.0222875	-1.35607	DOWN
F1RWH2	Sorting nexin 11 OS=Sus scrofa OX=9823 GN=SNX11 PE=3 SV=2	SNX11	2.31996e+06	2.30081e+06	1.29749e+06	4.94131e+06	5.92854e+06	4.27403e+06	0.390802	0.00854069	-1.35549	DOWN
I3LDA5	EH domain containing 4 OS=Sus scrofa OX=9823 GN=EHD4 PE=1 SV=2	EHD4	3.23261e+07	3.93439e+07	2.5689e+07	8.48876e+07	8.55357e+07	7.80712e+07	0.391795	0.00106355	-1.35183	DOWN
F1SNE9	Coatomer subunit gamma OS=Sus scrofa OX=9823 GN=COPG2 PE=1 SV=2	COPG2	4.23792e+07	4.66971e+07	2.66271e+07	9.4782e+07	1.03253e+08	9.69615e+07	0.392219	0.00444489	-1.35027	DOWN
Q29308	40S ribosomal protein S19 (Fragment) OS=Sus scrofa OX=9823 GN=RPS19 PE=2 SV=3	RPS19	9.27268e+07	9.71904e+07	7.16665e+07	2.03232e+08	2.11152e+08	2.52028e+08	0.392525	0.00415267	-1.34914	DOWN
A0A287AZJ9	NEDD8-activating enzyme E1 regulatory subunit OS=Sus scrofa OX=9823 GN=TERB1 PE=1 SV=2	TERB1	5.96058e+07	3.69751e+07	1.86918e+07	1.0423e+08	9.96023e+07	8.91414e+07	0.393457	0.0259966	-1.34572	DOWN
F1SQ14	UBC core domain-containing protein OS=Sus scrofa OX=9823 GN=UBE2N PE=1 SV=4	UBE2N	3.495e+06	2.73528e+06	1.99434e+06	8.43643e+06	6.53327e+06	5.91645e+06	0.393784	0.01476	-1.34453	DOWN
O02772	Fatty acid-binding protein, heart OS=Sus scrofa OX=9823 GN=FABP3 PE=2 SV=3	FABP3	6.30099e+07	5.56955e+07	4.91363e+07	1.29999e+08	1.49457e+08	1.46148e+08	0.394361	0.000606421	-1.34241	DOWN
A0A287AJM8	Thimet oligopeptidase OS=Sus scrofa OX=9823 GN=THOP1 PE=1 SV=2	THOP1	2.04136e+07	2.11121e+07	9.45082e+06	3.1894e+07	5.36765e+07	4.34336e+07	0.395155	0.0331999	-1.33951	DOWN
A0A287AEH0	Proteasome 26S subunit, non-ATPase 7 OS=Sus scrofa OX=9823 GN=PSMD7 PE=1 SV=1	PSMD7	1.73421e+07	1.67816e+07	5.13099e+06	2.54203e+07	3.60199e+07	3.77563e+07	0.395727	0.0226807	-1.33742	DOWN
F1RTY6	Peptidylprolyl isomerase D OS=Sus scrofa OX=9823 GN=PPID PE=1 SV=1	PPID	1.98606e+07	1.81799e+07	2.65391e+07	3.76633e+07	6.2486e+07	6.2785e+07	0.396354	0.048618	-1.33514	DOWN
I3LLY3	Uncharacterized protein OS=Sus scrofa OX=9823 GN=ACTN1 PE=1 SV=1	ACTN1	1.41209e+08	1.43795e+08	9.58505e+07	2.63467e+08	3.35548e+08	3.61762e+08	0.396403	0.00976501	-1.33496	DOWN
E7EI20	Rho GDP dissociation inhibitor alpha OS=Sus scrofa OX=9823 GN=ARHGDIA PE=2 SV=1	ARHGDIA	9.47581e+07	1.05782e+08	9.4477e+07	2.35262e+08	2.57645e+08	2.50354e+08	0.396923	0.000204952	-1.33307	DOWN
A0A287AS29	Nucleoside diphosphate kinase OS=Sus scrofa OX=9823 GN=NME1 PE=1 SV=1	NME1	3.40505e+07	3.94405e+07	4.57459e+07	8.96224e+07	1.0251e+08	1.08148e+08	0.397085	0.00166627	-1.33248	DOWN
A0A287B1T2	EH domain containing 3 OS=Sus scrofa OX=9823 GN=EHD3 PE=1 SV=1	EHD3	6.71289e+06	6.32993e+06	2.86661e+06	1.29979e+07	1.40775e+07	1.2944e+07	0.397544	0.0159348	-1.33081	DOWN
A0A287BED5	CYFIP related Rac1 interactor B OS=Sus scrofa OX=9823 GN=CYRIB PE=1 SV=1	CYRIB	1.35557e+07	1.11482e+07	7.01949e+06	1.94501e+07	3.13441e+07	2.89886e+07	0.397622	0.0294715	-1.33053	DOWN
A0A287BK75	Dual specificity mitogen-activated protein kinase kinase 1 OS=Sus scrofa OX=9823 GN=MAP2K1 PE=1 SV=1	MAP2K1	1.03515e+07	5.09997e+06	5.41236e+06	1.35113e+07	1.67063e+07	2.22513e+07	0.397641	0.0328681	-1.33046	DOWN
Q19PY3	RNA-splicing ligase RtcB homolog OS=Sus scrofa OX=9823 GN=RTCB PE=2 SV=1	RTCB	1.24426e+08	1.27402e+08	6.55235e+07	2.31204e+08	2.93913e+08	2.72312e+08	0.397968	0.004327	-1.32927	DOWN
A0A5G2QVN7	Peptidylprolyl isomerase OS=Sus scrofa OX=9823 GN=FKBP4 PE=1 SV=1	FKBP4	3.59716e+07	3.92888e+07	3.65919e+07	1.0297e+08	8.94212e+07	8.84204e+07	0.398318	0.00513346	-1.32801	DOWN
A0A287BQQ1	WH2 domain-containing protein OS=Sus scrofa OX=9823 GN=WASHC1 PE=1 SV=2	WASHC1	7.81793e+06	7.79604e+06	4.12584e+06	1.3445e+07	1.90399e+07	1.70072e+07	0.398848	0.0100535	-1.32609	DOWN
F1SB42	Ezrin OS=Sus scrofa OX=9823 GN=EZR PE=1 SV=3	EZR	1.15522e+08	1.05406e+08	5.79587e+07	2.55818e+08	2.25681e+08	2.15409e+08	0.400176	0.00443196	-1.32129	DOWN
A0A287BPX7	Tyrosine 3-monooxygenase/tryptophan 5-monooxygenase activation protein beta OS=Sus scrofa OX=9823 GN=YWHAB PE=1 SV=1	YWHAB	1.32549e+07	1.02975e+07	1.36154e+07	2.56237e+07	3.41283e+07	3.28128e+07	0.401533	0.0111224	-1.31641	DOWN
A0A287AA07	Exocyst complex component 8 OS=Sus scrofa OX=9823 GN=EXOC8 PE=1 SV=1	EXOC8	3.93523e+06	5.95136e+06	4.95484e+06	1.39308e+07	1.09051e+07	1.21242e+07	0.401554	0.00366738	-1.31633	DOWN
F1SM23	Ubiquitin carboxyl-terminal hydrolase 40 isoform X1 OS=Sus scrofa OX=9823 GN=USP40 PE=4 SV=3	USP40	265931	300405	239122	710912	678970	610869	0.402578	0.000903577	-1.31266	DOWN
A0A5G2QKC9	Inorganic diphosphatase OS=Sus scrofa OX=9823 GN=PPA1 PE=1 SV=1	PPA1	8.96257e+06	1.33494e+07	8.97079e+06	2.20891e+07	2.8463e+07	2.70237e+07	0.403254	0.00394264	-1.31024	DOWN
F1SG40	WASH complex subunit 4 OS=Sus scrofa OX=9823 GN=WASHC4 PE=1 SV=4	WASHC4	9.88174e+06	1.01583e+07	5.16012e+06	2.42531e+07	2.23886e+07	1.57811e+07	0.403701	0.0211437	-1.30864	DOWN
A0A287A2F9	Transcription elongation factor OS=Sus scrofa OX=9823 GN=TCEA1 PE=1 SV=1	TCEA1	6.14218e+06	1.32965e+07	8.53224e+06	2.0584e+07	2.70786e+07	2.16092e+07	0.403785	0.00917051	-1.30834	DOWN
A0A286ZVF1	Autophagy-related protein 9 OS=Sus scrofa OX=9823 GN=ATG9A PE=3 SV=2	ATG9A	1.65036e+07	1.40737e+07	1.52122e+07	2.83537e+07	4.43361e+07	4.07045e+07	0.403808	0.0406377	-1.30826	DOWN
A0A5G2RG17	Serine/threonine kinase 24 OS=Sus scrofa OX=9823 GN=STK24 PE=1 SV=1	STK24	2.13156e+06	1.89776e+06	1.1065e+06	3.33052e+06	4.72351e+06	4.66342e+06	0.403841	0.0134917	-1.30814	DOWN
O19004	Serine/threonine-protein kinase A-Raf OS=Sus scrofa OX=9823 GN=ARAF PE=2 SV=1	ARAF	2.9729e+06	3.56781e+06	4.5765e+06	7.58746e+06	9.54939e+06	1.03657e+07	0.404225	0.00893451	-1.30677	DOWN
F1RQR4	EH domain containing 1 OS=Sus scrofa OX=9823 GN=EHD1 PE=1 SV=3	EHD1	3.43048e+07	3.02565e+07	1.4973e+07	6.3329e+07	6.51293e+07	6.7403e+07	0.406075	0.0190144	-1.30018	DOWN
F1SAQ7	Poly(A) polymerase OS=Sus scrofa OX=9823 GN=PAPOLA PE=3 SV=3	PAPOLA	7.22639e+06	8.8921e+06	5.39149e+06	2.03698e+07	1.29435e+07	1.9595e+07	0.406552	0.0321318	-1.29849	DOWN
F2Z5K5	Tubulin beta chain OS=Sus scrofa OX=9823 GN=TUBB4A PE=1 SV=2	TUBB4A	7.31157e+06	3.3318e+06	3.01213e+06	1.13993e+07	9.61357e+06	1.25735e+07	0.406579	0.0215479	-1.29839	DOWN
A0A287A426	IST1 homolog OS=Sus scrofa OX=9823 GN=IST1 PE=1 SV=1	IST1	5.44674e+06	4.63324e+06	6.94893e+06	1.05113e+07	1.48462e+07	1.63441e+07	0.408351	0.0296272	-1.29212	DOWN
A0A5G2QVV0	CCT-epsilon OS=Sus scrofa OX=9823 GN=CCT5 PE=1 SV=1	CCT5	3.09489e+08	2.66968e+08	1.79028e+08	6.24539e+08	6.21942e+08	5.98531e+08	0.409474	0.00861858	-1.28816	DOWN
A0A5G2QCY4	Mitogen-activated protein kinase OS=Sus scrofa OX=9823 GN=MAPK3 PE=1 SV=1	MAPK3	3.39134e+06	4.03691e+06	5.20604e+06	1.05172e+07	8.78203e+06	1.15213e+07	0.40993	0.00510248	-1.28655	DOWN
A0A287A722	3'(2'), 5'-bisphosphate nucleotidase 1 OS=Sus scrofa OX=9823 GN=BPNT1 PE=1 SV=1	BPNT1	9.84115e+06	7.3339e+06	2.99127e+06	1.74601e+07	1.44362e+07	1.72411e+07	0.410407	0.0242487	-1.28487	DOWN
I3L7K2	Phosphoinositide phospholipase C OS=Sus scrofa OX=9823 GN=PLCD1 PE=1 SV=3	PLCD1	3.14617e+06	2.72819e+06	729437	6.44141e+06	5.79707e+06	3.82268e+06	0.411166	0.0440094	-1.28221	DOWN
F1RFV9	Misshapen like kinase 1 OS=Sus scrofa OX=9823 GN=MINK1 PE=1 SV=4	MINK1	2.5415e+07	2.43669e+07	2.06553e+07	4.7798e+07	6.07734e+07	6.25318e+07	0.411666	0.0125988	-1.28046	DOWN
A0A5K1U589	Ubiquitin-activating enzyme E1 OS=Sus scrofa OX=9823 GN=UBA1 PE=1 SV=1	UBA1	1.80133e+08	1.82595e+08	1.29507e+08	4.29051e+08	3.59425e+08	4.06368e+08	0.411966	0.00107457	-1.2794	DOWN
F1S5I5	Pleckstrin homology, MyTH4 and FERM domain containing H2 OS=Sus scrofa OX=9823 GN=PLEKHH2 PE=4 SV=4	PLEKHH2	1.05703e+06	778708	436957	1.9241e+06	1.89517e+06	1.69658e+06	0.41203	0.0159918	-1.27918	DOWN
A0A287AP26	Suppression of tumorigenicity 14 OS=Sus scrofa OX=9823 GN=ST14 PE=4 SV=1	ST14	8.60878e+06	4.59404e+06	9.34425e+06	1.50782e+07	2.13843e+07	1.81463e+07	0.412883	0.0113991	-1.2762	DOWN
I3LTI2	Notchless protein homolog 1 OS=Sus scrofa OX=9823 GN=NLE1 PE=1 SV=3	NLE1	1.55597e+07	2.04437e+07	1.55126e+07	4.82451e+07	3.93998e+07	3.70436e+07	0.413158	0.00859896	-1.27523	DOWN
Q2EN76	Nucleoside diphosphate kinase B OS=Sus scrofa OX=9823 GN=NME2 PE=2 SV=1	NME2	2.24788e+08	2.05171e+08	2.00803e+08	4.86376e+08	4.76574e+08	5.6091e+08	0.413924	0.00507576	-1.27256	DOWN
F1RK12	Integral membrane protein 2 OS=Sus scrofa OX=9823 GN=ITM2B PE=3 SV=3	ITM2B	6.95664e+06	8.56692e+06	6.18879e+06	2.0413e+07	1.60634e+07	1.59232e+07	0.414361	0.00942748	-1.27104	DOWN
F1S409	SEC23 interacting protein OS=Sus scrofa OX=9823 GN=SEC23IP PE=1 SV=4	SEC23IP	2.30513e+07	2.09675e+07	1.67582e+07	4.88918e+07	4.86911e+07	4.88518e+07	0.415046	0.0041422	-1.26866	DOWN
A0A287B3X9	Protein transport protein Sec24B isoform b OS=Sus scrofa OX=9823 GN=SEC24B PE=1 SV=1	SEC24B	3.90728e+06	2.09399e+06	4.61156e+06	7.50152e+06	1.00447e+07	7.91642e+06	0.4168	0.0104665	-1.26257	DOWN
A0A5G2RF17	26S proteasome non-ATPase regulatory subunit 5 OS=Sus scrofa OX=9823 GN=PSMD5 PE=1 SV=1	PSMD5	1.12564e+07	1.36782e+07	8.58483e+06	2.64499e+07	2.70062e+07	2.64951e+07	0.419249	0.00818168	-1.25412	DOWN
A0A5G2Q7I1	DNA replication licensing factor MCM2 OS=Sus scrofa OX=9823 GN=MCM2 PE=1 SV=1	MCM2	7.71712e+07	8.67236e+07	5.15649e+07	1.61762e+08	1.70148e+08	1.80787e+08	0.420248	0.00348803	-1.25069	DOWN
A0A5G2QEB7	Protein kinase domain-containing protein OS=Sus scrofa OX=9823 GN=MAP2K2 PE=1 SV=1	MAP2K2	576960	868848	786286	1.3455e+06	1.8964e+06	2.06709e+06	0.420436	0.0290425	-1.25004	DOWN
A0A5G2RH83	Obg-like ATPase 1 OS=Sus scrofa OX=9823 GN=OLA1 PE=1 SV=1	OLA1	3.32643e+07	2.72878e+07	1.90874e+07	6.32543e+07	5.4486e+07	7.16161e+07	0.42058	0.00521032	-1.24955	DOWN
M3VK32	Serine/threonine-protein phosphatase OS=Sus scrofa OX=9823 GN=PPP4C PE=2 SV=1	PPP4C	6.73787e+06	1.05967e+07	7.0038e+06	2.1037e+07	1.85086e+07	1.81691e+07	0.421701	0.00272981	-1.24571	DOWN
F1SDG5	Vacuolar protein sorting 45 homolog OS=Sus scrofa OX=9823 GN=VPS45 PE=1 SV=3	VPS45	1.80963e+08	1.51594e+08	1.50188e+08	3.18724e+08	3.939e+08	4.31692e+08	0.421863	0.0155341	-1.24515	DOWN
F1S7W3	Sugar phosphate phosphatase OS=Sus scrofa OX=9823 GN=ARMT1 PE=1 SV=3	ARMT1	1.63785e+06	2.52408e+06	2.24737e+06	5.26183e+06	5.47631e+06	4.43581e+06	0.422388	0.00236793	-1.24336	DOWN
A0A480WPU1	2-phospho-D-glycerate hydro-lyase OS=Sus scrofa OX=9823 GN=ENO1 PE=1 SV=1	ENO1	5.54297e+08	6.06767e+08	3.79884e+08	1.36731e+09	1.20604e+09	1.07416e+09	0.422466	0.00345945	-1.24309	DOWN
A0A287AJ57	EPS8 like 2 OS=Sus scrofa OX=9823 GN=EPS8L2 PE=1 SV=1	EPS8L2	6.48861e+07	5.98323e+07	5.68382e+07	1.3992e+08	1.41969e+08	1.46833e+08	0.423484	1.42622e-05	-1.23962	DOWN
F1SDD7	DNA-directed RNA polymerase III subunit RPC3 OS=Sus scrofa OX=9823 GN=POLR3C PE=3 SV=2	POLR3C	6.43108e+06	9.48768e+06	2.15316e+06	1.73407e+07	1.4818e+07	1.04964e+07	0.423675	0.0486451	-1.23897	DOWN
F1RMJ9	Oxysterol-binding protein OS=Sus scrofa OX=9823 GN=OSBP PE=1 SV=2	OSBP	1.74421e+07	1.02536e+07	1.07735e+07	2.7817e+07	2.77125e+07	3.49722e+07	0.425066	0.00654556	-1.23424	DOWN
A0A287B798	Non-specific serine/threonine protein kinase OS=Sus scrofa OX=9823 GN=RIOK2 PE=3 SV=1	RIOK2	8.13422e+07	1.01173e+08	3.98848e+07	1.7505e+08	1.69312e+08	1.78791e+08	0.425115	0.0285805	-1.23407	DOWN
I3L8T3	tRNA (guanine(37)-N1)-methyltransferase OS=Sus scrofa OX=9823 GN=TRMT5 PE=1 SV=2	TRMT5	5.33289e+06	4.93828e+06	3.10418e+06	1.00027e+07	1.01882e+07	1.12505e+07	0.425407	0.0038736	-1.23309	DOWN
A0A5G2QFC2	Malate dehydrogenase OS=Sus scrofa OX=9823 GN=MDH1 PE=1 SV=1	MDH1	5.4964e+07	5.02122e+07	4.73563e+07	1.07388e+08	1.25497e+08	1.24656e+08	0.426616	0.00334065	-1.22899	DOWN
A0A5G2QST4	Farnesyl diphosphate synthase OS=Sus scrofa OX=9823 GN=FDPS PE=1 SV=1	FDPS	3.39252e+07	3.22119e+07	2.14915e+07	6.31228e+07	7.47919e+07	6.7051e+07	0.427528	0.00176154	-1.22591	DOWN
A0A5S8K7Q3	5'-AMP-activated protein kinase subunit gamma-1 OS=Sus scrofa OX=9823 GN=PRKAG1 PE=3 SV=1	PRKAG1	7.13965e+06	5.97389e+06	2.39855e+06	1.21381e+07	1.12386e+07	1.2745e+07	0.42944	0.0315386	-1.21947	DOWN
A0A481C468	Septin OS=Sus scrofa OX=9823 GN=SEPTIN10 PE=1 SV=1	SEPTIN10	9.91061e+06	9.69036e+06	6.53189e+06	2.47148e+07	1.94815e+07	1.66391e+07	0.429567	0.0242382	-1.21905	DOWN
F1SAA5	Ubiquitin carboxyl-terminal hydrolase OS=Sus scrofa OX=9823 GN=UCHL5 PE=3 SV=4	UCHL5	1.92553e+06	2.16e+06	4.55024e+06	6.26755e+06	8.09483e+06	5.7289e+06	0.429827	0.0267643	-1.21817	DOWN
I3LCW1	Fatty acid synthase OS=Sus scrofa OX=9823 GN=FASN PE=1 SV=2	FASN	7.21207e+07	7.96183e+07	6.52278e+07	1.97611e+08	1.55744e+08	1.51164e+08	0.430046	0.0170818	-1.21744	DOWN
A0A287AST1	Opioid growth factor receptor OS=Sus scrofa OX=9823 GN=OGFR PE=3 SV=1	OGFR	3.68599e+06	3.17522e+06	2.90082e+06	7.39865e+06	7.47006e+06	7.81614e+06	0.430332	0.000381331	-1.21648	DOWN
A0A287B7R3	15-oxoprostaglandin 13-reductase OS=Sus scrofa OX=9823 GN=PTGR1 PE=3 SV=2	PTGR1	1.33634e+07	1.40255e+07	1.25569e+07	3.80359e+07	2.87595e+07	2.57986e+07	0.431408	0.0398271	-1.21287	DOWN
A0A287A3W4	Uncharacterized protein OS=Sus scrofa OX=9823 GN=PAAF1 PE=1 SV=1	PAAF1	2.21816e+06	2.1954e+06	4.27195e+06	7.11571e+06	8.33268e+06	4.68118e+06	0.43148	0.0494055	-1.21263	DOWN
I3LPT1	Transketolase OS=Sus scrofa OX=9823 GN=TKT PE=1 SV=1	TKT	3.99966e+08	4.31819e+08	3.97083e+08	1.07882e+09	8.74753e+08	8.94429e+08	0.431484	0.0123115	-1.21262	DOWN
A0A480PYY8	Phosphoribosyl pyrophosphate synthase-associated protein 2 isoform 1 OS=Sus scrofa OX=9823 GN=PRPSAP2 PE=1 SV=1	PRPSAP2	9.27734e+07	8.90509e+07	6.67567e+07	2.22601e+08	1.83536e+08	1.68544e+08	0.432554	0.00957263	-1.20905	DOWN
A0A287B900	VPS26, retromer complex component A OS=Sus scrofa OX=9823 GN=VPS26A PE=1 SV=2	VPS26A	1.88205e+07	1.61805e+07	1.79834e+07	4.17194e+07	3.77016e+07	4.28657e+07	0.43328	0.00105017	-1.20663	DOWN
A0A5G2R1N7	Uncharacterized protein OS=Sus scrofa OX=9823 GN=LOC102165849 PE=4 SV=1	LOC102165849	1.87159e+07	9.3628e+06	1.53859e+07	3.08006e+07	3.08588e+07	3.85139e+07	0.433894	0.00735347	-1.20458	DOWN
F1RPH0	Phosphoglycerate kinase OS=Sus scrofa OX=9823 GN=PGK1 PE=1 SV=3	PGK1	2.90407e+08	3.21671e+08	2.3929e+08	7.47635e+08	6.10921e+08	5.97611e+08	0.435223	0.00671448	-1.20017	DOWN
P84024	Mothers against decapentaplegic homolog 3 OS=Sus scrofa OX=9823 GN=SMAD3 PE=2 SV=1	SMAD3	9.67936e+06	1.11227e+07	1.04293e+07	2.40834e+07	2.59808e+07	2.16751e+07	0.435345	0.00454512	-1.19977	DOWN
F1SNK3	S-methyl-5'-thioadenosine phosphorylase OS=Sus scrofa OX=9823 GN=MTAP PE=1 SV=4	MTAP	1.74073e+07	1.5498e+07	1.52558e+07	3.71223e+07	3.69206e+07	3.62407e+07	0.436703	0.000260171	-1.19527	DOWN
A0A5G2QN94	Ribose-phosphate diphosphokinase OS=Sus scrofa OX=9823 GN=PRPS2 PE=1 SV=1	PRPS2	2.27154e+07	2.61929e+07	2.64294e+07	6.35917e+07	5.57945e+07	5.28808e+07	0.437331	0.00470738	-1.1932	DOWN
K7GRA6	3'-phosphoadenosine 5'-phosphosulfate synthase 2 OS=Sus scrofa OX=9823 GN=PAPSS2 PE=1 SV=2	PAPSS2	4.73148e+06	7.35488e+06	4.25698e+06	1.3778e+07	1.08708e+07	1.2673e+07	0.437904	0.00576601	-1.19131	DOWN
Q5PYH3	GTP-binding protein SAR1b OS=Sus scrofa OX=9823 GN=SAR1B PE=2 SV=1	SAR1B	3.40513e+06	1.76487e+06	2.93041e+06	5.03493e+06	6.61055e+06	6.83119e+06	0.438412	0.0103022	-1.18964	DOWN
A0A287BEY2	Uncharacterized protein OS=Sus scrofa OX=9823 GN=VPS33B PE=3 SV=1	VPS33B	1.0382e+07	1.01205e+07	8.75389e+06	2.2932e+07	1.87231e+07	2.50028e+07	0.438904	0.0158929	-1.18802	DOWN
F1SHC1	Tubulin alpha chain OS=Sus scrofa OX=9823 GN=LOC100127131 PE=1 SV=2	LOC100127131	7.32852e+06	7.61973e+06	5.62828e+06	1.60869e+07	1.82241e+07	1.25296e+07	0.439289	0.0231405	-1.18676	DOWN
F1RL37	Glutathione transferase OS=Sus scrofa OX=9823 GN=LOC100153094 PE=1 SV=1	LOC100153094	9.87646e+06	8.29489e+06	4.54416e+06	2.02878e+07	1.59481e+07	1.53273e+07	0.440538	0.0123678	-1.18266	DOWN
I3LIQ1	2-oxoglutarate and iron dependent oxygenase domain containing 3 OS=Sus scrofa OX=9823 GN=OGFOD3 PE=4 SV=3	OGFOD3	5.82766e+07	5.25466e+07	9.45557e+07	1.37572e+08	1.71008e+08	1.57518e+08	0.440635	0.00758198	-1.18234	DOWN
P00336	L-lactate dehydrogenase B chain OS=Sus scrofa OX=9823 GN=LDHB PE=1 SV=3	LDHB	2.68393e+08	2.22228e+08	1.92634e+08	5.44486e+08	4.85262e+08	5.19339e+08	0.441069	0.000665387	-1.18092	DOWN
A0A287B4J2	Adenosylhomocysteinase OS=Sus scrofa OX=9823 GN=AHCY PE=3 SV=1	AHCY	2.52509e+08	2.75051e+08	1.98728e+08	6.05255e+08	5.12276e+08	5.28324e+08	0.441283	0.00138826	-1.18022	DOWN
F8S326	Gag protein OS=Sus scrofa OX=9823 PE=4 SV=1	F8S326	1.10498e+08	1.03958e+08	1.29688e+08	2.86873e+08	2.49128e+08	2.42383e+08	0.442126	0.00232436	-1.17747	DOWN
F1RTY7	Heat shock 70 kDa protein 14 OS=Sus scrofa OX=9823 GN=HSPA14 PE=1 SV=3	HSPA14	6.45364e+06	8.59643e+06	5.1316e+06	1.17833e+07	1.8451e+07	1.5155e+07	0.444634	0.030198	-1.16931	DOWN
I3LUL2	Zinc finger protein 768 OS=Sus scrofa OX=9823 GN=ZNF768 PE=1 SV=1	ZNF768	3.46173e+07	3.48854e+07	2.60016e+07	7.68452e+07	6.99177e+07	6.77396e+07	0.445236	0.000594774	-1.16736	DOWN
F2Z5N9	Protein pelota homolog OS=Sus scrofa OX=9823 GN=PELO PE=3 SV=3	PELO	1.15763e+06	3.57306e+06	2.95076e+06	4.8187e+06	6.9426e+06	5.47826e+06	0.445571	0.0301336	-1.16627	DOWN
A0A287APG0	Non-specific serine/threonine protein kinase OS=Sus scrofa OX=9823 GN=SLK PE=1 SV=1	SLK	5.15401e+06	3.83115e+06	2.03205e+06	7.61625e+06	9.17543e+06	7.87999e+06	0.446553	0.0205107	-1.1631	DOWN
A0A5G2RC36	Eukaryotic translation initiation factor 4E OS=Sus scrofa OX=9823 GN=EIF4E PE=1 SV=1	EIF4E	3.7812e+06	2.91883e+06	5.49495e+06	7.21705e+06	1.11301e+07	8.93705e+06	0.446961	0.0266051	-1.16178	DOWN
A0A287BTC2	DNA-(apurinic or apyrimidinic site) endonuclease OS=Sus scrofa OX=9823 GN=APEX1 PE=1 SV=1	APEX1	5.01825e+07	6.25247e+07	4.29568e+07	1.32242e+08	1.0411e+08	1.1073e+08	0.448494	0.00518708	-1.15684	DOWN
A0A5G2QPB2	Sorting nexin 6 OS=Sus scrofa OX=9823 GN=SNX6 PE=1 SV=1	SNX6	8.35828e+06	7.94118e+06	9.48456e+06	1.77879e+07	2.00138e+07	1.96836e+07	0.448532	0.00049034	-1.15672	DOWN
A0A287AT18	Proteasome subunit alpha type OS=Sus scrofa OX=9823 GN=PSMA7 PE=1 SV=1	PSMA7	4.74425e+07	4.76317e+07	4.286e+07	1.1252e+08	1.02943e+08	9.12797e+07	0.449674	0.00843592	-1.15305	DOWN
A0A286ZSR2	Phosphorylated adapter RNA export protein OS=Sus scrofa OX=9823 GN=PHAX PE=1 SV=1	PHAX	9.79924e+06	9.58298e+06	4.31574e+06	1.75892e+07	2.04193e+07	1.43931e+07	0.452237	0.018666	-1.14485	DOWN
A0A5G2R815	Phosphatidylinositol transfer protein alpha OS=Sus scrofa OX=9823 GN=PITPNA PE=1 SV=1	PITPNA	9.15374e+06	1.03297e+07	7.45781e+06	1.8463e+07	2.17022e+07	1.92641e+07	0.453332	0.00119289	-1.14136	DOWN
I3LC73	Beta-ketoacyl-[acyl-carrier-protein] synthase I OS=Sus scrofa OX=9823 GN=FASN PE=1 SV=3	FASN	3.28105e+08	3.26929e+08	2.57261e+08	7.71243e+08	6.12655e+08	6.27797e+08	0.453496	0.00861148	-1.14084	DOWN
A0A287AG10	Mixed lineage kinase domain like pseudokinase OS=Sus scrofa OX=9823 GN=MLKL PE=2 SV=2	MLKL	2.71215e+07	2.30325e+07	1.19428e+07	3.48048e+07	4.72365e+07	5.48662e+07	0.453567	0.0307357	-1.14061	DOWN
A0A480IMX3	Tubulin gamma chain OS=Sus scrofa OX=9823 GN=TUBG1 PE=1 SV=1	TUBG1	3.67771e+07	3.61778e+07	1.50575e+07	6.47851e+07	6.84646e+07	6.06878e+07	0.453819	0.0294489	-1.13981	DOWN
A0A5G2QQE4	Transmembrane protein 176B OS=Sus scrofa OX=9823 GN=TMEM176B PE=3 SV=1	TMEM176B	2.67399e+06	2.93064e+06	2.37198e+06	6.60046e+06	5.57397e+06	5.39415e+06	0.454027	0.00616784	-1.13915	DOWN
F2Z5K2	Proteasome subunit alpha type-5 OS=Sus scrofa OX=9823 GN=PSMA5 PE=1 SV=2	PSMA5	3.20076e+07	3.41684e+07	3.15751e+07	7.482e+07	6.69703e+07	7.27336e+07	0.455665	0.0015781	-1.13395	DOWN
A0A287AT21	L-iditol 2-dehydrogenase OS=Sus scrofa OX=9823 GN=SORD PE=1 SV=2	SORD	3.35039e+07	3.66475e+07	2.68826e+07	7.27945e+07	6.24231e+07	7.72307e+07	0.456742	0.00320359	-1.13055	DOWN
K7GPY8	Spermine synthase isoform X1 OS=Sus scrofa OX=9823 GN=SMS PE=1 SV=3	SMS	7.79255e+07	7.27318e+07	9.65791e+07	1.67512e+08	1.91699e+08	1.81672e+08	0.457098	0.000633203	-1.12942	DOWN
A0A5G2R4I4	Solute carrier family 25 member 19 OS=Sus scrofa OX=9823 GN=SLC25A19 PE=3 SV=1	SLC25A19	7.82513e+06	6.75613e+06	3.47534e+06	1.04199e+07	1.38706e+07	1.51307e+07	0.458042	0.0209465	-1.12645	DOWN
F1S2X3	Ethylmalonyl-CoA decarboxylase 1 OS=Sus scrofa OX=9823 GN=ECHDC1 PE=1 SV=4	ECHDC1	2.97411e+07	2.54617e+07	1.62686e+07	5.12884e+07	5.0027e+07	5.46256e+07	0.458323	0.0121749	-1.12556	DOWN
A0A5G2RAG6	Uncharacterized protein OS=Sus scrofa OX=9823 PE=3 SV=1	A0A5G2RAG6	5.8121e+06	6.20447e+06	4.47567e+06	1.31975e+07	1.32562e+07	9.52088e+06	0.458442	0.0214406	-1.12519	DOWN
A0A2C9F3H8	BCL2-associated athanogene 6 OS=Sus scrofa OX=9823 GN=BAG6 PE=4 SV=2	BAG6	9.67238e+06	1.29394e+07	1.59489e+07	2.58169e+07	2.65101e+07	3.1617e+07	0.459362	0.00419327	-1.1223	DOWN
K9IVF7	X-prolyl aminopeptidase (Aminopeptidase P) 1, soluble OS=Sus scrofa OX=9823 GN=XPNPEP1 PE=1 SV=1	XPNPEP1	2.48202e+07	2.98718e+07	1.66457e+07	6.0537e+07	5.30421e+07	4.16202e+07	0.459652	0.0177103	-1.12139	DOWN
F1S5M7	Survival motor neuron domain containing 1 OS=Sus scrofa OX=9823 GN=SMNDC1 PE=1 SV=2	SMNDC1	7.48828e+06	7.20929e+06	4.12682e+06	1.26223e+07	1.45406e+07	1.37831e+07	0.459737	0.00892614	-1.12112	DOWN
B6EAV3	Vacuolar protein sorting 26-like protein B OS=Sus scrofa OX=9823 GN=VP26B PE=1 SV=1	VP26B	5.89552e+06	4.06679e+06	4.85811e+06	1.22393e+07	1.13905e+07	8.56876e+06	0.460283	0.0200274	-1.11941	DOWN
F1SU59	Annexin OS=Sus scrofa OX=9823 GN=ANXA7 PE=1 SV=4	ANXA7	1.29828e+08	1.18496e+08	6.23343e+07	2.13916e+08	2.27875e+08	2.31627e+08	0.461315	0.0227459	-1.11618	DOWN
F1RKU4	WD repeat domain 61 OS=Sus scrofa OX=9823 GN=WDR61 PE=1 SV=3	WDR61	2.1828e+06	2.71067e+06	2.1968e+06	5.0874e+06	4.91593e+06	5.36197e+06	0.461447	0.000343305	-1.11576	DOWN
I3LUQ1	UPF2 regulator of nonsense mediated mRNA decay OS=Sus scrofa OX=9823 GN=UPF2 PE=1 SV=3	UPF2	3.6247e+07	3.59388e+07	3.30125e+07	7.06215e+07	7.46728e+07	8.17835e+07	0.46327	0.00347998	-1.11007	DOWN
A0A287BAQ6	Tyrosine-protein phosphatase non-receptor type OS=Sus scrofa OX=9823 GN=PTPN1 PE=3 SV=1	PTPN1	2.07713e+08	1.78404e+08	1.63812e+08	3.32086e+08	4.09528e+08	4.4385e+08	0.463893	0.0139976	-1.10814	DOWN
F1RLR4	ERCC excision repair 4, endonuclease catalytic subunit OS=Sus scrofa OX=9823 GN=ERCC4 PE=3 SV=3	ERCC4	4.63452e+06	2.03384e+06	5.08462e+06	9.42111e+06	7.61563e+06	8.29532e+06	0.463957	0.0233099	-1.10794	DOWN
F1SRM2	Zinc finger protein 622 OS=Sus scrofa OX=9823 GN=ZNF622 PE=4 SV=4	ZNF622	7.0989e+06	8.02998e+06	4.49975e+06	1.28562e+07	1.38018e+07	1.56401e+07	0.464056	0.00576932	-1.10763	DOWN
M3TYJ4	DNA replication licensing factor MCM6 OS=Sus scrofa OX=9823 GN=MCM6 PE=2 SV=1	MCM6	2.47474e+08	2.14193e+08	1.6935e+08	4.92411e+08	4.42177e+08	4.24901e+08	0.464157	0.00139631	-1.10731	DOWN
A0A287B5H7	Tubulin beta chain OS=Sus scrofa OX=9823 GN=LOC100624785 PE=1 SV=1	LOC100624785	5.68285e+06	5.53428e+06	4.67055e+06	8.86315e+06	1.27037e+07	1.25625e+07	0.465514	0.0337242	-1.1031	DOWN
A0A5G2R7N1	Signal sequence receptor subunit delta OS=Sus scrofa OX=9823 GN=SSR4 PE=1 SV=1	SSR4	4.21345e+08	4.25648e+08	2.81696e+08	6.59892e+08	9.03661e+08	8.5466e+08	0.466745	0.0123727	-1.09929	DOWN
F1S814	Phosphoglucomutase 1 OS=Sus scrofa OX=9823 GN=PGM1 PE=1 SV=4	PGM1	2.94015e+07	3.00097e+07	1.88148e+07	5.59026e+07	5.88345e+07	5.24235e+07	0.467968	0.0055383	-1.09552	DOWN
A0A5G2R9R1	NAC alpha domain containing OS=Sus scrofa OX=9823 GN=NACAD PE=1 SV=1	NACAD	4.05366e+06	1.41454e+06	4.52106e+06	6.54816e+06	8.42707e+06	6.36581e+06	0.468078	0.0381755	-1.09518	DOWN
F6QAM9	Adenylosuccinate lyase OS=Sus scrofa OX=9823 GN=ADSL PE=1 SV=2	ADSL	1.82381e+07	1.71468e+07	1.60987e+07	3.98584e+07	3.28163e+07	3.73e+07	0.468141	0.00693142	-1.09498	DOWN
A0A287A6E6	G protein pathway suppressor 1 OS=Sus scrofa OX=9823 GN=GPS1 PE=3 SV=2	GPS1	2.9354e+07	2.24348e+07	1.56064e+07	4.4579e+07	4.3528e+07	5.56841e+07	0.468703	0.0101692	-1.09326	DOWN
A0A5G2R9A9	Profilin OS=Sus scrofa OX=9823 GN=PFN1 PE=1 SV=1	PFN1	2.92235e+08	2.91025e+08	2.34294e+08	6.07429e+08	5.72501e+08	5.63678e+08	0.468886	0.000362621	-1.09269	DOWN
I3LB03	ATP binding cassette subfamily F member 3 OS=Sus scrofa OX=9823 GN=ABCF3 PE=2 SV=2	ABCF3	745077	995800	400936	1.87588e+06	1.4829e+06	1.19826e+06	0.470001	0.0377595	-1.08926	DOWN
F1RVB0	Intraflagellar transport 88 OS=Sus scrofa OX=9823 GN=IFT88 PE=4 SV=3	IFT88	1.21e+07	1.36438e+07	9.0973e+06	2.63242e+07	2.17813e+07	2.58356e+07	0.471201	0.00272685	-1.08558	DOWN
A0A5G2QTZ1	Vacuolar protein sorting-associated protein 35 OS=Sus scrofa OX=9823 GN=VPS35 PE=1 SV=1	VPS35	6.30542e+06	6.46122e+06	5.14528e+06	1.39339e+07	1.25929e+07	1.14673e+07	0.47144	0.00301693	-1.08485	DOWN
A0A5G2QUN4	Phosphoserine aminotransferase OS=Sus scrofa OX=9823 GN=PSAT1 PE=1 SV=1	PSAT1	7.15076e+07	6.42475e+07	5.0422e+07	1.36465e+08	1.38969e+08	1.19418e+08	0.471511	0.00133682	-1.08464	DOWN
A0A5G2QQM4	RAB28, member RAS oncogene family OS=Sus scrofa OX=9823 GN=RAB28 PE=1 SV=1	RAB28	1.51141e+06	1.42626e+06	1.39944e+06	3.07154e+06	2.64984e+06	3.46757e+06	0.471991	0.0189663	-1.08317	DOWN
A0A5S6HMA2	Nicotinamide phosphoribosyltransferase OS=Sus scrofa OX=9823 GN=NAMPT PE=1 SV=1	NAMPT	1.08181e+07	8.50508e+06	8.59117e+06	1.89333e+07	1.86858e+07	2.15154e+07	0.472048	0.00104658	-1.08299	DOWN
F1SEJ0	Ankyrin repeat and MYND domain containing 2 OS=Sus scrofa OX=9823 GN=ANKMY2 PE=1 SV=3	ANKMY2	2.81314e+06	3.09655e+06	1.20557e+06	4.083e+06	5.59467e+06	5.35757e+06	0.473239	0.0267952	-1.07936	DOWN
F1RX49	ATP-dependent 6-phosphofructokinase OS=Sus scrofa OX=9823 GN=PFKP PE=1 SV=4	PFKP	7.0823e+07	8.26623e+07	5.51334e+07	1.62825e+08	1.47409e+08	1.3008e+08	0.473795	0.00368309	-1.07766	DOWN
A0A286ZMD1	GlcNAc kinase OS=Sus scrofa OX=9823 GN=NAGK PE=1 SV=1	NAGK	5.73939e+06	3.17339e+06	3.08624e+06	1.01942e+07	7.71115e+06	7.4174e+06	0.473844	0.0230276	-1.07751	DOWN
F2Z5R8	Trafficking protein particle complex 6B OS=Sus scrofa OX=9823 GN=TRAPPC6B PE=1 SV=2	TRAPPC6B	128890	95536.4	119463	215636	298132	210521	0.474797	0.0351398	-1.07462	DOWN
A0A5G2QSQ2	Cystathionine gamma-lyase OS=Sus scrofa OX=9823 GN=CTH PE=3 SV=1	CTH	8.06932e+06	1.24276e+07	6.78521e+06	2.10757e+07	1.8406e+07	1.78648e+07	0.475742	0.0124936	-1.07175	DOWN
F2Z5T5	Tubulin alpha chain OS=Sus scrofa OX=9823 GN=TUBA1A PE=3 SV=3	TUBA1A	1.27805e+09	1.24863e+09	9.71854e+08	2.47299e+09	2.38542e+09	2.49276e+09	0.475915	0.00280575	-1.07122	DOWN
A5A757	I-kappa-B kinase OS=Sus scrofa OX=9823 GN=IKBKB PE=2 SV=1	IKBKB	1.0511e+07	1.07744e+07	1.13873e+07	2.47586e+07	2.22514e+07	2.16255e+07	0.476032	0.00399512	-1.07087	DOWN
F1RWC5	Kinesin-like protein OS=Sus scrofa OX=9823 GN=KIF5B PE=1 SV=2	KIF5B	8.69715e+07	7.63926e+07	4.86707e+07	1.40722e+08	1.16738e+08	1.87139e+08	0.476913	0.0438031	-1.0682	DOWN
P80276	Aldo-keto reductase family 1 member B1 OS=Sus scrofa OX=9823 GN=AKR1B1 PE=1 SV=2	AKR1B1	1.84416e+07	1.83965e+07	1.31902e+07	3.60521e+07	3.47682e+07	3.39401e+07	0.47755	0.00465831	-1.06628	DOWN
A0A5G2R246	Non-specific serine/threonine protein kinase OS=Sus scrofa OX=9823 GN=PAK2 PE=1 SV=1	PAK2	7.17703e+06	5.59317e+06	8.2548e+06	1.50161e+07	1.56981e+07	1.32455e+07	0.478279	0.00200998	-1.06408	DOWN
A0A287BCG7	Uncharacterized protein OS=Sus scrofa OX=9823 GN=PDXDC1 PE=1 SV=1	PDXDC1	1.28763e+07	1.25112e+07	9.04834e+06	2.69028e+07	2.57998e+07	1.92912e+07	0.478316	0.0185186	-1.06396	DOWN
A0A287BAK1	Talin 1 OS=Sus scrofa OX=9823 GN=TLN1 PE=1 SV=2	TLN1	3.47081e+08	3.61155e+08	2.94683e+08	7.29879e+08	6.21825e+08	7.43522e+08	0.478669	0.00345803	-1.0629	DOWN
F1RFV5	Proteasome subunit beta OS=Sus scrofa OX=9823 GN=PSMB6 PE=1 SV=2	PSMB6	3.44876e+07	3.38772e+07	3.0961e+07	6.13649e+07	7.04395e+07	7.54476e+07	0.479251	0.00916738	-1.06115	DOWN
A0A286ZYH2	Queuine tRNA-ribosyltransferase accessory subunit 2 OS=Sus scrofa OX=9823 GN=QTRT2 PE=3 SV=1	QTRT2	6.48483e+06	4.83612e+06	3.00366e+06	9.34915e+06	1.03788e+07	1.01108e+07	0.480068	0.0272971	-1.05869	DOWN
I3LNK5	Eukaryotic peptide chain release factor GTP-binding subunit ERF3A isoform 1 OS=Sus scrofa OX=9823 GN=GSPT1 PE=1 SV=2	GSPT1	5.42338e+07	6.18102e+07	4.87287e+07	1.31377e+08	9.48119e+07	1.16605e+08	0.480676	0.0207833	-1.05686	DOWN
P08059	Glucose-6-phosphate isomerase OS=Sus scrofa OX=9823 GN=GPI PE=1 SV=3	GPI	1.21013e+08	1.21044e+08	1.01124e+08	2.39781e+08	2.31123e+08	2.4066e+08	0.482291	0.000666991	-1.05202	DOWN
I3LFZ2	Replication protein A3 OS=Sus scrofa OX=9823 GN=RPA3 PE=1 SV=1	RPA3	5.15738e+06	4.94853e+06	7.35802e+06	1.10212e+07	1.31067e+07	1.20037e+07	0.483343	0.00378716	-1.04888	DOWN
F1S710	Calcyclin-binding protein OS=Sus scrofa OX=9823 GN=CACYBP PE=1 SV=1	CACYBP	3.12826e+07	3.51746e+07	3.09271e+07	6.09262e+07	7.12227e+07	6.89517e+07	0.484256	0.00301215	-1.04616	DOWN
A7TX82	COP9 signalosome complex subunit 2 OS=Sus scrofa OX=9823 GN=COPS2 PE=1 SV=1	COPS2	2.77265e+07	2.41376e+07	1.69745e+07	4.15208e+07	5.3176e+07	4.72505e+07	0.484959	0.0062416	-1.04407	DOWN
I3LCA2	CCT-theta OS=Sus scrofa OX=9823 GN=CCT8 PE=1 SV=2	CCT8	3.29489e+08	3.49183e+08	2.89097e+08	6.73099e+08	6.35709e+08	6.85347e+08	0.485303	0.000145799	-1.04304	DOWN
P26234	Vinculin OS=Sus scrofa OX=9823 GN=VCL PE=1 SV=4	VCL	4.62502e+08	4.33234e+08	2.8017e+08	7.91848e+08	8.24872e+08	8.04875e+08	0.485591	0.0158891	-1.04219	DOWN
F1SMC0	Adenylyl cyclase-associated protein OS=Sus scrofa OX=9823 GN=CAP1 PE=1 SV=3	CAP1	7.14362e+07	7.46255e+07	6.84281e+07	1.53976e+08	1.49924e+08	1.36836e+08	0.486663	0.00212211	-1.039	DOWN
A0A5G2R9L2	Importin subunit alpha OS=Sus scrofa OX=9823 GN=KPNA4 PE=1 SV=1	KPNA4	9.14204e+06	9.38545e+06	3.16178e+06	1.27589e+07	1.72182e+07	1.43235e+07	0.489593	0.0442833	-1.03035	DOWN
F1S8J8	Methyltransferase like 3 OS=Sus scrofa OX=9823 GN=METTL3 PE=2 SV=2	METTL3	2.39093e+07	3.47001e+07	1.8276e+07	4.8912e+07	6.11814e+07	4.67984e+07	0.490054	0.0156132	-1.02899	DOWN
F1SHV8	HECT-type E3 ubiquitin transferase OS=Sus scrofa OX=9823 GN=UBE3C PE=1 SV=3	UBE3C	7.03994e+06	1.00688e+07	5.11358e+06	1.59674e+07	1.46261e+07	1.47344e+07	0.490256	0.0254649	-1.02839	DOWN
A0A286ZUW2	N-alpha-acetyltransferase 25, NatB auxiliary subunit OS=Sus scrofa OX=9823 GN=NAA25 PE=1 SV=1	NAA25	8.85297e+06	1.08221e+07	6.73057e+06	1.75618e+07	1.80232e+07	1.82735e+07	0.490277	0.0140995	-1.02833	DOWN
A0A5G2RB05	TEA domain transcription factor 1 OS=Sus scrofa OX=9823 GN=TEAD1 PE=4 SV=1	TEAD1	6.32934e+06	6.5378e+06	2.43858e+06	1.01464e+07	9.39417e+06	1.1675e+07	0.490322	0.0389795	-1.0282	DOWN
I3LEQ7	Uncharacterized protein OS=Sus scrofa OX=9823 GN=STRAP PE=1 SV=2	STRAP	3.91523e+07	3.28701e+07	1.81207e+07	6.14591e+07	6.34828e+07	5.88352e+07	0.490503	0.0327925	-1.02767	DOWN
A0A480L6G7	Vacuolar protein sorting-associated protein 53 homolog OS=Sus scrofa OX=9823 GN=VPS53 PE=1 SV=1	VPS53	7.37048e+06	7.29334e+06	9.60408e+06	1.71291e+07	1.87411e+07	1.34667e+07	0.491882	0.0185078	-1.02362	DOWN
A0A287B7L9	Multifunctional fusion protein OS=Sus scrofa OX=9823 GN=PKM PE=1 SV=1	PKM	1.37663e+09	1.4497e+09	1.35424e+09	2.94666e+09	2.66947e+09	2.87006e+09	0.492632	0.00136461	-1.02142	DOWN
F1S4K7	Phosphoglucomutase 2 OS=Sus scrofa OX=9823 GN=PGM2 PE=1 SV=2	PGM2	3.17602e+07	3.96041e+07	4.93703e+07	9.91584e+07	7.52427e+07	7.04977e+07	0.492998	0.0241795	-1.02035	DOWN
A0A5G2QQI4	Nuclear proteasome inhibitor UBLCP1 OS=Sus scrofa OX=9823 GN=UBLCP1 PE=1 SV=1	UBLCP1	2.12273e+07	1.97492e+07	1.43839e+07	3.33515e+07	4.09847e+07	3.7491e+07	0.495053	0.00346334	-1.01435	DOWN
A0A5G2QN18	SGT1 homolog, MIS12 kinetochore complex assembly cochaperone OS=Sus scrofa OX=9823 GN=SUGT1 PE=1 SV=1	SUGT1	1.92599e+07	8.75397e+06	1.13023e+07	2.61009e+07	2.42488e+07	2.89852e+07	0.495572	0.0361122	-1.01283	DOWN
A0A287AIF6	Death inducer-obliterator 1 OS=Sus scrofa OX=9823 GN=DIDO1 PE=4 SV=1	DIDO1	1.38691e+07	1.39278e+07	9.91961e+06	2.4039e+07	2.85765e+07	2.32463e+07	0.497173	0.00456103	-1.00818	DOWN
A0A5G2R5U8	NAC-A/B domain-containing protein OS=Sus scrofa OX=9823 GN=NACA PE=1 SV=1	NACA	7.77435e+07	7.38463e+07	6.99145e+07	1.20911e+08	1.54487e+08	1.70076e+08	0.497232	0.0331204	-1.00801	DOWN
F2Z5L7	Proteasome subunit alpha type OS=Sus scrofa OX=9823 GN=PSMA1 PE=1 SV=1	PSMA1	1.41323e+08	1.11401e+08	7.36763e+07	2.3121e+08	2.11549e+08	2.13299e+08	0.497518	0.0219196	-1.00718	DOWN
F1RUP7	Nudix hydrolase 5 OS=Sus scrofa OX=9823 GN=NUDT5 PE=1 SV=2	NUDT5	5.61164e+06	3.51099e+06	3.07457e+06	7.5941e+06	8.62429e+06	8.28593e+06	0.497758	0.0229744	-1.00648	DOWN
A0A286ZLH1	26S proteasome non-ATPase regulatory subunit 2 OS=Sus scrofa OX=9823 GN=PSMD2 PE=1 SV=1	PSMD2	1.52841e+08	1.40832e+08	1.07717e+08	3.1116e+08	2.50113e+08	2.44671e+08	0.498036	0.00936688	-1.00568	DOWN
A0A287AJ76	Peroxiredoxin-2 OS=Sus scrofa OX=9823 GN=PRDX2 PE=1 SV=1	PRDX2	2.33972e+07	1.91468e+07	3.12819e+07	4.4995e+07	5.13188e+07	5.18766e+07	0.498182	0.00704062	-1.00525	DOWN
F1SBH2	Protein transport protein SEC23 OS=Sus scrofa OX=9823 GN=SEC23B PE=1 SV=1	SEC23B	4.07247e+07	4.49589e+07	3.70603e+07	9.78602e+07	7.6138e+07	7.20393e+07	0.498882	0.0283878	-1.00323	DOWN
A0A287A7F4	3'-phosphoadenosine 5'-phosphosulfate synthase 1 OS=Sus scrofa OX=9823 GN=PAPSS1 PE=3 SV=1	PAPSS1	5.74528e+07	5.14179e+07	4.42686e+07	1.08208e+08	9.78731e+07	1.0062e+08	0.499311	0.000590209	-1.00199	DOWN
I3LAB6	Proteasome subunit alpha type OS=Sus scrofa OX=9823 GN=PSMA2 PE=1 SV=1	PSMA2	4.31451e+07	4.92431e+07	4.46503e+07	9.1733e+07	7.9031e+07	1.03257e+08	0.500102	0.0174653	-0.999706	DOWN
K7GT57	RNA helicase OS=Sus scrofa OX=9823 GN=DDX39B PE=1 SV=3	DDX39B	1.51611e+08	1.60689e+08	1.56429e+08	3.3174e+08	3.06152e+08	2.97677e+08	0.50101	0.002714	-0.997087	DOWN
I3LDM2	tRNA (guanine-N(7)-)-methyltransferase OS=Sus scrofa OX=9823 GN=METTL1 PE=3 SV=2	METTL1	2.77532e+06	2.67013e+06	3.52029e+06	6.89702e+06	6.12437e+06	4.85906e+06	0.501427	0.0232611	-0.995888	DOWN
F1RYS5	Septin OS=Sus scrofa OX=9823 GN=SEPTIN11 PE=1 SV=3	SEPTIN11	7.92807e+07	7.99579e+07	3.07138e+07	1.17283e+08	1.39398e+08	1.21638e+08	0.502097	0.0456359	-0.993963	DOWN
A0A287B413	DAZ interacting zinc finger protein 1 like OS=Sus scrofa OX=9823 GN=DZIP1L PE=3 SV=1	DZIP1L	1.34666e+07	1.22814e+07	1.03492e+07	2.29883e+07	2.17075e+07	2.70918e+07	0.502833	0.00674267	-0.991849	DOWN
A0A287B770	Serine and arginine rich splicing factor 10 OS=Sus scrofa OX=9823 GN=SRSF10 PE=1 SV=2	SRSF10	8.14435e+06	7.96129e+06	3.78593e+06	1.4395e+07	1.08662e+07	1.42409e+07	0.503558	0.0250917	-0.98977	DOWN
F2Z540	COP9 signalosome subunit 5 OS=Sus scrofa OX=9823 GN=COPS5 PE=1 SV=3	COPS5	2.58309e+07	2.17991e+07	2.51015e+07	4.86052e+07	4.68618e+07	4.88092e+07	0.504113	0.000485177	-0.98818	DOWN
A0A287BLR0	Alpha-1,4 glucan phosphorylase OS=Sus scrofa OX=9823 GN=PYGL PE=1 SV=1	PYGL	4.77256e+07	4.74378e+07	3.93845e+07	9.22279e+07	8.9317e+07	8.52046e+07	0.504398	0.000326994	-0.987365	DOWN
F1S982	Coatomer subunit beta OS=Sus scrofa OX=9823 GN=COPB1 PE=1 SV=3	COPB1	9.85284e+07	8.04329e+07	1.20545e+08	1.93814e+08	2.11379e+08	1.88507e+08	0.504473	0.0040419	-0.987151	DOWN
A0A286ZY28	Coiled-coil domain-containing protein 25 OS=Sus scrofa OX=9823 GN=CCDC25 PE=3 SV=1	CCDC25	2.34318e+06	2.1738e+06	1.95625e+06	3.73619e+06	5.23982e+06	3.82687e+06	0.505608	0.0432958	-0.98391	DOWN
I3LUB8	Kinesin-like protein OS=Sus scrofa OX=9823 GN=KIF5C PE=1 SV=3	KIF5C	3.61505e+06	3.09361e+06	2.1836e+06	5.10988e+06	6.21729e+06	6.25535e+06	0.505745	0.00694297	-0.983518	DOWN
F1SGF1	26S proteasome non-ATPase regulatory subunit 6 OS=Sus scrofa OX=9823 GN=PSMD6 PE=1 SV=3	PSMD6	1.37974e+08	1.70244e+08	1.00771e+08	2.89076e+08	2.5945e+08	2.60033e+08	0.505825	0.0103808	-0.983289	DOWN
A0A5G2QDY5	Transmembrane protein 201 OS=Sus scrofa OX=9823 GN=TMEM201 PE=1 SV=1	TMEM201	2.74794e+07	2.27376e+07	2.09551e+07	4.14547e+07	4.74039e+07	5.17483e+07	0.506177	0.00479848	-0.982285	DOWN
A0A5G2R6Q5	Serine/threonine-protein phosphatase OS=Sus scrofa OX=9823 GN=PPP2CB PE=3 SV=1	PPP2CB	4.44745e+07	3.88333e+07	3.72569e+07	6.34773e+07	8.24577e+07	9.19408e+07	0.506839	0.0357401	-0.980402	DOWN
A0A5G2R6V3	Leukocyte receptor cluster member 8 OS=Sus scrofa OX=9823 GN=LENG8 PE=4 SV=1	LENG8	1.12758e+07	8.44642e+06	1.04301e+07	1.77243e+07	2.13042e+07	2.04323e+07	0.507096	0.00251744	-0.97967	DOWN
A0A287AQJ5	Multifunctional fusion protein OS=Sus scrofa OX=9823 GN=PKM PE=1 SV=1	PKM	3.25227e+06	2.8275e+06	2.27794e+06	5.30099e+06	6.36749e+06	4.80485e+06	0.507348	0.0120543	-0.978953	DOWN
A0A287AG95	Uncharacterized protein OS=Sus scrofa OX=9823 GN=MTMR14 PE=4 SV=1	MTMR14	482416	386785	323442	765498	805898	778777	0.50747	0.0102738	-0.978604	DOWN
A0A5G2QTZ4	C-type lectin domain containing 16A OS=Sus scrofa OX=9823 GN=CLEC16A PE=3 SV=1	CLEC16A	2.86693e+06	2.70818e+06	3.00238e+06	4.5164e+06	5.85502e+06	6.50094e+06	0.508375	0.0394238	-0.976034	DOWN
A0A287BH12	5'-nucleotidase, cytosolic II OS=Sus scrofa OX=9823 GN=NT5C2 PE=1 SV=1	NT5C2	1.108e+07	1.4111e+07	1.81287e+07	3.28387e+07	2.3935e+07	2.80305e+07	0.510819	0.0151017	-0.969116	DOWN
A0A287AQJ2	Leucine rich repeats and calponin homology domain containing 3 OS=Sus scrofa OX=9823 GN=LRCH3 PE=4 SV=1	LRCH3	6.25944e+06	6.28884e+06	3.45136e+06	1.1338e+07	1.12057e+07	8.65248e+06	0.512872	0.0170748	-0.963328	DOWN
C0SW08	Cell division cycle 2 OS=Sus scrofa OX=9823 GN=CDK1 PE=1 SV=1	CDK1	6.43564e+07	6.09506e+07	5.83123e+07	1.35115e+08	1.13185e+08	1.09196e+08	0.513626	0.0153781	-0.961209	DOWN
A0A287B283	LanC like 1 OS=Sus scrofa OX=9823 GN=LANCL1 PE=1 SV=2	LANCL1	2.29698e+07	2.88481e+07	2.888e+07	6.11218e+07	4.99927e+07	4.59284e+07	0.513859	0.0179901	-0.960555	DOWN
F1RXY7	Component 3 of promoter of RISC OS=Sus scrofa OX=9823 GN=TSN PE=1 SV=3	TSN	9.33589e+06	9.40983e+06	1.26301e+07	2.00107e+07	2.19719e+07	1.90185e+07	0.51435	0.00247733	-0.959179	DOWN
F1RKW8	Proteasome 26S subunit, non-ATPase 11 OS=Sus scrofa OX=9823 GN=PSMD11 PE=1 SV=3	PSMD11	2.12039e+08	1.89664e+08	1.68766e+08	3.88167e+08	3.55979e+08	3.64429e+08	0.514597	0.000478649	-0.958484	DOWN
A0A286ZT52	AAA domain-containing protein OS=Sus scrofa OX=9823 GN=PSMC3 PE=1 SV=2	PSMC3	2.72717e+07	2.39589e+07	2.55287e+07	4.87656e+07	5.11701e+07	4.88284e+07	0.51598	5.46438e-05	-0.954613	DOWN
A0A287AR46	Hyaluronan binding protein 4 OS=Sus scrofa OX=9823 GN=HABP4 PE=4 SV=1	HABP4	9.93494e+06	9.60841e+06	6.26175e+06	1.56476e+07	1.60519e+07	1.82994e+07	0.516114	0.00676967	-0.954238	DOWN
A0A287B8H1	Sorting nexin 27 OS=Sus scrofa OX=9823 GN=SNX27 PE=1 SV=1	SNX27	2.63997e+08	2.42954e+08	2.89374e+08	4.70281e+08	4.67332e+08	6.05025e+08	0.51621	0.0241874	-0.953971	DOWN
F1SL54	Coatomer subunit beta' OS=Sus scrofa OX=9823 GN=COPB2 PE=1 SV=4	COPB2	1.23909e+08	1.4151e+08	9.40563e+07	2.50247e+08	2.25317e+08	2.20565e+08	0.516391	0.00409519	-0.953464	DOWN
A0A286ZN52	Proteasome subunit beta OS=Sus scrofa OX=9823 GN=PSMB3 PE=1 SV=1	PSMB3	3.23263e+07	3.16232e+07	2.88448e+07	6.25319e+07	5.80859e+07	5.89813e+07	0.516674	0.000108532	-0.952673	DOWN
F1SKY2	Omega-amidase NIT2 OS=Sus scrofa OX=9823 GN=NIT2 PE=1 SV=3	NIT2	3.68638e+07	3.05452e+07	2.52688e+07	5.96425e+07	6.3281e+07	5.63284e+07	0.517026	0.0037948	-0.951692	DOWN
A0A287B191	Ubiquitin-fold modifier-conjugating enzyme 1 OS=Sus scrofa OX=9823 GN=UFC1 PE=1 SV=1	UFC1	627769	671936	607225	1.04063e+06	1.43756e+06	1.20958e+06	0.517096	0.0326032	-0.951495	DOWN
F1RWJ5	Importin subunit beta-1 OS=Sus scrofa OX=9823 GN=KPNB1 PE=1 SV=3	KPNB1	1.60488e+08	1.80657e+08	1.13496e+08	2.88988e+08	3.06275e+08	2.83429e+08	0.517407	0.012079	-0.95063	DOWN
P00503	Aspartate aminotransferase, cytoplasmic OS=Sus scrofa OX=9823 GN=GOT1 PE=1 SV=3	GOT1	2.12432e+07	2.5708e+07	3.09014e+07	5.41936e+07	3.9305e+07	5.66724e+07	0.518426	0.0290832	-0.947789	DOWN
A0A287BDM6	HATPase_c domain-containing protein OS=Sus scrofa OX=9823 GN=HSP90AB1 PE=1 SV=1	HSP90AB1	6.99586e+08	6.85442e+08	5.64915e+08	1.20516e+09	1.28098e+09	1.25339e+09	0.521441	0.00112605	-0.939425	DOWN
F1SIH8	15S Mg(2+)-ATPase p97 subunit OS=Sus scrofa OX=9823 GN=VCP PE=1 SV=3	VCP	3.56198e+08	3.65315e+08	2.67045e+08	5.63175e+08	6.55526e+08	6.75027e+08	0.522017	0.00302794	-0.937832	DOWN
F1RIW3	Palladin isoform X1 OS=Sus scrofa OX=9823 GN=PALLD PE=1 SV=2	PALLD	1.01481e+07	9.98614e+06	8.15725e+06	1.88948e+07	1.70265e+07	1.82748e+07	0.522021	0.000570329	-0.937821	DOWN
F1SC64	Helicase, lymphoid specific OS=Sus scrofa OX=9823 GN=HELLS PE=4 SV=2	HELLS	2.20635e+07	1.91445e+07	1.34709e+07	3.64731e+07	3.26893e+07	3.55809e+07	0.522028	0.0112728	-0.937801	DOWN
F1RYY6	Transaldolase OS=Sus scrofa OX=9823 GN=TALDO1 PE=1 SV=3	TALDO1	1.69849e+08	2.26826e+08	1.71291e+08	3.72434e+08	3.44997e+08	3.70279e+08	0.522166	0.0043863	-0.937419	DOWN
A0A5G2QY70	Ro60, Y RNA binding protein OS=Sus scrofa OX=9823 GN=RO60 PE=1 SV=1	RO60	2.56927e+07	3.012e+07	2.16272e+07	4.87116e+07	4.98575e+07	4.93767e+07	0.523434	0.0096961	-0.93392	DOWN
A0A287ART5	Eukaryotic translation initiation factor 3 subunit K OS=Sus scrofa OX=9823 GN=EIF3K PE=1 SV=2	EIF3K	1.17678e+07	1.35875e+07	1.18891e+07	2.18133e+07	2.46458e+07	2.45783e+07	0.524292	0.00118899	-0.931557	DOWN
F1SDW4	Poly(ADP-ribose) glycohydrolase OS=Sus scrofa OX=9823 GN=PARG PE=3 SV=3	PARG	1.39848e+06	1.94445e+06	1.52576e+06	2.9176e+06	3.47586e+06	2.88525e+06	0.524716	0.00466592	-0.930391	DOWN
A0A287AXU5	Glutathione transferase OS=Sus scrofa OX=9823 GN=GSTA1 PE=1 SV=1	GSTA1	2.17455e+07	2.40534e+07	1.82553e+07	3.95434e+07	4.03718e+07	4.21346e+07	0.52482	0.00255992	-0.930104	DOWN
A0A5G2RLE3	Microtubule associated protein 1A OS=Sus scrofa OX=9823 GN=MAP1A PE=1 SV=1	MAP1A	6.18402e+06	8.81443e+06	6.73619e+06	1.49478e+07	1.25388e+07	1.38849e+07	0.525353	0.00373724	-0.928641	DOWN
A0A287BHU5	Pumilio RNA binding family member 1 OS=Sus scrofa OX=9823 GN=PUM1 PE=4 SV=1	PUM1	2.91378e+07	4.1353e+07	3.03129e+07	8.0309e+07	5.36661e+07	5.76253e+07	0.526114	0.0494916	-0.926553	DOWN
F1SB63	CCT-alpha OS=Sus scrofa OX=9823 GN=TCP1 PE=1 SV=2	TCP1	2.70078e+08	2.98119e+08	2.86307e+08	5.75421e+08	5.21805e+08	5.26776e+08	0.526172	0.00110903	-0.926394	DOWN
F1SQU2	SCY1 like pseudokinase 2 OS=Sus scrofa OX=9823 GN=SCYL2 PE=1 SV=4	SCYL2	4.85001e+06	5.72229e+06	3.85247e+06	1.02907e+07	7.52304e+06	9.58125e+06	0.526548	0.0167067	-0.925363	DOWN
A0A287A6X5	HtrA serine peptidase 2 OS=Sus scrofa OX=9823 GN=HTRA2 PE=3 SV=2	HTRA2	9.45107e+06	1.01957e+07	4.77602e+06	1.48653e+07	1.85411e+07	1.29488e+07	0.526861	0.0363454	-0.924506	DOWN
F1S8N5	Huntingtin OS=Sus scrofa OX=9823 GN=HTT PE=1 SV=3	HTT	1.06808e+07	1.11699e+07	8.21008e+06	2.11911e+07	1.60021e+07	1.9834e+07	0.527131	0.0128955	-0.923768	DOWN
A0A5G2R2Q4	Multifunctional protein ADE2 OS=Sus scrofa OX=9823 GN=PAICS PE=1 SV=1	PAICS	4.95446e+07	4.50072e+07	2.60365e+07	8.63184e+07	6.55042e+07	7.63543e+07	0.528486	0.0198352	-0.920063	DOWN
F1RQL8	Inhibitor of Bruton tyrosine kinase OS=Sus scrofa OX=9823 GN=IBTK PE=4 SV=3	IBTK	1.02197e+07	1.08489e+07	1.29521e+07	1.90208e+07	2.0681e+07	2.43841e+07	0.530862	0.0110988	-0.913591	DOWN
A0A5S6IBF3	ADP-ribosylation factor-like protein 3 OS=Sus scrofa OX=9823 GN=ARL3 PE=3 SV=1	ARL3	7.87912e+06	9.53562e+06	7.81289e+06	1.48226e+07	1.45877e+07	1.81082e+07	0.530902	0.010615	-0.913484	DOWN
F2Z5N0	Proteasome subunit alpha type OS=Sus scrofa OX=9823 GN=PRORP PE=1 SV=1	PRORP	1.6409e+07	1.50116e+07	9.38741e+06	2.152e+07	3.01589e+07	2.5121e+07	0.531355	0.0229245	-0.912251	DOWN
A0A287BQT2	Citrate hydro-lyase OS=Sus scrofa OX=9823 GN=ACO1 PE=1 SV=1	ACO1	3.79605e+07	3.44347e+07	3.06298e+07	6.6696e+07	6.37861e+07	6.32495e+07	0.531793	0.00111209	-0.911063	DOWN
F1SIP0	Septin OS=Sus scrofa OX=9823 GN=SEPTIN2 PE=1 SV=3	SEPTIN2	6.19068e+07	6.24773e+07	3.05343e+07	9.79742e+07	9.72218e+07	9.60365e+07	0.531941	0.0495704	-0.910663	DOWN
F1SPM6	Glutamine--fructose-6-phosphate transaminase (isomerizing) OS=Sus scrofa OX=9823 GN=GFPT1 PE=1 SV=3	GFPT1	5.36475e+07	4.92702e+07	5.41671e+07	1.14995e+08	8.87319e+07	9.14487e+07	0.532175	0.0278597	-0.910028	DOWN
A0A286ZPF5	Mitogen-activated protein kinase OS=Sus scrofa OX=9823 GN=MAPK1 PE=1 SV=2	MAPK1	9.46215e+07	8.1892e+07	7.44415e+07	1.43402e+08	1.62677e+08	1.65001e+08	0.532723	0.00136985	-0.908542	DOWN
F1S4X9	Glutathione synthetase OS=Sus scrofa OX=9823 GN=GSS PE=1 SV=3	GSS	1.38871e+07	1.14722e+07	1.04805e+07	2.02711e+07	2.49506e+07	2.17637e+07	0.53504	0.00491191	-0.902282	DOWN
A0A5G2QHZ3	Heparin binding growth factor OS=Sus scrofa OX=9823 GN=HDGF PE=1 SV=1	HDGF	1.18483e+08	1.20228e+08	9.80301e+07	2.44484e+08	1.89717e+08	1.94537e+08	0.535582	0.0192153	-0.90082	DOWN
F1RUH0	HECT-type E3 ubiquitin transferase OS=Sus scrofa OX=9823 GN=HUWE1 PE=1 SV=2	HUWE1	5.10642e+07	5.53525e+07	3.8839e+07	9.72862e+07	8.54221e+07	8.83929e+07	0.535799	0.00329571	-0.900237	DOWN
A0A5G2QGK2	Polynucleotide kinase 3'-phosphatase OS=Sus scrofa OX=9823 GN=PNKP PE=1 SV=1	PNKP	2.31397e+06	4.36327e+06	2.97781e+06	6.38635e+06	6.5828e+06	5.04387e+06	0.536004	0.0245837	-0.899683	DOWN
A0A5G2R2Y1	Proteasome subunit alpha type OS=Sus scrofa OX=9823 GN=PSMA3 PE=1 SV=1	PSMA3	6.78681e+07	7.71609e+07	6.30776e+07	1.24645e+08	1.31031e+08	1.30978e+08	0.538224	0.00105434	-0.893721	DOWN
A0A287ACW6	Ubiquitinyl hydrolase 1 OS=Sus scrofa OX=9823 GN=USP9X PE=1 SV=2	USP9X	3.19603e+07	3.0761e+07	4.37694e+07	6.01266e+07	6.65585e+07	7.11531e+07	0.538272	0.00529177	-0.893593	DOWN
A0A287AX70	Olfactory receptor OS=Sus scrofa OX=9823 GN=LOC396790 PE=3 SV=1	LOC396790	1.67736e+07	9.35944e+06	1.16749e+07	1.83703e+07	2.60423e+07	2.57723e+07	0.538692	0.0326187	-0.892468	DOWN
F1S8V2	CWF19 like cell cycle control factor 1 OS=Sus scrofa OX=9823 GN=CWF19L1 PE=3 SV=3	CWF19L1	4.1169e+06	5.34843e+06	7.13828e+06	1.24384e+07	9.06318e+06	9.24249e+06	0.540058	0.0304975	-0.888814	DOWN
F1S6V4	Eukaryotic translation initiation factor 4 gamma 2 OS=Sus scrofa OX=9823 GN=EIF4G2 PE=1 SV=3	EIF4G2	3.6206e+07	2.39198e+07	2.25129e+07	5.55855e+07	5.7906e+07	3.95016e+07	0.540147	0.0352823	-0.888577	DOWN
A0A287BMC4	Phosphofurin acidic cluster sorting protein 1 OS=Sus scrofa OX=9823 GN=PACS1 PE=1 SV=1	PACS1	4.93818e+06	3.0331e+06	5.29103e+06	8.22145e+06	9.13797e+06	7.15233e+06	0.541059	0.0155786	-0.886143	DOWN
A0A287BDJ1	Septin OS=Sus scrofa OX=9823 GN=SEPTIN7 PE=1 SV=2	SEPTIN7	9.77543e+07	1.09312e+08	9.44902e+07	1.86559e+08	1.90301e+08	1.79255e+08	0.542256	0.000195836	-0.882955	DOWN
A0A480DPN6	26S proteasome regulatory subunit RPN11 OS=Sus scrofa OX=9823 GN=PSMD14 PE=1 SV=1	PSMD14	3.70718e+07	3.82004e+07	2.2841e+07	6.0657e+07	5.96358e+07	6.0601e+07	0.54238	0.0301392	-0.882624	DOWN
A0A5G2QHR6	Uncharacterized protein OS=Sus scrofa OX=9823 GN=CCT6A PE=1 SV=1	CCT6A	2.14469e+08	1.99624e+08	1.84574e+08	3.69925e+08	3.5163e+08	3.78384e+08	0.544272	0.000146618	-0.8776	DOWN
A0A286ZUI9	Glycogenin 1 OS=Sus scrofa OX=9823 GN=GYG1 PE=1 SV=1	GYG1	1.22237e+07	1.26139e+07	1.06998e+07	2.18731e+07	1.77228e+07	2.56263e+07	0.544866	0.0420789	-0.876027	DOWN
F1RF72	Vacuolar protein sorting 13 homolog D OS=Sus scrofa OX=9823 GN=VPS13D PE=3 SV=3	VPS13D	2.24491e+06	1.87717e+06	1.51972e+06	4.04919e+06	3.20051e+06	3.08626e+06	0.545842	0.0170259	-0.873446	DOWN
A0A286ZLR7	GTPase activating protein and VPS9 domains 1 OS=Sus scrofa OX=9823 GN=GAPVD1 PE=1 SV=1	GAPVD1	3.80216e+07	3.58126e+07	2.11292e+07	5.50473e+07	5.39724e+07	6.49369e+07	0.545903	0.0191979	-0.873284	DOWN
I3LTH2	Integrator complex subunit 13 OS=Sus scrofa OX=9823 GN=INTS13 PE=1 SV=2	INTS13	1.04409e+07	8.79344e+06	7.15509e+06	1.86485e+07	1.62904e+07	1.33885e+07	0.546055	0.0214876	-0.872881	DOWN
F1RJX8	Coatomer subunit alpha OS=Sus scrofa OX=9823 GN=COPA PE=1 SV=1	COPA	2.25512e+08	2.33304e+08	2.135e+08	4.53664e+08	3.75983e+08	4.00295e+08	0.546624	0.0111323	-0.871379	DOWN
A0A287B1X5	TPD52 like 2 OS=Sus scrofa OX=9823 GN=TPD52L2 PE=1 SV=2	TPD52L2	9.48579e+06	1.01021e+07	1.68225e+07	2.75157e+07	1.90995e+07	1.98527e+07	0.54779	0.0495123	-0.868305	DOWN
I3LJS5	Dynactin subunit 4 OS=Sus scrofa OX=9823 GN=DCTN4 PE=1 SV=3	DCTN4	5.67623e+06	5.55542e+06	5.26838e+06	1.13587e+07	1.02648e+07	8.45438e+06	0.548578	0.031119	-0.866232	DOWN
F1RST0	Heat shock 110 kDa protein OS=Sus scrofa OX=9823 GN=HSPH1 PE=1 SV=1	HSPH1	8.05612e+07	8.96102e+07	7.43639e+07	1.54913e+08	1.51464e+08	1.3866e+08	0.549472	0.000580989	-0.863883	DOWN
Q8MJ30	Dihydropteridine reductase OS=Sus scrofa OX=9823 GN=QDPR PE=2 SV=1	QDPR	7.30171e+06	7.73848e+06	6.22359e+06	1.31747e+07	1.30506e+07	1.23914e+07	0.550636	0.00132375	-0.860828	DOWN
A0A5G2QCL1	Uncharacterized protein OS=Sus scrofa OX=9823 GN=C4A PE=1 SV=1	C4A	1.81443e+07	1.74598e+07	2.61819e+07	3.74512e+07	4.31671e+07	3.15599e+07	0.550784	0.019449	-0.860442	DOWN
A0A5G2QEL4	Protein-tyrosine-phosphatase OS=Sus scrofa OX=9823 GN=PTPRF PE=3 SV=1	PTPRF	2.43597e+06	2.24322e+06	2.78334e+06	4.04523e+06	4.64843e+06	4.8377e+06	0.551499	0.00356248	-0.85857	DOWN
F1S2H7	IQ motif containing GTPase activating protein 2 OS=Sus scrofa OX=9823 GN=IQGAP2 PE=1 SV=4	IQGAP2	8.2664e+07	8.09266e+07	6.2655e+07	1.09175e+08	1.47532e+08	1.53134e+08	0.552032	0.0310047	-0.857176	DOWN
K9IVR7	WD repeat domain 1 OS=Sus scrofa OX=9823 GN=WDR1 PE=2 SV=1	WDR1	1.51536e+08	1.56972e+08	1.06231e+08	2.7594e+08	2.11961e+08	2.60077e+08	0.55448	0.0122414	-0.850794	DOWN
F2Z509	Serine/threonine-protein phosphatase 2A 55 kDa regulatory subunit B OS=Sus scrofa OX=9823 GN=PPP2R2A PE=3 SV=2	PPP2R2A	3.78214e+07	3.64181e+07	2.66133e+07	6.82091e+07	5.57916e+07	5.74903e+07	0.555691	0.00705253	-0.847646	DOWN
A0A5G2R4L6	Uncharacterized protein OS=Sus scrofa OX=9823 GN=PITPNB PE=1 SV=1	PITPNB	4.44065e+07	4.56708e+07	4.2029e+07	7.53879e+07	8.31374e+07	7.91215e+07	0.555894	0.000961851	-0.847119	DOWN
F2Z5R2	GTP-binding protein Rheb OS=Sus scrofa OX=9823 GN=RHEB PE=1 SV=3	RHEB	1.18852e+07	1.34473e+07	9.06481e+06	2.36305e+07	2.12104e+07	1.69745e+07	0.556452	0.0226213	-0.845672	DOWN
F1RRJ4	Exportin 5 OS=Sus scrofa OX=9823 GN=XPO5 PE=1 SV=3	XPO5	1.48757e+08	1.62418e+08	1.18671e+08	2.71211e+08	2.56e+08	2.43093e+08	0.558022	0.00334911	-0.841607	DOWN
F1S8U0	Protein DPCD OS=Sus scrofa OX=9823 GN=DPCD PE=3 SV=1	DPCD	7.81022e+06	8.83826e+06	6.67713e+06	1.36749e+07	1.33514e+07	1.47384e+07	0.558501	0.00212063	-0.840367	DOWN
A0A5G2QD22	Vacuolar protein sorting 13 homolog C OS=Sus scrofa OX=9823 GN=VPS13C PE=3 SV=1	VPS13C	2.03505e+08	2.22415e+08	1.96662e+08	3.45912e+08	3.82456e+08	3.85146e+08	0.559114	0.00101303	-0.838786	DOWN
I3L945	Ubiquitin carboxyl-terminal hydrolase OS=Sus scrofa OX=9823 GN=USP14 PE=1 SV=3	USP14	3.76462e+07	3.54282e+07	3.6245e+07	5.75397e+07	6.83911e+07	6.93972e+07	0.559671	0.0149872	-0.837349	DOWN
A0A287B5Q7	26S proteasome non-ATPase regulatory subunit 8 OS=Sus scrofa OX=9823 GN=PSMD8 PE=1 SV=1	PSMD8	2.76537e+07	2.86244e+07	1.98556e+07	4.83016e+07	3.96544e+07	4.75717e+07	0.561758	0.00723033	-0.83198	DOWN
F1RMR6	HSPA (Hsp70) binding protein 1 OS=Sus scrofa OX=9823 GN=HSPBP1 PE=1 SV=2	HSPBP1	2.9658e+07	3.2128e+07	2.31026e+07	4.77638e+07	5.95117e+07	4.35135e+07	0.562963	0.0255205	-0.828888	DOWN
A0A5G2REF0	Family with sequence similarity 120C OS=Sus scrofa OX=9823 GN=FAM120C PE=1 SV=1	FAM120C	1.43325e+07	1.39291e+07	1.20811e+07	2.18429e+07	2.37815e+07	2.6017e+07	0.56312	0.00395377	-0.828486	DOWN
A0A5G2QSK4	Rab GDP dissociation inhibitor OS=Sus scrofa OX=9823 GN=GDI2 PE=1 SV=1	GDI2	1.91989e+08	1.99589e+08	1.92307e+08	3.74827e+08	3.35089e+08	3.2643e+08	0.563407	0.00823299	-0.82775	DOWN
I3L545	CP-type G domain-containing protein OS=Sus scrofa OX=9823 GN=GNL1 PE=1 SV=3	GNL1	2.06845e+07	1.61525e+07	1.36317e+07	2.87516e+07	3.14019e+07	2.92959e+07	0.564215	0.0145806	-0.825684	DOWN
F1RQW9	Euchromatic histone lysine methyltransferase 2 OS=Sus scrofa OX=9823 GN=EHMT2 PE=4 SV=3	EHMT2	9.544e+07	1.10961e+08	7.75061e+07	1.48093e+08	2.02548e+08	1.51683e+08	0.565187	0.0339959	-0.823201	DOWN
A0A5G2QPZ2	Ribosomal protein S6 kinase OS=Sus scrofa OX=9823 GN=RPS6KB1 PE=3 SV=1	RPS6KB1	1.73977e+06	1.67184e+06	1.6361e+06	3.09177e+06	2.50867e+06	3.31261e+06	0.566328	0.031228	-0.820289	DOWN
I3LKF3	Fascin OS=Sus scrofa OX=9823 GN=FSCN1 PE=1 SV=2	FSCN1	2.1234e+08	2.19377e+08	1.88481e+08	3.70267e+08	3.50274e+08	3.72875e+08	0.56721	0.000267531	-0.818044	DOWN
F1SUG6	KIF-binding protein OS=Sus scrofa OX=9823 GN=KIFBP PE=1 SV=1	KIFBP	5.03138e+06	6.21458e+06	5.02809e+06	1.07311e+07	8.39113e+06	9.54085e+06	0.56777	0.0110334	-0.816621	DOWN
A0A5S6G3Y8	Heat shock 27 kDa protein OS=Sus scrofa OX=9823 GN=HSPB1 PE=3 SV=1	HSPB1	4.79611e+08	5.25489e+08	5.28979e+08	7.24492e+08	1.02571e+09	9.4846e+08	0.568459	0.0463504	-0.814872	DOWN
I3LND0	Caspase recruitment domain family member 10 OS=Sus scrofa OX=9823 GN=CARD10 PE=4 SV=2	CARD10	1.70387e+06	2.16161e+06	1.35982e+06	3.3958e+06	2.91382e+06	2.88168e+06	0.568505	0.0123874	-0.814754	DOWN
F1RJJ3	Ribosome maturation protein SBDS OS=Sus scrofa OX=9823 GN=SBDS PE=1 SV=1	SBDS	2.13343e+07	1.56264e+07	1.66228e+07	2.98623e+07	3.47292e+07	2.96309e+07	0.568693	0.00505636	-0.814279	DOWN
I3LS97	Pseudouridine-5'-phosphatase isoform b OS=Sus scrofa OX=9823 GN=PUDP PE=1 SV=3	PUDP	1.9381e+06	2.71274e+06	2.977e+06	4.65745e+06	4.60429e+06	4.15063e+06	0.568717	0.0119091	-0.814218	DOWN
A0A287B4U2	Clustered mitochondria protein homolog OS=Sus scrofa OX=9823 GN=CLUH PE=1 SV=1	CLUH	5.21513e+07	5.03415e+07	4.21689e+07	9.14034e+07	8.0015e+07	8.29326e+07	0.568748	0.00141295	-0.814138	DOWN
A0A288CG57	Elongation factor 1-alpha OS=Sus scrofa OX=9823 GN=EEF1A1 PE=1 SV=2	EEF1A1	1.02006e+09	1.06716e+09	9.27622e+08	2.041e+09	1.66634e+09	1.59031e+09	0.56909	0.0243875	-0.813272	DOWN
F1SV46	MAP7 domain containing 1 OS=Sus scrofa OX=9823 GN=MAP7D1 PE=1 SV=4	MAP7D1	2.74137e+07	2.2802e+07	3.3612e+07	4.48303e+07	5.16947e+07	5.05164e+07	0.570096	0.00739138	-0.810724	DOWN
D0G0C9	T-complex protein 1 subunit eta OS=Sus scrofa OX=9823 GN=CCT7 PE=1 SV=1	CCT7	3.32823e+08	3.50939e+08	3.32755e+08	6.55464e+08	5.57525e+08	5.68888e+08	0.570476	0.0119716	-0.809763	DOWN
F1SDB8	Chromodomain helicase DNA binding protein 1 like OS=Sus scrofa OX=9823 GN=CHD1L PE=4 SV=4	CHD1L	1.58421e+07	1.92978e+07	2.02368e+07	3.5386e+07	2.72882e+07	3.43425e+07	0.570796	0.0165729	-0.808953	DOWN
A0A287B2T9	Cold shock domain containing E1 OS=Sus scrofa OX=9823 GN=CSDE1 PE=1 SV=1	CSDE1	1.46341e+08	1.36626e+08	1.37515e+08	2.41518e+08	2.57665e+08	2.36898e+08	0.571243	0.000749884	-0.807823	DOWN
P54612	Serine/threonine-protein phosphatase 2A 65 kDa regulatory subunit A alpha isoform OS=Sus scrofa OX=9823 GN=PPP2R1A PE=2 SV=2	PPP2R1A	7.94968e+07	8.75578e+07	7.11195e+07	1.27366e+08	1.38807e+08	1.50758e+08	0.571255	0.00293159	-0.807793	DOWN
A0A287AAK0	LPS responsive beige-like anchor protein OS=Sus scrofa OX=9823 GN=LRBA PE=1 SV=1	LRBA	1.76611e+07	1.66463e+07	2.01921e+07	2.90892e+07	2.99334e+07	3.62954e+07	0.571765	0.0143618	-0.806507	DOWN
A0A2C9F3G4	Signal transducer and activator of transcription OS=Sus scrofa OX=9823 GN=STAT3 PE=3 SV=2	STAT3	2.99486e+07	3.07663e+07	2.43554e+07	5.69413e+07	4.74742e+07	4.43499e+07	0.571842	0.0152181	-0.806312	DOWN
F1S2R7	Eukaryotic translation initiation factor 2B subunit beta OS=Sus scrofa OX=9823 GN=EIF2B2 PE=1 SV=2	EIF2B2	1.2385e+07	1.31191e+07	1.05218e+07	2.11464e+07	2.26628e+07	1.9084e+07	0.572809	0.00303529	-0.803873	DOWN
A0A287AA47	GCS light chain OS=Sus scrofa OX=9823 GN=GCLM PE=1 SV=1	GCLM	6.81749e+06	7.99033e+06	5.73387e+06	1.14763e+07	1.14858e+07	1.27887e+07	0.574581	0.00464802	-0.799418	DOWN
A0A287AMZ2	T-complex protein 1 subunit gamma OS=Sus scrofa OX=9823 GN=CCT3 PE=1 SV=1	CCT3	5.06782e+08	5.06321e+08	4.49879e+08	9.00299e+08	7.98286e+08	8.42866e+08	0.575648	0.00112289	-0.79674	DOWN
A0A287AJQ2	Phosphoglycerate mutase OS=Sus scrofa OX=9823 GN=PGAM1 PE=1 SV=1	PGAM1	3.23068e+08	2.44727e+08	2.10364e+08	3.4979e+08	5.12327e+08	4.88538e+08	0.576135	0.0423536	-0.795521	DOWN
A0A5G2R3G8	Tyrosyl-DNA phosphodiesterase 1 OS=Sus scrofa OX=9823 GN=TDP1 PE=3 SV=1	TDP1	5.13261e+06	3.98007e+06	3.53031e+06	7.35031e+06	7.27271e+06	7.3204e+06	0.576163	0.0226716	-0.795452	DOWN
F1STR1	Cathepsin C OS=Sus scrofa OX=9823 GN=CTSC PE=1 SV=1	CTSC	1.04695e+07	1.07406e+07	6.3418e+06	1.84602e+07	1.70627e+07	1.22928e+07	0.576208	0.0489416	-0.795337	DOWN
A0A5G2QIZ9	Acyl-CoA thioesterase 7 OS=Sus scrofa OX=9823 GN=ACOT7 PE=1 SV=1	ACOT7	2.26428e+07	2.23294e+07	1.91217e+07	4.08667e+07	3.57549e+07	3.44603e+07	0.576997	0.00499352	-0.793365	DOWN
A0A286ZUK6	GDP-4-keto-6-deoxy-D-mannose-3,5-epimerase-4-reductase OS=Sus scrofa OX=9823 GN=GFUS PE=1 SV=1	GFUS	3.32404e+07	4.0352e+07	3.06868e+07	6.63385e+07	5.51904e+07	5.9145e+07	0.577168	0.00447967	-0.792937	DOWN
I3LP37	Trifunctional purine biosynthetic protein adenosine-3 OS=Sus scrofa OX=9823 GN=GART PE=1 SV=3	GART	6.68899e+07	6.99752e+07	5.21485e+07	9.81502e+07	1.26102e+08	1.03074e+08	0.577447	0.0155218	-0.792239	DOWN
A0A5G2QNV7	Isochorismatase domain containing 1 OS=Sus scrofa OX=9823 GN=ISOC1 PE=1 SV=1	ISOC1	2.38114e+06	2.40174e+06	3.2531e+06	5.26601e+06	3.67362e+06	4.97053e+06	0.577706	0.0363807	-0.791593	DOWN
F1RSR8	PDS5 cohesin associated factor B OS=Sus scrofa OX=9823 GN=PDS5B PE=1 SV=4	PDS5B	3.19985e+08	2.99173e+08	2.71226e+08	4.84309e+08	5.16676e+08	5.39816e+08	0.577871	0.000583067	-0.791181	DOWN
F1SI09	Uncharacterized protein OS=Sus scrofa OX=9823 GN=PPP1R7 PE=1 SV=2	PPP1R7	1.67103e+07	2.15788e+07	2.08797e+07	2.8203e+07	3.76706e+07	3.64618e+07	0.578185	0.0233943	-0.790398	DOWN
F2Z5Q9	Nuclear cap-binding protein subunit 2 OS=Sus scrofa OX=9823 GN=NCBP2 PE=1 SV=1	NCBP2	8.10017e+06	9.1394e+06	6.48757e+06	1.58965e+07	1.11586e+07	1.39359e+07	0.578838	0.0327574	-0.788769	DOWN
A0A5G2QGL1	C-1-tetrahydrofolate synthase, cytoplasmic OS=Sus scrofa OX=9823 GN=MTHFD1 PE=1 SV=1	MTHFD1	1.71098e+08	1.44246e+08	1.15531e+08	2.79423e+08	2.3292e+08	2.30998e+08	0.579647	0.00987773	-0.786753	DOWN
F1SD98	tRNA (guanine(26)-N(2))-dimethyltransferase OS=Sus scrofa OX=9823 GN=TRMT1 PE=3 SV=4	TRMT1	2.63672e+07	2.77215e+07	1.71784e+07	4.49645e+07	4.31295e+07	3.47476e+07	0.580155	0.019797	-0.78549	DOWN
Q58D68	Glycerophosphocholine cholinephosphodiesterase ENPP6 OS=Sus scrofa OX=9823 GN=ENPP6 PE=2 SV=2	ENPP6	7.83013e+07	5.22199e+07	4.33623e+07	9.21326e+07	1.16005e+08	9.14593e+07	0.580393	0.0371077	-0.784899	DOWN
A0A287BJI6	Seryl-tRNA synthetase OS=Sus scrofa OX=9823 GN=SARS1 PE=1 SV=2	SARS1	5.37688e+07	5.70999e+07	4.80884e+07	1.07336e+08	8.09892e+07	8.50766e+07	0.581405	0.0332261	-0.782384	DOWN
A0A286ZQ44	Dicarbonyl and L-xylulose reductase OS=Sus scrofa OX=9823 GN=DCXR PE=4 SV=1	DCXR	4.17686e+07	3.80105e+07	2.80586e+07	6.40131e+07	6.00962e+07	6.08324e+07	0.58309	0.0178885	-0.778209	DOWN
F1SCN1	G protein-coupled receptor 108 OS=Sus scrofa OX=9823 GN=GPR108 PE=4 SV=3	GPR108	1.20309e+07	1.05904e+07	8.16701e+06	1.96532e+07	1.66453e+07	1.6448e+07	0.583703	0.0089388	-0.776693	DOWN
A0A5G2QGI5	Pleckstrin homology like domain family B member 1 OS=Sus scrofa OX=9823 GN=PHLDB1 PE=4 SV=1	PHLDB1	1.63785e+07	1.41233e+07	1.34636e+07	2.39341e+07	2.56824e+07	2.54689e+07	0.585539	0.00131793	-0.772163	DOWN
A0A287A3T1	Toll interacting protein OS=Sus scrofa OX=9823 GN=TOLLIP PE=3 SV=2	TOLLIP	4.23034e+06	3.91379e+06	2.74132e+06	5.6334e+06	7.38512e+06	5.55352e+06	0.58612	0.0299964	-0.770731	DOWN
A0A287A8V1	RNA helicase OS=Sus scrofa OX=9823 GN=EIF4A1 PE=1 SV=1	EIF4A1	3.90572e+08	4.22894e+08	4.03202e+08	7.41875e+08	6.68712e+08	6.63224e+08	0.586682	0.00364127	-0.769349	DOWN
F1S1X3	Asparagine--tRNA ligase OS=Sus scrofa OX=9823 GN=NARS1 PE=1 SV=3	NARS1	1.44797e+08	1.51728e+08	1.32066e+08	2.82666e+08	2.33671e+08	2.13502e+08	0.58724	0.0316767	-0.767979	DOWN
A0A480U8W8	YTH N6-methyladenosine RNA binding protein 3 OS=Sus scrofa OX=9823 GN=YTHDF3 PE=1 SV=1	YTHDF3	1.38385e+07	1.85859e+07	1.52397e+07	2.7045e+07	3.09012e+07	2.31691e+07	0.587609	0.0191323	-0.767072	DOWN
F1SHL3	Protein transport protein SEC23 OS=Sus scrofa OX=9823 GN=SEC23A PE=1 SV=1	SEC23A	2.27271e+07	2.82473e+07	2.03018e+07	4.36211e+07	3.83895e+07	3.89269e+07	0.589364	0.00622714	-0.762769	DOWN
F1S9Q3	Uncharacterized protein OS=Sus scrofa OX=9823 GN=HSPA8 PE=1 SV=3	HSPA8	1.18733e+09	1.08898e+09	9.13548e+08	1.57519e+09	1.89997e+09	1.93071e+09	0.590074	0.00813133	-0.761033	DOWN
A0A287AME4	Ribosomal protein L37a OS=Sus scrofa OX=9823 GN=RPL37A PE=3 SV=1	RPL37A	5.29524e+07	5.31998e+07	3.12219e+07	8.87298e+07	6.91101e+07	7.48076e+07	0.590482	0.0292406	-0.760036	DOWN
A0A5G2QTM2	Prostaglandin E synthase 3 OS=Sus scrofa OX=9823 GN=PTGES3 PE=1 SV=1	PTGES3	5.10435e+06	5.44701e+06	7.64293e+06	8.2991e+06	1.13063e+07	1.11936e+07	0.590743	0.0313247	-0.759398	DOWN
A0A287BBR9	60 kDa poly(U)-binding-splicing factor OS=Sus scrofa OX=9823 GN=PUF60 PE=1 SV=1	PUF60	7.64005e+07	6.1778e+07	5.61828e+07	9.90709e+07	1.23288e+08	1.06642e+08	0.590761	0.00929025	-0.759352	DOWN
F1S413	Mini-chromosome maintenance complex-binding protein OS=Sus scrofa OX=9823 GN=MCMBP PE=3 SV=1	MCMBP	3.03294e+07	4.12551e+07	2.66058e+07	5.28808e+07	5.65548e+07	5.65442e+07	0.59158	0.0285419	-0.757356	DOWN
F1S0N2	ATP-citrate synthase OS=Sus scrofa OX=9823 GN=ACLY PE=1 SV=3	ACLY	3.31497e+08	3.66784e+08	4.07427e+08	6.49356e+08	6.19469e+08	6.00118e+08	0.591622	0.0012758	-0.757252	DOWN
F1RZ02	AP-2 complex subunit alpha OS=Sus scrofa OX=9823 GN=AP2A2 PE=1 SV=4	AP2A2	5.86496e+07	5.95168e+07	4.83023e+07	9.44215e+07	9.66617e+07	8.92923e+07	0.593735	0.00197273	-0.75211	DOWN
F1SGN4	Importin 4 OS=Sus scrofa OX=9823 GN=IPO4 PE=4 SV=3	IPO4	1.54477e+07	1.39492e+07	1.14316e+07	2.58664e+07	2.05992e+07	2.22838e+07	0.593873	0.0104616	-0.751773	DOWN
A0A287BHL0	Uncharacterized protein OS=Sus scrofa OX=9823 GN=PCBP2 PE=1 SV=2	PCBP2	9.4189e+07	9.01978e+07	7.80508e+07	1.54902e+08	1.48379e+08	1.38388e+08	0.594195	0.000940312	-0.750992	DOWN
A0A286ZVA8	Tripartite motif containing 28 OS=Sus scrofa OX=9823 GN=TRIM28 PE=4 SV=1	TRIM28	7.2778e+07	5.75178e+07	7.65888e+07	1.15252e+08	1.21734e+08	1.1112e+08	0.594315	0.00540587	-0.7507	DOWN
A0A5G2QZY6	GTP-binding nuclear protein Ran OS=Sus scrofa OX=9823 GN=RAN PE=1 SV=1	RAN	2.50219e+08	3.00569e+08	2.18098e+08	4.48884e+08	4.06242e+08	4.34697e+08	0.596117	0.00756133	-0.746332	DOWN
F1S7D9	RNA helicase OS=Sus scrofa OX=9823 GN=DDX49 PE=3 SV=2	DDX49	2.42348e+07	2.00505e+07	2.07016e+07	3.1549e+07	3.55178e+07	4.19213e+07	0.596275	0.0258273	-0.745951	DOWN
A0A5K1VDW0	Actin-related protein 2/3 complex subunit 5 OS=Sus scrofa OX=9823 GN=ARPC5L PE=1 SV=1	ARPC5L	3.92765e+06	3.2807e+06	4.05553e+06	6.55957e+06	6.22865e+06	6.085e+06	0.596818	0.00206191	-0.744638	DOWN
A0A286ZTK1	Exportin 1 OS=Sus scrofa OX=9823 GN=XPO1 PE=1 SV=1	XPO1	1.02295e+08	1.05344e+08	9.14122e+07	1.78419e+08	1.58056e+08	1.62124e+08	0.599783	0.00158174	-0.737488	DOWN
A0A287AUH4	Eukaryotic translation initiation factor 2A OS=Sus scrofa OX=9823 GN=EIF2A PE=1 SV=1	EIF2A	2.13778e+07	1.80129e+07	1.61399e+07	3.57506e+07	3.14025e+07	2.52467e+07	0.600982	0.0376807	-0.734607	DOWN
F1SJK6	Very-long-chain (3R)-3-hydroxyacyl-CoA dehydratase OS=Sus scrofa OX=9823 GN=HACD3 PE=1 SV=3	HACD3	1.41279e+08	1.64956e+08	1.37785e+08	2.1092e+08	2.59427e+08	2.68089e+08	0.601299	0.0172719	-0.733846	DOWN
A0A287BKW0	DNA primase large subunit OS=Sus scrofa OX=9823 GN=PRIM2 PE=3 SV=1	PRIM2	9.34841e+06	8.23306e+06	1.0241e+07	1.46082e+07	1.3216e+07	1.84237e+07	0.601594	0.0450989	-0.733137	DOWN
I3LC77	Thymocyte nuclear protein 1 OS=Sus scrofa OX=9823 GN=THYN1 PE=1 SV=2	THYN1	1.2396e+07	1.64371e+07	9.20247e+06	1.95207e+07	2.05662e+07	2.30089e+07	0.602823	0.0389872	-0.730194	DOWN
A0A5G2R3T3	ADP ribosylation factor 4 OS=Sus scrofa OX=9823 GN=ARF4 PE=1 SV=1	ARF4	3.02026e+07	2.93742e+07	3.93058e+07	6.22718e+07	4.93894e+07	5.23106e+07	0.603046	0.0136568	-0.729659	DOWN
F1S4U9	EMAP like 4 OS=Sus scrofa OX=9823 GN=EML4 PE=1 SV=4	EML4	3.35376e+07	3.4385e+07	4.10664e+07	5.62844e+07	5.6306e+07	6.80984e+07	0.603187	0.0109496	-0.729323	DOWN
A0A286ZKQ0	BCAR3 adaptor protein, NSP family member OS=Sus scrofa OX=9823 GN=BCAR3 PE=4 SV=2	BCAR3	1.71754e+07	1.56081e+07	1.27787e+07	2.7123e+07	2.62024e+07	2.21484e+07	0.603682	0.00811778	-0.728139	DOWN
A0A5G2QGN3	Coiled-coil domain-containing protein 93 OS=Sus scrofa OX=9823 GN=CCDC93 PE=1 SV=1	CCDC93	8.864e+06	8.06968e+06	9.58383e+06	1.34816e+07	1.50348e+07	1.54022e+07	0.603789	0.00191516	-0.727885	DOWN
F1RKD1	RNA binding motif protein 19 OS=Sus scrofa OX=9823 GN=RBM19 PE=4 SV=3	RBM19	5.98278e+07	6.74212e+07	4.6017e+07	8.42203e+07	1.11937e+08	9.07159e+07	0.603982	0.0254125	-0.727422	DOWN
A0A5G2R3H5	Ubiquitin carboxyl-terminal hydrolase OS=Sus scrofa OX=9823 GN=USP5 PE=1 SV=1	USP5	6.98377e+07	6.03727e+07	6.23794e+07	9.9473e+07	1.10673e+08	1.08498e+08	0.604404	0.000826066	-0.726415	DOWN
A0A480Q0Y5	59 kDa serine/threonine-protein kinase OS=Sus scrofa OX=9823 GN=ILK PE=1 SV=1	ILK	1.7738e+07	1.91349e+07	1.32693e+07	2.30337e+07	3.23106e+07	2.74169e+07	0.605865	0.0344509	-0.722933	DOWN
A0A5G2QR34	6-phosphogluconate dehydrogenase, decarboxylating OS=Sus scrofa OX=9823 GN=PGD PE=1 SV=1	PGD	9.99047e+07	1.09627e+08	8.73969e+07	1.70081e+08	1.57731e+08	1.62065e+08	0.606127	0.00262937	-0.722307	DOWN
Q4GWZ2	40S ribosomal protein SA OS=Sus scrofa OX=9823 GN=RPSA PE=1 SV=3	RPSA	2.80865e+08	2.52673e+08	2.3108e+08	3.79132e+08	4.24264e+08	4.57492e+08	0.606413	0.00601612	-0.721628	DOWN
A0A286ZJC7	Protein transport protein sec16 OS=Sus scrofa OX=9823 GN=SEC16A PE=1 SV=1	SEC16A	1.03152e+07	8.92402e+06	8.83971e+06	1.58728e+07	1.63509e+07	1.40363e+07	0.606981	0.00331189	-0.720277	DOWN
A0A287A8X0	SH3 and PX domains 2A OS=Sus scrofa OX=9823 GN=SH3PXD2A PE=4 SV=1	SH3PXD2A	7.83815e+07	8.00928e+07	7.97767e+07	1.42668e+08	1.1852e+08	1.31098e+08	0.607341	0.0174951	-0.719421	DOWN
F1S6G2	Nardilysin convertase OS=Sus scrofa OX=9823 GN=NRDC PE=1 SV=3	NRDC	6.97628e+06	8.59597e+06	1.09874e+07	1.64349e+07	1.57843e+07	1.14521e+07	0.608173	0.0473912	-0.717445	DOWN
F1S408	Family with sequence similarity 98 member A OS=Sus scrofa OX=9823 GN=FAM98A PE=1 SV=1	FAM98A	1.24221e+07	8.61213e+06	7.19507e+06	1.76357e+07	1.54136e+07	1.33017e+07	0.609034	0.0415834	-0.715405	DOWN
A0A287AHL4	Tubulin beta chain OS=Sus scrofa OX=9823 GN=LOC100624785 PE=1 SV=1	LOC100624785	1.88416e+08	1.54627e+08	1.8275e+08	2.40006e+08	2.91757e+08	3.31505e+08	0.609074	0.0372482	-0.71531	DOWN
A0A5G2REY7	Collagen type IV alpha 2 chain OS=Sus scrofa OX=9823 GN=COL4A2 PE=1 SV=1	COL4A2	1.00507e+08	8.5132e+07	8.45731e+07	1.31591e+08	1.62737e+08	1.49013e+08	0.609489	0.00969427	-0.714327	DOWN
A0A287BH66	Coiled-coil domain containing 51 OS=Sus scrofa OX=9823 GN=CCDC51 PE=1 SV=1	CCDC51	3.74646e+06	5.62905e+06	3.61839e+06	7.10905e+06	6.54708e+06	7.63147e+06	0.610398	0.033626	-0.712178	DOWN
A0A5G2QEC7	S10_plectin domain-containing protein OS=Sus scrofa OX=9823 GN=NUDT3 PE=1 SV=1	NUDT3	1.44909e+08	1.63553e+08	8.86369e+07	1.99791e+08	2.34639e+08	2.15502e+08	0.610985	0.0473369	-0.710791	DOWN
F1S0L6	Carboxypeptidase Q OS=Sus scrofa OX=9823 GN=CPQ PE=1 SV=4	CPQ	1.40316e+07	1.35791e+07	1.07439e+07	2.03564e+07	1.86941e+07	2.36856e+07	0.611362	0.0135592	-0.709901	DOWN
F1SK65	1,4-alpha-glucan branching enzyme OS=Sus scrofa OX=9823 GN=GBE1 PE=1 SV=4	GBE1	1.92056e+07	1.27715e+07	2.21561e+07	3.50341e+07	2.52313e+07	2.81475e+07	0.612277	0.0467174	-0.707744	DOWN
F1S232	4-trimethylaminobutyraldehyde dehydrogenase OS=Sus scrofa OX=9823 GN=ALDH9A1 PE=1 SV=3	ALDH9A1	1.30846e+08	1.77596e+08	1.53299e+08	2.89382e+08	2.5679e+08	2.07406e+08	0.612733	0.0349169	-0.70667	DOWN
F1SB53	26S proteasome AAA-ATPase subunit RPT1 OS=Sus scrofa OX=9823 GN=PSMC2 PE=1 SV=2	PSMC2	1.87518e+08	1.75613e+08	1.40016e+08	2.81874e+08	2.63229e+08	2.74863e+08	0.61362	0.0100419	-0.704583	DOWN
A0A287B6J6	Heat shock 70 kDa protein 4 OS=Sus scrofa OX=9823 GN=HSPA4 PE=1 SV=1	HSPA4	2.19633e+08	2.68106e+08	1.91918e+08	3.98755e+08	3.67084e+08	3.4178e+08	0.61362	0.00839468	-0.704582	DOWN
F1RWH6	CDK5 regulatory subunit associated protein 3 OS=Sus scrofa OX=9823 GN=CDK5RAP3 PE=1 SV=3	CDK5RAP3	3.15668e+06	4.17511e+06	3.04654e+06	5.28534e+06	6.38557e+06	5.23899e+06	0.613743	0.0138114	-0.704293	DOWN
F1SD97	Phenylalanine--tRNA ligase OS=Sus scrofa OX=9823 GN=FARSA PE=1 SV=3	FARSA	5.66846e+07	5.59569e+07	3.92666e+07	9.14631e+07	8.3534e+07	7.23119e+07	0.614244	0.016157	-0.703115	DOWN
P50578	Aldo-keto reductase family 1 member A1 OS=Sus scrofa OX=9823 GN=AKR1A1 PE=1 SV=3	AKR1A1	4.86003e+07	4.18194e+07	4.10385e+07	6.18234e+07	7.17194e+07	8.03695e+07	0.614543	0.0219109	-0.702415	DOWN
A0A287AU59	Acetyl-CoA carboxylase 1 OS=Sus scrofa OX=9823 GN=ACACA PE=1 SV=1	ACACA	2.54036e+08	2.82277e+08	2.50858e+08	4.63431e+08	4.01974e+08	4.15242e+08	0.614666	0.00414687	-0.702124	DOWN
F2Z5J1	26S protease regulatory subunit 4 OS=Sus scrofa OX=9823 GN=PSMC1 PE=1 SV=1	PSMC1	2.10424e+08	1.9401e+08	1.53274e+08	2.92463e+08	3.05721e+08	3.07379e+08	0.615868	0.0153579	-0.699306	DOWN
F1S0E4	mRNA-capping enzyme OS=Sus scrofa OX=9823 GN=RNGTT PE=3 SV=4	RNGTT	4.35185e+06	3.58801e+06	3.63754e+06	5.93779e+06	6.22441e+06	6.63109e+06	0.616039	0.00192552	-0.698906	DOWN
A0A287AFC1	L-lactate dehydrogenase OS=Sus scrofa OX=9823 GN=LDHA PE=3 SV=2	LDHA	6.47061e+08	5.96787e+08	6.13112e+08	1.11867e+09	9.34433e+08	9.60313e+08	0.616231	0.0166819	-0.698456	DOWN
I3LEC2	Uncharacterized protein OS=Sus scrofa OX=9823 GN=PCBP1 PE=1 SV=1	PCBP1	1.36937e+08	1.50452e+08	1.13636e+08	2.27966e+08	2.20162e+08	2.02389e+08	0.616472	0.00456644	-0.697893	DOWN
I3L893	Rab GDP dissociation inhibitor OS=Sus scrofa OX=9823 GN=GDI1 PE=1 SV=2	GDI1	5.67837e+07	5.68561e+07	4.04985e+07	8.61369e+07	8.69673e+07	7.67682e+07	0.616868	0.0122158	-0.696966	DOWN
A0A5G2REN6	RNA helicase OS=Sus scrofa OX=9823 GN=DHX36 PE=1 SV=1	DHX36	1.04592e+08	1.08116e+08	9.51742e+07	1.62823e+08	1.65785e+08	1.68609e+08	0.619209	0.00107152	-0.691502	DOWN
F1RQG8	Protein MTO1 homolog, mitochondrial OS=Sus scrofa OX=9823 GN=MTO1 PE=1 SV=1	MTO1	2.13956e+07	2.6548e+07	1.5531e+07	3.62057e+07	3.598e+07	3.01053e+07	0.620531	0.0344364	-0.688426	DOWN
A0A287AC64	Poly(A)-specific ribonuclease OS=Sus scrofa OX=9823 GN=CNOT6L PE=3 SV=2	CNOT6L	1.12481e+06	1.105e+06	1.40952e+06	2.07257e+06	1.91839e+06	1.86893e+06	0.621057	0.00552775	-0.687203	DOWN
A0A286ZND5	Peroxiredoxin-1 OS=Sus scrofa OX=9823 GN=PRDX1 PE=1 SV=1	PRDX1	1.07152e+08	9.67684e+07	1.38484e+08	1.83975e+08	1.89507e+08	1.77779e+08	0.62113	0.0244648	-0.687033	DOWN
I3LEF1	eIF-2B GDP-GTP exchange factor subunit epsilon OS=Sus scrofa OX=9823 GN=EIF2B5 PE=1 SV=3	EIF2B5	1.12509e+07	1.29884e+07	1.00468e+07	2.13888e+07	1.7555e+07	1.62197e+07	0.621535	0.0273449	-0.686092	DOWN
A0A286ZK35	Regulator of microtubule dynamics 1 OS=Sus scrofa OX=9823 GN=RMDN1 PE=1 SV=2	RMDN1	3.13804e+07	2.42762e+07	1.72689e+07	3.29707e+07	4.26236e+07	4.17182e+07	0.621635	0.0482261	-0.68586	DOWN
A0A5G2RK54	SEC24 homolog C, COPII coat complex component OS=Sus scrofa OX=9823 GN=SEC24C PE=1 SV=1	SEC24C	4.09792e+07	3.69587e+07	3.35697e+07	6.60708e+07	5.97103e+07	5.35026e+07	0.621961	0.010368	-0.685104	DOWN
A0A5G2QHF3	DNA replication licensing factor MCM5 OS=Sus scrofa OX=9823 GN=MCM5 PE=1 SV=1	MCM5	1.33438e+08	1.63231e+08	9.83115e+07	2.40673e+08	1.87539e+08	2.06517e+08	0.622281	0.0320658	-0.684361	DOWN
I3LRS5	Aldehyde dehydrogenase 1 family member A1 OS=Sus scrofa OX=9823 GN=ALDH1A1 PE=1 SV=2	ALDH1A1	2.77019e+08	2.67606e+08	2.15535e+08	4.18001e+08	4.08739e+08	3.92521e+08	0.62346	0.0080851	-0.681631	DOWN
A0A287AVR3	Nuclear factor NF-kappa-B p105 subunit OS=Sus scrofa OX=9823 GN=NFKB1 PE=1 SV=2	NFKB1	8.71821e+06	6.79913e+06	6.17819e+06	1.18665e+07	1.04877e+07	1.24291e+07	0.623735	0.012276	-0.680994	DOWN
A0A287BDA1	Nuclear FMR1 interacting protein 2 OS=Sus scrofa OX=9823 GN=NUFIP2 PE=4 SV=1	NUFIP2	1.53304e+07	1.25485e+07	9.7418e+06	2.02136e+07	1.98441e+07	2.01447e+07	0.624905	0.0423892	-0.678292	DOWN
A0A5G2R745	Aminopeptidase OS=Sus scrofa OX=9823 GN=NPEPPS PE=1 SV=1	NPEPPS	8.88674e+07	1.06174e+08	9.62609e+07	1.64665e+08	1.43927e+08	1.56919e+08	0.625769	0.00203951	-0.676298	DOWN
A0A287B8R2	Nuclear distribution protein C homolog OS=Sus scrofa OX=9823 GN=NUDC PE=1 SV=1	NUDC	1.32955e+08	1.25441e+08	1.40812e+08	2.29025e+08	2.19348e+08	1.88911e+08	0.62642	0.0138851	-0.674798	DOWN
F1SPF9	Coatomer subunit gamma OS=Sus scrofa OX=9823 GN=COPG1 PE=1 SV=4	COPG1	4.95617e+07	4.73877e+07	7.27737e+07	9.83623e+07	9.04297e+07	8.11304e+07	0.628785	0.0335359	-0.669361	DOWN
F1S431	Alanine--tRNA ligase OS=Sus scrofa OX=9823 GN=AARS1 PE=1 SV=4	AARS1	7.44261e+07	8.32013e+07	5.98569e+07	1.16446e+08	1.23396e+08	1.05902e+08	0.629031	0.00896394	-0.668797	DOWN
F1SV90	Eukaryotic translation initiation factor 3 subunit I OS=Sus scrofa OX=9823 GN=EIF3I PE=1 SV=4	EIF3I	6.66722e+07	5.7891e+07	5.30256e+07	8.26571e+07	1.02892e+08	9.55187e+07	0.631836	0.0116408	-0.662377	DOWN
A0A287A9R6	60S ribosomal export protein NMD3 OS=Sus scrofa OX=9823 GN=NMD3 PE=3 SV=2	NMD3	1.24405e+07	1.41541e+07	8.73444e+06	1.7906e+07	1.58945e+07	2.21078e+07	0.631911	0.0487158	-0.662207	DOWN
A0A5G2QS67	Coatomer subunit delta OS=Sus scrofa OX=9823 GN=ARCN1 PE=1 SV=1	ARCN1	8.98122e+07	1.01388e+08	1.14499e+08	1.54507e+08	1.72911e+08	1.56014e+08	0.632351	0.00343835	-0.661203	DOWN
A0A286ZTA9	Dynein cytoplasmic 1 intermediate chain 2 OS=Sus scrofa OX=9823 GN=DYNC1I2 PE=1 SV=2	DYNC1I2	3.77671e+07	3.70523e+07	2.94942e+07	6.22429e+07	4.79284e+07	5.46751e+07	0.632792	0.0203872	-0.660196	DOWN
F1SDX3	Ral GTPase activating protein non-catalytic subunit beta OS=Sus scrofa OX=9823 GN=RALGAPB PE=1 SV=4	RALGAPB	1.7439e+06	1.77847e+06	1.13786e+06	2.38211e+06	2.44934e+06	2.5281e+06	0.633222	0.0446728	-0.659216	DOWN
A0A287B150	LLGL scribble cell polarity complex component 2 OS=Sus scrofa OX=9823 GN=LLGL2 PE=3 SV=1	LLGL2	9.50547e+06	1.39682e+07	1.30652e+07	2.20368e+07	1.84824e+07	1.71483e+07	0.633613	0.0244514	-0.658325	DOWN
Q6S4N2	Heat shock 70 kDa protein 1B OS=Sus scrofa OX=9823 GN=HSPA1B PE=2 SV=1	HSPA1B	2.66558e+08	2.62563e+08	3.86603e+08	4.64977e+08	4.56609e+08	5.21935e+08	0.634369	0.0315631	-0.656607	DOWN
I3LII3	Eukaryotic translation elongation factor 2 OS=Sus scrofa OX=9823 GN=EEF2 PE=1 SV=3	EEF2	1.47659e+09	1.34974e+09	1.19609e+09	2.14594e+09	2.06326e+09	2.13154e+09	0.634377	0.00656308	-0.656587	DOWN
F1RVS1	Cap-specific mRNA (nucleoside-2'-O-)-methyltransferase 1 OS=Sus scrofa OX=9823 GN=CMTR1 PE=4 SV=4	CMTR1	3.2741e+06	3.12418e+06	4.74827e+06	6.54653e+06	5.8623e+06	5.14934e+06	0.634835	0.0340114	-0.655547	DOWN
A0A287A6X0	DnaJ heat shock protein family (Hsp40) member B1 OS=Sus scrofa OX=9823 GN=DNAJB1 PE=1 SV=2	DNAJB1	8.49743e+06	1.24073e+07	9.42274e+06	1.48866e+07	1.59845e+07	1.68449e+07	0.635583	0.0233456	-0.653847	DOWN
P00355	Glyceraldehyde-3-phosphate dehydrogenase OS=Sus scrofa OX=9823 GN=GAPDH PE=1 SV=4	GAPDH	1.6888e+09	1.84025e+09	1.91446e+09	3.03152e+09	2.60915e+09	2.91892e+09	0.635954	0.00518689	-0.653006	DOWN
F1SII4	Diadenosine tetraphosphate synthetase OS=Sus scrofa OX=9823 GN=GARS1 PE=1 SV=2	GARS1	1.44587e+08	1.31841e+08	1.25572e+08	2.1995e+08	1.81636e+08	2.30151e+08	0.636341	0.0238612	-0.652128	DOWN
A0A287B3E3	Single stranded DNA binding protein 2 OS=Sus scrofa OX=9823 GN=SSBP2 PE=4 SV=2	SSBP2	2.47514e+06	1.75368e+06	1.62746e+06	2.60231e+06	3.34281e+06	3.24886e+06	0.636968	0.0349079	-0.650707	DOWN
Q9GKE7	H(+)/Cl(-) exchange transporter 5 OS=Sus scrofa OX=9823 GN=CLCN5 PE=2 SV=2	CLCN5	2.47514e+06	1.75368e+06	1.62746e+06	2.60231e+06	3.34281e+06	3.24886e+06	0.636968	0.0349079	-0.650707	DOWN
F1SQR8	Leukotriene A(4) hydrolase OS=Sus scrofa OX=9823 GN=LTA4H PE=1 SV=4	LTA4H	1.26202e+08	1.39783e+08	1.35399e+08	2.35287e+08	1.90194e+08	2.03417e+08	0.638236	0.0223084	-0.647837	DOWN
A0A286ZYQ6	Peptidase_M24 domain-containing protein OS=Sus scrofa OX=9823 GN=PA2G4 PE=1 SV=1	PA2G4	4.45373e+08	4.43566e+08	3.70651e+08	7.01611e+08	6.32674e+08	6.38993e+08	0.638324	0.00206078	-0.647639	DOWN
A0A480VJI0	Gamma-tubulin complex component OS=Sus scrofa OX=9823 GN=TUBGCP2 PE=1 SV=1	TUBGCP2	1.41355e+07	1.6242e+07	1.73162e+07	2.60249e+07	2.26535e+07	2.58712e+07	0.639758	0.00373154	-0.644402	DOWN
F1SJ68	Alpha-mannosidase OS=Sus scrofa OX=9823 GN=MAN2C1 PE=1 SV=4	MAN2C1	2.0231e+07	1.40119e+07	1.3265e+07	2.31629e+07	2.62661e+07	2.48197e+07	0.639847	0.0413233	-0.644202	DOWN
A0A287ACP7	Splicing factor 3a subunit 1 OS=Sus scrofa OX=9823 GN=SF3A1 PE=1 SV=1	SF3A1	5.72247e+07	5.53252e+07	3.96195e+07	8.91642e+07	6.78595e+07	8.07627e+07	0.639942	0.0271652	-0.643987	DOWN
A0A480JZF5	Discs large MAGUK scaffold protein 5 OS=Sus scrofa OX=9823 GN=DLG5 PE=4 SV=1	DLG5	1.17403e+07	7.28187e+06	8.91295e+06	1.2369e+07	1.49107e+07	1.62492e+07	0.641759	0.0406433	-0.639896	DOWN
A0A287BH30	Dolichyl-phosphate-mannose--protein mannosyltransferase OS=Sus scrofa OX=9823 GN=TMTC3 PE=1 SV=1	TMTC3	3.77503e+07	4.48844e+07	3.04933e+07	5.52915e+07	6.06845e+07	6.02798e+07	0.64184	0.0237219	-0.639715	DOWN
A0A287BQI6	Basic leucine zipper and W2 domains 2 OS=Sus scrofa OX=9823 GN=BZW2 PE=1 SV=1	BZW2	9.33832e+07	9.17499e+07	7.27773e+07	1.29894e+08	1.41968e+08	1.2994e+08	0.641885	0.00636203	-0.639613	DOWN
A0A287AM27	AP-3 complex subunit mu-1 OS=Sus scrofa OX=9823 GN=AP3M1 PE=1 SV=1	AP3M1	3.72685e+07	3.41296e+07	2.62197e+07	4.89851e+07	4.92486e+07	5.37473e+07	0.642303	0.0175819	-0.638675	DOWN
A0A287ARA1	Intraflagellar transport protein 56 OS=Sus scrofa OX=9823 GN=TTC26 PE=3 SV=1	TTC26	5.4485e+06	5.03651e+06	5.3567e+06	8.36253e+06	7.54889e+06	8.73498e+06	0.64276	0.0079039	-0.637649	DOWN
A0A5G2QDJ1	Rho GTPase activating protein 1 OS=Sus scrofa OX=9823 GN=ARHGAP1 PE=1 SV=1	ARHGAP1	5.48445e+07	4.15548e+07	5.50633e+07	8.93973e+07	7.95773e+07	6.65282e+07	0.643146	0.0306307	-0.636782	DOWN
Q767K9	Serine/threonine-protein phosphatase 1 regulatory subunit 10 OS=Sus scrofa OX=9823 GN=PPP1R10 PE=3 SV=1	PPP1R10	8.11017e+06	6.39479e+06	5.42264e+06	1.04025e+07	9.59882e+06	1.098e+07	0.643213	0.0254065	-0.636632	DOWN
F1SQN1	T-complex protein 1 subunit delta OS=Sus scrofa OX=9823 GN=CCT4 PE=1 SV=1	CCT4	3.08583e+08	3.07402e+08	3.60186e+08	5.58771e+08	4.77059e+08	4.81509e+08	0.643344	0.00728784	-0.636338	DOWN
A0A287BSL9	Glucose-6-phosphate 1-dehydrogenase OS=Sus scrofa OX=9823 GN=G6PD PE=1 SV=1	G6PD	6.47471e+07	5.13873e+07	5.43844e+07	7.56301e+07	9.97666e+07	8.91376e+07	0.6446	0.026835	-0.633524	DOWN
A0A5G2QD33	GMP reductase OS=Sus scrofa OX=9823 GN=GMPR2 PE=1 SV=1	GMPR2	3.21962e+07	3.12421e+07	2.26344e+07	4.22954e+07	4.30824e+07	4.80969e+07	0.644861	0.0174886	-0.63294	DOWN
F1SHV6	MI domain-containing protein OS=Sus scrofa OX=9823 GN=NOM1 PE=4 SV=4	NOM1	2.69644e+07	2.26509e+07	2.52139e+07	4.08382e+07	3.68677e+07	3.80653e+07	0.646354	0.00138253	-0.629603	DOWN
F1S663	Laminin subunit gamma 1 OS=Sus scrofa OX=9823 GN=LAMC1 PE=1 SV=3	LAMC1	1.8287e+07	1.73068e+07	1.92034e+07	3.12124e+07	2.91296e+07	2.43445e+07	0.64706	0.0320136	-0.628029	DOWN
A0A287AJY4	NCK associated protein 1 OS=Sus scrofa OX=9823 GN=NCKAP1 PE=1 SV=1	NCKAP1	1.0705e+08	1.21586e+08	1.19028e+08	1.57471e+08	2.02218e+08	1.76392e+08	0.648529	0.0294481	-0.624757	DOWN
A0A286ZJM4	DNA replication licensing factor MCM7 OS=Sus scrofa OX=9823 GN=MCM7 PE=3 SV=1	MCM7	1.46979e+08	1.32757e+08	9.70495e+07	2.19622e+08	1.80623e+08	1.80309e+08	0.649009	0.0270981	-0.623689	DOWN
I3LQ79	Major vault protein OS=Sus scrofa OX=9823 GN=MVP PE=1 SV=2	MVP	1.92674e+08	1.81767e+08	1.74005e+08	3.02888e+08	2.57978e+08	2.80401e+08	0.651927	0.00875922	-0.617217	DOWN
F1S2Q4	NIMA related kinase 9 OS=Sus scrofa OX=9823 GN=NEK9 PE=3 SV=4	NEK9	6.60506e+06	5.24311e+06	5.44357e+06	9.69515e+06	7.46078e+06	9.33722e+06	0.652687	0.0273298	-0.615536	DOWN
F1SCA0	B-TFIID TATA-box binding protein associated factor 1 OS=Sus scrofa OX=9823 GN=BTAF1 PE=1 SV=3	BTAF1	1.64099e+07	1.19407e+07	1.20502e+07	1.80243e+07	2.10461e+07	2.26346e+07	0.654741	0.0240147	-0.611004	DOWN
Q29387	Elongation factor 1-gamma (Fragment) OS=Sus scrofa OX=9823 GN=EEF1G PE=2 SV=2	EEF1G	4.41116e+08	4.46695e+08	5.84994e+08	7.04304e+08	7.39754e+08	8.03401e+08	0.65532	0.0146619	-0.609728	DOWN
A0A287BR08	Eukaryotic translation initiation factor 4 gamma 1 OS=Sus scrofa OX=9823 GN=EIF4G1 PE=1 SV=2	EIF4G1	8.73247e+07	1.03302e+08	1.11764e+08	1.76926e+08	1.52484e+08	1.31927e+08	0.655466	0.0354476	-0.609407	DOWN
A0A286ZZL2	Terminal uridylyl transferase 4 OS=Sus scrofa OX=9823 GN=TUT4 PE=4 SV=2	TUT4	1.28196e+07	1.41554e+07	1.44417e+07	1.91276e+07	2.24073e+07	2.13367e+07	0.65875	0.00714865	-0.602198	DOWN
A0A287BBS8	Insulin degrading enzyme OS=Sus scrofa OX=9823 GN=IDE PE=1 SV=1	IDE	6.15176e+07	5.59319e+07	5.26194e+07	9.99051e+07	7.3866e+07	8.40742e+07	0.659577	0.0487939	-0.600387	DOWN
A0A287BAC5	Macrophage-capping protein OS=Sus scrofa OX=9823 GN=CAPG PE=1 SV=1	CAPG	1.19674e+07	1.46413e+07	1.64763e+07	2.26248e+07	2.31958e+07	1.92732e+07	0.66189	0.0150615	-0.595337	DOWN
A0A480IT56	RNA methyltransferase OS=Sus scrofa OX=9823 GN=MEPCE PE=1 SV=1	MEPCE	3.74654e+07	3.44984e+07	2.64926e+07	5.33705e+07	4.43681e+07	5.08767e+07	0.662492	0.018141	-0.594026	DOWN
A0A287ARX4	Receptor expression-enhancing protein OS=Sus scrofa OX=9823 GN=REEP3 PE=3 SV=2	REEP3	2.40794e+08	2.55668e+08	2.57133e+08	3.92625e+08	4.20008e+08	3.24268e+08	0.66285	0.0422984	-0.593246	DOWN
F1S402	Baculoviral IAP repeat containing 6 OS=Sus scrofa OX=9823 GN=BIRC6 PE=1 SV=4	BIRC6	9.09278e+06	7.57519e+06	5.74563e+06	1.23866e+07	1.11147e+07	1.01566e+07	0.665925	0.0392129	-0.586569	DOWN
A0A5G2QUV2	Replication factor C subunit 2 OS=Sus scrofa OX=9823 GN=RFC2 PE=1 SV=1	RFC2	3.17263e+07	2.94138e+07	2.56397e+07	4.01129e+07	4.54663e+07	4.47274e+07	0.665966	0.00405256	-0.58648	DOWN
F2Z5U3	WD repeat domain 82 OS=Sus scrofa OX=9823 GN=WDR82 PE=1 SV=2	WDR82	4.67801e+07	4.74745e+07	4.57244e+07	7.88686e+07	6.99351e+07	6.03519e+07	0.669258	0.0486197	-0.579366	DOWN
A0A5G2R833	Cleavage and polyadenylation-specific factor 3-like protein OS=Sus scrofa OX=9823 GN=INTS11 PE=1 SV=1	INTS11	2.55297e+08	2.76852e+08	2.64565e+08	4.07894e+08	4.44193e+08	3.37097e+08	0.669968	0.0484421	-0.577837	DOWN
A0A286ZQP1	Fibronectin type III domain containing 3A OS=Sus scrofa OX=9823 GN=FNDC3A PE=1 SV=1	FNDC3A	3.40876e+07	2.79303e+07	2.92075e+07	1.94245e+07	2.21348e+07	1.92382e+07	1.50048	0.0176821	0.585424	UP
Q29554	Trifunctional enzyme subunit alpha, mitochondrial OS=Sus scrofa OX=9823 GN=HADHA PE=2 SV=1	HADHA	1.0364e+09	1.19717e+09	1.27045e+09	8.99474e+08	6.8114e+08	7.50921e+08	1.50288	0.014555	0.587733	UP
F1SEM2	Dolichyl-diphosphooligosaccharide--protein glycosyltransferase subunit 2 OS=Sus scrofa OX=9823 GN=RPN2 PE=1 SV=4	RPN2	4.61318e+08	4.25102e+08	3.61727e+08	2.7987e+08	2.84512e+08	2.63872e+08	1.50696	0.0356506	0.591642	UP
F1RG44	Polypeptide N-acetylgalactosaminyltransferase OS=Sus scrofa OX=9823 GN=GALNT2 PE=1 SV=4	GALNT2	1.82219e+08	1.96277e+08	1.88862e+08	1.38266e+08	1.22144e+08	1.16062e+08	1.50704	0.00260303	0.591718	UP
A0A480QG80	Isoleucyl-tRNA synthetase OS=Sus scrofa OX=9823 GN=IARS2 PE=1 SV=1	IARS2	1.59233e+08	1.82105e+08	1.3803e+08	1.25069e+08	1.03565e+08	8.91362e+07	1.50853	0.0324575	0.593144	UP
A0A5G2QG80	U3 small nucleolar RNA-associated protein 4 homolog isoform 1 OS=Sus scrofa OX=9823 GN=UTP4 PE=4 SV=1	UTP4	5.04341e+07	5.58217e+07	5.06875e+07	3.19696e+07	3.04867e+07	4.1533e+07	1.50922	0.0204279	0.593807	UP
A0A5G2RLP2	Galectin-3-binding protein OS=Sus scrofa OX=9823 GN=LGALS3BP PE=4 SV=1	LGALS3BP	2.80138e+07	2.9447e+07	2.72145e+07	2.02924e+07	2.17297e+07	1.40385e+07	1.51043	0.0475865	0.594956	UP
A0A5K1UHC4	1-acylglycerol-3-phosphate O-acyltransferase 5 OS=Sus scrofa OX=9823 GN=AGPAT5 PE=1 SV=1	AGPAT5	1.15054e+08	1.31284e+08	1.18752e+08	8.66872e+07	6.95265e+07	8.4575e+07	1.51623	0.00488825	0.600485	UP
F1SMS8	Lectin, mannose binding 1 OS=Sus scrofa OX=9823 GN=LMAN1 PE=1 SV=2	LMAN1	1.44176e+08	1.46984e+08	1.25246e+08	9.66596e+07	8.7983e+07	8.97965e+07	1.5173	0.0116268	0.601505	UP
A0A5G2R4T0	SAMM50 sorting and assembly machinery component OS=Sus scrofa OX=9823 GN=SAMM50 PE=1 SV=1	SAMM50	1.58177e+08	2.04071e+08	1.9142e+08	1.34321e+08	1.13768e+08	1.16374e+08	1.51914	0.0277909	0.603253	UP
A0A287AC51	Uncharacterized protein OS=Sus scrofa OX=9823 GN=HS2ST1 PE=3 SV=1	HS2ST1	1.53368e+07	1.47099e+07	1.56211e+07	1.23e+07	9.13994e+06	8.61202e+06	1.51963	0.0395825	0.60372	UP
A0A287B1G7	Solute carrier family 25 member 17 OS=Sus scrofa OX=9823 GN=SLC25A17 PE=3 SV=1	SLC25A17	2.09665e+07	2.06999e+07	2.14082e+07	1.69976e+07	1.12922e+07	1.32104e+07	1.51986	0.048349	0.603939	UP
A0A287AMV5	Polynucleotide phosphorylase 1 OS=Sus scrofa OX=9823 GN=PNPT1 PE=1 SV=1	PNPT1	1.25841e+08	1.2628e+08	1.36844e+08	8.70342e+07	7.74407e+07	9.13148e+07	1.52064	0.00133332	0.60468	UP
A0A286ZST2	Programmed cell death 11 OS=Sus scrofa OX=9823 GN=PDCD11 PE=4 SV=1	PDCD11	1.92381e+08	2.1066e+08	1.68018e+08	1.24416e+08	1.2374e+08	1.273e+08	1.52097	0.0332001	0.604993	UP
F1RS45	DNA topoisomerase 2 OS=Sus scrofa OX=9823 GN=TOP2B PE=1 SV=4	TOP2B	3.25028e+08	3.60582e+08	4.01325e+08	2.80851e+08	2.20013e+08	2.12931e+08	1.52276	0.0156938	0.606684	UP
I3L5I1	Ribosomal RNA processing 1B OS=Sus scrofa OX=9823 GN=RRP1B PE=3 SV=3	RRP1B	4.53232e+07	5.00798e+07	5.8931e+07	3.81662e+07	2.8265e+07	3.486e+07	1.52367	0.026843	0.607548	UP
A0A5G2R8A9	Carnitine palmitoyltransferase 2 OS=Sus scrofa OX=9823 GN=CPT2 PE=1 SV=1	CPT2	2.2408e+08	2.55418e+08	2.4793e+08	1.70186e+08	1.55503e+08	1.51488e+08	1.52444	0.00348995	0.608279	UP
F1SAE6	Patatin like phospholipase domain containing 8 OS=Sus scrofa OX=9823 GN=PNPLA8 PE=4 SV=4	PNPLA8	1.29941e+07	1.35662e+07	1.43877e+07	9.19979e+06	7.62276e+06	1.00169e+07	1.52566	0.00855426	0.609436	UP
A0A5G2QPG5	ZnF_CDGSH domain-containing protein OS=Sus scrofa OX=9823 GN=CISD1 PE=4 SV=1	CISD1	1.13877e+08	1.19788e+08	1.0854e+08	7.71835e+07	7.28463e+07	7.41058e+07	1.52678	0.00275447	0.61049	UP
A0A286ZQW5	Surfeit locus protein 4 OS=Sus scrofa OX=9823 GN=SURF4 PE=1 SV=1	SURF4	6.01804e+07	5.9669e+07	5.91609e+07	4.08867e+07	3.17017e+07	4.43461e+07	1.53086	0.0310206	0.614343	UP
A0A287ALE4	Transmembrane 9 superfamily member OS=Sus scrofa OX=9823 GN=IPO4 PE=1 SV=2	IPO4	4.86421e+07	4.24463e+07	3.49176e+07	2.43766e+07	2.61775e+07	3.16997e+07	1.53192	0.0460943	0.615338	UP
F1RIU0	Uncharacterized protein OS=Sus scrofa OX=9823 GN=MRPS17 PE=1 SV=1	MRPS17	4.95849e+07	4.60941e+07	4.27955e+07	3.34316e+07	2.6783e+07	3.01766e+07	1.53195	0.00428591	0.615367	UP
A0A5G2QQ67	Transmembrane 9 superfamily member OS=Sus scrofa OX=9823 GN=TM9SF4 PE=1 SV=1	TM9SF4	3.52203e+07	4.05581e+07	3.0964e+07	2.66068e+07	1.88038e+07	2.41876e+07	1.5337	0.0279224	0.617013	UP
A0A5G2RFK4	RAR related orphan receptor A OS=Sus scrofa OX=9823 GN=RORA PE=1 SV=1	RORA	7.13369e+06	7.9625e+06	6.71657e+06	3.96886e+06	5.24307e+06	4.99768e+06	1.53507	0.00915763	0.618305	UP
F1RV76	Mitochondrial calcium uniporter regulator 1 OS=Sus scrofa OX=9823 GN=MCUR1 PE=3 SV=2	MCUR1	1.26124e+07	1.41424e+07	1.11988e+07	7.3659e+06	8.38504e+06	8.92823e+06	1.53788	0.0185369	0.620946	UP
A0A5G2QM16	Endothelial differentiation related factor 1 OS=Sus scrofa OX=9823 GN=EDF1 PE=1 SV=1	EDF1	1.2369e+07	1.53737e+07	1.6414e+07	1.20759e+07	7.79527e+06	8.82805e+06	1.5386	0.0438571	0.621619	UP
A0A287AMQ6	Plakophilin 4 OS=Sus scrofa OX=9823 GN=PKP4 PE=1 SV=2	PKP4	5.04639e+07	5.34192e+07	5.80408e+07	3.05089e+07	3.79095e+07	3.68104e+07	1.53878	0.00409371	0.621788	UP
F6Q635	Mannose-P-dolichol utilization defect 1 protein OS=Sus scrofa OX=9823 GN=MPDU1 PE=1 SV=1	MPDU1	2.05917e+07	2.14464e+07	2.43579e+07	1.53071e+07	1.2718e+07	1.49567e+07	1.54475	0.00681298	0.627371	UP
F1S322	Uncharacterized protein OS=Sus scrofa OX=9823 GN=GTPBP10 PE=3 SV=4	GTPBP10	4.22745e+07	4.83165e+07	4.47737e+07	2.93322e+07	3.01659e+07	2.80506e+07	1.54617	0.00659037	0.628694	UP
A0A286ZYY0	Methionine--tRNA ligase, mitochondrial OS=Sus scrofa OX=9823 GN=MARS2 PE=3 SV=1	MARS2	4.0966e+07	5.02254e+07	3.89681e+07	2.84764e+07	2.09092e+07	3.47646e+07	1.54675	0.0454456	0.629242	UP
A0A287AQC9	Sentrin-specific protease 3 OS=Sus scrofa OX=9823 GN=SENP3 PE=3 SV=1	SENP3	2.32552e+07	2.14209e+07	2.76413e+07	1.51591e+07	1.57551e+07	1.58171e+07	1.54752	0.0422021	0.629954	UP
A0A287A6C1	Methyltransf_11 domain-containing protein OS=Sus scrofa OX=9823 GN=METTL7A PE=4 SV=2	METTL7A	4.81132e+07	5.64069e+07	6.19282e+07	3.56724e+07	3.52463e+07	3.65605e+07	1.54866	0.0381872	0.631017	UP
A0A5G2QH97	Voltage-dependent anion-selective channel protein 3 OS=Sus scrofa OX=9823 GN=VDAC3 PE=1 SV=1	VDAC3	1.57188e+08	1.58315e+08	1.53099e+08	1.24718e+08	9.37476e+07	8.40065e+07	1.54924	0.043745	0.631562	UP
A0A5G2QDQ1	V-type proton ATPase subunit OS=Sus scrofa OX=9823 GN=ATP6V0D1 PE=1 SV=1	ATP6V0D1	5.22959e+07	5.79097e+07	4.85913e+07	2.5259e+07	4.1244e+07	3.59821e+07	1.54946	0.0368897	0.631768	UP
A0A287ASV9	Extended synaptotagmin 1 OS=Sus scrofa OX=9823 GN=ESYT1 PE=1 SV=2	ESYT1	1.26645e+07	1.16519e+07	1.24963e+07	8.80801e+06	7.62271e+06	7.32474e+06	1.54965	0.00222812	0.631945	UP
F1SU33	StAR related lipid transfer domain containing 7 OS=Sus scrofa OX=9823 GN=STARD7 PE=1 SV=2	STARD7	1.50524e+07	1.38955e+07	1.55302e+07	9.38527e+06	1.0378e+07	8.92183e+06	1.55057	0.00132904	0.632795	UP
A0A5G2QCE4	Cytoplasmic dynein 2 heavy chain 1 OS=Sus scrofa OX=9823 GN=DYNC2H1 PE=3 SV=1	DYNC2H1	1.40907e+08	1.49045e+08	1.19913e+08	9.85099e+07	8.46929e+07	8.07865e+07	1.55258	0.0137362	0.634665	UP
F1RR05	Dephospho-CoA kinase domain containing OS=Sus scrofa OX=9823 GN=DCAKD PE=1 SV=1	DCAKD	4.89241e+07	5.23674e+07	5.59114e+07	3.83066e+07	3.22247e+07	3.07174e+07	1.55264	0.00396342	0.634725	UP
A0A286ZKD4	Solute carrier family 25 member 13 OS=Sus scrofa OX=9823 GN=SLC25A13 PE=1 SV=2	SLC25A13	3.04408e+08	3.4031e+08	4.0276e+08	2.45825e+08	2.17152e+08	2.11569e+08	1.55286	0.0368202	0.63493	UP
I3LF31	tRNA (adenine(58)-N(1))-methyltransferase OS=Sus scrofa OX=9823 GN=TRMT61B PE=4 SV=2	TRMT61B	9.737e+06	1.14501e+07	9.49767e+06	7.32054e+06	6.2119e+06	6.20406e+06	1.55472	0.01176	0.636655	UP
A0A5G2QZZ1	Uncharacterized protein OS=Sus scrofa OX=9823 GN=TPCN2 PE=4 SV=1	TPCN2	5.25344e+06	5.12908e+06	5.04525e+06	3.55472e+06	3.20202e+06	3.16489e+06	1.55496	0.00109701	0.636881	UP
A0A287AR13	Heterogeneous nuclear ribonucleoprotein M OS=Sus scrofa OX=9823 GN=HNRNPM PE=1 SV=2	HNRNPM	1.29012e+07	1.45865e+07	1.41836e+07	7.33151e+06	1.10436e+07	8.38403e+06	1.55728	0.0299319	0.639024	UP
F1SRI4	UTP20 small subunit processome component OS=Sus scrofa OX=9823 GN=UTP20 PE=4 SV=2	UTP20	1.50681e+08	1.53234e+08	1.94241e+08	1.06768e+08	1.1836e+08	9.41384e+07	1.56031	0.0337415	0.641836	UP
A0A287AG50	CKLF like MARVEL transmembrane domain containing 6 OS=Sus scrofa OX=9823 GN=CMTM6 PE=1 SV=2	CMTM6	9.0283e+06	7.22398e+06	9.02508e+06	5.85726e+06	4.35652e+06	5.98584e+06	1.56037	0.0198015	0.641886	UP
A0A5G2R785	Propionyl-CoA carboxylase beta chain, mitochondrial OS=Sus scrofa OX=9823 GN=PCCB PE=4 SV=1	PCCB	6.48143e+07	6.23683e+07	6.32193e+07	4.32086e+07	3.2928e+07	4.51853e+07	1.5694	0.0229583	0.65021	UP
F1SB09	SEC22 vesicle-trafficking protein homolog B OS=Sus scrofa OX=9823 GN=SEC22B PE=1 SV=1	SEC22B	2.747e+08	3.03509e+08	3.20628e+08	2.23751e+08	1.69572e+08	1.77825e+08	1.57374	0.00810964	0.654195	UP
A0A287B5K2	Inhibitor of growth protein OS=Sus scrofa OX=9823 GN=ING5 PE=3 SV=2	ING5	4.68419e+07	5.06858e+07	5.33388e+07	2.97105e+07	3.4011e+07	3.21117e+07	1.57426	0.00225868	0.654674	UP
A0A287A1X3	SP110 nuclear body protein OS=Sus scrofa OX=9823 GN=SP110 PE=4 SV=2	SP110	9.62007e+06	1.07886e+07	1.22244e+07	8.19113e+06	7.54585e+06	4.96042e+06	1.57667	0.0360531	0.656885	UP
A0A287B7T2	Dihydroxyacetone phosphate acyltransferase OS=Sus scrofa OX=9823 GN=GNPAT PE=3 SV=1	GNPAT	4.52051e+07	5.15792e+07	3.98883e+07	2.91712e+07	2.96323e+07	2.77817e+07	1.57847	0.0356124	0.65853	UP
A0A287AXP9	Glycosyltransferase 25 domain containing 1 OS=Sus scrofa OX=9823 GN=COLGALT1 PE=1 SV=1	COLGALT1	1.25263e+08	1.44583e+08	1.17077e+08	8.90005e+07	8.08448e+07	7.47207e+07	1.58208	0.0142985	0.661823	UP
F2Z565	ADP/ATP translocase OS=Sus scrofa OX=9823 GN=SLC25A5 PE=1 SV=1	SLC25A5	2.64591e+09	2.51931e+09	2.80594e+09	1.91026e+09	1.54108e+09	1.5777e+09	1.58503	0.00351906	0.664509	UP
A0A5G2QH61	2-hydroxyacyl-CoA lyase 1 OS=Sus scrofa OX=9823 GN=HACL1 PE=1 SV=1	HACL1	1.57479e+07	1.96785e+07	1.79096e+07	1.13354e+07	1.13639e+07	1.09372e+07	1.58566	0.0272083	0.665086	UP
I3LFE2	Uncharacterized protein OS=Sus scrofa OX=9823 GN=C11orf98 PE=4 SV=2	C11orf98	9.93761e+06	9.93723e+06	1.20927e+07	7.32069e+06	6.33733e+06	6.49582e+06	1.58618	0.019299	0.665553	UP
A0A287BPQ5	Uncharacterized protein OS=Sus scrofa OX=9823 GN=LOC110261221 PE=1 SV=2	LOC110261221	2.86709e+06	2.96436e+06	2.8012e+06	1.41389e+06	1.86978e+06	2.14016e+06	1.59162	0.0319569	0.670493	UP
I3LRW3	Lipid_desat domain-containing protein OS=Sus scrofa OX=9823 GN=PEDS1 PE=3 SV=1	PEDS1	6.66986e+06	7.04303e+06	6.84815e+06	4.1533e+06	4.42622e+06	4.33071e+06	1.59262	8.12296e-05	0.671398	UP
G8ENM4	Fatty acyl-CoA reductase OS=Sus scrofa OX=9823 GN=FAR1 PE=2 SV=1	FAR1	5.86184e+07	5.8602e+07	7.0379e+07	4.03899e+07	3.86502e+07	3.87027e+07	1.5933	0.0252006	0.672017	UP
A0A287BPJ7	Trifunctional enzyme subunit beta, mitochondrial isoform X1 OS=Sus scrofa OX=9823 GN=HADHB PE=1 SV=1	HADHB	5.37695e+08	5.45481e+08	5.3144e+08	3.9864e+08	2.98087e+08	3.15906e+08	1.59448	0.021492	0.673082	UP
F1SDV2	CAP-ZIP_m domain-containing protein OS=Sus scrofa OX=9823 GN=LOC100522401 PE=1 SV=4	LOC100522401	1.56951e+07	2.08819e+07	1.98066e+07	1.2908e+07	1.12163e+07	1.1227e+07	1.59495	0.0354076	0.673515	UP
F1SA25	Vesicle transport through interaction with t-SNAREs 1B OS=Sus scrofa OX=9823 GN=VTI1B PE=1 SV=1	VTI1B	9.25145e+06	1.05374e+07	1.23716e+07	5.99687e+06	5.91812e+06	8.24189e+06	1.59551	0.0290024	0.674015	UP
A0A5G2QSH2	Uncharacterized protein OS=Sus scrofa OX=9823 GN=HNRNPA0 PE=1 SV=1	HNRNPA0	9.42102e+06	1.09922e+07	7.74264e+06	6.64674e+06	6.24683e+06	4.73696e+06	1.59699	0.0432353	0.675356	UP
F1RPY3	Reticulon OS=Sus scrofa OX=9823 GN=RTN3 PE=1 SV=3	RTN3	2.27674e+08	2.28582e+08	2.19025e+08	1.47786e+08	1.37293e+08	1.36563e+08	1.60155	7.13343e-05	0.679471	UP
I3LJY8	Hydroxysteroid 17-beta dehydrogenase 12 OS=Sus scrofa OX=9823 GN=HSD17B12 PE=1 SV=2	HSD17B12	1.69603e+08	1.86072e+08	2.00806e+08	1.34643e+08	1.03484e+08	1.08424e+08	1.60576	0.00619539	0.68326	UP
F1SDQ3	Transmembrane protein 214 OS=Sus scrofa OX=9823 GN=TMEM214 PE=1 SV=2	TMEM214	9.85027e+07	9.73792e+07	1.10973e+08	6.49742e+07	5.47258e+07	7.12764e+07	1.60677	0.00415155	0.684163	UP
F1SMR6	Zinc finger C3HC-type containing 1 OS=Sus scrofa OX=9823 GN=ZC3HC1 PE=1 SV=3	ZC3HC1	5.94677e+07	5.82149e+07	5.72865e+07	3.89663e+07	3.03917e+07	3.94374e+07	1.60824	0.0141181	0.685483	UP
A0A287AVV0	Required for meiotic nuclear division 1 homolog OS=Sus scrofa OX=9823 GN=RMND1 PE=1 SV=1	RMND1	7.12546e+06	8.06555e+06	8.70719e+06	4.5706e+06	5.67233e+06	4.60072e+06	1.60999	0.00772527	0.687056	UP
A0A287B9Q0	Origin recognition complex subunit 4 OS=Sus scrofa OX=9823 GN=ORC4 PE=3 SV=2	ORC4	6.10148e+06	5.78119e+06	5.39298e+06	3.47941e+06	4.04498e+06	3.20397e+06	1.61028	0.00277663	0.687311	UP
I3LN87	G protein-coupled receptor class C group 5 member A OS=Sus scrofa OX=9823 GN=GPRC5A PE=1 SV=3	GPRC5A	2.42966e+06	2.17257e+06	2.22336e+06	1.209e+06	1.73317e+06	1.29628e+06	1.6104	0.0188661	0.687418	UP
I3LNX4	Nuclear RNA export factor 1 OS=Sus scrofa OX=9823 GN=NXF1 PE=1 SV=2	NXF1	6.0663e+07	5.48288e+07	4.73756e+07	3.16447e+07	2.73165e+07	4.20792e+07	1.6119	0.0247894	0.688766	UP
F1S7H6	Histocompatibility minor 13 OS=Sus scrofa OX=9823 GN=HM13 PE=3 SV=4	HM13	1.05022e+08	1.24294e+08	1.40466e+08	8.10684e+07	7.92807e+07	6.9007e+07	1.61226	0.0326171	0.689088	UP
F1RK45	TNF receptor associated protein 1 OS=Sus scrofa OX=9823 GN=TRAP1 PE=1 SV=3	TRAP1	5.59515e+08	6.06238e+08	5.60827e+08	3.56713e+08	3.60367e+08	3.53687e+08	1.61247	0.00438899	0.689273	UP
F1S026	CLPTM1 like OS=Sus scrofa OX=9823 GN=CLPTM1L PE=1 SV=3	CLPTM1L	9.14728e+06	1.05953e+07	8.63537e+06	6.82596e+06	6.04088e+06	4.71572e+06	1.61398	0.0134342	0.690626	UP
A0A5G2QXI1	Adenosine deaminase RNA specific OS=Sus scrofa OX=9823 GN=ADAR PE=1 SV=1	ADAR	7.6064e+07	7.68598e+07	9.10813e+07	4.79591e+07	5.06006e+07	5.24629e+07	1.61569	0.0183298	0.692148	UP
A0A5G2QMX0	Histone H2A OS=Sus scrofa OX=9823 GN=H2AX PE=1 SV=1	H2AX	8.82555e+09	1.00101e+10	1.05155e+10	6.88047e+09	5.58844e+09	5.68687e+09	1.61663	0.00506781	0.692985	UP
I3L7V0	WD repeat domain 7 OS=Sus scrofa OX=9823 GN=WDR7 PE=1 SV=2	WDR7	1.27925e+08	1.16718e+08	1.20955e+08	8.24463e+07	6.95715e+07	7.39295e+07	1.61806	0.000815234	0.694269	UP
K9IVV3	Transmembrane 9 superfamily member OS=Sus scrofa OX=9823 GN=TM9SF2 PE=1 SV=1	TM9SF2	9.57263e+07	1.23704e+08	1.12088e+08	7.10635e+07	6.27068e+07	7.04611e+07	1.62325	0.0252987	0.698882	UP
A0A5G2RG26	39S ribosomal protein L15, mitochondrial OS=Sus scrofa OX=9823 GN=MRPL15 PE=1 SV=1	MRPL15	6.08945e+07	6.60207e+07	7.67366e+07	5.21942e+07	3.32081e+07	4.00538e+07	1.62329	0.0240344	0.698922	UP
A0A287BGR7	DEAD-box helicase 51 OS=Sus scrofa OX=9823 GN=DDX51 PE=3 SV=1	DDX51	3.67445e+07	4.33087e+07	4.12143e+07	2.81427e+07	1.96579e+07	2.68272e+07	1.62496	0.0110323	0.700409	UP
A0A287B5X3	NOP58 ribonucleoprotein OS=Sus scrofa OX=9823 GN=NOP58 PE=1 SV=1	NOP58	2.47793e+08	2.70592e+08	3.39164e+08	1.89271e+08	1.68849e+08	1.68107e+08	1.62962	0.0492215	0.704531	UP
F1RXW5	Transmembrane protein 177 OS=Sus scrofa OX=9823 GN=TMEM177 PE=3 SV=1	TMEM177	7.56117e+06	8.08749e+06	6.20789e+06	4.53639e+06	3.53592e+06	5.32758e+06	1.6311	0.0211515	0.705844	UP
I3LR80	Interleukin 1 receptor accessory protein OS=Sus scrofa OX=9823 GN=IL1RAP PE=3 SV=3	IL1RAP	2.54184e+07	2.52482e+07	2.45716e+07	1.27197e+07	1.7165e+07	1.62117e+07	1.6322	0.0160736	0.706813	UP
F1SRI1	RAB9A, member RAS oncogene family OS=Sus scrofa OX=9823 GN=RAB9A PE=1 SV=1	RAB9A	5.95331e+07	4.64632e+07	6.54254e+07	4.3239e+07	2.94959e+07	3.22862e+07	1.63226	0.0379268	0.706872	UP
I3LGD6	Signal sequence receptor subunit gamma OS=Sus scrofa OX=9823 GN=SSR3 PE=1 SV=1	SSR3	2.90981e+07	3.99615e+07	3.79491e+07	2.74974e+07	1.87155e+07	1.9125e+07	1.63778	0.0352911	0.711738	UP
F1SQK6	Mitochondrial translational initiation factor 2 OS=Sus scrofa OX=9823 GN=MTIF2 PE=1 SV=1	MTIF2	2.07061e+07	2.03909e+07	1.51804e+07	1.35553e+07	1.168e+07	9.12467e+06	1.63788	0.0342019	0.711826	UP
A0A287AJA7	Elongation of very long chain fatty acids protein 1 OS=Sus scrofa OX=9823 GN=ELOVL1 PE=1 SV=1	ELOVL1	1.74366e+07	1.92485e+07	1.88788e+07	1.22005e+07	1.05674e+07	1.10839e+07	1.64138	0.000647695	0.714913	UP
A0A286ZMY2	Glutaminyl-peptide cyclotransferase OS=Sus scrofa OX=9823 GN=QPCTL PE=3 SV=1	QPCTL	2.10726e+07	2.00428e+07	1.80426e+07	1.31255e+07	1.07819e+07	1.21336e+07	1.64141	0.00297213	0.714937	UP
A0A5G2RFY2	ATP binding cassette subfamily D member 3 OS=Sus scrofa OX=9823 GN=ABCD3 PE=1 SV=1	ABCD3	1.09243e+08	1.22646e+08	1.10515e+08	8.06154e+07	7.52442e+07	5.24647e+07	1.64361	0.0199278	0.716867	UP
F1RFN6	DEAH-box helicase 37 OS=Sus scrofa OX=9823 GN=DHX37 PE=4 SV=3	DHX37	5.70122e+07	5.16946e+07	5.66038e+07	3.56888e+07	3.0274e+07	3.4412e+07	1.64693	0.000797499	0.71978	UP
I3LPM1	Transmembrane protein 70 OS=Sus scrofa OX=9823 GN=TMEM70 PE=3 SV=2	TMEM70	4.97979e+07	5.50802e+07	6.16861e+07	3.06244e+07	3.7875e+07	3.26064e+07	1.64742	0.00932566	0.720212	UP
Q2EN77	Microsomal glutathione S-transferase 3 OS=Sus scrofa OX=9823 GN=MGST3 PE=1 SV=1	MGST3	9.76837e+07	9.68368e+07	1.21734e+08	7.01835e+07	6.06412e+07	6.11358e+07	1.6475	0.0250393	0.720275	UP
F1S0W9	Nucleoporin 214 OS=Sus scrofa OX=9823 GN=NUP214 PE=1 SV=3	NUP214	2.49458e+07	2.57022e+07	2.36586e+07	1.52572e+07	1.50568e+07	1.47325e+07	1.64955	0.00230259	0.722072	UP
A0A287A6R9	Lysocardiolipin acyltransferase 1 OS=Sus scrofa OX=9823 GN=LCLAT1 PE=1 SV=1	LCLAT1	1.52814e+07	1.53122e+07	1.47705e+07	1.1387e+07	7.69205e+06	8.33389e+06	1.65484	0.0318985	0.726693	UP
A0A287AFT6	DNA polymerase alpha subunit B OS=Sus scrofa OX=9823 GN=POLA2 PE=3 SV=2	POLA2	1.04836e+08	9.12717e+07	9.56435e+07	6.44453e+07	5.72196e+07	5.46152e+07	1.65504	0.0020919	0.726868	UP
A0A5G2QZY1	Dysferlin OS=Sus scrofa OX=9823 GN=DYSF PE=1 SV=1	DYSF	2.79578e+06	2.78668e+06	2.68964e+06	1.59387e+06	1.67976e+06	1.72211e+06	1.65583	3.00924e-05	0.727555	UP
F1SKK1	Mitochondrial carnitine/acylcarnitine carrier protein OS=Sus scrofa OX=9823 GN=SLC25A20 PE=3 SV=1	SLC25A20	1.25045e+08	1.32914e+08	1.32621e+08	9.15801e+07	6.85298e+07	7.54745e+07	1.65792	0.00959545	0.729374	UP
A0A287AKW9	Sad1 and UNC84 domain containing 1 OS=Sus scrofa OX=9823 GN=SUN1 PE=1 SV=1	SUN1	2.49015e+07	2.91391e+07	2.11169e+07	1.43768e+07	1.44157e+07	1.64651e+07	1.66066	0.0407405	0.731758	UP
A0A5G2Q8X8	KIAA2013 OS=Sus scrofa OX=9823 GN=KIAA2013 PE=1 SV=1	KIAA2013	2.68808e+07	2.95768e+07	2.08793e+07	1.74958e+07	1.7427e+07	1.15691e+07	1.66345	0.0368841	0.734178	UP
F1RPB4	RNA exonuclease 5 OS=Sus scrofa OX=9823 GN=REXO5 PE=4 SV=3	REXO5	9.34054e+07	1.17896e+08	1.15732e+08	7.91313e+07	6.27899e+07	5.43663e+07	1.66609	0.0152705	0.73647	UP
A0A5G2QPN0	MICOS complex subunit OS=Sus scrofa OX=9823 GN=APOOL PE=1 SV=1	APOOL	1.24633e+08	1.42742e+08	1.57773e+08	9.11404e+07	8.65937e+07	7.70748e+07	1.6685	0.0156132	0.738551	UP
A0A5G2RI77	Transcription initiation factor IIA gamma chain OS=Sus scrofa OX=9823 GN=GTF2A2 PE=4 SV=1	GTF2A2	1.17428e+07	9.94948e+06	8.79411e+06	6.73902e+06	5.63419e+06	5.89032e+06	1.66925	0.0288858	0.739201	UP
A0A287AIG2	GDT1 family protein OS=Sus scrofa OX=9823 GN=TMEM165 PE=3 SV=1	TMEM165	6.17545e+07	6.51934e+07	7.04561e+07	4.26942e+07	3.76316e+07	3.76212e+07	1.67367	0.00174006	0.743012	UP
A0A5G2RDS9	Integrin subunit alpha 10 OS=Sus scrofa OX=9823 GN=ITGA10 PE=1 SV=1	ITGA10	2.9265e+07	2.79712e+07	2.83322e+07	1.94457e+07	1.33337e+07	1.83043e+07	1.67506	0.021936	0.744214	UP
A0A287A8I4	Methylcrotonoyl-CoA carboxylase 1 OS=Sus scrofa OX=9823 GN=MCCC1 PE=1 SV=2	MCCC1	8.61726e+06	8.67376e+06	8.63235e+06	5.60506e+06	4.61243e+06	5.24587e+06	1.67644	0.00670833	0.7454	UP
A0A287B310	Stomatin OS=Sus scrofa OX=9823 GN=STOM PE=1 SV=1	STOM	8.65046e+07	7.80256e+07	6.61827e+07	5.96371e+07	3.85491e+07	3.91982e+07	1.67933	0.0278211	0.747882	UP
F2Z5L6	Histone H2A OS=Sus scrofa OX=9823 GN=H2AC21 PE=1 SV=1	H2AC21	3.12938e+07	3.69832e+07	2.87673e+07	2.16665e+07	1.44017e+07	2.16046e+07	1.68267	0.0185577	0.750752	UP
I3LAL7	Choline/ethanolamine phosphotransferase 1 OS=Sus scrofa OX=9823 GN=CEPT1 PE=1 SV=1	CEPT1	1.26547e+07	1.52389e+07	1.07505e+07	7.46197e+06	6.81847e+06	8.65481e+06	1.68492	0.0412454	0.75268	UP
A0A286ZYU8	10-formyltetrahydrofolate dehydrogenase OS=Sus scrofa OX=9823 GN=ALDH1L1 PE=1 SV=1	ALDH1L1	1.63006e+07	1.3705e+07	1.27875e+07	9.12539e+06	8.32983e+06	7.92858e+06	1.68584	0.0222923	0.75347	UP
Q0KKC2	Alpha-1,3-mannosyl-glycoprotein 2-beta-N-acetylglucosaminyltransferase OS=Sus scrofa OX=9823 GN=MGAT1 PE=1 SV=1	MGAT1	9.95843e+06	1.16794e+07	1.10415e+07	6.63396e+06	5.39694e+06	7.26723e+06	1.69339	0.00399864	0.759917	UP
A0A5G2QL72	Solute carrier family 25 member 32 OS=Sus scrofa OX=9823 GN=SLC25A32 PE=1 SV=1	SLC25A32	9.64714e+06	8.07351e+06	1.13347e+07	7.28046e+06	5.14592e+06	4.53579e+06	1.71295	0.0333566	0.776482	UP
D0G774	Ceramide synthase 4 OS=Sus scrofa OX=9823 GN=CERS4 PE=1 SV=1	CERS4	1.05797e+07	1.07295e+07	1.13813e+07	7.15706e+06	5.66752e+06	6.20247e+06	1.71811	0.0022755	0.780819	UP
F1S9B6	OXA1L mitochondrial inner membrane protein OS=Sus scrofa OX=9823 GN=OXA1L PE=3 SV=4	OXA1L	8.91432e+07	9.25607e+07	8.90385e+07	5.85703e+07	5.14798e+07	4.69764e+07	1.72418	0.00405342	0.785912	UP
A0A5S6GIV5	DNA topoisomerase 2 OS=Sus scrofa OX=9823 GN=TOP2A PE=3 SV=1	TOP2A	2.16086e+08	2.36823e+08	2.90791e+08	1.69676e+08	1.29902e+08	1.30067e+08	1.73096	0.0233248	0.791574	UP
A0A287ARK4	Fatty acyl-CoA reductase OS=Sus scrofa OX=9823 GN=FAR1 PE=3 SV=1	FAR1	1.48836e+06	1.17284e+06	1.50853e+06	980760	918252	500812	1.73752	0.0384412	0.797028	UP
A0A287AAU7	Mitochondrial ribosomal protein S33 OS=Sus scrofa OX=9823 GN=MRPS33 PE=1 SV=1	MRPS33	2.34951e+07	2.25829e+07	1.96041e+07	9.3598e+06	1.51583e+07	1.32148e+07	1.74071	0.0141641	0.799678	UP
I3LTC4	Uncharacterized protein OS=Sus scrofa OX=9823 GN=MRPL32 PE=1 SV=2	MRPL32	8.80562e+06	7.66462e+06	9.95629e+06	4.99025e+06	4.7666e+06	5.34905e+06	1.74942	0.0235956	0.806875	UP
A0A287A7R3	Vacuole membrane protein 1 OS=Sus scrofa OX=9823 GN=VMP1 PE=1 SV=2	VMP1	3.27206e+07	4.20768e+07	3.65662e+07	1.55248e+07	2.27859e+07	2.50974e+07	1.7563	0.0157724	0.812536	UP
Q56VQ1	2'-5' oligoadenylate synthase OS=Sus scrofa OX=9823 GN=OAS2 PE=1 SV=1	OAS2	2.84617e+08	2.93994e+08	2.92992e+08	1.76149e+08	1.61802e+08	1.58059e+08	1.75723	0.000235345	0.8133	UP
F1RIQ4	Trans-1,2-dihydrobenzene-1,2-diol dehydrogenase OS=Sus scrofa OX=9823 GN=DHDH PE=1 SV=4	DHDH	3.72479e+07	4.77057e+07	5.28009e+07	2.12182e+07	2.651e+07	3.05783e+07	1.75917	0.0293917	0.814896	UP
F1SAI6	Polypeptide N-acetylgalactosaminyltransferase OS=Sus scrofa OX=9823 GN=GALNT1 PE=1 SV=1	GALNT1	2.13747e+07	1.75283e+07	1.93341e+07	1.45045e+07	1.08876e+07	7.68994e+06	1.76038	0.0312193	0.815888	UP
F1SA12	Transmembrane protein 205 OS=Sus scrofa OX=9823 GN=TMEM205 PE=1 SV=1	TMEM205	3.48225e+07	4.42679e+07	3.59581e+07	2.04837e+07	2.46889e+07	2.01348e+07	1.76165	0.0165251	0.816924	UP
F1S3I2	Suppressor of SWI4 1 homolog isoform 1 OS=Sus scrofa OX=9823 GN=PPAN PE=4 SV=1	PPAN	5.49093e+07	7.09972e+07	5.73588e+07	4.00199e+07	3.59278e+07	2.8036e+07	1.76244	0.0157319	0.817577	UP
F1RXX3	IMP U3 small nucleolar ribonucleoprotein 4 OS=Sus scrofa OX=9823 GN=IMP4 PE=4 SV=2	IMP4	1.21745e+08	1.21764e+08	1.2602e+08	7.52652e+07	6.61582e+07	6.78061e+07	1.76614	0.000472762	0.8206	UP
A0A5G2R961	Acyl-coenzyme A oxidase OS=Sus scrofa OX=9823 GN=ACOX3 PE=3 SV=1	ACOX3	2.92516e+06	3.65126e+06	4.17757e+06	1.51897e+06	2.07195e+06	2.48361e+06	1.77034	0.0299852	0.824028	UP
I3L9H9	Uncharacterized protein OS=Sus scrofa OX=9823 GN=LOC110261221 PE=1 SV=3	LOC110261221	1.08782e+07	1.14481e+07	1.41967e+07	8.25768e+06	6.36205e+06	5.98431e+06	1.77261	0.0167582	0.825877	UP
A0A287A9S7	DNA-directed RNA polymerase subunit beta OS=Sus scrofa OX=9823 GN=POLR1B PE=3 SV=2	POLR1B	2.77273e+07	2.95694e+07	2.81727e+07	1.49139e+07	1.95156e+07	1.36988e+07	1.77586	0.0133471	0.828521	UP
A0A287AKM3	BCS1-like protein OS=Sus scrofa OX=9823 GN=BCS1L PE=1 SV=1	BCS1L	1.71498e+07	2.0062e+07	1.99634e+07	1.13503e+07	1.04017e+07	1.03215e+07	1.78263	0.00730728	0.834011	UP
F1SP04	Retinoic acid induced 14 OS=Sus scrofa OX=9823 GN=RAI14 PE=1 SV=3	RAI14	4.22144e+07	3.95036e+07	4.85912e+07	2.43244e+07	2.51307e+07	2.34602e+07	1.78713	0.016796	0.837645	UP
A0A287BFX9	Structural maintenance of chromosomes protein 5 OS=Sus scrofa OX=9823 GN=SMC5 PE=3 SV=2	SMC5	4.17619e+07	4.21558e+07	4.43623e+07	2.53209e+07	2.48778e+07	2.15496e+07	1.78792	0.000410151	0.83828	UP
A0A287A8D8	Uncharacterized protein OS=Sus scrofa OX=9823 GN=KDSR PE=1 SV=1	KDSR	1.00988e+07	1.1022e+07	1.04611e+07	6.15529e+06	6.39774e+06	5.1096e+06	1.78806	0.00115031	0.838395	UP
A0A287BDA0	Mitochondrial import inner membrane translocase subunit Tim21 OS=Sus scrofa OX=9823 GN=TIMM21 PE=1 SV=1	TIMM21	1.37467e+07	1.53721e+07	1.60684e+07	8.27678e+06	9.18951e+06	7.80518e+06	1.78807	0.0027098	0.838406	UP
A0A286ZVT0	Endoplasmic reticulum junction formation protein lunapark OS=Sus scrofa OX=9823 GN=LNPK PE=1 SV=1	LNPK	2.37999e+07	2.55229e+07	2.77246e+07	1.46902e+07	1.5134e+07	1.3123e+07	1.794	0.00282599	0.843182	UP
A5D9P1	Estradiol 17-beta-dehydrogenase 8 OS=Sus scrofa OX=9823 GN=HSD17B8 PE=1 SV=1	HSD17B8	1.14071e+07	1.46815e+07	1.52031e+07	6.91241e+06	7.76541e+06	8.3189e+06	1.79554	0.0258388	0.844421	UP
O77735	Secretory carrier-associated membrane protein 1 OS=Sus scrofa OX=9823 GN=SCAMP1 PE=2 SV=1	SCAMP1	7.98207e+07	7.18107e+07	7.9685e+07	5.79358e+07	2.82192e+07	4.26393e+07	1.79601	0.0473736	0.844798	UP
F1S4B7	Polypeptide N-acetylgalactosaminyltransferase OS=Sus scrofa OX=9823 GN=GALNT16 PE=3 SV=3	GALNT16	2.17245e+07	2.4619e+07	2.23467e+07	1.3739e+07	1.07235e+07	1.36935e+07	1.80024	0.00166847	0.848193	UP
F1RI89	39S ribosomal protein L16, mitochondrial OS=Sus scrofa OX=9823 GN=MRPL16 PE=1 SV=2	MRPL16	3.53741e+07	4.15192e+07	4.57692e+07	2.15532e+07	2.16679e+07	2.48154e+07	1.80289	0.0174417	0.850315	UP
A0A287ASC2	Protein YIPF OS=Sus scrofa OX=9823 GN=YIPF1 PE=3 SV=1	YIPF1	2.82124e+06	2.43363e+06	2.70615e+06	1.32576e+06	1.87749e+06	1.20268e+06	1.80689	0.014021	0.853507	UP
F1S937	Hexosyltransferase OS=Sus scrofa OX=9823 GN=B3GNT3 PE=3 SV=1	B3GNT3	6.28874e+07	4.83564e+07	5.64347e+07	3.24313e+07	2.79714e+07	3.23805e+07	1.80721	0.0181975	0.853761	UP
A0A5G2QT89	General transcription factor IIIC subunit 1 OS=Sus scrofa OX=9823 GN=GTF3C1 PE=1 SV=1	GTF3C1	2.62916e+08	2.46738e+08	2.79204e+08	1.66637e+08	1.29514e+08	1.40035e+08	1.80854	0.00140064	0.854823	UP
A0A5G2R793	39S ribosomal protein L9, mitochondrial OS=Sus scrofa OX=9823 GN=MRPL9 PE=3 SV=1	MRPL9	3.23843e+07	3.97523e+07	3.41057e+07	1.17438e+07	2.50094e+07	2.17853e+07	1.81491	0.0375047	0.8599	UP
F1SNW8	Hexokinase OS=Sus scrofa OX=9823 GN=HK2 PE=3 SV=3	HK2	1.72011e+08	1.77432e+08	1.59263e+08	1.21306e+08	7.75657e+07	8.12419e+07	1.81607	0.0210889	0.86082	UP
A0A5G2QRK0	Ribosome biogenesis protein NSA2 homolog OS=Sus scrofa OX=9823 GN=NSA2 PE=3 SV=1	NSA2	1.56647e+07	1.75715e+07	2.30247e+07	1.35196e+07	8.60966e+06	8.77546e+06	1.82047	0.0409872	0.864309	UP
A0A287B7K6	Keratin 78 OS=Sus scrofa OX=9823 GN=KRT78 PE=1 SV=1	KRT78	1.55648e+07	2.10302e+07	1.84205e+07	1.16638e+07	8.0338e+06	1.04575e+07	1.82441	0.0161247	0.867434	UP
A0A286ZXL2	Phosphatidylinositol transfer protein membrane associated 1 OS=Sus scrofa OX=9823 GN=PITPNM1 PE=1 SV=2	PITPNM1	1.10664e+06	892637	1.28517e+06	492766	527563	767531	1.83708	0.0278634	0.877417	UP
A0A287AQW4	ADAM metallopeptidase domain 9 OS=Sus scrofa OX=9823 GN=ADAM9 PE=1 SV=1	ADAM9	7.50017e+06	1.09093e+07	8.77836e+06	6.06392e+06	5.54249e+06	3.12223e+06	1.84591	0.0371032	0.884336	UP
A0A287BGV2	Nucleoporin 58 OS=Sus scrofa OX=9823 GN=NUP58 PE=4 SV=1	NUP58	5.12744e+06	5.16634e+06	4.44512e+06	1.4825e+06	3.13026e+06	3.36252e+06	1.84808	0.0476618	0.886024	UP
F1SKM8	Nucleoside diphosphate kinase OS=Sus scrofa OX=9823 GN=NME6 PE=3 SV=1	NME6	4.79493e+06	4.34394e+06	3.73456e+06	2.98424e+06	1.95234e+06	2.01559e+06	1.85171	0.0123452	0.888861	UP
A0A287ANM5	SURP and G-patch domain containing 2 OS=Sus scrofa OX=9823 GN=SUGP2 PE=1 SV=2	SUGP2	1.2787e+07	1.04735e+07	9.55622e+06	7.00694e+06	5.3376e+06	5.33425e+06	1.85627	0.0172837	0.892409	UP
F1RNH0	Membrane bound O-acyltransferase domain containing 7 OS=Sus scrofa OX=9823 GN=MBOAT7 PE=1 SV=3	MBOAT7	4.0677e+07	3.67958e+07	3.5831e+07	1.85131e+07	2.24665e+07	1.97697e+07	1.8651	0.000957947	0.899256	UP
F1RNK3	Myeloid associated differentiation marker OS=Sus scrofa OX=9823 GN=MYADM PE=1 SV=1	MYADM	4.94409e+07	7.25544e+07	5.77531e+07	3.81924e+07	2.6762e+07	3.13413e+07	1.86663	0.0361859	0.900435	UP
F1RK60	Cell division cycle 45 OS=Sus scrofa OX=9823 GN=CDC45 PE=3 SV=4	CDC45	3.49682e+06	4.48262e+06	5.45166e+06	1.55174e+06	2.60178e+06	3.01533e+06	1.87353	0.0462977	0.905763	UP
A0A5G2QZR8	Transmembrane protein 223 OS=Sus scrofa OX=9823 GN=TMEM223 PE=4 SV=1	TMEM223	6.34969e+06	8.414e+06	6.32693e+06	4.169e+06	2.26634e+06	4.78621e+06	1.87947	0.0331458	0.910329	UP
F1S130	Calcium uniporter regulatory subunit MCUb OS=Sus scrofa OX=9823 GN=MCUB PE=3 SV=2	MCUB	2.2015e+07	2.24367e+07	2.03364e+07	1.59306e+07	1.06235e+07	7.66271e+06	1.89346	0.0441631	0.921026	UP
A0A287A041	L-serine-phosphatidylethanolamine phosphatidyltransferase OS=Sus scrofa OX=9823 GN=PTDSS2 PE=3 SV=1	PTDSS2	4.41506e+07	3.22226e+07	4.47926e+07	1.8949e+07	2.1258e+07	2.37264e+07	1.89518	0.0323697	0.922338	UP
F2Z5D1	RING-type domain-containing protein OS=Sus scrofa OX=9823 GN=BMI1 PE=4 SV=3	BMI1	6.60531e+06	7.16724e+06	7.1528e+06	3.7906e+06	3.27093e+06	3.87358e+06	1.91359	0.00022836	0.936283	UP
F1S2K2	U3 small nucleolar RNA-associated protein 15 homolog OS=Sus scrofa OX=9823 GN=UTP15 PE=4 SV=3	UTP15	5.91997e+07	6.0715e+07	4.97646e+07	3.63855e+07	1.99512e+07	3.22957e+07	1.91442	0.0141337	0.936906	UP
A0A287AN97	Protein RFT1 homolog OS=Sus scrofa OX=9823 GN=RFT1 PE=3 SV=2	RFT1	1.84831e+07	2.47705e+07	2.67764e+07	1.27719e+07	1.26993e+07	1.10152e+07	1.91935	0.0405767	0.940615	UP
F1S2Z9	Protein odr-4 homolog OS=Sus scrofa OX=9823 GN=ODR4 PE=1 SV=2	ODR4	2.40993e+07	2.12937e+07	2.12858e+07	1.29663e+07	8.93124e+06	1.27728e+07	1.92322	0.00384565	0.943525	UP
A0A5G2R1U0	Solute carrier family 35 member B2 OS=Sus scrofa OX=9823 GN=SLC35B2 PE=1 SV=1	SLC35B2	2.78251e+07	2.71787e+07	2.99028e+07	1.71987e+07	1.36108e+07	1.33081e+07	1.92455	0.00156075	0.944523	UP
A0A5G2R3S9	Testis expressed 10 OS=Sus scrofa OX=9823 GN=TEX10 PE=1 SV=1	TEX10	5.97718e+07	5.36795e+07	7.6513e+07	4.01436e+07	3.13517e+07	2.69692e+07	1.92927	0.0273865	0.948052	UP
F1SI53	Origin recognition complex subunit 2 OS=Sus scrofa OX=9823 GN=ORC2 PE=1 SV=4	ORC2	7.68957e+07	7.81144e+07	6.42456e+07	3.1077e+07	4.6923e+07	3.55207e+07	1.93141	0.00559388	0.949658	UP
A0A287ASA7	Atlastin GTPase 2 OS=Sus scrofa OX=9823 GN=ATL2 PE=1 SV=1	ATL2	1.08742e+07	1.26703e+07	1.65571e+07	5.15551e+06	7.52944e+06	8.02692e+06	1.93616	0.0414781	0.953201	UP
A0A287BHM1	Tropomyosin alpha-1 chain OS=Sus scrofa OX=9823 GN=TPM1 PE=1 SV=2	TPM1	3.22234e+07	4.31203e+07	4.37663e+07	1.62936e+07	2.19359e+07	2.30764e+07	1.94288	0.0186757	0.958196	UP
F1SGQ0	Dehydrogenase/reductase 1 OS=Sus scrofa OX=9823 GN=DHRS1 PE=1 SV=1	DHRS1	3.44333e+07	3.71125e+07	2.68936e+07	1.8261e+07	1.58438e+07	1.65075e+07	1.94497	0.0294403	0.959748	UP
A5GFQ0	60S ribosomal protein L7-like 1 OS=Sus scrofa OX=9823 GN=RPL7L1 PE=3 SV=1	RPL7L1	2.73796e+07	2.42565e+07	3.43137e+07	1.72739e+07	1.35526e+07	1.30295e+07	1.95982	0.0269216	0.970719	UP
I3LJI6	Nucleolar GTP-binding protein 1 OS=Sus scrofa OX=9823 GN=GTPBP4 PE=1 SV=1	GTPBP4	1.83447e+08	2.41311e+08	2.81668e+08	1.4206e+08	1.13558e+08	1.03343e+08	1.96798	0.0406841	0.976715	UP
B8Y7D3	Nucleolar complex protein 3 homolog OS=Sus scrofa OX=9823 GN=NOC3L PE=2 SV=1	NOC3L	2.93968e+07	3.62545e+07	3.37766e+07	2.07005e+07	1.61329e+07	1.35857e+07	1.97203	0.00484488	0.97968	UP
A0A5G2QNU5	Stearoyl-CoA desaturase OS=Sus scrofa OX=9823 GN=SCD PE=3 SV=1	SCD	3.16733e+07	3.5055e+07	3.24439e+07	2.02647e+07	1.61883e+07	1.34715e+07	1.98644	0.00512473	0.990186	UP
A0A5G2QEH9	Thioredoxin domain-containing protein 14 OS=Sus scrofa OX=9823 GN=TMX2 PE=1 SV=1	TMX2	3.30848e+07	3.63173e+07	3.24551e+07	1.75838e+07	1.80489e+07	1.55986e+07	1.98818	0.000715245	0.991448	UP
F1SSI2	Dehydrogenase/reductase 7 OS=Sus scrofa OX=9823 GN=DHRS7 PE=1 SV=1	DHRS7	2.34167e+07	3.19081e+07	3.52861e+07	1.99016e+07	8.83663e+06	1.65019e+07	2.00289	0.035071	1.00208	UP
F1S9W0	Small integral membrane protein 7 OS=Sus scrofa OX=9823 GN=SMIM7 PE=3 SV=3	SMIM7	6.93426e+06	6.27177e+06	5.76304e+06	3.16432e+06	3.68024e+06	2.53937e+06	2.02144	0.00251234	1.01538	UP
A0A5G2QWL4	Interferon-induced transmembrane protein 1 OS=Sus scrofa OX=9823 GN=LOC100519082 PE=1 SV=1	LOC100519082	7.9775e+07	1.04745e+08	1.18356e+08	5.38869e+07	5.38434e+07	4.19412e+07	2.0236	0.0341041	1.01693	UP
F1STI9	Endonuclease domain containing 1 OS=Sus scrofa OX=9823 GN=ENDOD1 PE=1 SV=1	ENDOD1	6.00494e+07	6.42374e+07	8.3275e+07	4.3476e+07	2.83939e+07	2.87331e+07	2.06318	0.0187638	1.04487	UP
A0A287BJC4	Fatty acid desaturase 2 OS=Sus scrofa OX=9823 GN=FADS2 PE=3 SV=1	FADS2	3.13041e+07	4.04175e+07	3.68141e+07	2.04941e+07	1.72302e+07	1.43801e+07	2.08304	0.00628061	1.05869	UP
A0A287A3J4	SEL1L adaptor subunit of ERAD E3 ubiquitin ligase OS=Sus scrofa OX=9823 GN=SEL1L PE=1 SV=1	SEL1L	3.88004e+07	3.50392e+07	3.08064e+07	1.60305e+07	1.69831e+07	1.60671e+07	2.13212	0.0139256	1.09229	UP
F1RUP2	G-rich RNA sequence binding factor 1 OS=Sus scrofa OX=9823 GN=GRSF1 PE=1 SV=3	GRSF1	1.62068e+07	1.18578e+07	1.84846e+07	4.13485e+06	1.06391e+07	7.0571e+06	2.13225	0.038226	1.09238	UP
A0A480TJP0	Dermatan-sulfate epimerase isoform X1 OS=Sus scrofa OX=9823 GN=DSE PE=3 SV=1	DSE	6.86702e+06	9.57752e+06	7.6761e+06	4.43924e+06	3.74225e+06	2.88933e+06	2.17876	0.0162217	1.12351	UP
I3LPN4	RAD50 interactor 1 OS=Sus scrofa OX=9823 GN=RINT1 PE=4 SV=2	RINT1	6.56101e+07	8.50499e+07	9.22361e+07	4.70552e+07	4.96738e+07	1.37513e+07	2.19855	0.0409264	1.13655	UP
A0A287A4W6	Ras-related protein Rab-21 OS=Sus scrofa OX=9823 GN=TMEM19 PE=1 SV=1	TMEM19	4.43137e+07	4.56653e+07	6.06064e+07	3.32453e+07	1.78055e+07	1.59998e+07	2.24585	0.021254	1.16726	UP
A0A287A3Z0	Mitotic arrest deficient 1 like 1 OS=Sus scrofa OX=9823 GN=MAD1L1 PE=1 SV=1	MAD1L1	4.78882e+07	3.95639e+07	6.43626e+07	1.15612e+07	2.28233e+07	3.20911e+07	2.28377	0.0409767	1.19142	UP
A0A287AN24	Nexilin F-actin binding protein OS=Sus scrofa OX=9823 GN=NEXN PE=1 SV=2	NEXN	2.24471e+08	2.19529e+08	2.46526e+08	1.18662e+08	8.13509e+07	9.92765e+07	2.30722	0.000893312	1.20616	UP
F1SPB0	Protein O-glucosyltransferase 1 OS=Sus scrofa OX=9823 GN=POGLUT1 PE=1 SV=2	POGLUT1	4.98703e+06	7.23738e+06	5.3083e+06	2.02327e+06	2.11237e+06	3.44566e+06	2.31262	0.0223487	1.20953	UP
A0A5G2R5F8	KDEL endoplasmic reticulum protein retention receptor 2 OS=Sus scrofa OX=9823 GN=KDELR2 PE=3 SV=1	KDELR2	3.0376e+07	3.59163e+07	3.32106e+07	1.35079e+07	1.62267e+07	1.32529e+07	2.31469	0.00142889	1.21082	UP
A0A287BSU7	Cyclin-C OS=Sus scrofa OX=9823 GN=CCNC PE=3 SV=1	CCNC	4.74885e+06	5.05768e+06	6.55638e+06	2.60929e+06	1.86708e+06	2.51679e+06	2.33984	0.0185313	1.22641	UP
A0A287AQB8	Microsomal glutathione S-transferase 2 OS=Sus scrofa OX=9823 GN=MGST2 PE=1 SV=1	MGST2	5.95521e+07	7.16385e+07	8.42626e+07	3.07675e+07	3.49402e+07	2.3601e+07	2.41245	0.0149151	1.2705	UP
A0A287AVN2	Transmembrane protein 259 OS=Sus scrofa OX=9823 GN=TMEM259 PE=4 SV=2	TMEM259	7.20647e+06	7.70438e+06	8.88884e+06	1.90851e+06	4.4939e+06	3.31002e+06	2.45043	0.00925856	1.29304	UP
P27594	Interferon-induced GTP-binding protein Mx1 OS=Sus scrofa OX=9823 GN=MX1 PE=2 SV=1	MX1	2.53893e+07	2.67376e+07	1.75309e+07	1.04073e+07	9.41961e+06	8.48457e+06	2.46041	0.0366261	1.2989	UP
A0A5G2RBI8	Solute carrier family 30 member 7 OS=Sus scrofa OX=9823 GN=SLC30A7 PE=3 SV=1	SLC30A7	1.66686e+07	1.91282e+07	2.27895e+07	7.00863e+06	7.73149e+06	8.98636e+06	2.46924	0.0153817	1.30406	UP
A7L861	Squalene monooxygenase OS=Sus scrofa OX=9823 GN=SQLE PE=2 SV=1	SQLE	2.26348e+07	2.87819e+07	2.28674e+07	1.12629e+07	1.01753e+07	8.56802e+06	2.47562	0.010049	1.30779	UP
A0A5G2R295	PRA1 family protein OS=Sus scrofa OX=9823 GN=RABAC1 PE=3 SV=1	RABAC1	5.48421e+06	5.81666e+06	5.52751e+06	3.64587e+06	1.53032e+06	1.11167e+06	2.67633	0.0442309	1.42026	UP
A0A287ASX8	Ubiquinone biosynthesis monooxygenase COQ6, mitochondrial OS=Sus scrofa OX=9823 GN=COQ6 PE=1 SV=1	COQ6	4.53534e+06	5.38432e+06	4.92e+06	1.47733e+06	1.58333e+06	2.35428e+06	2.7405	0.00111668	1.45444	UP
A0A5G2QQN1	Uncharacterized protein OS=Sus scrofa OX=9823 GN=HMGN1 PE=1 SV=1	HMGN1	3.79249e+07	5.30205e+07	6.83663e+07	2.40723e+07	1.8395e+07	1.41886e+07	2.81192	0.048807	1.49155	UP
A0A5G2QVC3	Uncharacterized protein OS=Sus scrofa OX=9823 GN=TSPAN6 PE=4 SV=1	TSPAN6	7.56144e+06	6.44085e+06	6.10499e+06	3.46401e+06	3.38257e+06	0	2.93683	0.0463952	1.55426	UP
F1SL24	Tetraspanin OS=Sus scrofa OX=9823 GN=CD9 PE=1 SV=3	CD9	4.71598e+07	4.60545e+07	5.74558e+07	3.25164e+07	7.20191e+06	1.04036e+07	3.00607	0.0353995	1.58788	UP
F1S6H1	RNA pseudouridine synthase D4 OS=Sus scrofa OX=9823 GN=RPUSD4 PE=4 SV=1	RPUSD4	4.45764e+06	5.15208e+06	3.02793e+06	969775	784049	2.32578e+06	3.09777	0.0251076	1.63123	UP
F1STG2	CCR4-NOT transcription complex subunit 11 OS=Sus scrofa OX=9823 GN=CNOT11 PE=1 SV=3	CNOT11	3.77146e+07	2.90754e+07	2.96057e+07	1.63048e+07	9.80073e+06	4.92737e+06	3.10624	0.00779436	1.63517	UP
A0A287A8I5	Myosin IG OS=Sus scrofa OX=9823 GN=MYO1G PE=1 SV=2	MYO1G	2.52248e+07	2.18995e+07	1.80738e+07	1.36874e+07	5.1594e+06	2.13902e+06	3.10677	0.0305792	1.63542	UP
F1SK59	Uncharacterized protein OS=Sus scrofa OX=9823 GN=LOC100152428 PE=4 SV=3	LOC100152428	3.70926e+06	3.38109e+06	5.4424e+06	1.53922e+06	1.74398e+06	682743	3.1601	0.0289148	1.65997	UP
F1RUN3	Cytochrome c oxidase assembly factor COX18 OS=Sus scrofa OX=9823 GN=COX18 PE=3 SV=3	COX18	2.17188e+06	2.50089e+06	2.51832e+06	1.19775e+06	447412	583889	3.22608	0.00838301	1.68978	UP
A0A5G2R769	Peroxisomal biogenesis factor 11 alpha OS=Sus scrofa OX=9823 GN=PEX11A PE=4 SV=1	PEX11A	1.73094e+06	1.72769e+06	1.20542e+06	0	544116	859325	3.32329	0.0286253	1.73261	UP
A0A287ACD1	Glycosyltransferase 8 domain containing 1 OS=Sus scrofa OX=9823 GN=GLT8D1 PE=4 SV=2	GLT8D1	2.37221e+07	2.60556e+07	3.7664e+07	9.15334e+06	4.51494e+06	1.09993e+07	3.54481	0.025207	1.82571	UP
I3LVN1	Ribosome biogenesis protein NOP53 OS=Sus scrofa OX=9823 GN=NOP53 PE=3 SV=3	NOP53	1.3179e+07	1.17131e+07	8.49827e+06	3.62041e+06	3.5097e+06	1.42264e+06	3.90405	0.0129909	1.96497	UP
F1RQR2	Menin OS=Sus scrofa OX=9823 GN=MEN1 PE=4 SV=3	MEN1	2.09626e+07	2.49087e+07	2.94041e+07	6.99375e+06	8.54644e+06	2.51832e+06	4.16842	0.0042839	2.0595	UP
A0A287BIC8	Golgi SNAP receptor complex member 2 isoform A OS=Sus scrofa OX=9823 GN=GOSR2 PE=1 SV=2	GOSR2	4.60132e+06	4.39334e+06	4.0043e+06	1.39437e+06	1.33823e+06	0	4.75699	0.00961592	2.25005	UP
B2DCZ7	Small ArfGAP2 OS=Sus scrofa OX=9823 GN=SMAP2 PE=1 SV=1	SMAP2	4.64615e+06	4.9341e+06	8.48937e+06	0	2.55733e+06	1.21412e+06	4.79115	0.040047	2.26037	UP
I3LGI4	Interferon induced protein 35 OS=Sus scrofa OX=9823 GN=IFI35 PE=3 SV=2	IFI35	8.12951e+06	6.88405e+06	8.42238e+06	0	2.37914e+06	2.4591e+06	4.84391	0.0055529	2.27617	UP
A0A287B0C6	Aph-1 homolog A, gamma-secretase subunit OS=Sus scrofa OX=9823 GN=APH1A PE=3 SV=1	APH1A	5.20311e+06	7.03877e+06	9.27613e+06	0	3.90511e+06	0	5.51023	0.029149	2.46211	UP
A0A5G2QTD4	Choline transporter-like protein OS=Sus scrofa OX=9823 GN=SLC44A2 PE=1 SV=1	SLC44A2	1.11531e+07	9.85504e+06	1.13977e+07	2.43957e+06	572117	2.26096e+06	6.14603	0.000373529	2.61966	UP
A0A287A7Q9	PTOV1 extended AT-hook containing adaptor protein OS=Sus scrofa OX=9823 GN=PTOV1 PE=4 SV=1	PTOV1	1.42946e+06	693652	793183	0	385050	0	7.57381	0.0465217	2.92102	UP
A0A287BKX2	Natural resistance-associated macrophage protein 1 OS=Sus scrofa OX=9823 GN=SLC11A2 PE=3 SV=2	SLC11A2	6.60828e+06	4.98845e+06	6.26494e+06	642938	483260	1.01022e+06	8.36057	0.00503736	3.0636	UP
A0A287AU94	Dolichyl-diphosphooligosaccharide--protein glycosyltransferase subunit KCP2 OS=Sus scrofa OX=9823 GN=KRTCAP2 PE=1 SV=2	KRTCAP2	2.9668e+06	3.38977e+06	4.03996e+06	0	0	1.19932e+06	8.6687	0.0045345	3.11582	UP
I3L5T1	Sphingosine-1-phosphate phosphatase 1 OS=Sus scrofa OX=9823 GN=SGPP1 PE=4 SV=2	SGPP1	6.17875e+06	3.86187e+06	5.43646e+06	0	745955	728232	10.4987	0.0128277	3.39214	UP
A0A287AW52	RAB5 interacting factor OS=Sus scrofa OX=9823 GN=RAB5IF PE=4 SV=1	RAB5IF	1.83133e+06	2.58727e+06	3.06655e+06	687854	0	0	10.8819	0.00943581	3.44386	UP
F1RYB1	Solute carrier family 25 member 53 OS=Sus scrofa OX=9823 GN=SLC25A53 PE=3 SV=1	SLC25A53	1.58247e+06	1.79059e+06	2.13438e+06	234608	186063	0	13.0921	0.00333231	3.71062	UP
F1RZS7	Kinesin-like protein OS=Sus scrofa OX=9823 GN=KIFC1 PE=3 SV=3	KIFC1	6.28073e+06	5.82198e+06	4.68381e+06	0	0	943408	17.7935	0.00143349	4.15328	UP
F1RSD6	Coilin OS=Sus scrofa OX=9823 GN=COIL PE=1 SV=4	COIL	1.52848e+07	1.70091e+07	1.59211e+07	142900	190804	0	144.484	0.00087083	7.17477	UP
F1SDH7	Abhydrolase domain containing 17A, depalmitoylase OS=Sus scrofa OX=9823 GN=ABHD17A PE=4 SV=1	ABHD17A	601885	1.18075e+06	1.20618e+06	0	0	0	5.17492e+06	0.0370637	22.3031	UP
F1RM20	Ribitol-5-phosphate transferase OS=Sus scrofa OX=9823 GN=FKRP PE=3 SV=2	FKRP	711933	907286	568338	0	0	0	5.48614e+06	0.0176662	22.3874	UP
A0A5G2QR57	AAR2 splicing factor homolog OS=Sus scrofa OX=9823 GN=AAR2 PE=3 SV=1	AAR2	860213	632537	645582	0	0	0	6.9379e+06	0.0105549	22.7261	UP
F1RPW7	Inner centromere protein OS=Sus scrofa OX=9823 GN=INCENP PE=3 SV=4	INCENP	712889	1.04133e+06	949502	0	0	0	8.37493e+06	0.0115803	22.9976	UP
A0A286ZQW6	Transmembrane and ubiquitin like domain containing 2 OS=Sus scrofa OX=9823 GN=TMUB2 PE=4 SV=2	TMUB2	2.38682e+06	2.46563e+06	1.0621e+06	0	0	0	8.86947e+06	0.0494088	23.0804	UP
I3LSN6	Graves disease carrier protein isoform a OS=Sus scrofa OX=9823 GN=SLC25A16 PE=2 SV=2	SLC25A16	4.93326e+06	4.143e+06	2.59532e+06	0	0	0	2.25513e+07	0.0297627	24.4267	UP
B6VCB0	Solute carrier family 30 member 1 OS=Sus scrofa OX=9823 GN=SLC30A1 PE=2 SV=1	SLC30A1	1.63899e+06	1.68538e+06	2.01952e+06	0	0	0	2.65621e+07	0.00449727	24.6629	UP

## Sheet: Sheet2
ID	Description	Gene	A12.3	A12.2	A12.1	M1	M3	M2	FC	p.value	log2FC	Trend
A0A5G2QQG0	Crystallin zeta like 1 OS=Sus scrofa OX=9823 GN=CRYZL1 PE=1 SV=1	CRYZL1	0	0	0	941167	1.0706e+06	1.06921e+06	4.06355e-08	0.00174159	-24.5527	DOWN
A0A287BMI6	Mitogen-activated protein kinase kinase kinase kinase 5 OS=Sus scrofa OX=9823 GN=MAP4K5 PE=3 SV=2	MAP4K5	0	0	0	1.08938e+06	941636	1.07118e+06	4.3433e-08	0.00201715	-24.4566	DOWN
A0A286ZXT8	E2 ubiquitin-conjugating enzyme OS=Sus scrofa OX=9823 GN=UBE2K PE=1 SV=1	UBE2K	0	0	0	2.94872e+06	2.01002e+06	2.22093e+06	4.91286e-08	0.013824	-24.2789	DOWN
F1SCC7	SERPIN domain-containing protein OS=Sus scrofa OX=9823 GN=LOC396684 PE=3 SV=3	LOC396684	0	0	0	1.98504e+06	1.84755e+06	1.35181e+06	6.38024e-08	0.012157	-23.9018	DOWN
A0A5G2R9Y8	Gamma-glutamylcyclotransferase OS=Sus scrofa OX=9823 GN=GGCT PE=1 SV=1	GGCT	0	0	0	1.49354e+06	1.68596e+06	938546	1.16615e-07	0.0256243	-23.0317	DOWN
A0A5G2QAF7	Transmembrane protein 192 OS=Sus scrofa OX=9823 GN=TMEM192 PE=3 SV=1	TMEM192	0	0	0	825507	584224	637976	1.55642e-07	0.0112861	-22.6153	DOWN
A0A287B852	Inosine triphosphate pyrophosphatase OS=Sus scrofa OX=9823 GN=ITPA PE=1 SV=1	ITPA	0	0	0	872518	600132	943579	1.59355e-07	0.0164727	-22.5813	DOWN
A0A287B7X5	Eukaryotic translation initiation factor 4 gamma 3 OS=Sus scrofa OX=9823 GN=EIF4G3 PE=1 SV=2	EIF4G3	0	0	0	1.61989e+06	1.03463e+06	766036	1.87209e-07	0.0455619	-22.3489	DOWN
F1SF75	Nuclear transcription factor Y subunit gamma OS=Sus scrofa OX=9823 GN=NFYC PE=1 SV=3	NFYC	0	0	0	577099	972846	763152	1.892e-07	0.0212808	-22.3336	DOWN
A0A287B5N3	Uncharacterized protein OS=Sus scrofa OX=9823 GN=RABGAP1 PE=4 SV=1	RABGAP1	0	0	0	1.35017e+06	804813	728533	2.05617e-07	0.0390587	-22.2135	DOWN
A0A5G2R524	Protein tyrosine phosphatase receptor type E OS=Sus scrofa OX=9823 GN=PTPRE PE=1 SV=1	PTPRE	0	0	0	243057	512951	518631	4.87339e-07	0.042874	-20.9686	DOWN
A0A5G2RDC3	Heme oxygenase (biliverdin-producing) OS=Sus scrofa OX=9823 GN=HMOX2 PE=1 SV=1	HMOX2	0	0	0	417662	314222	212397	5.82885e-07	0.0336609	-20.7103	DOWN
A0A286ZU39	Sorting nexin 24 OS=Sus scrofa OX=9823 GN=SNX24 PE=4 SV=1	SNX24	0	1.00271e+06	0	3.60139e+06	1.91486e+06	2.40854e+06	0.126529	0.0238885	-2.98246	DOWN
P46410	Glutamine synthetase OS=Sus scrofa OX=9823 GN=GLUL PE=2 SV=3	GLUL	0	374980	0	775607	973513	1.20961e+06	0.126737	0.00825924	-2.98009	DOWN
A0A287BRT1	Receptor interacting serine/threonine kinase 1 OS=Sus scrofa OX=9823 GN=RIPK1 PE=4 SV=1	RIPK1	302183	0	0	867163	513072	778180	0.140002	0.0135172	-2.83648	DOWN
A0A287A2X0	Keratin 79 OS=Sus scrofa OX=9823 GN=KRT79 PE=1 SV=1	KRT79	1.93956e+06	0	0	3.70628e+06	4.66779e+06	5.32441e+06	0.141589	0.0100912	-2.82022	DOWN
A0A287A7I2	Actinin alpha 4 OS=Sus scrofa OX=9823 GN=ACTN4 PE=1 SV=1	ACTN4	3.41193e+06	0	0	7.01125e+06	7.00048e+06	9.46857e+06	0.14531	0.0111419	-2.78279	DOWN
A0A5G2Q9P2	F-box protein 3 OS=Sus scrofa OX=9823 GN=FBXO3 PE=4 SV=1	FBXO3	936684	913890	0	4.35348e+06	3.48077e+06	4.17345e+06	0.154116	0.00125526	-2.69791	DOWN
A0A5G2RFR4	Tax1 binding protein 1 OS=Sus scrofa OX=9823 GN=TAX1BP1 PE=4 SV=1	TAX1BP1	0	290976	0	725289	422539	680181	0.159177	0.0193413	-2.6513	DOWN
F1SJN9	COMM domain containing 2 OS=Sus scrofa OX=9823 GN=COMMD2 PE=1 SV=1	COMMD2	0	589835	0	1.28289e+06	1.11322e+06	1.23764e+06	0.162322	0.0291402	-2.62307	DOWN
A0A5G2RAL5	Enolase-phosphatase 1 OS=Sus scrofa OX=9823 GN=ENOPH1 PE=1 SV=1	ENOPH1	0	1.03218e+06	0	1.28138e+06	2.6555e+06	1.93288e+06	0.175846	0.0382853	-2.50761	DOWN
A0A286ZRM3	FLII actin remodeling protein OS=Sus scrofa OX=9823 GN=FLII PE=4 SV=2	FLII	0	1.36661e+06	0	2.51148e+06	2.79646e+06	2.05851e+06	0.185518	0.0314066	-2.43037	DOWN
F1SE87	Uncharacterized protein OS=Sus scrofa OX=9823 GN=CHMP5 PE=1 SV=3	CHMP5	2.76858e+06	1.74147e+06	1.65252e+06	1.1693e+07	1.11811e+07	8.9069e+06	0.193908	0.00421848	-2.36656	DOWN
A0A287BAY9	Albumin OS=Sus scrofa OX=9823 GN=ALB PE=1 SV=2	ALB	1.16109e+07	9.24284e+06	8.18899e+06	6.17833e+07	3.52953e+07	4.70549e+07	0.201499	0.0356924	-2.31116	DOWN
A0A5G2QYW8	Phosphofurin acidic cluster sorting protein 1 OS=Sus scrofa OX=9823 GN=PACS1 PE=1 SV=1	PACS1	0	627650	0	793145	1.17003e+06	1.12042e+06	0.203544	0.0390568	-2.29658	DOWN
A0A287BHQ2	High mobility group protein B3 isoform b OS=Sus scrofa OX=9823 GN=HMGB3 PE=3 SV=1	HMGB3	1.1322e+06	0	1.22249e+07	1.35703e+07	2.34856e+07	2.84751e+07	0.203829	0.0420282	-2.29457	DOWN
A0A287BJW3	Uncharacterized protein OS=Sus scrofa OX=9823 PE=1 SV=1	A0A287BJW3	0	1.92194e+06	0	4.01688e+06	2.01909e+06	3.20861e+06	0.207899	0.0481702	-2.26604	DOWN
A0A287BNE4	Ubiquitin conjugating enzyme E2 M OS=Sus scrofa OX=9823 GN=UBE2M PE=1 SV=2	UBE2M	7.33776e+06	3.10752e+06	2.40962e+06	2.64938e+07	1.84711e+07	1.66242e+07	0.20872	0.017821	-2.26036	DOWN
F1RVY4	RAB, member RAS oncogene family like 6 OS=Sus scrofa OX=9823 GN=RABL6 PE=1 SV=3	RABL6	0	2.05131e+06	0	3.08411e+06	3.89047e+06	2.63531e+06	0.213459	0.0461939	-2.22797	DOWN
I3LCU9	Calcium regulated heat stable protein 1 OS=Sus scrofa OX=9823 GN=CARHSP1 PE=1 SV=2	CARHSP1	252104	0	345512	996826	712698	779320	0.240118	0.0100927	-2.05818	DOWN
A0A5G2RJ31	Protein phosphatase 1 regulatory subunit 8 OS=Sus scrofa OX=9823 GN=PPP1R8 PE=1 SV=1	PPP1R8	4.35981e+06	2.81925e+06	2.20554e+06	1.31914e+07	1.0064e+07	1.42895e+07	0.249957	0.00731605	-2.00025	DOWN
I3LCJ3	5'-nucleotidase OS=Sus scrofa OX=9823 GN=NT5C3A PE=1 SV=3	NT5C3A	248305	298120	0	683078	721782	673056	0.262968	0.028488	-1.92704	DOWN
A0A286ZZM7	Thioredoxin domain-containing protein 17 OS=Sus scrofa OX=9823 GN=TXNDC17 PE=1 SV=1	TXNDC17	3.48428e+06	3.51744e+06	1.31027e+06	1.06258e+07	7.51405e+06	1.33307e+07	0.26412	0.0293836	-1.92074	DOWN
A0A5G2Q8U4	Cysteine protease OS=Sus scrofa OX=9823 GN=ATG4B PE=3 SV=1	ATG4B	1.30009e+06	2.62757e+07	7.67725e+06	3.08875e+07	5.59409e+07	4.55808e+07	0.266243	0.0361765	-1.90918	DOWN
A0A480HSI3	Programmed cell death protein 4 OS=Sus scrofa OX=9823 GN=PDCD4 PE=1 SV=1	PDCD4	3.61852e+06	4.09604e+06	2.6469e+06	1.60363e+07	1.11283e+07	1.04612e+07	0.275382	0.0296545	-1.86049	DOWN
F1SFF5	FERM domain containing 6 OS=Sus scrofa OX=9823 GN=FRMD6 PE=4 SV=2	FRMD6	906662	905343	644667	2.56393e+06	3.6157e+06	2.66696e+06	0.277697	0.0185199	-1.84842	DOWN
A0A480SPX0	Protein-L-isoaspartate (D-aspartate) O-methyltransferase domain containing 1 OS=Sus scrofa OX=9823 GN=PCMTD1 PE=1 SV=1	PCMTD1	764775	566517	608858	2.18643e+06	2.05639e+06	2.27264e+06	0.297776	6.32142e-05	-1.7477	DOWN
A0A287B3V9	ADP ribosylation factor interacting protein 1 OS=Sus scrofa OX=9823 GN=ARFIP1 PE=1 SV=1	ARFIP1	830581	0	803758	1.70558e+06	1.76973e+06	2.00739e+06	0.29809	0.0317867	-1.74618	DOWN
K7GQ44	Septin OS=Sus scrofa OX=9823 GN=SEPTIN6 PE=1 SV=3	SEPTIN6	2.58235e+06	2.17096e+06	0	6.74179e+06	3.48688e+06	5.46622e+06	0.302857	0.0438071	-1.72329	DOWN
A0A5G2R673	Tubulin-folding cofactor E OS=Sus scrofa OX=9823 GN=TBCE PE=1 SV=1	TBCE	1.20748e+06	1.32442e+06	0	2.19736e+06	3.58396e+06	2.16379e+06	0.318674	0.0464836	-1.64985	DOWN
A0A286ZQP7	Myotubularin related protein 9 OS=Sus scrofa OX=9823 GN=MTMR9 PE=3 SV=2	MTMR9	2.17715e+06	1.38045e+06	2.28117e+06	7.7554e+06	5.67543e+06	4.81793e+06	0.319955	0.0317311	-1.64406	DOWN
A0A287BLA6	Microtubule-associated protein OS=Sus scrofa OX=9823 GN=MAP2 PE=1 SV=2	MAP2	5.7342e+06	1.90838e+06	4.00051e+06	8.65912e+06	1.45819e+07	1.26382e+07	0.324508	0.0237503	-1.62367	DOWN
F1SIB1	Prothrombin OS=Sus scrofa OX=9823 GN=F2 PE=3 SV=3	F2	253135	0	360130	443124	683207	674384	0.340567	0.045111	-1.55399	DOWN
A0A287AK16	Caspase 8 OS=Sus scrofa OX=9823 GN=CASP8 PE=3 SV=1	CASP8	557922	763979	2.21309e+06	2.31538e+06	3.77753e+06	4.20529e+06	0.343263	0.0439761	-1.54261	DOWN
F1SQX2	Epidermal growth factor receptor pathway substrate 8 OS=Sus scrofa OX=9823 GN=EPS8 PE=1 SV=4	EPS8	7.67233e+06	9.66314e+06	8.15357e+06	2.54941e+07	2.45286e+07	2.39653e+07	0.344502	5.0046e-05	-1.53741	DOWN
A0A5S8L3W9	DCS-1 OS=Sus scrofa OX=9823 GN=DCPS PE=1 SV=1	DCPS	3.69485e+06	2.92425e+06	2.12413e+06	6.3958e+06	9.13449e+06	9.69449e+06	0.346613	0.0194252	-1.5286	DOWN
F1SV35	4'-phosphopantetheinyl transferase OS=Sus scrofa OX=9823 GN=AASDHPPT PE=1 SV=2	AASDHPPT	2.49427e+06	2.3338e+06	2.17434e+06	5.26837e+06	7.88759e+06	6.75586e+06	0.351671	0.0281808	-1.5077	DOWN
A0A5G2QCT6	SNW domain-containing protein 1 OS=Sus scrofa OX=9823 GN=SNW1 PE=1 SV=1	SNW1	4.43419e+06	3.68173e+06	4.69202e+06	1.13589e+07	1.2075e+07	1.29192e+07	0.352321	0.000302937	-1.50504	DOWN
F1RHN7	Septin OS=Sus scrofa OX=9823 GN=SEPTIN5 PE=1 SV=5	SEPTIN5	2.5171e+06	4.53218e+06	1.15901e+06	6.95719e+06	7.25324e+06	8.11614e+06	0.367647	0.0296035	-1.44361	DOWN
A0A286ZWI1	Fructose-bisphosphate aldolase OS=Sus scrofa OX=9823 GN=ALDOC PE=1 SV=1	ALDOC	1.41985e+07	1.54733e+07	1.33373e+07	4.62649e+07	3.27549e+07	3.50994e+07	0.376879	0.0273529	-1.40783	DOWN
F1RII6	Hemoglobin subunit epsilon OS=Sus scrofa OX=9823 GN=HBE1 PE=3 SV=1	HBE1	1.27174e+06	915395	726910	1.99331e+06	2.37866e+06	3.31281e+06	0.379196	0.0407139	-1.39898	DOWN
A0A286ZSS1	ADP ribosylation factor GTPase activating protein 3 OS=Sus scrofa OX=9823 GN=ARFGAP3 PE=4 SV=1	ARFGAP3	5.92349e+06	3.86796e+06	2.3912e+06	1.13554e+07	1.02062e+07	1.04889e+07	0.380107	0.0153496	-1.39552	DOWN
A0A5G2R6V3	Leukocyte receptor cluster member 8 OS=Sus scrofa OX=9823 GN=LENG8 PE=4 SV=1	LENG8	6.67131e+06	6.68346e+06	9.68329e+06	1.77243e+07	2.13042e+07	2.04323e+07	0.387449	0.00120441	-1.36792	DOWN
A0A287BSQ4	Ladinin 1 OS=Sus scrofa OX=9823 GN=LAD1 PE=1 SV=1	LAD1	1.0703e+07	2.7717e+06	6.96168e+06	1.36863e+07	1.95697e+07	1.93658e+07	0.388363	0.0242467	-1.36452	DOWN
F1RQZ4	Coiled-coil domain-containing protein 43 OS=Sus scrofa OX=9823 GN=CCDC43 PE=3 SV=2	CCDC43	1.48601e+06	1.42044e+06	1.16029e+06	3.24262e+06	3.75197e+06	3.46435e+06	0.388829	0.000570993	-1.36279	DOWN
F2Z5K5	Tubulin beta chain OS=Sus scrofa OX=9823 GN=TUBB4A PE=1 SV=2	TUBB4A	4.05588e+06	2.75699e+06	6.26496e+06	1.13993e+07	9.61357e+06	1.25735e+07	0.389379	0.00749162	-1.36075	DOWN
F2Z594	High mobility group protein 1 OS=Sus scrofa OX=9823 GN=HMGB1 PE=1 SV=3	HMGB1	1.10963e+08	5.37263e+07	1.79439e+08	2.21179e+08	3.018e+08	3.5879e+08	0.390271	0.0297702	-1.35745	DOWN
O19004	Serine/threonine-protein kinase A-Raf OS=Sus scrofa OX=9823 GN=ARAF PE=2 SV=1	ARAF	1.97522e+06	4.30854e+06	4.50992e+06	7.58746e+06	9.54939e+06	1.03657e+07	0.392461	0.00859519	-1.34938	DOWN
A0A286ZN07	Charged multivesicular body protein 4A OS=Sus scrofa OX=9823 GN=CHMP4A PE=3 SV=2	CHMP4A	2.61992e+06	1.16025e+06	1.84468e+06	4.61185e+06	3.60166e+06	6.02002e+06	0.395184	0.0341152	-1.33941	DOWN
I3LM79	Dipeptidyl peptidase 9 OS=Sus scrofa OX=9823 GN=DPP9 PE=2 SV=2	DPP9	2.55753e+06	3.3186e+06	762125	6.91914e+06	5.33445e+06	4.46929e+06	0.396957	0.0323762	-1.33295	DOWN
A0A5G2QM17	14-3-3 protein theta OS=Sus scrofa OX=9823 GN=YWHAQ PE=1 SV=1	YWHAQ	3.50525e+07	3.43981e+07	2.88406e+07	7.18918e+07	8.85517e+07	8.65653e+07	0.397926	0.0055916	-1.32943	DOWN
A0A5G2QEU1	RUN and FYVE domain containing 1 OS=Sus scrofa OX=9823 GN=RUFY1 PE=1 SV=1	RUFY1	4.03763e+06	6.16646e+06	5.55438e+06	1.1676e+07	1.30037e+07	1.46719e+07	0.400453	0.00258636	-1.3203	DOWN
A0A5G2RD67	Cerebral endothelial cell adhesion molecule OS=Sus scrofa OX=9823 GN=CERCAM PE=3 SV=1	CERCAM	2.28083e+06	1.7079e+06	897815	4.0598e+06	3.37498e+06	4.69284e+06	0.402927	0.0120886	-1.31141	DOWN
A0A5G2QP32	Eukaryotic translation initiation factor 4H OS=Sus scrofa OX=9823 GN=EIF4H PE=1 SV=1	EIF4H	4.09169e+06	1.65809e+06	3.3379e+06	8.32563e+06	6.99082e+06	7.076e+06	0.405837	0.0105413	-1.30103	DOWN
A0A286ZSB2	GTP-binding protein OS=Sus scrofa OX=9823 GN=RRAD PE=3 SV=1	RRAD	1.68571e+06	1.59887e+06	885813	3.71917e+06	2.84956e+06	3.69808e+06	0.406201	0.00628484	-1.29974	DOWN
I3LUE6	CDV3 homolog OS=Sus scrofa OX=9823 GN=CDV3 PE=1 SV=2	CDV3	7.09453e+06	8.23899e+06	6.14942e+06	1.38075e+07	2.18488e+07	1.69456e+07	0.408406	0.0400716	-1.29193	DOWN
A0A5G2QMJ1	Nuclear casein kinase and cyclin dependent kinase substrate 1 OS=Sus scrofa OX=9823 GN=NUCKS1 PE=1 SV=1	NUCKS1	2.35611e+07	2.20975e+07	2.5089e+07	6.57969e+07	4.79484e+07	5.77189e+07	0.412608	0.0204272	-1.27716	DOWN
A0A287B2P1	Chloride intracellular channel protein OS=Sus scrofa OX=9823 GN=CLIC1 PE=3 SV=1	CLIC1	6.98319e+07	7.79016e+07	7.61517e+07	1.39267e+08	2.00238e+08	2.02007e+08	0.413444	0.0343452	-1.27423	DOWN
A0A286ZZS1	Adenosine kinase OS=Sus scrofa OX=9823 GN=ADK PE=1 SV=1	ADK	2.77911e+07	3.74548e+07	2.13341e+07	6.82744e+07	7.34354e+07	6.76343e+07	0.413577	0.00644147	-1.27377	DOWN
F1RNN0	Vacuolar protein sorting-associated protein 29 OS=Sus scrofa OX=9823 GN=VPS29 PE=1 SV=4	VPS29	9.75286e+06	2.57804e+07	1.41341e+07	4.25166e+07	3.45374e+07	4.15371e+07	0.418812	0.0234261	-1.25562	DOWN
F1RIW3	Palladin isoform X1 OS=Sus scrofa OX=9823 GN=PALLD PE=1 SV=2	PALLD	7.33486e+06	7.65455e+06	7.88093e+06	1.88948e+07	1.70265e+07	1.82748e+07	0.421992	0.0014405	-1.24471	DOWN
A0A287AYY7	Leucine rich repeat containing 47 OS=Sus scrofa OX=9823 GN=LRRC47 PE=1 SV=1	LRRC47	4.23171e+06	2.61359e+06	3.96045e+06	9.29036e+06	6.41358e+06	9.85773e+06	0.422733	0.0278083	-1.24218	DOWN
A0A287AHQ0	Acetyl-CoA acetyltransferase 2 OS=Sus scrofa OX=9823 GN=ACAT2 PE=1 SV=1	ACAT2	4.15237e+07	2.39916e+07	3.40726e+07	7.89965e+07	8.33652e+07	7.12122e+07	0.426366	0.0029787	-1.22984	DOWN
M9MMN1	Zinc transporter SLC39A7 OS=Sus scrofa OX=9823 GN=SLC39A7 PE=1 SV=1	SLC39A7	1.48124e+06	2.26605e+06	3.27304e+06	7.06499e+06	4.69256e+06	4.66569e+06	0.427463	0.0373872	-1.22613	DOWN
A0A5G2QQD1	Adenosylhomocysteinase like 1 OS=Sus scrofa OX=9823 GN=AHCYL1 PE=1 SV=1	AHCYL1	5.70048e+07	6.45009e+07	4.69284e+07	1.64707e+08	1.16574e+08	1.08948e+08	0.431628	0.0423937	-1.21214	DOWN
A0A5S6HM99	Ribonuclease inhibitor OS=Sus scrofa OX=9823 GN=RNH1 PE=4 SV=1	RNH1	1.85055e+07	9.52835e+06	1.76685e+07	4.33955e+07	3.01381e+07	3.23446e+07	0.43165	0.0199221	-1.21207	DOWN
A0A287AEH6	2-oxoglutarate and iron-dependent oxygenase domain-containing protein 1 OS=Sus scrofa OX=9823 GN=OGFOD1 PE=3 SV=2	OGFOD1	9.40388e+06	3.69519e+06	5.71975e+06	1.39888e+07	1.44614e+07	1.49966e+07	0.433146	0.0356736	-1.20708	DOWN
A0A5G2RAH2	GIPC PDZ domain containing family member 1 OS=Sus scrofa OX=9823 GN=GIPC1 PE=3 SV=1	GIPC1	1.95235e+06	1.09789e+06	3.36834e+06	3.72799e+06	5.22812e+06	5.7281e+06	0.437108	0.0373406	-1.19394	DOWN
F2Z4Z1	14_3_3 domain-containing protein OS=Sus scrofa OX=9823 GN=YWHAG PE=1 SV=1	YWHAG	3.70784e+07	2.24672e+07	3.69504e+07	6.73208e+07	7.55757e+07	7.65329e+07	0.439759	0.00398873	-1.18522	DOWN
F1S8T7	Nucleophosmin/nucleoplasmin 3 OS=Sus scrofa OX=9823 GN=NPM3 PE=3 SV=1	NPM3	2.36055e+06	2.37636e+06	2.23002e+06	6.13963e+06	5.28012e+06	4.13455e+06	0.44791	0.038039	-1.15872	DOWN
A0A287ARA1	Intraflagellar transport protein 56 OS=Sus scrofa OX=9823 GN=TTC26 PE=3 SV=1	TTC26	3.82484e+06	5.57023e+06	1.75135e+06	8.36253e+06	7.54889e+06	8.73498e+06	0.452253	0.0446547	-1.1448	DOWN
F1RJ01	High mobility group protein B2 OS=Sus scrofa OX=9823 GN=HMGB2 PE=3 SV=3	HMGB2	5.46762e+07	2.75679e+07	7.77699e+07	9.86905e+07	1.23948e+08	1.31106e+08	0.452344	0.0264168	-1.14451	DOWN
A0A286ZXG4	Proteasome 26S subunit, ATPase 6 OS=Sus scrofa OX=9823 GN=PSMC6 PE=1 SV=2	PSMC6	3.67199e+07	2.52904e+07	2.85399e+07	6.27346e+07	7.27378e+07	6.46886e+07	0.452387	0.00139485	-1.14437	DOWN
A0A5G2R7L5	Geranylgeranyl transferase type-2 subunit alpha OS=Sus scrofa OX=9823 GN=RABGGTA PE=1 SV=1	RABGGTA	1.66367e+06	2.74667e+06	3.87915e+06	5.52408e+06	4.96115e+06	7.44933e+06	0.462207	0.032479	-1.11339	DOWN
A0A287A2F9	Transcription elongation factor OS=Sus scrofa OX=9823 GN=TCEA1 PE=1 SV=1	TCEA1	7.7643e+06	1.31817e+07	1.11862e+07	2.0584e+07	2.70786e+07	2.16092e+07	0.463856	0.00969525	-1.10825	DOWN
F2Z4Y1	Tyrosine 3-monooxygenase/tryptophan 5-monooxygenase activation protein eta OS=Sus scrofa OX=9823 GN=YWHAH PE=1 SV=1	YWHAH	3.1563e+07	2.99607e+07	1.67451e+07	4.93975e+07	5.81365e+07	5.96563e+07	0.468142	0.00903757	-1.09498	DOWN
A0A5G2R4Z1	Sorting nexin-3 OS=Sus scrofa OX=9823 GN=SNX3 PE=1 SV=1	SNX3	3.20343e+06	1.501e+06	3.89225e+06	6.95791e+06	4.38516e+06	6.93754e+06	0.470262	0.0456629	-1.08846	DOWN
Q9TSX9	Peroxiredoxin-6 OS=Sus scrofa OX=9823 GN=PRDX6 PE=2 SV=3	PRDX6	3.05894e+07	2.45701e+07	3.11594e+07	5.51177e+07	6.56788e+07	6.09525e+07	0.474935	0.00169654	-1.0742	DOWN
A0A5G2QBJ4	Coatomer subunit zeta OS=Sus scrofa OX=9823 GN=COPZ1 PE=1 SV=1	COPZ1	1.12654e+07	1.22888e+07	8.49883e+06	2.11801e+07	2.47335e+07	2.15559e+07	0.475074	0.00178757	-1.07378	DOWN
F1RTY7	Heat shock 70 kDa protein 14 OS=Sus scrofa OX=9823 GN=HSPA14 PE=1 SV=3	HSPA14	8.51612e+06	9.87172e+06	3.20372e+06	1.17833e+07	1.8451e+07	1.5155e+07	0.475696	0.0474098	-1.07189	DOWN
A0A287B8Z3	ADP ribosylation factor interacting protein 1 OS=Sus scrofa OX=9823 GN=ARFIP1 PE=1 SV=1	ARFIP1	2.95725e+06	2.79397e+06	3.48439e+06	5.08476e+06	7.93879e+06	6.38278e+06	0.475907	0.0471245	-1.07125	DOWN
A0A5G2R9K2	Mitogen-activated protein kinase OS=Sus scrofa OX=9823 GN=MAPK14 PE=1 SV=1	MAPK14	3.35323e+06	2.29687e+06	2.2374e+06	4.08088e+06	6.78066e+06	5.65482e+06	0.477556	0.0488399	-1.06626	DOWN
A0A287BIR3	DDB1 and CUL4 associated factor 7 OS=Sus scrofa OX=9823 GN=DCAF7 PE=1 SV=1	DCAF7	1.50502e+06	1.79126e+06	2.26702e+06	4.38525e+06	3.12469e+06	4.13434e+06	0.47777	0.0172172	-1.06561	DOWN
I3LIM2	UDP-glucose 6-dehydrogenase OS=Sus scrofa OX=9823 GN=UGDH PE=1 SV=1	UGDH	1.87052e+07	3.13652e+07	3.30956e+07	6.12547e+07	5.30404e+07	5.85632e+07	0.481122	0.00965008	-1.05552	DOWN
I3LIQ1	2-oxoglutarate and iron dependent oxygenase domain containing 3 OS=Sus scrofa OX=9823 GN=OGFOD3 PE=4 SV=3	OGFOD3	7.75967e+07	7.46556e+07	7.30156e+07	1.37572e+08	1.71008e+08	1.57518e+08	0.483306	0.0130535	-1.04899	DOWN
F1SDJ8	Glutaredoxin 3 OS=Sus scrofa OX=9823 GN=GLRX3 PE=1 SV=2	GLRX3	1.28649e+07	1.26328e+07	1.62055e+07	2.343e+07	3.09631e+07	3.1574e+07	0.485105	0.0174902	-1.04363	DOWN
F1RGS0	Thrombospondin 3 OS=Sus scrofa OX=9823 GN=THBS3 PE=3 SV=3	THBS3	7.6447e+06	1.03662e+07	7.91736e+06	1.32939e+07	1.91282e+07	2.00013e+07	0.494595	0.0375879	-1.01568	DOWN
A0A287A481	Plasminogen OS=Sus scrofa OX=9823 GN=PLG PE=1 SV=2	PLG	6.8539e+06	8.64446e+06	6.14331e+06	1.38704e+07	1.70516e+07	1.26199e+07	0.497031	0.0151329	-1.00859	DOWN
A0A5G2QFT5	Ankyrin repeat domain 28 OS=Sus scrofa OX=9823 GN=ANKRD28 PE=1 SV=1	ANKRD28	7.96179e+07	1.68266e+08	9.22201e+07	1.72219e+08	2.66566e+08	2.40885e+08	0.500395	0.0456694	-0.998859	DOWN
F1RQC5	La ribonucleoprotein 1, translational regulator OS=Sus scrofa OX=9823 GN=LARP1 PE=1 SV=3	LARP1	2.07433e+07	2.30965e+07	3.32051e+07	4.59066e+07	6.0649e+07	4.73855e+07	0.500483	0.014451	-0.998607	DOWN
A0A287B6A4	Inosine-5'-monophosphate dehydrogenase OS=Sus scrofa OX=9823 GN=QRICH1 PE=1 SV=1	QRICH1	3.04044e+07	2.8005e+07	3.11991e+07	4.71412e+07	6.40352e+07	6.74866e+07	0.501551	0.0393313	-0.995533	DOWN
A0A287AK19	Moesin OS=Sus scrofa OX=9823 GN=MSN PE=1 SV=2	MSN	9.68726e+08	1.15124e+09	1.01696e+09	2.28328e+09	1.7491e+09	2.19257e+09	0.503929	0.0169178	-0.988706	DOWN
F1SAA5	Ubiquitin carboxyl-terminal hydrolase OS=Sus scrofa OX=9823 GN=UCHL5 PE=3 SV=4	UCHL5	3.60486e+06	3.7896e+06	2.76464e+06	6.26755e+06	8.09483e+06	5.7289e+06	0.505647	0.028684	-0.983798	DOWN
Q95ND5	Caspase-3 OS=Sus scrofa OX=9823 GN=CASP3 PE=1 SV=1	CASP3	7.89347e+06	1.00616e+07	8.97572e+06	1.86948e+07	1.84838e+07	1.60333e+07	0.506105	0.00168193	-0.982491	DOWN
A0A5G2R6X7	Creatine kinase OS=Sus scrofa OX=9823 GN=CKB PE=3 SV=1	CKB	2.65007e+07	2.20222e+07	2.80426e+07	4.56723e+07	5.4339e+07	5.09514e+07	0.507181	0.0019874	-0.979427	DOWN
A0A287B621	Proline rich coiled-coil 2C OS=Sus scrofa OX=9823 GN=PRRC2C PE=1 SV=1	PRRC2C	1.05504e+07	1.02153e+07	8.28327e+06	1.48619e+07	2.16376e+07	2.04862e+07	0.509759	0.0360231	-0.972113	DOWN
A0A287AAN4	SH3 domain binding protein 4 OS=Sus scrofa OX=9823 GN=SH3BP4 PE=4 SV=2	SH3BP4	2.69688e+07	5.21949e+07	6.40675e+07	8.63999e+07	1.10565e+08	8.37214e+07	0.510289	0.0325308	-0.970612	DOWN
A1XQU1	Proteasome subunit beta type-7 OS=Sus scrofa OX=9823 GN=PSMB7 PE=2 SV=2	PSMB7	1.9546e+07	2.11678e+07	1.79449e+07	3.14741e+07	4.54245e+07	3.75248e+07	0.512647	0.0383083	-0.963963	DOWN
A0A5G2RIC0	Importin 5 OS=Sus scrofa OX=9823 GN=IPO5 PE=1 SV=1	IPO5	8.76565e+07	7.89947e+07	9.32513e+07	1.35828e+08	1.86305e+08	1.84829e+08	0.512667	0.0319523	-0.963906	DOWN
A0A286ZVF1	Autophagy-related protein 9 OS=Sus scrofa OX=9823 GN=ATG9A PE=3 SV=2	ATG9A	1.79066e+07	1.77815e+07	2.36948e+07	2.83537e+07	4.43361e+07	4.07045e+07	0.523685	0.0498766	-0.93323	DOWN
A0A5G2RC36	Eukaryotic translation initiation factor 4E OS=Sus scrofa OX=9823 GN=EIF4E PE=1 SV=1	EIF4E	3.7458e+06	5.87023e+06	4.70814e+06	7.21705e+06	1.11301e+07	8.93705e+06	0.524999	0.0421937	-0.929614	DOWN
A0A5G2QN18	SGT1 homolog, MIS12 kinetochore complex assembly cochaperone OS=Sus scrofa OX=9823 GN=SUGT1 PE=1 SV=1	SUGT1	1.37099e+07	1.09768e+07	1.71654e+07	2.61009e+07	2.42488e+07	2.89852e+07	0.527537	0.00628205	-0.922656	DOWN
A0A480KKH4	UDP-N-acetylglucosamine pyrophosphorylase 1 OS=Sus scrofa OX=9823 GN=UAP1 PE=1 SV=1	UAP1	8.24869e+06	7.57867e+06	6.82465e+06	1.17789e+07	1.58551e+07	1.52135e+07	0.528666	0.0245901	-0.919572	DOWN
A0A5G2QSQ2	Cystathionine gamma-lyase OS=Sus scrofa OX=9823 GN=CTH PE=3 SV=1	CTH	1.0539e+07	1.07054e+07	9.22776e+06	2.10757e+07	1.8406e+07	1.78648e+07	0.531369	0.00465683	-0.912214	DOWN
I3LUB8	Kinesin-like protein OS=Sus scrofa OX=9823 GN=KIF5C PE=1 SV=3	KIF5C	3.3281e+06	2.69196e+06	3.33014e+06	5.10988e+06	6.21729e+06	6.25535e+06	0.53179	0.00671822	-0.911072	DOWN
F1SUG4	Ubiquitin-like domain-containing protein OS=Sus scrofa OX=9823 GN=ELOB PE=1 SV=1	ELOB	2.73968e+07	3.55413e+07	3.22105e+07	6.72598e+07	5.65672e+07	5.28632e+07	0.538505	0.0107081	-0.892967	DOWN
F1RP44	Importin 5 OS=Sus scrofa OX=9823 GN=IPO5 PE=1 SV=3	IPO5	8.61899e+06	4.81802e+06	9.00493e+06	1.28494e+07	1.25962e+07	1.62131e+07	0.53871	0.0232099	-0.892419	DOWN
A0A5G2QQE4	Transmembrane protein 176B OS=Sus scrofa OX=9823 GN=TMEM176B PE=3 SV=1	TMEM176B	3.09748e+06	3.17667e+06	3.20456e+06	6.60046e+06	5.57397e+06	5.39415e+06	0.539526	0.0182726	-0.890235	DOWN
F1SQU2	SCY1 like pseudokinase 2 OS=Sus scrofa OX=9823 GN=SCYL2 PE=1 SV=4	SCYL2	4.31945e+06	5.68204e+06	4.78292e+06	1.02907e+07	7.52304e+06	9.58125e+06	0.539676	0.0215319	-0.889834	DOWN
A0A287A2R9	14_3_3 domain-containing protein OS=Sus scrofa OX=9823 GN=CRK PE=1 SV=1	CRK	7.73194e+08	7.62178e+08	5.79522e+08	1.15608e+09	1.4893e+09	1.27001e+09	0.540149	0.0101903	-0.888571	DOWN
Q863I2	Serine/threonine-protein kinase OSR1 OS=Sus scrofa OX=9823 GN=OXSR1 PE=2 SV=1	OXSR1	4.80443e+06	6.70739e+06	3.62712e+06	9.03837e+06	1.03108e+07	8.61802e+06	0.541312	0.0229627	-0.885468	DOWN
F2Z5B2	Tubulin beta chain OS=Sus scrofa OX=9823 GN=TUBB PE=1 SV=2	TUBB	1.11591e+09	9.47381e+08	1.23657e+09	1.62409e+09	2.21522e+09	2.2398e+09	0.542821	0.0299452	-0.881451	DOWN
A0A5S6HMR6	Prolyl endopeptidase OS=Sus scrofa OX=9823 GN=PREP PE=3 SV=1	PREP	8.73194e+06	8.15119e+06	9.68727e+06	1.57383e+07	1.62018e+07	1.69341e+07	0.543649	0.00027768	-0.879254	DOWN
A0A287BEY2	Uncharacterized protein OS=Sus scrofa OX=9823 GN=VPS33B PE=3 SV=1	VPS33B	1.14128e+07	1.48536e+07	1.01402e+07	2.2932e+07	1.87231e+07	2.50028e+07	0.546169	0.0141981	-0.872581	DOWN
A0A286ZQD3	Peptidylprolyl isomerase OS=Sus scrofa OX=9823 GN=FKBP5 PE=1 SV=2	FKBP5	7.37258e+07	1.02692e+08	7.20774e+07	1.28041e+08	1.59108e+08	1.67686e+08	0.546342	0.0126039	-0.872125	DOWN
I3LLD6	THUMP domain containing 1 OS=Sus scrofa OX=9823 GN=THUMPD1 PE=1 SV=1	THUMPD1	1.33611e+07	1.14727e+07	9.50422e+06	2.31038e+07	2.10736e+07	1.86226e+07	0.546784	0.00549273	-0.870956	DOWN
F8S326	Gag protein OS=Sus scrofa OX=9823 PE=4 SV=1	F8S326	1.57682e+08	1.21359e+08	1.46655e+08	2.86873e+08	2.49128e+08	2.42383e+08	0.546897	0.00317299	-0.87066	DOWN
A0A5G2QCL1	Uncharacterized protein OS=Sus scrofa OX=9823 GN=C4A PE=1 SV=1	C4A	2.29734e+07	2.01184e+07	1.84867e+07	3.74512e+07	4.31671e+07	3.15599e+07	0.548935	0.0250949	-0.865293	DOWN
A0A5G2R246	Non-specific serine/threonine protein kinase OS=Sus scrofa OX=9823 GN=PAK2 PE=1 SV=1	PAK2	9.34504e+06	7.9676e+06	6.95373e+06	1.50161e+07	1.56981e+07	1.32455e+07	0.552015	0.0028893	-0.857222	DOWN
A0A5G2QPB2	Sorting nexin 6 OS=Sus scrofa OX=9823 GN=SNX6 PE=1 SV=1	SNX6	1.35304e+07	1.09266e+07	7.29402e+06	1.77879e+07	2.00138e+07	1.96836e+07	0.552333	0.0292134	-0.856389	DOWN
F1SF95	Peptidyl-prolyl cis-trans isomerase OS=Sus scrofa OX=9823 GN=PPIH PE=1 SV=3	PPIH	792061	1.03704e+06	667103	1.85888e+06	1.33207e+06	1.32792e+06	0.552397	0.040751	-0.856223	DOWN
Q7M2W6	Alpha-crystallin B chain OS=Sus scrofa OX=9823 GN=CRYAB PE=2 SV=1	CRYAB	1.15668e+08	1.28771e+08	1.52193e+08	1.93377e+08	2.72741e+08	2.51738e+08	0.552523	0.0301373	-0.855893	DOWN
A0A287ASP8	UBC core domain-containing protein OS=Sus scrofa OX=9823 GN=UBE2I PE=1 SV=1	UBE2I	2.14345e+07	1.54827e+07	1.02266e+07	2.66768e+07	2.79687e+07	3.06375e+07	0.552793	0.0462114	-0.855189	DOWN
A0A287A8D4	Far upstream element binding protein 1 OS=Sus scrofa OX=9823 GN=FUBP1 PE=1 SV=1	FUBP1	7.77016e+06	8.61643e+06	9.55078e+06	1.42307e+07	1.58385e+07	1.67493e+07	0.553999	0.00233125	-0.852044	DOWN
K7GPY8	Spermine synthase isoform X1 OS=Sus scrofa OX=9823 GN=SMS PE=1 SV=3	SMS	1.03204e+08	9.62992e+07	1.00752e+08	1.67512e+08	1.91699e+08	1.81672e+08	0.55512	0.00466222	-0.849129	DOWN
A0A287ANV7	Lymphocyte cytosolic protein 1 OS=Sus scrofa OX=9823 GN=LCP1 PE=1 SV=1	LCP1	3.1836e+07	2.91985e+07	2.34171e+07	4.09319e+07	5.46732e+07	5.64251e+07	0.555493	0.026815	-0.84816	DOWN
Q45FY6	Hypoxanthine-guanine phosphoribosyltransferase OS=Sus scrofa OX=9823 GN=HPRT1 PE=2 SV=3	HPRT1	1.20933e+07	6.97591e+06	8.28598e+06	1.68712e+07	1.62804e+07	1.6062e+07	0.555846	0.0387679	-0.847242	DOWN
A0A5G2QGK1	Tubulin beta chain OS=Sus scrofa OX=9823 GN=TUBB4B PE=1 SV=1	TUBB4B	6.68241e+07	6.89835e+07	7.41775e+07	1.06732e+08	1.19551e+08	1.50806e+08	0.556858	0.0476098	-0.844619	DOWN
A0A287BPX7	Tyrosine 3-monooxygenase/tryptophan 5-monooxygenase activation protein beta OS=Sus scrofa OX=9823 GN=YWHAB PE=1 SV=1	YWHAB	1.78545e+07	1.77482e+07	1.60191e+07	2.56237e+07	3.41283e+07	3.28128e+07	0.557684	0.0304318	-0.842479	DOWN
A0A5G2QAL2	Calponin OS=Sus scrofa OX=9823 GN=CNN3 PE=1 SV=1	CNN3	1.0448e+07	1.17325e+07	8.19938e+06	2.17736e+07	1.732e+07	1.52462e+07	0.559072	0.03417	-0.838894	DOWN
A0A480PLY3	14-3-3 protein zeta/delta OS=Sus scrofa OX=9823 GN=YWHAZ PE=1 SV=1	YWHAZ	1.54982e+08	2.19142e+08	1.55391e+08	2.42102e+08	3.52305e+08	3.46755e+08	0.562617	0.0408733	-0.829775	DOWN
Q29308	40S ribosomal protein S19 (Fragment) OS=Sus scrofa OX=9823 GN=RPS19 PE=2 SV=3	RPS19	1.38578e+08	7.74917e+07	1.59314e+08	2.03232e+08	2.11152e+08	2.52028e+08	0.563291	0.0373615	-0.828048	DOWN
F2Z5K2	Proteasome subunit alpha type-5 OS=Sus scrofa OX=9823 GN=PSMA5 PE=1 SV=2	PSMA5	4.15653e+07	3.84987e+07	4.08952e+07	7.482e+07	6.69703e+07	7.27336e+07	0.56385	0.0021726	-0.826617	DOWN
A0A287ACR8	N-acetyltransferase domain-containing protein OS=Sus scrofa OX=9823 GN=NAA50 PE=1 SV=1	NAA50	4.05585e+06	6.76963e+06	4.04716e+06	8.44001e+06	8.28016e+06	9.59814e+06	0.565106	0.0353291	-0.823406	DOWN
F1RPV8	Nucleoside diphosphate kinase 7 OS=Sus scrofa OX=9823 GN=NME7 PE=3 SV=4	NME7	1.22313e+07	1.61428e+07	1.00778e+07	2.52186e+07	1.95697e+07	2.32026e+07	0.565545	0.0155123	-0.822285	DOWN
F1RWH2	Sorting nexin 11 OS=Sus scrofa OX=9823 GN=SNX11 PE=3 SV=2	SNX11	3.22128e+06	2.63235e+06	2.71842e+06	4.94131e+06	5.92854e+06	4.27403e+06	0.56604	0.0321143	-0.821024	DOWN
A0A287AY86	Microtubule-associated protein OS=Sus scrofa OX=9823 GN=MAP4 PE=1 SV=1	MAP4	2.99223e+07	1.74613e+07	3.43513e+07	4.8114e+07	4.9808e+07	4.58608e+07	0.568461	0.0488278	-0.814868	DOWN
F1RX49	ATP-dependent 6-phosphofructokinase OS=Sus scrofa OX=9823 GN=PFKP PE=1 SV=4	PFKP	8.41124e+07	9.79681e+07	6.82921e+07	1.62825e+08	1.47409e+08	1.3008e+08	0.568623	0.00789921	-0.814455	DOWN
A0A287B413	DAZ interacting zinc finger protein 1 like OS=Sus scrofa OX=9823 GN=DZIP1L PE=3 SV=1	DZIP1L	1.51268e+07	1.22658e+07	1.36582e+07	2.29883e+07	2.17075e+07	2.70918e+07	0.571836	0.0114245	-0.806326	DOWN
F1RYA3	Cysteinyl-tRNA synthetase OS=Sus scrofa OX=9823 GN=CARS1 PE=1 SV=4	CARS1	7.41528e+07	7.30416e+07	6.94758e+07	1.10987e+08	1.27061e+08	1.40445e+08	0.572455	0.0216126	-0.804766	DOWN
A0A287AJJ2	Non-SMC condensin I complex subunit G OS=Sus scrofa OX=9823 GN=NCAPG PE=3 SV=1	NCAPG	1.42008e+07	1.43215e+07	1.02348e+07	2.18777e+07	2.4348e+07	2.14312e+07	0.572847	0.00600913	-0.803778	DOWN
A0A287BH12	5'-nucleotidase, cytosolic II OS=Sus scrofa OX=9823 GN=NT5C2 PE=1 SV=1	NT5C2	1.5121e+07	2.16096e+07	1.19805e+07	3.28387e+07	2.3935e+07	2.80305e+07	0.574395	0.035216	-0.799886	DOWN
A0A287AJ84	Rho GTPase activating protein 18 OS=Sus scrofa OX=9823 GN=ARHGAP18 PE=1 SV=1	ARHGAP18	8.50506e+06	6.46195e+06	9.67361e+06	1.68243e+07	1.42492e+07	1.17264e+07	0.575717	0.0332722	-0.796568	DOWN
F1SJB5	Annexin OS=Sus scrofa OX=9823 GN=ANXA1 PE=1 SV=3	ANXA1	3.33192e+09	3.42224e+09	3.39553e+09	5.13405e+09	6.14353e+09	6.33528e+09	0.576266	0.0212446	-0.795193	DOWN
A0A287BJ88	Transcription factor BTF3 OS=Sus scrofa OX=9823 GN=BTF3 PE=1 SV=2	BTF3	5.49102e+07	5.61334e+07	6.07746e+07	1.00351e+08	1.00911e+08	9.68172e+07	0.576418	8.92163e-05	-0.794812	DOWN
I3LLY3	Uncharacterized protein OS=Sus scrofa OX=9823 GN=ACTN1 PE=1 SV=1	ACTN1	1.81287e+08	1.67767e+08	2.05511e+08	2.63467e+08	3.35548e+08	3.61762e+08	0.577206	0.031602	-0.792843	DOWN
A0A287B4P8	26S proteasome AAA-ATPase subunit RPT3 OS=Sus scrofa OX=9823 GN=PSMC4 PE=3 SV=1	PSMC4	3.2103e+07	2.3027e+07	2.39442e+07	3.77844e+07	5.24929e+07	4.63997e+07	0.578548	0.0255902	-0.789493	DOWN
F1SS16	Family with sequence similarity 98 member B OS=Sus scrofa OX=9823 GN=FAM98B PE=1 SV=2	FAM98B	2.3381e+07	2.23275e+07	3.16496e+07	4.2722e+07	4.97794e+07	4.08865e+07	0.579948	0.00972251	-0.786004	DOWN
I3LP37	Trifunctional purine biosynthetic protein adenosine-3 OS=Sus scrofa OX=9823 GN=GART PE=1 SV=3	GART	5.74092e+07	6.33095e+07	6.91883e+07	9.81502e+07	1.26102e+08	1.03074e+08	0.580177	0.0218836	-0.785435	DOWN
A0A5G2QN61	RAN binding protein 10 OS=Sus scrofa OX=9823 GN=RANBP10 PE=3 SV=1	RANBP10	5.01073e+06	8.09592e+06	5.05221e+06	1.03463e+07	9.56818e+06	1.12256e+07	0.583134	0.034442	-0.778099	DOWN
F1SMC0	Adenylyl cyclase-associated protein OS=Sus scrofa OX=9823 GN=CAP1 PE=1 SV=3	CAP1	9.05281e+07	8.64999e+07	8.01613e+07	1.53976e+08	1.49924e+08	1.36836e+08	0.583546	0.00146266	-0.777083	DOWN
F1SNG6	Exocyst complex component Sec8 OS=Sus scrofa OX=9823 GN=EXOC4 PE=1 SV=3	EXOC4	7.75009e+06	1.0243e+07	7.24073e+06	1.47123e+07	1.54059e+07	1.31064e+07	0.583782	0.00815889	-0.776499	DOWN
A0A287AEC1	Uncharacterized protein OS=Sus scrofa OX=9823 GN=MOB1B PE=4 SV=2	MOB1B	2.8356e+06	2.06634e+06	1.49761e+06	3.95646e+06	3.76428e+06	3.22777e+06	0.584514	0.0391557	-0.774692	DOWN
F1RNW4	Peptidase D OS=Sus scrofa OX=9823 GN=PEPD PE=1 SV=3	PEPD	2.2578e+07	2.45964e+07	2.47113e+07	4.36468e+07	3.55543e+07	4.35398e+07	0.58567	0.0188166	-0.771839	DOWN
Q9N1F5	Glutathione S-transferase omega-1 OS=Sus scrofa OX=9823 GN=GSTO1 PE=1 SV=2	GSTO1	6.76413e+07	7.15473e+07	5.96808e+07	8.9908e+07	1.27624e+08	1.21674e+08	0.586279	0.0475834	-0.770341	DOWN
I3LEF1	eIF-2B GDP-GTP exchange factor subunit epsilon OS=Sus scrofa OX=9823 GN=EIF2B5 PE=1 SV=3	EIF2B5	9.39915e+06	1.1117e+07	1.18266e+07	2.13888e+07	1.7555e+07	1.62197e+07	0.586307	0.0238752	-0.770271	DOWN
A0A287BF30	Alanyl-tRNA editing protein Aarsd1 OS=Sus scrofa OX=9823 GN=AARSD1 PE=3 SV=1	AARSD1	1.72076e+07	1.66087e+07	1.79105e+07	2.72586e+07	2.84537e+07	3.23266e+07	0.587544	0.0118499	-0.76723	DOWN
A0A287BQQ1	WH2 domain-containing protein OS=Sus scrofa OX=9823 GN=WASHC1 PE=1 SV=2	WASHC1	1.00926e+07	9.16448e+06	9.87165e+06	1.3445e+07	1.90399e+07	1.70072e+07	0.588554	0.0497787	-0.764754	DOWN
F1SJR7	Tubulin tyrosine ligase like 12 OS=Sus scrofa OX=9823 GN=TTLL12 PE=1 SV=4	TTLL12	5.41315e+07	3.80759e+07	4.53567e+07	7.96409e+07	7.91577e+07	7.48596e+07	0.58874	0.0134823	-0.764296	DOWN
I3LC73	Beta-ketoacyl-[acyl-carrier-protein] synthase I OS=Sus scrofa OX=9823 GN=FASN PE=1 SV=3	FASN	3.69051e+08	4.01112e+08	4.15074e+08	7.71243e+08	6.12655e+08	6.27797e+08	0.589173	0.0254684	-0.763236	DOWN
A0A287BCG1	ASPSCR1 tether for SLC2A4, UBX domain containing OS=Sus scrofa OX=9823 GN=ASPSCR1 PE=4 SV=1	ASPSCR1	4.51469e+06	4.59789e+06	3.17624e+06	6.62524e+06	7.48981e+06	6.73013e+06	0.589529	0.0105284	-0.762366	DOWN
A0A287BL96	Activating signal cointegrator 1 complex subunit 1 OS=Sus scrofa OX=9823 GN=ASCC1 PE=4 SV=1	ASCC1	1.0329e+07	9.12263e+06	1.38916e+07	1.45815e+07	2.05245e+07	2.10819e+07	0.593422	0.0459139	-0.752869	DOWN
F1SB42	Ezrin OS=Sus scrofa OX=9823 GN=EZR PE=1 SV=3	EZR	1.54073e+08	1.16985e+08	1.43155e+08	2.55818e+08	2.25681e+08	2.15409e+08	0.594358	0.00465259	-0.750597	DOWN
A0A5G2QQU9	Profilin OS=Sus scrofa OX=9823 GN=PFN2 PE=1 SV=1	PFN2	1.62937e+07	1.79148e+07	1.58272e+07	2.28612e+07	3.06168e+07	3.06838e+07	0.594518	0.0417397	-0.750207	DOWN
I3LNK5	Eukaryotic peptide chain release factor GTP-binding subunit ERF3A isoform 1 OS=Sus scrofa OX=9823 GN=GSPT1 PE=1 SV=2	GSPT1	6.2902e+07	7.41262e+07	6.70316e+07	1.31377e+08	9.48119e+07	1.16605e+08	0.595284	0.0391622	-0.748349	DOWN
F1SHC1	Tubulin alpha chain OS=Sus scrofa OX=9823 GN=LOC100127131 PE=1 SV=2	LOC100127131	8.82065e+06	1.12332e+07	7.86484e+06	1.60869e+07	1.82241e+07	1.25296e+07	0.596037	0.0416366	-0.746527	DOWN
A0A287B8R2	Nuclear distribution protein C homolog OS=Sus scrofa OX=9823 GN=NUDC PE=1 SV=1	NUDC	1.0391e+08	1.48548e+08	1.28321e+08	2.29025e+08	2.19348e+08	1.88911e+08	0.597502	0.00851626	-0.742984	DOWN
A0A5G2R3T3	ADP ribosylation factor 4 OS=Sus scrofa OX=9823 GN=ARF4 PE=1 SV=1	ARF4	3.6582e+07	3.80832e+07	2.3696e+07	6.22718e+07	4.93894e+07	5.23106e+07	0.599867	0.0228556	-0.737285	DOWN
A0A287AR93	Protein kinase C and casein kinase substrate in neurons 3 OS=Sus scrofa OX=9823 GN=PACSIN3 PE=1 SV=1	PACSIN3	1.96078e+07	1.85709e+07	1.6244e+07	2.96781e+07	2.95502e+07	3.13838e+07	0.600612	0.0013044	-0.735495	DOWN
A0A5G2QTM2	Prostaglandin E synthase 3 OS=Sus scrofa OX=9823 GN=PTGES3 PE=1 SV=1	PTGES3	7.58795e+06	5.7114e+06	5.21475e+06	8.2991e+06	1.13063e+07	1.11936e+07	0.601126	0.032438	-0.73426	DOWN
P84024	Mothers against decapentaplegic homolog 3 OS=Sus scrofa OX=9823 GN=SMAD3 PE=2 SV=1	SMAD3	1.76012e+07	1.39098e+07	1.16311e+07	2.40834e+07	2.59808e+07	2.16751e+07	0.601374	0.0139764	-0.733666	DOWN
F2Z509	Serine/threonine-protein phosphatase 2A 55 kDa regulatory subunit B OS=Sus scrofa OX=9823 GN=PPP2R2A PE=3 SV=2	PPP2R2A	3.58048e+07	3.93047e+07	3.40385e+07	6.82091e+07	5.57916e+07	5.74903e+07	0.601396	0.0149252	-0.733613	DOWN
F1RK12	Integral membrane protein 2 OS=Sus scrofa OX=9823 GN=ITM2B PE=3 SV=3	ITM2B	1.05935e+07	8.70973e+06	1.22179e+07	2.0413e+07	1.60634e+07	1.59232e+07	0.601553	0.0221667	-0.733235	DOWN
E7EI20	Rho GDP dissociation inhibitor alpha OS=Sus scrofa OX=9823 GN=ARHGDIA PE=2 SV=1	ARHGDIA	1.48636e+08	1.44464e+08	1.54329e+08	2.35262e+08	2.57645e+08	2.50354e+08	0.601981	0.00134976	-0.73221	DOWN
A0A5G2QVN7	Peptidylprolyl isomerase OS=Sus scrofa OX=9823 GN=FKBP4 PE=1 SV=1	FKBP4	6.39798e+07	5.36355e+07	5.16436e+07	1.0297e+08	8.94212e+07	8.84204e+07	0.602749	0.00405385	-0.730371	DOWN
A0A287AEY7	V-set and immunoglobulin domain containing 4 OS=Sus scrofa OX=9823 GN=VSIG4 PE=4 SV=1	VSIG4	946239	968215	947522	1.3026e+06	1.77317e+06	1.67215e+06	0.602785	0.0477411	-0.730285	DOWN
I3LTY7	Engulfment and cell motility 2 OS=Sus scrofa OX=9823 GN=ELMO2 PE=4 SV=3	ELMO2	8.24088e+06	1.02629e+07	1.14292e+07	1.97789e+07	1.59878e+07	1.37507e+07	0.604494	0.0455827	-0.7262	DOWN
F1S710	Calcyclin-binding protein OS=Sus scrofa OX=9823 GN=CACYBP PE=1 SV=1	CACYBP	4.10474e+07	4.00072e+07	4.06033e+07	6.09262e+07	7.12227e+07	6.89517e+07	0.60496	0.0130063	-0.725088	DOWN
A0A480WPU1	2-phospho-D-glycerate hydro-lyase OS=Sus scrofa OX=9823 GN=ENO1 PE=1 SV=1	ENO1	7.44469e+08	7.60282e+08	7.03134e+08	1.36731e+09	1.20604e+09	1.07416e+09	0.605313	0.0259805	-0.724248	DOWN
A0A5G2QN04	1-phosphatidylinositol 4,5-bisphosphate phosphodiesterase OS=Sus scrofa OX=9823 GN=PLCB1 PE=1 SV=1	PLCB1	8.85571e+06	7.47833e+06	7.89512e+06	1.42754e+07	1.33011e+07	1.24433e+07	0.60543	0.00181444	-0.723968	DOWN
F1RUH0	HECT-type E3 ubiquitin transferase OS=Sus scrofa OX=9823 GN=HUWE1 PE=1 SV=2	HUWE1	5.62683e+07	5.2244e+07	5.58055e+07	9.72862e+07	8.54221e+07	8.83929e+07	0.606112	0.00515407	-0.722343	DOWN
A0A287AHL4	Tubulin beta chain OS=Sus scrofa OX=9823 GN=LOC100624785 PE=1 SV=1	LOC100624785	1.8167e+08	1.6052e+08	1.83239e+08	2.40006e+08	2.91757e+08	3.31505e+08	0.608652	0.042805	-0.716311	DOWN
A0A286ZY37	Glutamine amidotransferase OS=Sus scrofa OX=9823 GN=GMPS PE=1 SV=1	GMPS	1.71857e+08	1.78305e+08	1.63546e+08	2.69273e+08	3.14419e+08	2.53283e+08	0.613767	0.0228752	-0.704236	DOWN
A0A5G2QMI6	Septin 9 OS=Sus scrofa OX=9823 GN=SEPTIN9 PE=1 SV=1	SEPTIN9	6.92806e+07	5.68246e+07	7.32773e+07	9.95629e+07	1.20506e+08	1.04657e+08	0.614002	0.00750602	-0.703684	DOWN
Q2EN76	Nucleoside diphosphate kinase B OS=Sus scrofa OX=9823 GN=NME2 PE=2 SV=1	NME2	3.12871e+08	3.00567e+08	3.22423e+08	4.86376e+08	4.76574e+08	5.6091e+08	0.614139	0.0141002	-0.703364	DOWN
K7GR70	Tripartite motif containing 25 OS=Sus scrofa OX=9823 GN=TRIM25 PE=1 SV=2	TRIM25	2.70918e+06	2.20535e+06	1.45411e+06	3.90615e+06	3.40165e+06	3.05803e+06	0.614388	0.0460288	-0.702778	DOWN
A0A287AT18	Proteasome subunit alpha type OS=Sus scrofa OX=9823 GN=PSMA7 PE=1 SV=1	PSMA7	7.14761e+07	5.98604e+07	5.71779e+07	1.1252e+08	1.02943e+08	9.12797e+07	0.614569	0.00841596	-0.702353	DOWN
I3LUL2	Zinc finger protein 768 OS=Sus scrofa OX=9823 GN=ZNF768 PE=1 SV=1	ZNF768	4.18156e+07	5.24973e+07	3.75369e+07	7.68452e+07	6.99177e+07	6.77396e+07	0.614677	0.010183	-0.702099	DOWN
A0A5K1V5Y3	SHC-transforming protein 1 OS=Sus scrofa OX=9823 GN=SHC1 PE=4 SV=1	SHC1	7.48876e+07	8.62719e+07	8.55255e+07	1.15204e+08	1.29843e+08	1.55412e+08	0.616005	0.0387931	-0.698987	DOWN
I3LA44	Nuclear receptor binding protein 1 OS=Sus scrofa OX=9823 GN=NRBP1 PE=1 SV=2	NRBP1	2.60964e+06	2.74065e+06	2.07792e+06	4.06006e+06	3.83306e+06	4.1597e+06	0.616305	0.0073189	-0.698283	DOWN
K7GPL0	Stress-activated protein kinase JNK OS=Sus scrofa OX=9823 GN=MAPK9 PE=3 SV=1	MAPK9	7.57889e+07	8.63229e+07	8.51891e+07	1.14668e+08	1.30778e+08	1.55777e+08	0.616368	0.0418721	-0.698137	DOWN
A0A286ZUI9	Glycogenin 1 OS=Sus scrofa OX=9823 GN=GYG1 PE=1 SV=1	GYG1	1.23778e+07	1.61009e+07	1.17799e+07	2.18731e+07	1.77228e+07	2.56263e+07	0.617254	0.0464672	-0.696063	DOWN
A0A287B1T2	EH domain containing 3 OS=Sus scrofa OX=9823 GN=EHD3 PE=1 SV=1	EHD3	9.57102e+06	8.02814e+06	7.12847e+06	1.29979e+07	1.40775e+07	1.2944e+07	0.617892	0.00791143	-0.694572	DOWN
A0A480LEG9	Programmed cell death 10 OS=Sus scrofa OX=9823 GN=PDCD10 PE=1 SV=1	PDCD10	1.14006e+08	1.30474e+08	1.38891e+08	2.14176e+08	1.75807e+08	2.29203e+08	0.619154	0.0236387	-0.69163	DOWN
F1S564	RNA 3'-terminal phosphate cyclase OS=Sus scrofa OX=9823 GN=RTCA PE=1 SV=3	RTCA	1.81023e+07	1.96166e+07	1.69442e+07	3.21245e+07	2.40851e+07	3.20498e+07	0.619347	0.0432723	-0.69118	DOWN
A0A287ACW6	Ubiquitinyl hydrolase 1 OS=Sus scrofa OX=9823 GN=USP9X PE=1 SV=2	USP9X	4.08589e+07	3.75195e+07	4.42061e+07	6.01266e+07	6.65585e+07	7.11531e+07	0.61962	0.00502391	-0.690545	DOWN
F1SNK3	S-methyl-5'-thioadenosine phosphorylase OS=Sus scrofa OX=9823 GN=MTAP PE=1 SV=4	MTAP	2.41555e+07	2.39586e+07	2.03927e+07	3.71223e+07	3.69206e+07	3.62407e+07	0.621188	0.00573549	-0.686898	DOWN
A0A287AIF6	Death inducer-obliterator 1 OS=Sus scrofa OX=9823 GN=DIDO1 PE=4 SV=1	DIDO1	1.49457e+07	1.47758e+07	1.74079e+07	2.4039e+07	2.85765e+07	2.32463e+07	0.621252	0.0145307	-0.686749	DOWN
A0A5G2QU93	Cytochrome c oxidase assembly factor 1 homolog OS=Sus scrofa OX=9823 GN=COA1 PE=4 SV=1	COA1	3.15441e+06	5.11221e+06	4.08742e+06	6.39716e+06	6.8606e+06	6.627e+06	0.621282	0.040934	-0.686679	DOWN
P54612	Serine/threonine-protein phosphatase 2A 65 kDa regulatory subunit A alpha isoform OS=Sus scrofa OX=9823 GN=PPP2R1A PE=2 SV=2	PPP2R1A	9.30954e+07	8.45765e+07	8.14236e+07	1.27366e+08	1.38807e+08	1.50758e+08	0.621435	0.0062112	-0.686326	DOWN
A0A5G2QN94	Ribose-phosphate diphosphokinase OS=Sus scrofa OX=9823 GN=PRPS2 PE=1 SV=1	PRPS2	3.40262e+07	4.35986e+07	2.95985e+07	6.35917e+07	5.57945e+07	5.28808e+07	0.622425	0.0161667	-0.684028	DOWN
A0A2C9F3H8	BCL2-associated athanogene 6 OS=Sus scrofa OX=9823 GN=BAG6 PE=4 SV=2	BAG6	1.90308e+07	1.18074e+07	2.14202e+07	2.58169e+07	2.65101e+07	3.1617e+07	0.622539	0.0458699	-0.683763	DOWN
A0A287B1F6	Myosin phosphatase Rho interacting protein OS=Sus scrofa OX=9823 GN=MPRIP PE=4 SV=1	MPRIP	1.0904e+08	1.32784e+08	1.45249e+08	2.12958e+08	1.79964e+08	2.28392e+08	0.622991	0.0140822	-0.682717	DOWN
A0A5G2QS67	Coatomer subunit delta OS=Sus scrofa OX=9823 GN=ARCN1 PE=1 SV=1	ARCN1	1.0231e+08	1.13774e+08	8.59246e+07	1.54507e+08	1.72911e+08	1.56014e+08	0.624718	0.00500818	-0.678723	DOWN
F1S2R7	Eukaryotic translation initiation factor 2B subunit beta OS=Sus scrofa OX=9823 GN=EIF2B2 PE=1 SV=2	EIF2B2	1.44673e+07	1.28526e+07	1.20333e+07	2.11464e+07	2.26628e+07	1.9084e+07	0.625714	0.00498069	-0.676424	DOWN
A0A5S6HMA2	Nicotinamide phosphoribosyltransferase OS=Sus scrofa OX=9823 GN=NAMPT PE=1 SV=1	NAMPT	1.19071e+07	1.06368e+07	1.44672e+07	1.89333e+07	1.86858e+07	2.15154e+07	0.625881	0.00785884	-0.676039	DOWN
A0A287AJ57	EPS8 like 2 OS=Sus scrofa OX=9823 GN=EPS8L2 PE=1 SV=1	EPS8L2	8.0112e+07	9.85744e+07	9.01028e+07	1.3992e+08	1.41969e+08	1.46833e+08	0.626955	0.00470471	-0.673566	DOWN
F1S413	Mini-chromosome maintenance complex-binding protein OS=Sus scrofa OX=9823 GN=MCMBP PE=3 SV=1	MCMBP	3.56191e+07	3.103e+07	3.7663e+07	5.28808e+07	5.65548e+07	5.65442e+07	0.628463	0.00191575	-0.6701	DOWN
K7GKC7	N-terminal amino-acid N(alpha)-acetyltransferase NatA OS=Sus scrofa OX=9823 GN=NAA10 PE=1 SV=2	NAA10	2.40401e+07	2.51867e+07	1.92239e+07	2.97593e+07	3.95424e+07	3.96117e+07	0.628487	0.0342213	-0.670045	DOWN
F6Q936	CCT-beta OS=Sus scrofa OX=9823 GN=CCT2 PE=1 SV=1	CCT2	2.9855e+08	2.84362e+08	2.95882e+08	4.54576e+08	4.68308e+08	4.70674e+08	0.630611	1.58283e-05	-0.665177	DOWN
F1SNE9	Coatomer subunit gamma OS=Sus scrofa OX=9823 GN=COPG2 PE=1 SV=2	COPG2	6.63151e+07	7.1496e+07	4.83963e+07	9.4782e+07	1.03253e+08	9.69615e+07	0.631219	0.0245334	-0.663788	DOWN
A0A287A8L0	COMM domain-containing protein 5 OS=Sus scrofa OX=9823 GN=COMMD5 PE=1 SV=2	COMMD5	3.88672e+06	5.19685e+06	4.13989e+06	6.86975e+06	7.14791e+06	6.92456e+06	0.631426	0.0197504	-0.663314	DOWN
F1REW9	Density-regulated protein OS=Sus scrofa OX=9823 GN=DENR PE=1 SV=3	DENR	1.36658e+07	1.32064e+07	1.78828e+07	2.55467e+07	2.05894e+07	2.452e+07	0.63342	0.0152115	-0.658765	DOWN
I3L8T3	tRNA (guanine(37)-N1)-methyltransferase OS=Sus scrofa OX=9823 GN=TRMT5 PE=1 SV=2	TRMT5	5.95806e+06	6.30071e+06	7.67492e+06	1.00027e+07	1.01882e+07	1.12505e+07	0.633997	0.00538891	-0.657453	DOWN
A0A5G2QXI3	Caspase 6 OS=Sus scrofa OX=9823 GN=CASP6 PE=1 SV=1	CASP6	567777	687928	819090	1.00008e+06	1.08547e+06	1.16939e+06	0.637429	0.0146383	-0.649663	DOWN
A0A287AAK0	LPS responsive beige-like anchor protein OS=Sus scrofa OX=9823 GN=LRBA PE=1 SV=1	LRBA	2.02037e+07	2.1329e+07	1.92534e+07	2.90892e+07	2.99334e+07	3.62954e+07	0.637719	0.0301278	-0.649006	DOWN
A0A5G2R688	Thioredoxin-disulfide reductase OS=Sus scrofa OX=9823 GN=TXNRD1 PE=1 SV=1	TXNRD1	2.89889e+07	2.99807e+07	2.85091e+07	4.10167e+07	4.8288e+07	4.75705e+07	0.639114	0.0165181	-0.645856	DOWN
A0A5G2R2Q4	Multifunctional protein ADE2 OS=Sus scrofa OX=9823 GN=PAICS PE=1 SV=1	PAICS	4.64978e+07	5.73382e+07	4.30179e+07	8.63184e+07	6.55042e+07	7.63543e+07	0.643597	0.0254545	-0.635771	DOWN
A0A5G2QKC9	Inorganic diphosphatase OS=Sus scrofa OX=9823 GN=PPA1 PE=1 SV=1	PPA1	1.46559e+07	1.97455e+07	1.55815e+07	2.20891e+07	2.8463e+07	2.70237e+07	0.644312	0.0223997	-0.634168	DOWN
F1SPM6	Glutamine--fructose-6-phosphate transaminase (isomerizing) OS=Sus scrofa OX=9823 GN=GFPT1 PE=1 SV=3	GFPT1	6.7316e+07	5.87883e+07	6.41416e+07	1.14995e+08	8.87319e+07	9.14487e+07	0.644519	0.0429398	-0.633705	DOWN
A0A287BAK1	Talin 1 OS=Sus scrofa OX=9823 GN=TLN1 PE=1 SV=2	TLN1	4.57601e+08	4.57865e+08	4.35404e+08	7.29879e+08	6.21825e+08	7.43522e+08	0.644737	0.0200947	-0.633216	DOWN
A0A287AS29	Nucleoside diphosphate kinase OS=Sus scrofa OX=9823 GN=NME1 PE=1 SV=1	NME1	6.716e+07	6.38143e+07	6.27139e+07	8.96224e+07	1.0251e+08	1.08148e+08	0.645024	0.0183276	-0.632574	DOWN
A0A286ZYH6	dTMP kinase OS=Sus scrofa OX=9823 GN=DTYMK PE=3 SV=2	DTYMK	3.8111e+06	4.08672e+06	2.78712e+06	6.19935e+06	4.93178e+06	5.40727e+06	0.646068	0.0228357	-0.630241	DOWN
F1RVB0	Intraflagellar transport 88 OS=Sus scrofa OX=9823 GN=IFT88 PE=4 SV=3	IFT88	1.50495e+07	1.74593e+07	1.5277e+07	2.63242e+07	2.17813e+07	2.58356e+07	0.646268	0.0122586	-0.629796	DOWN
F1S4U9	EMAP like 4 OS=Sus scrofa OX=9823 GN=EML4 PE=1 SV=4	EML4	3.59221e+07	3.3017e+07	4.7918e+07	5.62844e+07	5.6306e+07	6.80984e+07	0.646732	0.0250372	-0.628761	DOWN
A0A287B283	LanC like 1 OS=Sus scrofa OX=9823 GN=LANCL1 PE=1 SV=2	LANCL1	3.89413e+07	3.22049e+07	3.0508e+07	6.11218e+07	4.99927e+07	4.59284e+07	0.647301	0.0352861	-0.62749	DOWN
A0A287A722	3'(2'), 5'-bisphosphate nucleotidase 1 OS=Sus scrofa OX=9823 GN=BPNT1 PE=1 SV=1	BPNT1	1.09302e+07	9.38188e+06	1.14985e+07	1.74601e+07	1.44362e+07	1.72411e+07	0.647381	0.0112469	-0.627313	DOWN
A0A5G2RIL9	Proteasome activator complex subunit 3 OS=Sus scrofa OX=9823 GN=PSME3 PE=1 SV=1	PSME3	1.591e+07	2.16861e+07	1.71363e+07	2.94902e+07	2.46358e+07	3.00258e+07	0.650401	0.01622	-0.620599	DOWN
A0A5G2R6N4	RanGAP1_C domain-containing protein OS=Sus scrofa OX=9823 GN=RANGAP1 PE=1 SV=1	RANGAP1	1.65011e+07	1.22099e+07	1.45527e+07	1.9403e+07	2.37937e+07	2.31173e+07	0.652404	0.0143447	-0.616162	DOWN
A0A5G2QCY4	Mitogen-activated protein kinase OS=Sus scrofa OX=9823 GN=MAPK3 PE=1 SV=1	MAPK3	5.87241e+06	8.54142e+06	5.72018e+06	1.05172e+07	8.78203e+06	1.15213e+07	0.653266	0.0438242	-0.614257	DOWN
I3L945	Ubiquitin carboxyl-terminal hydrolase OS=Sus scrofa OX=9823 GN=USP14 PE=1 SV=3	USP14	4.76758e+07	3.5993e+07	4.39875e+07	5.75397e+07	6.83911e+07	6.93972e+07	0.653549	0.0119446	-0.613633	DOWN
A0A287BDM6	HATPase_c domain-containing protein OS=Sus scrofa OX=9823 GN=HSP90AB1 PE=1 SV=1	HSP90AB1	8.19898e+08	8.31381e+08	7.95805e+08	1.20516e+09	1.28098e+09	1.25339e+09	0.654383	0.000537789	-0.611793	DOWN
F1SDB8	Chromodomain helicase DNA binding protein 1 like OS=Sus scrofa OX=9823 GN=CHD1L PE=4 SV=4	CHD1L	2.3134e+07	2.05829e+07	1.99498e+07	3.5386e+07	2.72882e+07	3.43425e+07	0.656244	0.0353578	-0.607696	DOWN
A0A287B2T9	Cold shock domain containing E1 OS=Sus scrofa OX=9823 GN=CSDE1 PE=1 SV=1	CSDE1	1.62379e+08	1.8048e+08	1.40218e+08	2.41518e+08	2.57665e+08	2.36898e+08	0.656281	0.00724329	-0.607614	DOWN
A0A5G2QGH2	3-keto-steroid reductase OS=Sus scrofa OX=9823 GN=HSD17B7 PE=3 SV=1	HSD17B7	1.04952e+06	802142	698551	1.26058e+06	1.39748e+06	1.22343e+06	0.657019	0.0325995	-0.605992	DOWN
A0A5K1VDW0	Actin-related protein 2/3 complex subunit 5 OS=Sus scrofa OX=9823 GN=ARPC5L PE=1 SV=1	ARPC5L	3.8464e+06	4.84432e+06	3.72011e+06	6.55957e+06	6.22865e+06	6.085e+06	0.657589	0.0159171	-0.604742	DOWN
A0A287ARX4	Receptor expression-enhancing protein OS=Sus scrofa OX=9823 GN=REEP3 PE=3 SV=2	REEP3	2.25195e+08	2.77225e+08	2.45227e+08	3.92625e+08	4.20008e+08	3.24268e+08	0.657618	0.0267615	-0.604677	DOWN
A0A287AG95	Uncharacterized protein OS=Sus scrofa OX=9823 GN=MTMR14 PE=4 SV=1	MTMR14	518480	572617	454716	765498	805898	778777	0.657745	0.00939138	-0.6044	DOWN
A0A287AB66	COP9 signalosome complex subunit 6 OS=Sus scrofa OX=9823 GN=COPS6 PE=1 SV=2	COPS6	2.21857e+07	2.07743e+07	1.87948e+07	3.00328e+07	3.46052e+07	2.90151e+07	0.659398	0.0108531	-0.600778	DOWN
F1SV46	MAP7 domain containing 1 OS=Sus scrofa OX=9823 GN=MAP7D1 PE=1 SV=4	MAP7D1	3.23375e+07	3.5527e+07	2.91834e+07	4.48303e+07	5.16947e+07	5.05164e+07	0.660004	0.00427592	-0.599453	DOWN
A0A5G2R9L2	Importin subunit alpha OS=Sus scrofa OX=9823 GN=KPNA4 PE=1 SV=1	KPNA4	9.03025e+06	1.10831e+07	9.13042e+06	1.27589e+07	1.72182e+07	1.43235e+07	0.660121	0.0422566	-0.599197	DOWN
I3LCW1	Fatty acid synthase OS=Sus scrofa OX=9823 GN=FASN PE=1 SV=2	FASN	1.1332e+08	1.30656e+08	8.95236e+07	1.97611e+08	1.55744e+08	1.51164e+08	0.661024	0.0421482	-0.597225	DOWN
A0A5G2R833	Cleavage and polyadenylation-specific factor 3-like protein OS=Sus scrofa OX=9823 GN=INTS11 PE=1 SV=1	INTS11	2.32671e+08	2.97843e+08	2.55873e+08	4.07894e+08	4.44193e+08	3.37097e+08	0.661283	0.0303018	-0.59666	DOWN
O02772	Fatty acid-binding protein, heart OS=Sus scrofa OX=9823 GN=FABP3 PE=2 SV=3	FABP3	1.01492e+08	9.16803e+07	8.86078e+07	1.29999e+08	1.49457e+08	1.46148e+08	0.662073	0.00442848	-0.594939	DOWN
I3LPT1	Transketolase OS=Sus scrofa OX=9823 GN=TKT PE=1 SV=1	TKT	6.01843e+08	6.84435e+08	6.00252e+08	1.07882e+09	8.74753e+08	8.94429e+08	0.662404	0.0249362	-0.594216	DOWN
A0A286ZZW7	Y-box binding protein 3 OS=Sus scrofa OX=9823 GN=YBX3 PE=1 SV=1	YBX3	3.43853e+07	3.71711e+07	2.77249e+07	5.83854e+07	4.94757e+07	4.19542e+07	0.662691	0.0498849	-0.593591	DOWN
P00336	L-lactate dehydrogenase B chain OS=Sus scrofa OX=9823 GN=LDHB PE=1 SV=3	LDHB	3.65421e+08	3.27818e+08	3.33595e+08	5.44486e+08	4.85262e+08	5.19339e+08	0.662864	0.00188505	-0.593216	DOWN
F1RPH0	Phosphoglycerate kinase OS=Sus scrofa OX=9823 GN=PGK1 PE=1 SV=3	PGK1	4.21754e+08	4.69249e+08	4.07085e+08	7.47635e+08	6.10921e+08	5.97611e+08	0.663587	0.0314409	-0.591641	DOWN
F1S6K5	Adenine phosphoribosyltransferase OS=Sus scrofa OX=9823 GN=APRT PE=1 SV=2	APRT	1.61741e+06	2.12848e+06	1.73083e+06	2.52534e+06	3.21161e+06	2.51606e+06	0.663604	0.035419	-0.591606	DOWN
I3LH24	VPS35 endosomal protein-sorting factor-like OS=Sus scrofa OX=9823 GN=VPS35L PE=1 SV=2	VPS35L	7.68253e+06	8.12467e+06	7.28513e+06	1.17171e+07	1.31463e+07	9.9208e+06	0.663873	0.0452344	-0.59102	DOWN
I3LQA8	Microtubule-associated protein RP/EB family member 3 OS=Sus scrofa OX=9823 GN=MAPRE3 PE=1 SV=2	MAPRE3	6.90631e+06	7.27972e+06	7.52789e+06	1.00301e+07	1.08612e+07	1.17698e+07	0.664826	0.0110817	-0.588951	DOWN
A0A480PYY8	Phosphoribosyl pyrophosphate synthase-associated protein 2 isoform 1 OS=Sus scrofa OX=9823 GN=PRPSAP2 PE=1 SV=1	PRPSAP2	1.29549e+08	1.36755e+08	1.16403e+08	2.22601e+08	1.83536e+08	1.68544e+08	0.665948	0.0446038	-0.586519	DOWN
F1S982	Coatomer subunit beta OS=Sus scrofa OX=9823 GN=COPB1 PE=1 SV=3	COPB1	1.2389e+08	1.49254e+08	1.23298e+08	1.93814e+08	2.11379e+08	1.88507e+08	0.667748	0.00450978	-0.582623	DOWN
F1S586	Queuine tRNA-ribosyltransferase catalytic subunit 1 OS=Sus scrofa OX=9823 GN=QTRT1 PE=3 SV=1	QTRT1	4.24402e+06	4.38012e+06	3.38783e+06	5.72538e+06	6.95216e+06	5.2901e+06	0.668534	0.0362906	-0.580928	DOWN
A0A287B7L9	Multifunctional fusion protein OS=Sus scrofa OX=9823 GN=PKM PE=1 SV=1	PKM	2.00331e+09	2.02433e+09	1.64719e+09	2.94666e+09	2.66947e+09	2.87006e+09	0.668713	0.0048576	-0.58054	DOWN
F1RQR4	EH domain containing 1 OS=Sus scrofa OX=9823 GN=EHD1 PE=1 SV=3	EHD1	4.27445e+07	4.86657e+07	3.97707e+07	6.3329e+07	6.51293e+07	6.7403e+07	0.669764	0.00630718	-0.578275	DOWN
F1RV34	Chromosome 12 C17orf80 homolog OS=Sus scrofa OX=9823 GN=C12H17orf80 PE=4 SV=3	C12H17orf80	2.16221e+07	1.6201e+07	2.1198e+07	1.61814e+07	1.10733e+07	1.20893e+07	1.50013	0.0492052	0.58509	UP
A0A5G2QPG5	ZnF_CDGSH domain-containing protein OS=Sus scrofa OX=9823 GN=CISD1 PE=4 SV=1	CISD1	1.13922e+08	1.05053e+08	1.17394e+08	7.71835e+07	7.28463e+07	7.41058e+07	1.50074	0.00501398	0.585674	UP
F1S8W1	Cytochrome c oxidase assembly homolog COX15 OS=Sus scrofa OX=9823 GN=COX15 PE=1 SV=4	COX15	5.17015e+07	5.72109e+07	5.00466e+07	3.82559e+07	3.63265e+07	3.13336e+07	1.5008	0.0041288	0.585735	UP
A0A287BPJ7	Trifunctional enzyme subunit beta, mitochondrial isoform X1 OS=Sus scrofa OX=9823 GN=HADHB PE=1 SV=1	HADHB	5.0023e+08	5.2223e+08	4.98532e+08	3.9864e+08	2.98087e+08	3.15906e+08	1.50202	0.0261937	0.586902	UP
A0A5G2RFY2	ATP binding cassette subfamily D member 3 OS=Sus scrofa OX=9823 GN=ABCD3 PE=1 SV=1	ABCD3	1.00666e+08	1.15257e+08	9.69965e+07	8.06154e+07	7.52442e+07	5.24647e+07	1.50208	0.0349091	0.586964	UP
A0A286ZJW9	Derlin OS=Sus scrofa OX=9823 GN=DERL2 PE=3 SV=1	DERL2	1.0647e+07	1.11011e+07	8.18889e+06	5.67126e+06	7.05551e+06	7.19552e+06	1.50269	0.0460032	0.587544	UP
A5GFQ0	60S ribosomal protein L7-like 1 OS=Sus scrofa OX=9823 GN=RPL7L1 PE=3 SV=1	RPL7L1	2.136e+07	2.25776e+07	2.20528e+07	1.72739e+07	1.35526e+07	1.30295e+07	1.50471	0.0250038	0.589482	UP
A0A5G2QDI2	Pentatricopeptide repeat domain 3 OS=Sus scrofa OX=9823 GN=PTCD3 PE=1 SV=1	PTCD3	7.98821e+07	8.6989e+07	7.73623e+07	5.90583e+07	5.32649e+07	4.99781e+07	1.50481	0.00228374	0.589586	UP
A0A5G2RAC9	ATP synthase subunit b OS=Sus scrofa OX=9823 GN=ATP5PB PE=1 SV=1	ATP5PB	1.82e+08	1.56527e+08	1.65626e+08	1.15792e+08	1.11521e+08	1.07686e+08	1.50494	0.0112341	0.589703	UP
F1RN10	AU RNA binding methylglutaconyl-CoA hydratase OS=Sus scrofa OX=9823 GN=AUH PE=1 SV=3	AUH	2.89925e+07	3.29788e+07	2.67926e+07	2.40083e+07	2.03979e+07	1.4552e+07	1.50554	0.0475716	0.59028	UP
F1RWY7	Biphenyl hydrolase like OS=Sus scrofa OX=9823 GN=BPHL PE=1 SV=4	BPHL	1.31855e+08	1.19706e+08	1.15493e+08	7.80386e+07	8.33436e+07	8.21904e+07	1.50696	0.00850905	0.591639	UP
A0A287AG50	CKLF like MARVEL transmembrane domain containing 6 OS=Sus scrofa OX=9823 GN=CMTM6 PE=1 SV=2	CMTM6	9.28996e+06	8.17209e+06	6.95151e+06	5.85726e+06	4.35652e+06	5.98584e+06	1.50705	0.0356693	0.591724	UP
A0A286ZVT0	Endoplasmic reticulum junction formation protein lunapark OS=Sus scrofa OX=9823 GN=LNPK PE=1 SV=1	LNPK	2.46029e+07	1.99598e+07	2.01911e+07	1.46902e+07	1.5134e+07	1.3123e+07	1.50775	0.0274192	0.592398	UP
A0A5G2RFZ5	Adaptor related protein complex 1 subunit sigma 3 OS=Sus scrofa OX=9823 GN=AP1S3 PE=3 SV=1	AP1S3	1.41356e+06	1.15182e+06	1.4181e+06	990163	846358	802460	1.50948	0.0179485	0.59405	UP
A0A286ZYU8	10-formyltetrahydrofolate dehydrogenase OS=Sus scrofa OX=9823 GN=ALDH1L1 PE=1 SV=1	ALDH1L1	1.16912e+07	1.28154e+07	1.38151e+07	9.12539e+06	8.32983e+06	7.92858e+06	1.50969	0.00742009	0.594254	UP
A0A287A1R7	Dpy-19 like C-mannosyltransferase 3 OS=Sus scrofa OX=9823 GN=DPY19L3 PE=3 SV=2	DPY19L3	8.68569e+06	8.98259e+06	8.09724e+06	6.06477e+06	5.89442e+06	5.0579e+06	1.5141	0.00222852	0.598457	UP
A0A287BDA0	Mitochondrial import inner membrane translocase subunit Tim21 OS=Sus scrofa OX=9823 GN=TIMM21 PE=1 SV=1	TIMM21	1.17023e+07	1.15701e+07	1.49913e+07	8.27678e+06	9.18951e+06	7.80518e+06	1.51411	0.0475671	0.59847	UP
Q8WNV7	Dehydrogenase/reductase SDR family member 4 OS=Sus scrofa OX=9823 GN=DHRS4 PE=1 SV=2	DHRS4	5.66471e+07	6.65574e+07	5.37337e+07	3.90857e+07	3.63243e+07	4.14128e+07	1.51459	0.0241026	0.598924	UP
A0A5G2QK91	ATP synthase subunit OS=Sus scrofa OX=9823 GN=ATP5MG PE=1 SV=1	ATP5MG	3.13334e+07	3.29387e+07	3.16763e+07	2.1907e+07	2.16468e+07	1.97767e+07	1.51504	0.000333261	0.599359	UP
K7GNT8	1-acyl-sn-glycerol-3-phosphate acyltransferase OS=Sus scrofa OX=9823 GN=AGPAT1 PE=1 SV=2	AGPAT1	6.30416e+06	6.54879e+06	5.06007e+06	3.42187e+06	4.08838e+06	4.29866e+06	1.51691	0.0281787	0.601132	UP
A0A286ZU34	Terpene cyclase/mutase family member OS=Sus scrofa OX=9823 GN=LSS PE=1 SV=2	LSS	1.27267e+08	1.46886e+08	1.20062e+08	8.99736e+07	8.85492e+07	8.11286e+07	1.51825	0.0212726	0.602406	UP
A0A287AVF2	Tenascin OS=Sus scrofa OX=9823 GN=TNC PE=1 SV=1	TNC	1.7254e+08	1.58134e+08	1.46875e+08	8.77845e+07	1.19321e+08	1.07423e+08	1.5183	0.0111267	0.602457	UP
F1SH10	Neutral cholesterol ester hydrolase 1 OS=Sus scrofa OX=9823 GN=NCEH1 PE=1 SV=3	NCEH1	2.34267e+07	2.05534e+07	1.88904e+07	1.54381e+07	1.30196e+07	1.29376e+07	1.51878	0.0153145	0.602917	UP
A0A287A365	G protein subunit beta 4 OS=Sus scrofa OX=9823 GN=GNB4 PE=1 SV=1	GNB4	1.38476e+07	1.27767e+07	1.65126e+07	9.79852e+06	1.15792e+07	7.00906e+06	1.51961	0.0487305	0.603698	UP
A0A286ZKQ1	Beta-hexosaminidase OS=Sus scrofa OX=9823 GN=HEXB PE=1 SV=2	HEXB	1.42609e+08	1.49054e+08	1.26716e+08	1.01401e+08	8.95826e+07	8.43178e+07	1.51971	0.00569025	0.603798	UP
B2LYG4	Acyl-coenzyme A diphosphatase FITM2 OS=Sus scrofa OX=9823 GN=FITM2 PE=2 SV=1	FITM2	882470	751515	774817	515270	621791	447748	1.51993	0.0146978	0.604006	UP
F1S455	Transmembrane protein 231 OS=Sus scrofa OX=9823 GN=TMEM231 PE=3 SV=3	TMEM231	1.93021e+07	1.83397e+07	1.486e+07	1.32986e+07	1.15541e+07	9.67456e+06	1.52059	0.0272304	0.604631	UP
A0A287ASR0	Solute carrier family 25 member 10 OS=Sus scrofa OX=9823 GN=SLC25A10 PE=3 SV=2	SLC25A10	1.69602e+08	1.57678e+08	1.72586e+08	1.27356e+08	9.55622e+07	1.05352e+08	1.52273	0.0131998	0.606658	UP
A0A287AS33	Centromere protein M OS=Sus scrofa OX=9823 GN=CENPM PE=4 SV=2	CENPM	6.09388e+06	5.45588e+06	6.04774e+06	4.23762e+06	3.0323e+06	4.28396e+06	1.52308	0.0226656	0.606993	UP
A0A287B1G7	Solute carrier family 25 member 17 OS=Sus scrofa OX=9823 GN=SLC25A17 PE=3 SV=1	SLC25A17	2.08326e+07	2.02095e+07	2.23297e+07	1.69976e+07	1.12922e+07	1.32104e+07	1.52702	0.0360982	0.61072	UP
A0A287BQE3	Signal peptidase complex subunit 3 OS=Sus scrofa OX=9823 GN=SPCS3 PE=1 SV=2	SPCS3	6.80347e+07	5.8263e+07	5.85665e+07	4.79861e+07	3.4448e+07	3.85245e+07	1.52833	0.0157341	0.611953	UP
F1RT47	Reticulon 4 interacting protein 1 OS=Sus scrofa OX=9823 GN=RTN4IP1 PE=1 SV=3	RTN4IP1	2.87834e+07	3.27933e+07	3.60434e+07	2.31287e+07	2.14103e+07	1.93021e+07	1.52911	0.0173493	0.612695	UP
F1RYY8	Mitochondrial glutamate carrier 1 isoform X1 OS=Sus scrofa OX=9823 GN=SLC25A22 PE=1 SV=1	SLC25A22	6.31003e+07	6.93654e+07	7.32384e+07	5.05711e+07	4.12404e+07	4.26908e+07	1.52937	0.004584	0.61294	UP
F1RU27	Chromosome 2 C11orf68 homolog OS=Sus scrofa OX=9823 GN=C2H11orf68 PE=1 SV=2	C2H11orf68	8.85075e+06	1.02008e+07	1.01775e+07	7.03445e+06	5.33555e+06	6.73806e+06	1.52967	0.00855967	0.613218	UP
A0A5G2QLL0	AIRS domain-containing protein OS=Sus scrofa OX=9823 GN=SEPHS1 PE=1 SV=1	SEPHS1	3.43974e+07	4.18416e+07	4.30449e+07	2.46896e+07	2.39244e+07	2.92378e+07	1.53219	0.0181544	0.615596	UP
A0A287BLY5	Uncharacterized protein OS=Sus scrofa OX=9823 GN=HGSNAT PE=4 SV=1	HGSNAT	1.28898e+07	1.45216e+07	1.18751e+07	8.31117e+06	8.56133e+06	8.75739e+06	1.53284	0.024855	0.616207	UP
A0A5G2RDS9	Integrin subunit alpha 10 OS=Sus scrofa OX=9823 GN=ITGA10 PE=1 SV=1	ITGA10	2.6308e+07	2.98016e+07	2.22218e+07	1.94457e+07	1.33337e+07	1.83043e+07	1.53339	0.0356695	0.616727	UP
A1XQT2	Cytochrome c oxidase subunit 6C OS=Sus scrofa OX=9823 GN=COX6C PE=3 SV=1	COX6C	8.35078e+07	9.91737e+07	8.7417e+07	6.06847e+07	5.88702e+07	5.65017e+07	1.53416	0.0168718	0.617446	UP
A0A480QG80	Isoleucyl-tRNA synthetase OS=Sus scrofa OX=9823 GN=IARS2 PE=1 SV=1	IARS2	1.51563e+08	1.79338e+08	1.56909e+08	1.25069e+08	1.03565e+08	8.91362e+07	1.5351	0.0147923	0.618331	UP
Q2EN77	Microsomal glutathione S-transferase 3 OS=Sus scrofa OX=9823 GN=MGST3 PE=1 SV=1	MGST3	8.99589e+07	1.00148e+08	1.04869e+08	7.01835e+07	6.06412e+07	6.11358e+07	1.53665	0.00442497	0.619786	UP
I3LBV6	Nucleolar protein 9 OS=Sus scrofa OX=9823 GN=NOL9 PE=4 SV=1	NOL9	1.81922e+07	1.90513e+07	1.86871e+07	1.28866e+07	1.1667e+07	1.18391e+07	1.53686	0.000344521	0.619988	UP
F1RY61	Mitochondrial transcription termination factor 3 OS=Sus scrofa OX=9823 GN=MTERF3 PE=3 SV=3	MTERF3	7.36724e+06	8.7012e+06	9.31292e+06	5.3744e+06	5.10928e+06	6.01027e+06	1.53883	0.0210513	0.621832	UP
A0A287B0I6	Vitamin-K-epoxide reductase (warfarin-sensitive) OS=Sus scrofa OX=9823 GN=VKORC1 PE=1 SV=1	VKORC1	2.3106e+07	1.79054e+07	2.0192e+07	1.38247e+07	1.38475e+07	1.20593e+07	1.54043	0.0286113	0.623329	UP
A0A287BLJ2	Glutaryl-CoA dehydrogenase isoform a OS=Sus scrofa OX=9823 GN=GCDH PE=3 SV=1	GCDH	6.26922e+07	5.65398e+07	6.99191e+07	3.75359e+07	4.65854e+07	3.84486e+07	1.54321	0.0120341	0.625936	UP
I3LMG2	Interferon induced protein 44 like OS=Sus scrofa OX=9823 GN=IFI44L PE=1 SV=3	IFI44L	2.84331e+07	2.81203e+07	2.605e+07	2.02694e+07	1.70863e+07	1.60734e+07	1.54604	0.00546094	0.628575	UP
F1RZN4	TIR domain-containing protein OS=Sus scrofa OX=9823 GN=TLR3 PE=3 SV=4	TLR3	2.91111e+07	2.8627e+07	2.41286e+07	1.73759e+07	1.8655e+07	1.68572e+07	1.54792	0.0176761	0.630333	UP
A0A287ATZ8	Dehydrogenase/reductase 9 OS=Sus scrofa OX=9823 GN=DHRS9 PE=3 SV=1	DHRS9	1.25369e+08	1.31932e+08	1.20119e+08	8.05051e+07	8.06002e+07	8.23531e+07	1.55024	0.00473581	0.632493	UP
F6PWU7	Transporter 1, ATP binding cassette subfamily B member OS=Sus scrofa OX=9823 GN=TAP1 PE=1 SV=1	TAP1	3.84347e+07	3.72515e+07	3.05352e+07	2.62949e+07	2.23015e+07	1.98649e+07	1.55155	0.0174464	0.633713	UP
F1RR05	Dephospho-CoA kinase domain containing OS=Sus scrofa OX=9823 GN=DCAKD PE=1 SV=1	DCAKD	5.04869e+07	5.51639e+07	5.15803e+07	3.83066e+07	3.22247e+07	3.07174e+07	1.55292	0.00459803	0.634985	UP
I3LGD6	Signal sequence receptor subunit gamma OS=Sus scrofa OX=9823 GN=SSR3 PE=1 SV=1	SSR3	3.53446e+07	3.6355e+07	2.97756e+07	2.74974e+07	1.87155e+07	1.9125e+07	1.55309	0.0311773	0.635138	UP
A6M931	Eukaryotic initiation factor 4A-III OS=Sus scrofa OX=9823 GN=EIF4A3 PE=2 SV=1	EIF4A3	1.13075e+09	1.10355e+09	9.1571e+08	7.6846e+08	6.16764e+08	6.41995e+08	1.55386	0.0136034	0.635853	UP
F1RG67	CD2 cytoplasmic tail binding protein 2 OS=Sus scrofa OX=9823 GN=CD2BP2 PE=1 SV=4	CD2BP2	9.92744e+06	8.29498e+06	9.23112e+06	7.11457e+06	4.93599e+06	5.6111e+06	1.55441	0.0178577	0.636372	UP
A0A286ZXK8	Malonyl-CoA-acyl carrier protein transacylase OS=Sus scrofa OX=9823 GN=MCAT PE=1 SV=1	MCAT	3.63976e+07	4.65102e+07	3.55182e+07	2.89065e+07	2.24467e+07	2.47681e+07	1.55576	0.0375723	0.637615	UP
F1RHN4	Thioredoxin-disulfide reductase OS=Sus scrofa OX=9823 GN=TXNRD2 PE=1 SV=3	TXNRD2	4.21053e+07	5.11301e+07	4.70314e+07	2.82915e+07	2.30463e+07	3.85394e+07	1.56065	0.0452374	0.642146	UP
A0A5G2QJ40	PRA1 family protein OS=Sus scrofa OX=9823 GN=WDR45 PE=1 SV=1	WDR45	1.06203e+07	1.04383e+07	1.24208e+07	6.82027e+06	6.44713e+06	8.16114e+06	1.56237	0.00880611	0.643738	UP
C5HGF3	Calcium load-activated calcium channel OS=Sus scrofa OX=9823 GN=TMCO1 PE=2 SV=1	TMCO1	3.92059e+07	4.13017e+07	4.23974e+07	2.69538e+07	2.66987e+07	2.49418e+07	1.56379	0.000420893	0.645048	UP
A0A5G2QMX0	Histone H2A OS=Sus scrofa OX=9823 GN=H2AX PE=1 SV=1	H2AX	9.74495e+09	1.02312e+10	8.44838e+09	6.88047e+09	5.58844e+09	5.68687e+09	1.56559	0.00828603	0.646706	UP
F1RI89	39S ribosomal protein L16, mitochondrial OS=Sus scrofa OX=9823 GN=MRPL16 PE=1 SV=2	MRPL16	3.15615e+07	3.78904e+07	3.73022e+07	2.15532e+07	2.16679e+07	2.48154e+07	1.56907	0.0105932	0.649912	UP
F1STI9	Endonuclease domain containing 1 OS=Sus scrofa OX=9823 GN=ENDOD1 PE=1 SV=1	ENDOD1	5.49611e+07	5.86156e+07	4.46919e+07	4.3476e+07	2.83939e+07	2.87331e+07	1.5732	0.0430241	0.653702	UP
A0A287BHM9	FAD-binding PCMH-type domain-containing protein OS=Sus scrofa OX=9823 GN=DHCR24 PE=4 SV=1	DHCR24	6.58964e+07	6.61428e+07	6.36922e+07	3.67496e+07	4.46902e+07	4.27892e+07	1.57557	0.00572758	0.655873	UP
A0A286ZMY2	Glutaminyl-peptide cyclotransferase OS=Sus scrofa OX=9823 GN=QPCTL PE=3 SV=1	QPCTL	2.05915e+07	1.9282e+07	1.69131e+07	1.31255e+07	1.07819e+07	1.21336e+07	1.57561	0.00895701	0.65591	UP
A0A5G2R8Y7	Nuclear pore complex protein Nup85 OS=Sus scrofa OX=9823 GN=NUP85 PE=1 SV=1	NUP85	3.45139e+07	3.93093e+07	3.65256e+07	2.84102e+07	1.91556e+07	2.23545e+07	1.57821	0.0217724	0.65829	UP
F1SU03	Heparan sulfate proteoglycan 2 OS=Sus scrofa OX=9823 GN=HSPG2 PE=1 SV=4	HSPG2	7.71783e+08	6.52584e+08	7.38189e+08	3.83919e+08	4.90249e+08	4.94423e+08	1.58013	0.00641647	0.660046	UP
A0A5S6G3W0	ATP synthase membrane subunit f OS=Sus scrofa OX=9823 GN=ATP5MF PE=3 SV=1	ATP5MF	7.44602e+07	8.62216e+07	6.29187e+07	4.99422e+07	4.70041e+07	4.44356e+07	1.58154	0.0487347	0.661326	UP
F1S3J0	Uncharacterized protein OS=Sus scrofa OX=9823 GN=ACOT6 PE=3 SV=2	ACOT6	2.79027e+06	3.67484e+06	2.89025e+06	2.13919e+06	1.79234e+06	1.95783e+06	1.58852	0.0414046	0.667682	UP
F1SNB7	NAD kinase 2, mitochondrial OS=Sus scrofa OX=9823 GN=NADK2 PE=1 SV=2	NADK2	8.34662e+07	8.61372e+07	6.94122e+07	5.67763e+07	4.51525e+07	4.79755e+07	1.59446	0.0123439	0.673063	UP
I3LDC1	Succinate dehydrogenase [ubiquinone] iron-sulfur subunit, mitochondrial OS=Sus scrofa OX=9823 GN=SDHB PE=1 SV=1	SDHB	4.58456e+07	5.19643e+07	4.01276e+07	2.93005e+07	2.84048e+07	2.87097e+07	1.59622	0.0367079	0.674661	UP
A0A5G2R8S6	Butyryl-CoA dehydrogenase OS=Sus scrofa OX=9823 GN=IVD PE=1 SV=1	IVD	3.84451e+07	4.12161e+07	3.74551e+07	2.29633e+07	2.48498e+07	2.5454e+07	1.59848	0.000841544	0.676704	UP
A0A5G2R482	Lysyl oxidase homolog OS=Sus scrofa OX=9823 GN=LOXL2 PE=3 SV=1	LOXL2	1.00919e+08	1.02754e+08	9.56156e+07	5.39331e+07	6.87542e+07	6.44289e+07	1.59948	0.00525944	0.677603	UP
I3LA89	Acyl-CoA thioesterase 8 OS=Sus scrofa OX=9823 GN=ACOT8 PE=1 SV=2	ACOT8	2.84966e+07	2.70872e+07	2.4506e+07	1.57897e+07	1.72186e+07	1.70606e+07	1.59959	0.00686973	0.677701	UP
A0A287AN24	Nexilin F-actin binding protein OS=Sus scrofa OX=9823 GN=NEXN PE=1 SV=2	NEXN	1.46897e+08	1.69014e+08	1.63273e+08	1.18662e+08	8.13509e+07	9.92765e+07	1.60107	0.0140691	0.679036	UP
A5GZW8	Succinate dehydrogenase [ubiquinone] cytochrome b small subunit, mitochondrial OS=Sus scrofa OX=9823 GN=SDHD PE=1 SV=2	SDHD	3.62909e+07	3.37846e+07	3.0165e+07	2.22838e+07	2.21959e+07	1.78287e+07	1.60878	0.00596708	0.685965	UP
A0A287B644	Polymeric immunoglobulin receptor OS=Sus scrofa OX=9823 GN=PIGR PE=1 SV=1	PIGR	4.43345e+07	4.90436e+07	4.50768e+07	3.08424e+07	2.88133e+07	2.63382e+07	1.61006	0.000922635	0.68711	UP
A0A480KM09	Complex I-B17 OS=Sus scrofa OX=9823 GN=NDUFB6 PE=1 SV=1	NDUFB6	1.31978e+07	1.06535e+07	1.06953e+07	6.57141e+06	8.18045e+06	6.6917e+06	1.61104	0.0172719	0.687995	UP
A5PF10	Sialidase-1 OS=Sus scrofa OX=9823 GN=NEU1 PE=3 SV=1	NEU1	6.08593e+06	6.28175e+06	6.46516e+06	5.01888e+06	3.24339e+06	3.41565e+06	1.61269	0.0473309	0.689466	UP
F1SIZ8	RNA binding motif protein 15B OS=Sus scrofa OX=9823 GN=RBM15B PE=3 SV=3	RBM15B	1.29523e+07	1.43365e+07	1.03292e+07	8.4566e+06	5.85851e+06	9.00582e+06	1.61306	0.0370237	0.689798	UP
F1RZ09	DEF6 guanine nucleotide exchange factor OS=Sus scrofa OX=9823 GN=DEF6 PE=4 SV=2	DEF6	5.10499e+07	6.55739e+07	4.7453e+07	3.7908e+07	3.42469e+07	2.91008e+07	1.62042	0.0456976	0.696369	UP
F1RPY3	Reticulon OS=Sus scrofa OX=9823 GN=RTN3 PE=1 SV=3	RTN3	2.08633e+08	2.33855e+08	2.43097e+08	1.47786e+08	1.37293e+08	1.36563e+08	1.62599	0.00764261	0.701321	UP
A0A5G2QEH9	Thioredoxin domain-containing protein 14 OS=Sus scrofa OX=9823 GN=TMX2 PE=1 SV=1	TMX2	3.16122e+07	2.66798e+07	2.50167e+07	1.75838e+07	1.80489e+07	1.55986e+07	1.62613	0.0216592	0.70144	UP
O79881	NADH-ubiquinone oxidoreductase chain 4 OS=Sus scrofa OX=9823 GN=MT-ND4 PE=1 SV=2	MT-ND4	8.94621e+06	9.55049e+06	8.26225e+06	7.03485e+06	4.81422e+06	4.59015e+06	1.62775	0.0308959	0.702879	UP
A0A287BNC1	Extended synaptotagmin 2 OS=Sus scrofa OX=9823 GN=ESYT2 PE=1 SV=2	ESYT2	5.10845e+06	5.80558e+06	4.01777e+06	3.6665e+06	3.12523e+06	2.33534e+06	1.63599	0.0448472	0.710165	UP
A0A286ZYY0	Methionine--tRNA ligase, mitochondrial OS=Sus scrofa OX=9823 GN=MARS2 PE=3 SV=1	MARS2	5.21734e+07	4.0121e+07	4.54073e+07	2.84764e+07	2.09092e+07	3.47646e+07	1.63638	0.0291022	0.710507	UP
F1RL81	Branched-chain-amino-acid transaminase OS=Sus scrofa OX=9823 GN=BCAT2 PE=1 SV=3	BCAT2	1.14152e+08	1.28564e+08	9.92913e+07	9.19815e+07	5.25319e+07	6.43061e+07	1.63781	0.0419553	0.71177	UP
A0A287BBY7	Apoptosis inducing factor mitochondria associated 2 OS=Sus scrofa OX=9823 GN=AIFM2 PE=4 SV=2	AIFM2	1.06254e+07	8.47244e+06	1.01166e+07	7.44274e+06	4.86272e+06	5.52134e+06	1.63879	0.0209202	0.712633	UP
I3LD33	Zinc finger protein 800 OS=Sus scrofa OX=9823 GN=ZNF800 PE=4 SV=2	ZNF800	2.82224e+07	3.19828e+07	2.51796e+07	1.81037e+07	1.76524e+07	1.63212e+07	1.63958	0.0235583	0.713325	UP
A0A5G2QDV6	Aurora kinase OS=Sus scrofa OX=9823 GN=AURKB PE=3 SV=1	AURKB	9.86678e+06	9.50244e+06	8.72077e+06	4.5043e+06	5.94774e+06	6.65397e+06	1.64211	0.0138969	0.715552	UP
F1S937	Hexosyltransferase OS=Sus scrofa OX=9823 GN=B3GNT3 PE=3 SV=1	B3GNT3	5.20278e+07	5.37428e+07	4.66577e+07	3.24313e+07	2.79714e+07	3.23805e+07	1.64284	0.00246985	0.716195	UP
F1RNK3	Myeloid associated differentiation marker OS=Sus scrofa OX=9823 GN=MYADM PE=1 SV=1	MYADM	5.08692e+07	5.4937e+07	5.25591e+07	3.81924e+07	2.6762e+07	3.13413e+07	1.64457	0.0161482	0.717713	UP
F1SQK6	Mitochondrial translational initiation factor 2 OS=Sus scrofa OX=9823 GN=MTIF2 PE=1 SV=1	MTIF2	1.96624e+07	2.09379e+07	1.59093e+07	1.35553e+07	1.168e+07	9.12467e+06	1.64463	0.0213081	0.717766	UP
A0A287A4X9	Vitellogenin domain-containing protein OS=Sus scrofa OX=9823 GN=APOB PE=1 SV=1	APOB	2.11231e+07	2.36162e+07	1.93933e+07	1.33172e+07	1.3648e+07	1.2024e+07	1.64488	0.0115563	0.717983	UP
F1RN87	GIT ArfGAP 1 OS=Sus scrofa OX=9823 GN=GIT1 PE=4 SV=3	GIT1	6.06147e+07	5.81137e+07	5.05817e+07	3.47236e+07	3.14503e+07	3.61272e+07	1.65502	0.00821632	0.726846	UP
A0A5G2QDQ1	V-type proton ATPase subunit OS=Sus scrofa OX=9823 GN=ATP6V0D1 PE=1 SV=1	ATP6V0D1	5.51084e+07	5.60977e+07	5.84646e+07	2.5259e+07	4.1244e+07	3.59821e+07	1.65556	0.0365074	0.727322	UP
F1SDV2	CAP-ZIP_m domain-containing protein OS=Sus scrofa OX=9823 GN=LOC100522401 PE=1 SV=4	LOC100522401	1.82699e+07	2.02996e+07	2.00987e+07	1.2908e+07	1.12163e+07	1.1227e+07	1.65958	0.000890206	0.730818	UP
F2Z5F2	RAB10, member RAS oncogene family OS=Sus scrofa OX=9823 GN=RAB10 PE=1 SV=1	RAB10	4.01065e+07	5.20705e+07	4.42131e+07	3.08199e+07	2.99713e+07	2.11697e+07	1.66409	0.0183596	0.734731	UP
I3LG12	Nucleolar protein 11 OS=Sus scrofa OX=9823 GN=NOL11 PE=4 SV=3	NOL11	4.66565e+07	5.18687e+07	4.52484e+07	3.34397e+07	2.69655e+07	2.59695e+07	1.66453	0.00371395	0.735118	UP
A0A5G2QXK8	Acyl-coenzyme A diphosphatase NUDT19 OS=Sus scrofa OX=9823 GN=NUDT19 PE=1 SV=1	NUDT19	1.18637e+07	1.51175e+07	1.67205e+07	1.08448e+07	7.72616e+06	7.57319e+06	1.67157	0.0341145	0.741201	UP
A0A287ALE4	Transmembrane 9 superfamily member OS=Sus scrofa OX=9823 GN=IPO4 PE=1 SV=2	IPO4	4.97569e+07	4.20097e+07	4.57352e+07	2.43766e+07	2.61775e+07	3.16997e+07	1.67168	0.00422118	0.741298	UP
D0G7F0	Methylsterol monooxygenase 1 OS=Sus scrofa OX=9823 GN=MSMO1 PE=2 SV=1	MSMO1	5.81588e+06	5.38841e+06	5.83327e+06	4.07297e+06	2.96584e+06	3.13388e+06	1.67483	0.0119307	0.744019	UP
I3LFQ9	Uncharacterized protein OS=Sus scrofa OX=9823 GN=CHMP3 PE=1 SV=1	CHMP3	1.9115e+07	1.94691e+07	1.52832e+07	1.14883e+07	1.10913e+07	9.54415e+06	1.67687	0.0193466	0.745768	UP
A0A287AC51	Uncharacterized protein OS=Sus scrofa OX=9823 GN=HS2ST1 PE=3 SV=1	HS2ST1	1.50866e+07	1.76973e+07	1.78528e+07	1.23e+07	9.13994e+06	8.61202e+06	1.68497	0.0107022	0.752725	UP
F1S026	CLPTM1 like OS=Sus scrofa OX=9823 GN=CLPTM1L PE=1 SV=3	CLPTM1L	1.01695e+07	1.02879e+07	9.24131e+06	6.82596e+06	6.04088e+06	4.71572e+06	1.6891	0.00970794	0.756258	UP
B8XTR1	1-acyl-sn-glycerol-3-phosphate acyltransferase gamma isoform X1 OS=Sus scrofa OX=9823 GN=AGPAT3 PE=1 SV=1	AGPAT3	2.29536e+07	2.72118e+07	2.52023e+07	1.64021e+07	1.40696e+07	1.40686e+07	1.69213	0.00390472	0.758836	UP
I3LKI5	7-dehydrocholesterol reductase OS=Sus scrofa OX=9823 GN=DHCR7 PE=3 SV=2	DHCR7	2.90433e+07	2.83458e+07	3.27061e+07	2.19929e+07	1.63473e+07	1.47385e+07	1.69739	0.0137487	0.763319	UP
F1RRN0	Uncharacterized protein OS=Sus scrofa OX=9823 GN=PTK7 PE=1 SV=2	PTK7	1.9895e+07	1.82239e+07	1.99006e+07	1.17479e+07	8.96305e+06	1.34395e+07	1.69894	0.0146758	0.764637	UP
F1SAE6	Patatin like phospholipase domain containing 8 OS=Sus scrofa OX=9823 GN=PNPLA8 PE=4 SV=4	PNPLA8	1.59468e+07	1.38237e+07	1.59752e+07	9.19979e+06	7.62276e+06	1.00169e+07	1.70442	0.00325057	0.769281	UP
A0A287BSX1	Peptidylprolyl isomerase G OS=Sus scrofa OX=9823 GN=PPIG PE=1 SV=2	PPIG	2.53971e+07	2.14987e+07	1.86137e+07	1.10145e+07	1.62161e+07	1.11647e+07	1.70619	0.0263845	0.770774	UP
F1S8T1	Nucleolar and coiled-body phosphoprotein 1 OS=Sus scrofa OX=9823 GN=NOLC1 PE=1 SV=3	NOLC1	8.05962e+07	8.89742e+07	6.36063e+07	5.1966e+07	4.86863e+07	3.53947e+07	1.71394	0.0284577	0.777319	UP
A0A287AHC0	Phospholipid scramblase OS=Sus scrofa OX=9823 GN=PLSCR1 PE=1 SV=1	PLSCR1	3.29031e+07	3.94018e+07	3.23591e+07	2.64737e+07	1.86497e+07	1.59408e+07	1.714	0.0239545	0.777366	UP
I3LS94	Dimethylaniline monooxygenase [N-oxide-forming] OS=Sus scrofa OX=9823 GN=FMO3 PE=1 SV=1	FMO3	2.47194e+08	2.35764e+08	2.35853e+08	1.56156e+08	1.29522e+08	1.32196e+08	1.72016	0.002391	0.782545	UP
A0A287ANM5	SURP and G-patch domain containing 2 OS=Sus scrofa OX=9823 GN=SUGP2 PE=1 SV=2	SUGP2	9.49907e+06	1.07345e+07	1.02305e+07	7.00694e+06	5.3376e+06	5.33425e+06	1.7232	0.00507919	0.78509	UP
A0A287AV04	D-amino-acid oxidase OS=Sus scrofa OX=9823 GN=DAO PE=3 SV=1	DAO	1.3033e+08	1.27047e+08	1.15483e+08	8.02712e+07	6.85447e+07	6.74698e+07	1.72392	0.00105782	0.785692	UP
A0A2C9F3A3	ATP synthase peripheral stalk subunit OSCP OS=Sus scrofa OX=9823 GN=ATP5PO PE=3 SV=1	ATP5PO	1.85971e+08	1.58376e+08	1.55276e+08	1.12485e+08	8.7212e+07	8.94646e+07	1.72784	0.00573993	0.788966	UP
F1RS52	Methylmalonic aciduria type A protein, mitochondrial isoform X1 OS=Sus scrofa OX=9823 GN=MMAA PE=3 SV=1	MMAA	6.15822e+06	5.62495e+06	4.98338e+06	2.93291e+06	2.6691e+06	4.08138e+06	1.73148	0.0143999	0.792002	UP
I3LLF3	Phosphatidylinositol glycan anchor biosynthesis class S OS=Sus scrofa OX=9823 GN=PIGS PE=1 SV=3	PIGS	2.98583e+07	3.57252e+07	2.92442e+07	2.06023e+07	2.06429e+07	1.33964e+07	1.73545	0.0141318	0.795309	UP
F1SNT1	Acyl-CoA dehydrogenase family member 11 OS=Sus scrofa OX=9823 GN=ACAD11 PE=1 SV=3	ACAD11	2.60871e+07	2.51504e+07	3.04046e+07	1.59943e+07	1.61008e+07	1.48217e+07	1.74015	0.0145445	0.799208	UP
F1RQI9	Vesicle transport protein OS=Sus scrofa OX=9823 GN=SFT2D3 PE=1 SV=1	SFT2D3	9.95684e+06	9.00516e+06	9.29907e+06	7.32253e+06	3.86237e+06	5.02616e+06	1.74332	0.0498098	0.801837	UP
A0A287ASC2	Protein YIPF OS=Sus scrofa OX=9823 GN=YIPF1 PE=3 SV=1	YIPF1	2.32102e+06	2.6056e+06	2.75686e+06	1.32576e+06	1.87749e+06	1.20268e+06	1.74389	0.0165674	0.802313	UP
A0A286ZNC8	Phosphatidylserine decarboxylase proenzyme, mitochondrial OS=Sus scrofa OX=9823 GN=PISD PE=3 SV=2	PISD	1.51336e+07	1.35734e+07	1.11611e+07	8.20738e+06	5.12342e+06	9.45497e+06	1.74969	0.0306881	0.8071	UP
I3LKA2	Degenerative spermatocyte homolog 1 OS=Sus scrofa OX=9823 GN=DEGS1 PE=3 SV=1	DEGS1	2.49362e+06	3.52543e+06	2.94514e+06	1.13845e+06	2.14453e+06	1.83864e+06	1.75027	0.0385067	0.807576	UP
A5D9L3	MHC class II, DM beta OS=Sus scrofa OX=9823 GN=SLA-DMB PE=1 SV=1	SLA-DMB	1.88456e+06	2.4152e+06	2.50086e+06	1.70144e+06	1.20667e+06	965463	1.75564	0.0287619	0.812001	UP
F1S8X9	4-hydroxy-2-oxoglutarate aldolase, mitochondrial OS=Sus scrofa OX=9823 GN=HOGA1 PE=1 SV=3	HOGA1	2.01478e+07	2.65511e+07	2.25072e+07	1.46849e+07	1.49495e+07	9.67e+06	1.76077	0.0173974	0.816208	UP
A0A287BFX9	Structural maintenance of chromosomes protein 5 OS=Sus scrofa OX=9823 GN=SMC5 PE=3 SV=2	SMC5	4.21513e+07	3.93693e+07	4.48587e+07	2.53209e+07	2.48778e+07	2.15496e+07	1.76143	0.00109996	0.816744	UP
F1S596	Glucosidase 2 subunit beta OS=Sus scrofa OX=9823 GN=PRKCSH PE=1 SV=1	PRKCSH	2.42937e+07	2.50557e+07	1.83483e+07	1.5298e+07	1.06719e+07	1.24096e+07	1.7639	0.024113	0.818769	UP
A0A5G2QNX0	Uncharacterized protein OS=Sus scrofa OX=9823 GN=HSD17B11 PE=1 SV=1	HSD17B11	2.83165e+07	3.11514e+07	2.92092e+07	1.53539e+07	1.77438e+07	1.68603e+07	1.77503	0.00034754	0.827845	UP
A0A287AGM1	Uncharacterized protein OS=Sus scrofa OX=9823 GN=TMEM245 PE=1 SV=2	TMEM245	7.62512e+06	6.80211e+06	5.42825e+06	4.1779e+06	3.82757e+06	3.16821e+06	1.77699	0.0296014	0.829433	UP
A0A287AR81	28S ribosomal protein S31, mitochondrial OS=Sus scrofa OX=9823 GN=MRPS31 PE=1 SV=2	MRPS31	1.41483e+07	1.3003e+07	1.36022e+07	6.85839e+06	7.10942e+06	8.8747e+06	1.78411	0.00355255	0.835205	UP
I3L9H9	Uncharacterized protein OS=Sus scrofa OX=9823 GN=LOC110261221 PE=1 SV=3	LOC110261221	1.18247e+07	1.17023e+07	1.33514e+07	8.25768e+06	6.36205e+06	5.98431e+06	1.78987	0.00446847	0.839852	UP
F1S852	Sidoreflexin OS=Sus scrofa OX=9823 GN=SFXN2 PE=1 SV=3	SFXN2	2.2169e+07	2.08602e+07	2.19416e+07	1.24519e+07	1.30999e+07	1.07358e+07	1.79044	0.000991685	0.840315	UP
A0A5G2RLL2	Bax inhibitor 1 OS=Sus scrofa OX=9823 GN=TMBIM6 PE=3 SV=1	TMBIM6	1.2537e+07	1.06409e+07	9.26295e+06	7.49245e+06	4.47504e+06	5.83638e+06	1.82212	0.0196067	0.865618	UP
A0A287AND2	Ergosterol biosynthesis 28 homolog OS=Sus scrofa OX=9823 GN=ERG28 PE=3 SV=1	ERG28	6.21324e+06	6.23292e+06	7.22033e+06	4.35618e+06	2.92328e+06	3.49299e+06	1.82563	0.00588495	0.868394	UP
I3L5V6	NAD(+) hydrolase SARM1 OS=Sus scrofa OX=9823 GN=SARM1 PE=2 SV=1	SARM1	3.05017e+07	3.53817e+07	2.55067e+07	1.67146e+07	1.29794e+07	1.95735e+07	1.85498	0.0196105	0.8914	UP
A0A287B7K6	Keratin 78 OS=Sus scrofa OX=9823 GN=KRT78 PE=1 SV=1	KRT78	1.54225e+07	2.01889e+07	2.06551e+07	1.16638e+07	8.0338e+06	1.04575e+07	1.8659	0.0168588	0.899874	UP
A0A5G2QWL4	Interferon-induced transmembrane protein 1 OS=Sus scrofa OX=9823 GN=LOC100519082 PE=1 SV=1	LOC100519082	8.91989e+07	1.03328e+08	8.71444e+07	5.38869e+07	5.38434e+07	4.19412e+07	1.86857	0.0031348	0.901933	UP
A0A287B0G6	Tropomodulin 3 OS=Sus scrofa OX=9823 GN=TMOD3 PE=1 SV=1	TMOD3	1.19952e+07	1.10676e+07	1.14317e+07	5.86382e+06	5.69811e+06	6.81992e+06	1.87655	0.000372759	0.908085	UP
F1SGQ0	Dehydrogenase/reductase 1 OS=Sus scrofa OX=9823 GN=DHRS1 PE=1 SV=1	DHRS1	3.38792e+07	3.55114e+07	2.57033e+07	1.8261e+07	1.58438e+07	1.65075e+07	1.87887	0.0335666	0.909864	UP
F2Z5D1	RING-type domain-containing protein OS=Sus scrofa OX=9823 GN=BMI1 PE=4 SV=3	BMI1	7.1747e+06	6.47842e+06	7.00494e+06	3.7906e+06	3.27093e+06	3.87358e+06	1.88915	0.000347552	0.917737	UP
A0A5G2R793	39S ribosomal protein L9, mitochondrial OS=Sus scrofa OX=9823 GN=MRPL9 PE=3 SV=1	MRPL9	3.90824e+07	3.52678e+07	3.63059e+07	1.17438e+07	2.50094e+07	2.17853e+07	1.89031	0.0404038	0.918624	UP
A0A5G2QIA8	39S ribosomal protein L28, mitochondrial OS=Sus scrofa OX=9823 GN=MRPL28 PE=1 SV=1	MRPL28	1.76569e+07	1.56938e+07	1.2271e+07	9.31742e+06	8.89923e+06	5.83433e+06	1.89687	0.0244465	0.923623	UP
F1RKC7	Phospholipase B-like OS=Sus scrofa OX=9823 GN=PLBD2 PE=1 SV=4	PLBD2	1.77323e+07	1.21951e+07	1.36045e+07	8.22646e+06	7.8966e+06	6.76681e+06	1.9018	0.0457238	0.927364	UP
A0A5G2R4W5	YTH N6-methyladenosine RNA binding protein 2 OS=Sus scrofa OX=9823 GN=YTHDF2 PE=4 SV=1	YTHDF2	4.07083e+06	3.78238e+06	4.01826e+06	2.03854e+06	2.06283e+06	2.13849e+06	1.90252	0.000879415	0.927915	UP
A0A287B2N9	Fatty acid amide hydrolase OS=Sus scrofa OX=9823 GN=FAAH PE=1 SV=1	FAAH	2.95315e+07	2.31986e+07	2.6828e+07	1.4859e+07	1.16647e+07	1.50647e+07	1.91299	0.0075073	0.935827	UP
C0HL13	Low-density lipoprotein receptor-related protein 2 OS=Sus scrofa OX=9823 GN=LRP2 PE=1 SV=1	LRP2	2.09922e+07	2.88179e+07	2.55006e+07	1.26698e+07	1.34187e+07	1.32628e+07	1.91381	0.0328706	0.936444	UP
I3LTB8	Complement C3 OS=Sus scrofa OX=9823 GN=C3 PE=1 SV=2	C3	1.40539e+07	1.78497e+07	1.2971e+07	8.29246e+06	7.16315e+06	7.80073e+06	1.92956	0.0344739	0.948275	UP
F1SGM2	ER membrane protein complex subunit 9 OS=Sus scrofa OX=9823 GN=EMC9 PE=3 SV=1	EMC9	2.32985e+06	2.87849e+06	2.97312e+06	1.28944e+06	1.30228e+06	1.64537e+06	1.93091	0.00900907	0.949282	UP
F1S4B7	Polypeptide N-acetylgalactosaminyltransferase OS=Sus scrofa OX=9823 GN=GALNT16 PE=3 SV=3	GALNT16	2.80368e+07	2.17758e+07	2.43667e+07	1.3739e+07	1.07235e+07	1.36935e+07	1.9441	0.00928442	0.959106	UP
A0A287AFV3	Lipase A, lysosomal acid type OS=Sus scrofa OX=9823 GN=LIPA PE=1 SV=1	LIPA	1.38268e+07	1.17239e+07	1.26647e+07	7.02651e+06	6.87395e+06	5.68079e+06	1.95164	0.00178617	0.964684	UP
F1SP38	Drosha ribonuclease III OS=Sus scrofa OX=9823 GN=DROSHA PE=3 SV=4	DROSHA	3.02329e+06	2.71417e+06	2.42437e+06	1.32096e+06	1.18195e+06	1.62644e+06	1.97654	0.00434321	0.982979	UP
P79382	Microsomal glutathione S-transferase 1 OS=Sus scrofa OX=9823 GN=MGST1 PE=2 SV=3	MGST1	2.16572e+07	2.35315e+07	1.78707e+07	1.07827e+07	1.09563e+07	1.0093e+07	1.98101	0.0223903	0.986233	UP
I3LK34	Acyl-CoA dehydrogenase family member 10 OS=Sus scrofa OX=9823 GN=ACAD10 PE=1 SV=2	ACAD10	2.87742e+07	4.15003e+07	3.94216e+07	2.34025e+07	2.0596e+07	1.05656e+07	2.01041	0.0294991	1.00749	UP
F1S0P6	RNA helicase OS=Sus scrofa OX=9823 GN=DHX58 PE=3 SV=1	DHX58	6.07572e+06	6.12592e+06	5.20713e+06	3.31108e+06	2.82312e+06	2.51853e+06	2.01194	0.00191887	1.00859	UP
A0A287A3J4	SEL1L adaptor subunit of ERAD E3 ubiquitin ligase OS=Sus scrofa OX=9823 GN=SEL1L PE=1 SV=1	SEL1L	3.78574e+07	2.84595e+07	3.24336e+07	1.60305e+07	1.69831e+07	1.60671e+07	2.012	0.0247604	1.00863	UP
F1RQ08	1-phosphatidylinositol 4,5-bisphosphate phosphodiesterase OS=Sus scrofa OX=9823 GN=PLCB3 PE=1 SV=3	PLCB3	1.89018e+07	2.02315e+07	1.78599e+07	8.30917e+06	1.13811e+07	8.52711e+06	2.01979	0.00215665	1.01421	UP
A0A5G2RKB8	Uncharacterized protein OS=Sus scrofa OX=9823 GN=CASK PE=1 SV=1	CASK	6.41805e+06	7.29461e+06	5.05247e+06	2.69369e+06	3.73071e+06	2.81367e+06	2.03128	0.023249	1.02239	UP
A0A287AXR4	Uncharacterized protein OS=Sus scrofa OX=9823 GN=AADAC PE=1 SV=1	AADAC	3.25529e+07	4.19086e+07	3.47221e+07	2.25004e+07	1.57664e+07	1.51029e+07	2.0458	0.00785143	1.03266	UP
A0A287ATW1	TraB domain containing OS=Sus scrofa OX=9823 GN=TRABD PE=4 SV=2	TRABD	1.08432e+07	1.36337e+07	1.03884e+07	5.25354e+06	5.68419e+06	6.03935e+06	2.05367	0.0232772	1.0382	UP
P50127	N-acetyllactosaminide alpha-1,3-galactosyltransferase OS=Sus scrofa OX=9823 GN=GGTA1 PE=2 SV=1	GGTA1	2.55141e+07	3.20066e+07	2.66744e+07	8.57644e+06	1.32111e+07	1.88335e+07	2.0727	0.0199187	1.05151	UP
F1SA12	Transmembrane protein 205 OS=Sus scrofa OX=9823 GN=TMEM205 PE=1 SV=1	TMEM205	4.84979e+07	4.54305e+07	4.37428e+07	2.04837e+07	2.46889e+07	2.01348e+07	2.10805	0.000285563	1.07591	UP
A0A5G2RBI8	Solute carrier family 30 member 7 OS=Sus scrofa OX=9823 GN=SLC30A7 PE=3 SV=1	SLC30A7	2.07454e+07	1.49144e+07	1.43909e+07	7.00863e+06	7.73149e+06	8.98636e+06	2.10949	0.041275	1.07689	UP
F1SSG1	Longin domain-containing protein OS=Sus scrofa OX=9823 GN=YKT6 PE=1 SV=2	YKT6	6.01768e+06	7.07463e+06	5.96577e+06	2.56245e+06	3.27433e+06	3.14098e+06	2.12281	0.00293984	1.08597	UP
A0A480TJP0	Dermatan-sulfate epimerase isoform X1 OS=Sus scrofa OX=9823 GN=DSE PE=3 SV=1	DSE	8.60779e+06	7.33043e+06	7.77123e+06	4.43924e+06	3.74225e+06	2.88933e+06	2.14162	0.00220443	1.0987	UP
F1SG66	Interferon-induced GTP-binding protein Mx2 OS=Sus scrofa OX=9823 GN=MX2 PE=1 SV=4	MX2	3.03202e+07	2.5801e+07	3.54466e+07	1.84797e+07	1.51186e+07	9.13605e+06	2.14272	0.0140299	1.09944	UP
A5D9P1	Estradiol 17-beta-dehydrogenase 8 OS=Sus scrofa OX=9823 GN=HSD17B8 PE=1 SV=1	HSD17B8	1.83389e+07	1.44587e+07	1.69874e+07	6.91241e+06	7.76541e+06	8.3189e+06	2.16487	0.00917697	1.11428	UP
F1SKM8	Nucleoside diphosphate kinase OS=Sus scrofa OX=9823 GN=NME6 PE=3 SV=1	NME6	5.14429e+06	5.07127e+06	4.85107e+06	2.98424e+06	1.95234e+06	2.01559e+06	2.16718	0.0108246	1.11582	UP
A0A5G2QPW8	Jumonji domain containing 6, arginine demethylase and lysine hydroxylase OS=Sus scrofa OX=9823 GN=JMJD6 PE=4 SV=1	JMJD6	1.96421e+07	1.52931e+07	1.61729e+07	7.6833e+06	5.65247e+06	1.01781e+07	2.17353	0.00785377	1.12004	UP
A0A287B544	Uncharacterized protein OS=Sus scrofa OX=9823 GN=PARP9 PE=3 SV=1	PARP9	4.5224e+06	5.78342e+06	4.78552e+06	3.01932e+06	1.66305e+06	2.23841e+06	2.18058	0.00773791	1.12471	UP
A0A287AHU1	MIF4G domain-containing protein OS=Sus scrofa OX=9823 GN=PAIP1 PE=1 SV=2	PAIP1	1.41041e+07	1.00844e+07	1.26179e+07	5.96186e+06	6.26065e+06	4.63665e+06	2.18317	0.0177298	1.12642	UP
I3LTW0	Transmembrane protein 97 OS=Sus scrofa OX=9823 GN=TMEM97 PE=3 SV=2	TMEM97	2.0327e+07	2.08853e+07	1.92604e+07	8.93055e+06	9.4604e+06	8.99814e+06	2.20791	0.000670797	1.14268	UP
F1RNS9	Uncharacterized protein OS=Sus scrofa OX=9823 GN=PTCD1 PE=4 SV=3	PTCD1	2.92578e+07	2.78619e+07	2.20553e+07	1.38207e+07	1.17223e+07	1.027e+07	2.21079	0.0111936	1.14456	UP
A0A5G2QM89	28 kDa Golgi SNARE protein OS=Sus scrofa OX=9823 GN=GOSR1 PE=3 SV=1	GOSR1	8.71889e+06	1.12166e+07	7.63061e+06	6.04855e+06	1.47354e+06	4.69062e+06	2.25717	0.0441084	1.17451	UP
A0A287AMM9	Galectin OS=Sus scrofa OX=9823 GN=LGALS9 PE=1 SV=2	LGALS9	9.83884e+07	1.08095e+08	9.78606e+07	5.31114e+07	3.66719e+07	4.42013e+07	2.27149	0.00103595	1.18364	UP
F1RNQ1	Lysine demethylase 2B OS=Sus scrofa OX=9823 GN=KDM2B PE=4 SV=4	KDM2B	4.6314e+06	4.42007e+06	3.46282e+06	787048	2.29567e+06	2.38874e+06	2.2872	0.0251959	1.19358	UP
A0A287ACD1	Glycosyltransferase 8 domain containing 1 OS=Sus scrofa OX=9823 GN=GLT8D1 PE=4 SV=2	GLT8D1	1.93941e+07	1.76943e+07	2.07493e+07	9.15334e+06	4.51494e+06	1.09993e+07	2.34469	0.0162144	1.2294	UP
A0A287B4R8	Propionate--CoA ligase OS=Sus scrofa OX=9823 GN=ACSS3 PE=1 SV=1	ACSS3	2.34374e+07	2.36961e+07	2.11914e+07	8.72352e+06	1.0523e+07	9.39624e+06	2.38542	0.000368937	1.25424	UP
M3VJZ7	LIM and SH3 domain protein 1 OS=Sus scrofa OX=9823 GN=LASP1 PE=1 SV=1	LASP1	3.77732e+07	4.81954e+07	3.35565e+07	1.6831e+07	2.4275e+07	8.19765e+06	2.42427	0.0214052	1.27755	UP
A0A287AEV0	C2H2-type domain-containing protein OS=Sus scrofa OX=9823 PE=4 SV=2	A0A287AEV0	8.64423e+06	8.44941e+06	6.99955e+06	3.86241e+06	2.65996e+06	3.38869e+06	2.43094	0.00273774	1.28151	UP
F1SPK3	Intraflagellar transport protein 122 homolog OS=Sus scrofa OX=9823 GN=IFT122 PE=1 SV=4	IFT122	1.26255e+07	1.78852e+07	1.56792e+07	9.80758e+06	5.08083e+06	3.98119e+06	2.44785	0.0187433	1.29151	UP
F1SNJ6	Transcription intermediary factor 1-alpha isoform X1 OS=Sus scrofa OX=9823 GN=TRIM24 PE=4 SV=4	TRIM24	1.43208e+06	1.36152e+06	1.27498e+06	588416	486973	577057	2.46216	0.00025526	1.29992	UP
A0A5G2QQN1	Uncharacterized protein OS=Sus scrofa OX=9823 GN=HMGN1 PE=1 SV=1	HMGN1	4.43235e+07	4.52069e+07	6.12477e+07	2.40723e+07	1.8395e+07	1.41886e+07	2.66129	0.0147795	1.41213	UP
F1RKR7	Pro-cathepsin H OS=Sus scrofa OX=9823 GN=CTSH PE=1 SV=3	CTSH	2.82813e+06	3.68683e+06	3.0418e+06	1.18127e+06	1.1378e+06	1.19042e+06	2.72312	0.0157059	1.44526	UP
Q56VQ1	2'-5' oligoadenylate synthase OS=Sus scrofa OX=9823 GN=OAS2 PE=1 SV=1	OAS2	4.39676e+08	4.88292e+08	4.27103e+08	1.76149e+08	1.61802e+08	1.58059e+08	2.73194	0.00229883	1.44993	UP
F1SRD5	Extracellular O-linked N-acetylglucosamine transferase-like OS=Sus scrofa OX=9823 GN=POMGNT2 PE=3 SV=3	POMGNT2	2.5219e+06	3.09941e+06	2.06299e+06	414935	508787	1.76509e+06	2.85788	0.0406881	1.51495	UP
A0A287BM83	NIPA magnesium transporter 1 OS=Sus scrofa OX=9823 GN=NIPA1 PE=3 SV=2	NIPA1	726895	863191	931655	459502	0	407255	2.9094	0.0471408	1.54072	UP
F1S7A4	Tumor-associated calcium signal transducer 2 OS=Sus scrofa OX=9823 GN=TACSTD2 PE=3 SV=1	TACSTD2	2.25622e+07	2.0304e+07	1.63705e+07	5.36069e+06	7.68196e+06	6.6546e+06	3.00736	0.0106936	1.5885	UP
F1RPB1	Acyl-CoA synthetase medium chain family member 3 OS=Sus scrofa OX=9823 GN=ACSM3 PE=3 SV=3	ACSM3	4.56612e+06	5.56656e+06	7.31792e+06	2.41814e+06	1.67017e+06	1.52691e+06	3.10773	0.028681	1.63586	UP
A0A5G2R295	PRA1 family protein OS=Sus scrofa OX=9823 GN=RABAC1 PE=3 SV=1	RABAC1	6.63043e+06	6.28368e+06	6.74378e+06	3.64587e+06	1.53032e+06	1.11167e+06	3.12633	0.0265829	1.64447	UP
A0A5G2RLP2	Galectin-3-binding protein OS=Sus scrofa OX=9823 GN=LGALS3BP PE=4 SV=1	LGALS3BP	6.24954e+07	5.3891e+07	6.28012e+07	2.02924e+07	2.17297e+07	1.40385e+07	3.19632	0.000499522	1.67641	UP
F1SEJ0	Ankyrin repeat and MYND domain containing 2 OS=Sus scrofa OX=9823 GN=ANKMY2 PE=1 SV=3	ANKMY2	1.75739e+07	1.71039e+07	1.55283e+07	4.083e+06	5.59467e+06	5.35757e+06	3.33923	0.000176035	1.73951	UP
K7GMF6	Adhesion G protein-coupled receptor E5 OS=Sus scrofa OX=9823 GN=ADGRE5 PE=1 SV=3	ADGRE5	4.27591e+06	4.66298e+06	3.83405e+06	1.99144e+06	1.7247e+06	0	3.43715	0.0278968	1.78121	UP
F1RT51	Transmembrane protein 68 OS=Sus scrofa OX=9823 GN=TMEM68 PE=4 SV=2	TMEM68	1.21707e+07	1.19436e+07	6.27483e+06	1.24022e+06	4.56612e+06	2.68967e+06	3.57688	0.0442688	1.8387	UP
F1RQR2	Menin OS=Sus scrofa OX=9823 GN=MEN1 PE=4 SV=3	MEN1	2.09306e+07	2.15672e+07	2.30194e+07	6.99375e+06	8.54644e+06	2.51832e+06	3.62805	0.00741062	1.85919	UP
M3V806	Proline dehydrogenase OS=Sus scrofa OX=9823 GN=PRODH PE=2 SV=1	PRODH	3.63217e+06	2.73474e+06	4.11094e+06	980242	506309	1.18024e+06	3.92901	0.0110059	1.97417	UP
A0A287A6U6	Short chain dehydrogenase/reductase family 42E, member 1 OS=Sus scrofa OX=9823 GN=SDR42E1 PE=3 SV=1	SDR42E1	2.60622e+06	1.75038e+06	1.93314e+06	0	770342	696206	4.2888	0.0109488	2.10058	UP
Q29599	2'-5'-oligoadenylate synthase 1 OS=Sus scrofa OX=9823 GN=OAS1 PE=1 SV=3	OAS1	3.54866e+07	3.15127e+07	3.2175e+07	4.97105e+06	1.02851e+07	7.69678e+06	4.32076	0.000271976	2.11129	UP
F1SID1	PML nuclear body scaffold OS=Sus scrofa OX=9823 GN=PML PE=1 SV=3	PML	1.52667e+06	2.07837e+06	2.52522e+06	370723	321346	694019	4.42271	0.0200246	2.14493	UP
F1SI72	tRNA wybutosine-synthesizing protein 5 OS=Sus scrofa OX=9823 GN=TYW5 PE=4 SV=1	TYW5	2.50185e+06	1.7537e+06	3.04159e+06	1.02253e+06	0	537173	4.67853	0.0176088	2.22606	UP
A0A286ZM39	Xyloside xylosyltransferase 1 OS=Sus scrofa OX=9823 GN=XXYLT1 PE=1 SV=1	XXYLT1	5.2284e+06	5.2177e+06	4.60932e+06	1.42459e+06	261136	1.33811e+06	4.97891	0.00223383	2.31583	UP
A0A5S6GSX4	Glucose transporter type 2, liver OS=Sus scrofa OX=9823 GN=SLC2A2 PE=3 SV=1	SLC2A2	3.18928e+06	3.65937e+06	3.86806e+06	0	2.06452e+06	0	5.19088	0.0433548	2.37598	UP
A0A287BE40	Thymidine kinase 2 OS=Sus scrofa OX=9823 GN=TK2 PE=4 SV=2	TK2	2.28171e+06	1.76144e+06	2.32297e+06	0	1.20732e+06	0	5.27293	0.0344399	2.39861	UP
P27594	Interferon-induced GTP-binding protein Mx1 OS=Sus scrofa OX=9823 GN=MX1 PE=2 SV=1	MX1	4.8071e+07	5.73834e+07	4.45212e+07	1.04073e+07	9.41961e+06	8.48457e+06	5.29734	0.0078143	2.40527	UP
A0A287BB95	Protein kinase domain-containing protein OS=Sus scrofa OX=9823 GN=CDK2 PE=3 SV=2	CDK2	4.91639e+07	4.73551e+07	3.86075e+07	1.93716e+07	3.15124e+06	1.89408e+06	5.53414	0.00903919	2.46836	UP
A0A287AJS8	Ig-like domain-containing protein OS=Sus scrofa OX=9823 GN=LOC100513601 PE=1 SV=1	LOC100513601	6.12321e+06	6.06977e+06	4.47386e+06	553017	1.65494e+06	772578	5.59189	0.00386459	2.48334	UP
I3LNX7	Divergent protein kinase domain 1A OS=Sus scrofa OX=9823 GN=DIPK1A PE=3 SV=2	DIPK1A	1.33865e+06	1.84577e+06	907340	567855	156265	0	5.65066	0.0327974	2.49842	UP
A0A287AYF2	Receptor protein-tyrosine kinase OS=Sus scrofa OX=9823 GN=EPHB4 PE=4 SV=1	EPHB4	4.97764e+06	5.47121e+06	5.04402e+06	1.4553e+06	1.23528e+06	0	5.75818	0.00622284	2.52561	UP
F1SNY0	Uncharacterized protein OS=Sus scrofa OX=9823 GN=APOBEC3B PE=4 SV=3	APOBEC3B	2.31527e+08	2.06009e+08	1.75982e+08	3.97999e+07	2.08481e+07	4.00577e+07	6.09218	0.00384077	2.60696	UP
F1SIZ6	Testis expressed 264, ER-phagy receptor OS=Sus scrofa OX=9823 GN=TEX264 PE=1 SV=4	TEX264	5.70181e+06	6.04974e+06	6.20346e+06	1.14524e+06	638467	1.06106e+06	6.31159	2.05086e-05	2.658	UP
F1RRU6	Tousled like kinase 2 OS=Sus scrofa OX=9823 GN=TLK2 PE=4 SV=4	TLK2	1.21342e+06	1.24656e+06	949726	0	0	465526	7.32442	0.00969826	2.87271	UP
A0A287AU94	Dolichyl-diphosphooligosaccharide--protein glycosyltransferase subunit KCP2 OS=Sus scrofa OX=9823 GN=KRTCAP2 PE=1 SV=2	KRTCAP2	3.19782e+06	3.4022e+06	2.28482e+06	0	0	1.19932e+06	7.40823	0.00875791	2.88913	UP
I6L640	Glycerol-3-phosphate acyltransferase 4 OS=Sus scrofa OX=9823 GN=GPAT4 PE=3 SV=2	GPAT4	2.04147e+06	2.1528e+06	2.18779e+06	366060	438889	0	7.92854	0.00268851	2.98706	UP
Q767L8	Mediator of DNA damage checkpoint protein 1 OS=Sus scrofa OX=9823 GN=MDC1 PE=3 SV=1	MDC1	1.86377e+06	1.01138e+06	1.73724e+06	0	422446	0	10.9183	0.0182236	3.44868	UP
A0A287BA81	SWI/SNF related, matrix associated, actin dependent regulator of chromatin, subfamily a, member 2 OS=Sus scrofa OX=9823 GN=SMARCA2 PE=1 SV=1	SMARCA2	1.60086e+06	3.13568e+06	2.19167e+06	0	436254	0	15.8811	0.0303542	3.98924	UP
A0A287B3J8	Magnesium transporter OS=Sus scrofa OX=9823 GN=MRS2 PE=3 SV=2	MRS2	1.72604e+07	1.81353e+07	1.5295e+07	748748	493690	1.42075e+06	19.0339	0.00119085	4.2505	UP
A0A287AZ56	Atypical kinase COQ8A, mitochondrial OS=Sus scrofa OX=9823 GN=COQ8A PE=1 SV=1	COQ8A	2.89442e+06	2.85945e+06	2.32798e+06	365803	0	0	22.0934	0.000647805	4.46555	UP
F1RKF7	Protein CASP OS=Sus scrofa OX=9823 GN=CUX1 PE=1 SV=3	CUX1	6.00067e+06	6.53775e+06	4.73853e+06	367008	0	192176	30.8967	0.00721713	4.94938	UP
A0A286ZV11	DUF4939 domain-containing protein OS=Sus scrofa OX=9823 GN=LOC110257712 PE=4 SV=1	LOC110257712	1.3244e+08	1.46672e+08	1.01801e+08	1.94729e+06	2.72662e+06	3.63187e+06	45.8612	0.01109	5.5192	UP
A0A287AMX1	Anion exchange protein OS=Sus scrofa OX=9823 GN=SLC4A2 PE=3 SV=2	SLC4A2	2.69693e+07	2.40185e+07	2.86071e+07	0	0	1.33678e+06	59.5422	0.00112289	5.89584	UP
F1RSD6	Coilin OS=Sus scrofa OX=9823 GN=COIL PE=1 SV=4	COIL	2.94626e+07	3.43813e+07	2.90715e+07	142900	190804	0	278.437	0.00302354	8.12121	UP
A0A286ZRR0	Peroxin-13 OS=Sus scrofa OX=9823 GN=PEX13 PE=3 SV=2	PEX13	155579	223767	347000	0	0	0	1.08736e+06	0.0495789	20.0524	UP
A0A5G2QX99	Contactin associated protein 1 OS=Sus scrofa OX=9823 GN=CNTNAP1 PE=1 SV=1	CNTNAP1	216002	387728	391010	0	0	0	1.94493e+06	0.0290648	20.8913	UP
I3LA40	SAP domain-containing protein OS=Sus scrofa OX=9823 GN=DPPA2 PE=4 SV=2	DPPA2	402796	444171	536184	0	0	0	5.42184e+06	0.00723108	22.3704	UP
A0A287B020	Sulfurtransferase OS=Sus scrofa OX=9823 GN=TSTD3 PE=4 SV=1	TSTD3	1.01017e+06	998507	717942	0	0	0	8.71874e+06	0.0108667	23.0557	UP
F1RGM8	Adenosine deaminase RNA specific OS=Sus scrofa OX=9823 GN=ADAR PE=1 SV=4	ADAR	3.24398e+06	1.9863e+06	1.51543e+06	0	0	0	1.01764e+07	0.0488235	23.2787	UP
A0A287AJ72	Anaphase-promoting complex subunit 10 OS=Sus scrofa OX=9823 GN=ANAPC10 PE=3 SV=1	ANAPC10	1.40343e+06	1.394e+06	999919	0	0	0	1.21494e+07	0.0108545	23.5344	UP
A0A287B9T3	Receptor-transporting protein 4 OS=Sus scrofa OX=9823 GN=RTP4 PE=4 SV=1	RTP4	1.7083e+06	2.13781e+06	1.47195e+06	0	0	0	1.62689e+07	0.0118727	23.9556	UP
A0A5G2Q6W7	Intercellular adhesion molecule 1 OS=Sus scrofa OX=9823 GN=ICAM1 PE=1 SV=1	ICAM1	1.8023e+06	2.13142e+06	1.50649e+06	0	0	0	1.83543e+07	0.00976145	24.1296	UP
A0A287AGH3	Uncharacterized protein OS=Sus scrofa OX=9823 GN=ZNF512B PE=4 SV=1	ZNF512B	2.33357e+06	1.94254e+06	2.99034e+06	0	0	0	1.94189e+07	0.015558	24.211	UP
A0A287AQL8	Syntaxin 17 OS=Sus scrofa OX=9823 GN=STX17 PE=3 SV=1	STX17	1.05862e+07	1.12376e+07	1.18927e+07	0	0	0	3.3518e+08	0.00112431	28.3204	UP
A0A5G2QVR8	Zinc finger protein 512 OS=Sus scrofa OX=9823 GN=ZNF512 PE=1 SV=1	ZNF512	1.16455e+07	1.21666e+07	1.16773e+07	0	0	0	8.2988e+08	0.0002032	29.6283	UP

## Sheet: Sheet3
ID	Description	Gene	A24.1	A24.2	A24.3	M1	M3	M2	FC	p.value	log2FC	Trend
F1RKF7	Protein CASP OS=Sus scrofa OX=9823 GN=CUX1 PE=1 SV=3	CUX1	7.76457e+06	7.87839e+06	7.41201e+06	367008	0	192176	41.2297	3.83913e-06	5.36561	UP
C0HL13	Low-density lipoprotein receptor-related protein 2 OS=Sus scrofa OX=9823 GN=LRP2 PE=1 SV=1	LRP2	2.83045e+07	2.83539e+07	2.74442e+07	1.26698e+07	1.34187e+07	1.32628e+07	2.13722	4.39464e-06	1.09574	UP
F1S0P6	RNA helicase OS=Sus scrofa OX=9823 GN=DHX58 PE=3 SV=1	DHX58	1.19311e+07	1.22556e+07	1.15439e+07	3.31108e+06	2.82312e+06	2.51853e+06	4.12939	9.23588e-06	2.04593	UP
A0A287AZ56	Atypical kinase COQ8A, mitochondrial OS=Sus scrofa OX=9823 GN=COQ8A PE=1 SV=1	COQ8A	5.44723e+06	5.93573e+06	5.49847e+06	365803	0	0	46.1489	1.57716e-05	5.52822	UP
K7GMX6	Glycerol kinase OS=Sus scrofa OX=9823 GN=GK PE=1 SV=3	GK	8.53757e+07	8.79208e+07	9.09417e+07	4.83225e+07	5.34521e+07	4.84845e+07	1.75855	8.37649e-05	0.814387	UP
A0A5G2QPJ7	Fumarylacetoacetase OS=Sus scrofa OX=9823 GN=FAH PE=1 SV=1	FAH	5.16338e+07	5.67061e+07	5.38129e+07	2.69025e+07	2.35127e+07	2.19118e+07	2.24194	0.000135114	1.16475	UP
F1RQ08	1-phosphatidylinositol 4,5-bisphosphate phosphodiesterase OS=Sus scrofa OX=9823 GN=PLCB3 PE=1 SV=3	PLCB3	5.07182e+07	4.96203e+07	5.06801e+07	8.30917e+06	1.13811e+07	8.52711e+06	5.35197	0.000144139	2.42007	UP
F8S329	Env protein OS=Sus scrofa OX=9823 PE=4 SV=1	F8S329	2.90071e+07	2.59408e+07	2.89348e+07	6.17464e+07	5.74281e+07	6.3209e+07	0.459925	0.000332076	-1.12053	DOWN
M3V806	Proline dehydrogenase OS=Sus scrofa OX=9823 GN=PRODH PE=2 SV=1	PRODH	7.77147e+06	8.73829e+06	7.48462e+06	980242	506309	1.18024e+06	8.99747	0.000449671	3.16952	UP
F1RSC3	Carboxypeptidase OS=Sus scrofa OX=9823 GN=SCPEP1 PE=1 SV=3	SCPEP1	4.64748e+06	4.58324e+06	4.50025e+06	1.37225e+06	977255	1.35026e+06	3.71131	0.000547476	1.89193	UP
A0A5G2R9D6	Peroxiredoxin-5 OS=Sus scrofa OX=9823 GN=PRDX5 PE=1 SV=1	PRDX5	3.69602e+07	3.79341e+07	3.68914e+07	2.11211e+07	2.35873e+07	2.30131e+07	1.65067	0.000580422	0.723049	UP
A0A287B644	Polymeric immunoglobulin receptor OS=Sus scrofa OX=9823 GN=PIGR PE=1 SV=1	PIGR	5.04278e+07	5.17147e+07	4.93325e+07	3.08424e+07	2.88133e+07	2.63382e+07	1.76146	0.000624529	0.816775	UP
A0A5G2RLP2	Galectin-3-binding protein OS=Sus scrofa OX=9823 GN=LGALS3BP PE=4 SV=1	LGALS3BP	1.07169e+08	9.10242e+07	9.79368e+07	2.02924e+07	2.17297e+07	1.40385e+07	5.28232	0.000658875	2.40117	UP
A0A287BRV0	Proteasome subunit beta OS=Sus scrofa OX=9823 GN=PSMB10 PE=1 SV=1	PSMB10	1.35815e+07	1.34187e+07	1.4947e+07	5.46034e+06	5.0126e+06	7.06325e+06	2.39203	0.000669445	1.25824	UP
Q29599	2'-5'-oligoadenylate synthase 1 OS=Sus scrofa OX=9823 GN=OAS1 PE=1 SV=3	OAS1	7.12581e+07	6.49724e+07	5.99709e+07	4.97105e+06	1.02851e+07	7.69678e+06	8.54798	0.00071483	3.09558	UP
F1SBH1	D-aminoacyl-tRNA deacylase OS=Sus scrofa OX=9823 GN=DTD1 PE=1 SV=2	DTD1	5.394e+06	5.24567e+06	5.13639e+06	3.20227e+06	3.5017e+06	3.05188e+06	1.61709	0.00071901	0.693398	UP
F1SSG1	Longin domain-containing protein OS=Sus scrofa OX=9823 GN=YKT6 PE=1 SV=2	YKT6	1.10972e+07	1.20009e+07	1.28355e+07	2.56245e+06	3.27433e+06	3.14098e+06	4.00251	0.000825515	2.00091	UP
A0A287A2N5	Dedicator of cytokinesis 1 OS=Sus scrofa OX=9823 GN=DOCK1 PE=3 SV=2	DOCK1	507038	565392	509617	286814	330641	276715	1.76929	0.00088759	0.823172	UP
K7GR70	Tripartite motif containing 25 OS=Sus scrofa OX=9823 GN=TRIM25 PE=1 SV=2	TRIM25	9.0971e+06	1.02971e+07	1.05794e+07	3.90615e+06	3.40165e+06	3.05803e+06	2.89157	0.000933136	1.53185	UP
K7GMF6	Adhesion G protein-coupled receptor E5 OS=Sus scrofa OX=9823 GN=ADGRE5 PE=1 SV=3	ADGRE5	9.57142e+06	9.62576e+06	8458174	1.99144e+06	1.7247e+06	0	7.44195	0.00104798	2.89568	UP
A0A286ZII9	THO complex 6 OS=Sus scrofa OX=9823 GN=THOC6 PE=1 SV=2	THOC6	2.32342e+07	2.18344e+07	2.39934e+07	1.45078e+07	1.24909e+07	1.51117e+07	1.64002	0.00111229	0.713717	UP
A0A5G2QNX0	Uncharacterized protein OS=Sus scrofa OX=9823 GN=HSD17B11 PE=1 SV=1	HSD17B11	5.22429e+07	5.56436e+07	5.93807e+07	1.53539e+07	1.77438e+07	1.68603e+07	3.34815	0.00115342	1.74337	UP
F1RMJ9	Oxysterol-binding protein OS=Sus scrofa OX=9823 GN=OSBP PE=1 SV=2	OSBP	5.2675e+07	5.93623e+07	5.89425e+07	2.7817e+07	2.77125e+07	3.49722e+07	1.88925	0.00120702	0.91781	UP
I3LGC6	Ubiquitinyl hydrolase 1 OS=Sus scrofa OX=9823 GN=USP24 PE=3 SV=3	USP24	3.85725e+07	3.748e+07	3.83423e+07	2.57588e+07	2.2931e+07	2.47919e+07	1.55678	0.00122892	0.638565	UP
Q56VQ1	2'-5' oligoadenylate synthase OS=Sus scrofa OX=9823 GN=OAS2 PE=1 SV=1	OAS2	5.47349e+08	5.09243e+08	5.73964e+08	1.76149e+08	1.61802e+08	1.58059e+08	3.28734	0.00123115	1.71692	UP
A0A287AFP7	RNA helicase OS=Sus scrofa OX=9823 GN=DDX58 PE=3 SV=2	DDX58	1.19689e+07	1.21267e+07	1.45095e+07	2.67854e+06	5.16004e+06	3.76907e+06	3.32583	0.00127347	1.73371	UP
F1SEJ0	Ankyrin repeat and MYND domain containing 2 OS=Sus scrofa OX=9823 GN=ANKMY2 PE=1 SV=3	ANKMY2	2.95046e+07	3.31313e+07	3.45875e+07	4.083e+06	5.59467e+06	5.35757e+06	6.46637	0.00146133	2.69296	UP
I3LS94	Dimethylaniline monooxygenase [N-oxide-forming] OS=Sus scrofa OX=9823 GN=FMO3 PE=1 SV=1	FMO3	2.66456e+08	2.76188e+08	2.38064e+08	1.56156e+08	1.29522e+08	1.32196e+08	1.86828	0.00149658	0.901714	UP
I3LMG2	Interferon induced protein 44 like OS=Sus scrofa OX=9823 GN=IFI44L PE=1 SV=3	IFI44L	5.07148e+07	4.25973e+07	4.76741e+07	2.02694e+07	1.70863e+07	1.60734e+07	2.63875	0.00153442	1.39986	UP
F1SUK6	Calpain 5 OS=Sus scrofa OX=9823 GN=CAPN5 PE=1 SV=3	CAPN5	0	0	0	651492	581334	575939	6.68628e-08	0.00162514	-23.8342	DOWN
F1RRK5	Ribonuclease H2 subunit C OS=Sus scrofa OX=9823 GN=RNASEH2C PE=4 SV=2	RNASEH2C	790421	727687	837150	0	0	0	1.946e+07	0.0016276	24.214	UP
A0A287ATW1	TraB domain containing OS=Sus scrofa OX=9823 GN=TRABD PE=4 SV=2	TRABD	2.8453e+07	2.89952e+07	3.21761e+07	5.25354e+06	5.68419e+06	6.03935e+06	5.27913	0.00166232	2.4003	UP
F2Z5H1	Uncharacterized protein OS=Sus scrofa OX=9823 GN=PTEN PE=3 SV=2	PTEN	508749	525488	456705	0	0	0	1.1942e+07	0.00173191	23.5095	UP
A0A287B5G7	N-acylsphingosine amidohydrolase 1 OS=Sus scrofa OX=9823 GN=ASAH1 PE=1 SV=2	ASAH1	3.82003e+07	4.53293e+07	4.12204e+07	1.93559e+07	2.46897e+07	1.94054e+07	1.96609	0.00184341	0.975326	UP
P27594	Interferon-induced GTP-binding protein Mx1 OS=Sus scrofa OX=9823 GN=MX1 PE=2 SV=1	MX1	1.34011e+08	1.31803e+08	1.50713e+08	1.04073e+07	9.41961e+06	8.48457e+06	14.7123	0.00196803	3.87895	UP
A0A5G2QWL4	Interferon-induced transmembrane protein 1 OS=Sus scrofa OX=9823 GN=LOC100519082 PE=1 SV=1	LOC100519082	8.7309e+07	8.32324e+07	9.50825e+07	5.38869e+07	5.38434e+07	4.19412e+07	1.77471	0.00198367	0.827585	UP
A0A287AQL8	Syntaxin 17 OS=Sus scrofa OX=9823 GN=STX17 PE=3 SV=1	STX17	2.51743e+07	2.73941e+07	23434986	0	0	0	5.61068e+08	0.00203888	29.0636	UP
A0A287AB58	ISG15 ubiquitin like modifier OS=Sus scrofa OX=9823 GN=ISG15 PE=1 SV=1	ISG15	1.11851e+07	9.59728e+06	1.04339e+07	1.77603e+06	1.91072e+06	2.08254e+06	5.41077	0.00216378	2.43583	UP
Q6DUB7	Stathmin OS=Sus scrofa OX=9823 GN=STMN1 PE=2 SV=3	STMN1	4.65448e+07	5.81974e+07	2.10829e+07	1.28093e+08	1.44648e+08	1.59799e+08	0.290898	0.00226562	-1.78141	DOWN
A0A5G2R8P7	Uncharacterized protein OS=Sus scrofa OX=9823 GN=ZNF326 PE=1 SV=1	ZNF326	4.0119e+07	3.81086e+07	4.33315e+07	2.0665e+07	2.2106e+07	2.68897e+07	1.74502	0.00237844	0.803241	UP
A0A287AMM9	Galectin OS=Sus scrofa OX=9823 GN=LGALS9 PE=1 SV=2	LGALS9	1.42552e+08	1.23694e+08	1.14853e+08	5.31114e+07	3.66719e+07	4.42013e+07	2.84434	0.00242145	1.50809	UP
A0A287A8D4	Far upstream element binding protein 1 OS=Sus scrofa OX=9823 GN=FUBP1 PE=1 SV=1	FUBP1	8.74943e+06	8.07405e+06	9.86372e+06	1.42307e+07	1.58385e+07	1.67493e+07	0.570015	0.0026065	-0.810929	DOWN
P50667	Cytochrome c oxidase subunit 2 OS=Sus scrofa OX=9823 GN=MT-CO2 PE=3 SV=1	MT-CO2	1.43039e+08	1.38716e+08	1.40336e+08	7.84568e+07	7.83278e+07	9.06901e+07	1.70559	0.00263301	0.770273	UP
A0A286ZS31	6-phosphogluconolactonase OS=Sus scrofa OX=9823 GN=PGLS PE=1 SV=2	PGLS	1.48025e+07	1.7039e+07	1.60953e+07	3.2185e+06	6.60317e+06	6.43878e+06	2.94806	0.00278768	1.55977	UP
I3LKY5	N-myc and STAT interactor OS=Sus scrofa OX=9823 GN=NMI PE=3 SV=3	NMI	1.03303e+07	8.38947e+06	9.25382e+06	4.0783e+06	3.81135e+06	5.04696e+06	2.16236	0.00295478	1.11261	UP
A0A5G2RD67	Cerebral endothelial cell adhesion molecule OS=Sus scrofa OX=9823 GN=CERCAM PE=3 SV=1	CERCAM	235205	827073	1.14669e+06	4.0598e+06	3.37498e+06	4.69284e+06	0.182143	0.00309286	-2.45685	DOWN
A0A5G2RFZ5	Adaptor related protein complex 1 subunit sigma 3 OS=Sus scrofa OX=9823 GN=AP1S3 PE=3 SV=1	AP1S3	1.55344e+06	1.47681e+06	1.53618e+06	990163	846358	802460	1.73038	0.00311817	0.791087	UP
F1SGM2	ER membrane protein complex subunit 9 OS=Sus scrofa OX=9823 GN=EMC9 PE=3 SV=1	EMC9	2.25507e+06	2.62491e+06	2.63792e+06	1.28944e+06	1.30228e+06	1.64537e+06	1.77431	0.00314576	0.827254	UP
F1RL46	Citron Rho-interacting kinase OS=Sus scrofa OX=9823 GN=CIT PE=3 SV=3	CIT	5.41703e+07	5.1347e+07	4.51067e+07	1.51431e+07	2.40138e+07	2.63027e+07	2.30102	0.00337342	1.20228	UP
A0A287BJ70	Coagulation factor V OS=Sus scrofa OX=9823 GN=F5 PE=1 SV=2	F5	6.25637e+07	5.51897e+07	5.46666e+07	9.95891e+07	8.55064e+07	9.3236e+07	0.619477	0.00350838	-0.690876	DOWN
Q865Y9	Nudix hydrolase 14 (Fragment) OS=Sus scrofa OX=9823 GN=NUDT14 PE=2 SV=1	NUDT14	602869	701614	748615	0	0	0	1.09374e+07	0.00391517	23.3828	UP
K7GP19	39S ribosomal protein L13, mitochondrial OS=Sus scrofa OX=9823 GN=MRPL13 PE=1 SV=2	MRPL13	1.58028e+07	1.86205e+07	1.85823e+07	8.81989e+06	1.16299e+07	8.64234e+06	1.82199	0.00406909	0.865516	UP
A0A287B0M8	GPN-loop GTPase OS=Sus scrofa OX=9823 GN=GPN1 PE=3 SV=2	GPN1	3.12305e+06	2.95874e+06	3568595	1.0672e+06	1.80026e+06	1.08597e+06	2.44102	0.00416657	1.28748	UP
A0A287AKJ2	Nidogen 2 OS=Sus scrofa OX=9823 GN=NID2 PE=1 SV=1	NID2	1.36286e+08	1.49651e+08	1.19256e+08	4.88379e+07	7.90399e+07	5.48629e+07	2.21731	0.00438099	1.14881	UP
I3LLE0	La ribonucleoprotein 4 OS=Sus scrofa OX=9823 GN=LARP4 PE=1 SV=4	LARP4	3.44356e+06	3.67466e+06	3.86717e+06	2.10359e+06	2.454e+06	2.6679e+06	1.52037	0.00467662	0.604418	UP
A0A287ADS5	Poly [ADP-ribose] polymerase OS=Sus scrofa OX=9823 GN=PARP14 PE=1 SV=1	PARP14	482677	538377	423296	0	0	0	7.00102e+06	0.00472911	22.7391	UP
A0A5G2QVR8	Zinc finger protein 512 OS=Sus scrofa OX=9823 GN=ZNF512 PE=1 SV=1	ZNF512	4.15968e+07	5.23388e+07	43597104	0	0	0	6.39688e+08	0.0051361	29.2528	UP
A0A287B600	Synemin OS=Sus scrofa OX=9823 GN=SYNM PE=1 SV=2	SYNM	5.86472e+06	5.73222e+06	6.90398e+06	2.75905e+06	3.37738e+06	3.94121e+06	1.83584	0.00517981	0.87644	UP
A0A5G2R482	Lysyl oxidase homolog OS=Sus scrofa OX=9823 GN=LOXL2 PE=3 SV=1	LOXL2	1.13715e+08	1.21462e+08	99161703	5.39331e+07	6.87542e+07	6.44289e+07	1.7868	0.00519891	0.83738	UP
A0A287AHU1	MIF4G domain-containing protein OS=Sus scrofa OX=9823 GN=PAIP1 PE=1 SV=2	PAIP1	4.20812e+07	4.02812e+07	50542732	5.96186e+06	6.26065e+06	4.63665e+06	7.88326	0.00565366	2.97879	UP
I3LRN0	E3 ubiquitin-protein ligase OS=Sus scrofa OX=9823 GN=DTX3L PE=3 SV=3	DTX3L	3.73486e+07	3.83657e+07	3.85638e+07	6.0838e+06	7.00279e+06	1.36881e+07	4.26815	0.00571513	2.09361	UP
A0A5G2QZA0	M20_dimer domain-containing protein OS=Sus scrofa OX=9823 GN=PM20D1 PE=1 SV=1	PM20D1	4.19721e+06	4.88944e+06	5.68706e+06	7.63603e+06	7.92139e+06	9.05821e+06	0.600176	0.00582954	-0.736543	DOWN
A0A287BM32	Nucleoporin 43 OS=Sus scrofa OX=9823 GN=NUP43 PE=1 SV=1	NUP43	1.10189e+07	9.11667e+06	9.38152e+06	4.9364e+06	6.42848e+06	5.54735e+06	1.74531	0.00609018	0.803482	UP
A0A480KM09	Complex I-B17 OS=Sus scrofa OX=9823 GN=NDUFB6 PE=1 SV=1	NDUFB6	1.20908e+07	1.09405e+07	13394447	6.57141e+06	8.18045e+06	6.6917e+06	1.69868	0.00613703	0.764413	UP
F1SG66	Interferon-induced GTP-binding protein Mx2 OS=Sus scrofa OX=9823 GN=MX2 PE=1 SV=4	MX2	5.11857e+07	4.36769e+07	6.07943e+07	1.84797e+07	1.51186e+07	9.13605e+06	3.64243	0.00615303	1.8649	UP
F1RQV7	Mitochondrial ribosomal protein L14 OS=Sus scrofa OX=9823 GN=MRPL14 PE=1 SV=2	MRPL14	5.66554e+06	6.51293e+06	6.8799e+06	3.84176e+06	3.21794e+06	3.7273e+06	1.76679	0.00624504	0.821132	UP
A0A287AKW9	Sad1 and UNC84 domain containing 1 OS=Sus scrofa OX=9823 GN=SUN1 PE=1 SV=1	SUN1	3.94827e+07	3.58652e+07	4.43675e+07	1.43768e+07	1.44157e+07	1.64651e+07	2.6452	0.00637198	1.40338	UP
A0A287AEY7	V-set and immunoglobulin domain containing 4 OS=Sus scrofa OX=9823 GN=VSIG4 PE=4 SV=1	VSIG4	3.51619e+06	3.03364e+06	3.91898e+06	1.3026e+06	1.77317e+06	1.67215e+06	2.20492	0.0064189	1.14073	UP
A0A287ARC8	Serine/threonine-protein phosphatase 2A activator OS=Sus scrofa OX=9823 GN=PTPA PE=1 SV=2	PTPA	1.03859e+07	9.43788e+06	1.12328e+07	6.22607e+06	7.49527e+06	5.67301e+06	1.60132	0.00656208	0.679262	UP
F1SMP3	Protein-tyrosine-phosphatase OS=Sus scrofa OX=9823 GN=PTPRD PE=1 SV=4	PTPRD	385286	549569	439390	2.69197e+06	2.51278e+06	3.25818e+06	0.162384	0.00685586	-2.62252	DOWN
Q5D144	Transcription factor A, mitochondrial OS=Sus scrofa OX=9823 GN=TFAM PE=2 SV=1	TFAM	7.07888e+07	5.57147e+07	69201476	2.03594e+07	3.82197e+07	2.35388e+07	2.38322	0.00689088	1.25291	UP
A0A287ADA9	Glutamate--cysteine ligase OS=Sus scrofa OX=9823 GN=GCLC PE=1 SV=1	GCLC	1.35749e+06	1.62313e+06	1.66164e+06	1.03234e+06	737110	893254	1.74344	0.00698139	0.801935	UP
A0A5G2RAJ7	ArfGAP with SH3 domain, ankyrin repeat and PH domain 2 OS=Sus scrofa OX=9823 GN=ASAP2 PE=1 SV=1	ASAP2	7.15568e+06	7.35362e+06	8457554	4.35393e+06	5.08877e+06	5.27419e+06	1.56058	0.00708065	0.642081	UP
C5H0C6	Ubiquitin thioesterase OS=Sus scrofa OX=9823 GN=OTUB1 PE=1 SV=1	OTUB1	3.10181e+07	3.44394e+07	3.48113e+07	9.7246e+06	1.83617e+07	1.46888e+07	2.34409	0.00709026	1.22903	UP
A0A5G2QKC9	Inorganic diphosphatase OS=Sus scrofa OX=9823 GN=PPA1 PE=1 SV=1	PPA1	4.39579e+07	4.56357e+07	45121823	2.20891e+07	2.8463e+07	2.70237e+07	1.73657	0.00710022	0.796237	UP
F1RL04	Protein phosphatase, Mg2+/Mn2+ dependent 1F OS=Sus scrofa OX=9823 GN=PPM1F PE=1 SV=2	PPM1F	3.8362e+06	4.18265e+06	4.86057e+06	886432	969481	1.03677e+06	4.45242	0.00712	2.15459	UP
A0A5G2RLE3	Microtubule associated protein 1A OS=Sus scrofa OX=9823 GN=MAP1A PE=1 SV=1	MAP1A	8.85122e+06	5.73948e+06	8.07682e+06	1.49478e+07	1.25388e+07	1.38849e+07	0.547902	0.00735165	-0.86801	DOWN
A0A287BHS8	Mitogen-activated protein kinase OS=Sus scrofa OX=9823 GN=MAPK14 PE=1 SV=2	MAPK14	719366	865472	843237	521241	556855	412099	1.62937	0.00770668	0.704311	UP
I3LTB8	Complement C3 OS=Sus scrofa OX=9823 GN=C3 PE=1 SV=2	C3	1.5439e+07	1.33014e+07	1.29354e+07	8.29246e+06	7.16315e+06	7.80073e+06	1.79202	0.00780767	0.841589	UP
A0A286ZYM2	Matrix AAA peptidase interacting protein 1 OS=Sus scrofa OX=9823 GN=MAIP1 PE=1 SV=1	MAIP1	7.27729e+06	6.28076e+06	6.8332e+06	3.44391e+06	4.8466e+06	3.82995e+06	1.68238	0.00782774	0.750506	UP
A0A287BPW8	Complex I-B15 OS=Sus scrofa OX=9823 GN=NDUFB4 PE=1 SV=1	NDUFB4	1.33134e+07	1.06652e+07	13712690	5.0504e+06	7.79465e+06	6.15017e+06	1.98425	0.00810748	0.988594	UP
A0A286ZYH6	dTMP kinase OS=Sus scrofa OX=9823 GN=DTYMK PE=3 SV=2	DTYMK	8.60101e+06	9.39451e+06	7.74962e+06	6.19935e+06	4.93178e+06	5.40727e+06	1.55669	0.00816014	0.63848	UP
A0A286ZV11	DUF4939 domain-containing protein OS=Sus scrofa OX=9823 GN=LOC110257712 PE=4 SV=1	LOC110257712	1.87987e+08	1.85303e+08	1.40511e+08	1.94729e+06	2.72662e+06	3.63187e+06	61.8607	0.00819767	5.95095	UP
F1S6Z8	Vesicle trafficking 1 OS=Sus scrofa OX=9823 GN=VTA1 PE=1 SV=3	VTA1	1.58498e+07	1.39123e+07	1.68975e+07	6.40819e+06	1.02126e+07	8.65179e+06	1.84625	0.00820697	0.884599	UP
A0A5G2QTQ1	5'-AMP-activated protein kinase subunit beta-1 OS=Sus scrofa OX=9823 GN=PRKAB1 PE=3 SV=1	PRKAB1	4.46918e+06	4.03467e+06	3.55438e+06	1.61752e+06	2.55418e+06	1.52509e+06	2.11667	0.00826499	1.0818	UP
A0A286ZJR2	Mitochondrial ribosomal protein L58 OS=Sus scrofa OX=9823 GN=MRPL58 PE=1 SV=1	MRPL58	2.08082e+07	2.05992e+07	2.56122e+07	1.45184e+07	1.05603e+07	9.79598e+06	1.92172	0.0084262	0.942402	UP
A0A287AV04	D-amino-acid oxidase OS=Sus scrofa OX=9823 GN=DAO PE=3 SV=1	DAO	1.11386e+08	1.03075e+08	1.24879e+08	8.02712e+07	6.85447e+07	6.74698e+07	1.56894	0.00868134	0.649794	UP
F1SJA9	Dedicator of cytokinesis 4 OS=Sus scrofa OX=9823 GN=DOCK4 PE=1 SV=3	DOCK4	402139	0	1.14204e+06	2.31227e+06	3.01505e+06	3.65048e+06	0.172	0.00879016	-2.53952	DOWN
A0A287AWA9	DDB1 and CUL4 associated factor 1 OS=Sus scrofa OX=9823 GN=DCAF1 PE=1 SV=1	DCAF1	3.33267e+07	4.08716e+07	4.04256e+07	1.58947e+07	1.61051e+07	1.79802e+07	2.2934	0.0088085	1.19749	UP
A0A287B3J8	Magnesium transporter OS=Sus scrofa OX=9823 GN=MRS2 PE=3 SV=2	MRS2	2.97232e+07	2.73312e+07	3.7197e+07	748748	493690	1.42075e+06	35.3904	0.00888643	5.14529	UP
F1SKN6	MICAL like 1 OS=Sus scrofa OX=9823 GN=MICALL1 PE=1 SV=3	MICALL1	4.52455e+06	4.28304e+06	3.34694e+06	518266	1.89487e+06	1.67893e+06	2.97027	0.0092093	1.57059	UP
A0A287BIG1	Transmembrane protein 65 OS=Sus scrofa OX=9823 GN=TMEM65 PE=1 SV=1	TMEM65	4.74881e+07	3.65876e+07	3.69874e+07	6.62282e+07	6.02728e+07	6.58747e+07	0.629306	0.00923306	-0.668166	DOWN
F1RKU4	WD repeat domain 61 OS=Sus scrofa OX=9823 GN=WDR61 PE=1 SV=3	WDR61	8.59128e+06	7.76578e+06	9.20373e+06	5.0874e+06	4.91593e+06	5.36197e+06	1.66354	0.00949264	0.734256	UP
M3VJZ7	LIM and SH3 domain protein 1 OS=Sus scrofa OX=9823 GN=LASP1 PE=1 SV=1	LASP1	4.18887e+07	4.2444e+07	5.57114e+07	1.6831e+07	2.4275e+07	8.19765e+06	2.84044	0.00955222	1.50612	UP
F1RPB1	Acyl-CoA synthetase medium chain family member 3 OS=Sus scrofa OX=9823 GN=ACSM3 PE=3 SV=3	ACSM3	6.92425e+06	7.55008e+06	9.53921e+06	2.41814e+06	1.67017e+06	1.52691e+06	4.27651	0.00961309	2.09643	UP
F1SNY0	Uncharacterized protein OS=Sus scrofa OX=9823 GN=APOBEC3B PE=4 SV=3	APOBEC3B	2.3303e+08	2.31762e+08	1.67904e+08	3.97999e+07	2.08481e+07	4.00577e+07	6.28262	0.0096341	2.65137	UP
A0A5G2QCD6	Glutaminase OS=Sus scrofa OX=9823 GN=GLS PE=1 SV=1	GLS	0	0	1.46323e+06	4.18676e+06	4.62343e+06	4.08974e+06	0.113429	0.0098524	-3.14014	DOWN
K7GSY7	FUS RNA binding protein OS=Sus scrofa OX=9823 GN=FUS PE=1 SV=2	FUS	8.57388e+07	9.56204e+07	7.49953e+07	4.96278e+07	5.08098e+07	4.04751e+07	1.81924	0.00993618	0.863338	UP
A0A287AP08	Myeloid cell nuclear differentiation antigen OS=Sus scrofa OX=9823 GN=MNDA PE=2 SV=1	MNDA	8.86054e+06	7.65541e+06	8.17155e+06	6.20584e+06	4.59928e+06	5.41665e+06	1.52187	0.0099508	0.60585	UP
F1SP38	Drosha ribonuclease III OS=Sus scrofa OX=9823 GN=DROSHA PE=3 SV=4	DROSHA	2.36262e+06	2.30509e+06	2.46409e+06	1.32096e+06	1.18195e+06	1.62644e+06	1.7271	0.0100013	0.788353	UP
A0A287AXU5	Glutathione transferase OS=Sus scrofa OX=9823 GN=GSTA1 PE=1 SV=1	GSTA1	6.63273e+07	6.80305e+07	7.73614e+07	3.95434e+07	4.03718e+07	4.21346e+07	1.7347	0.0100997	0.794684	UP
A0A480T358	A-kinase anchor protein 8-like isoform X1 OS=Sus scrofa OX=9823 GN=AKAP8L PE=1 SV=1	AKAP8L	2.76679e+06	2.29058e+06	3.39105e+06	506504	1.13957e+06	771049	3.49524	0.0101765	1.80539	UP
Q7M2W6	Alpha-crystallin B chain OS=Sus scrofa OX=9823 GN=CRYAB PE=2 SV=1	CRYAB	3.84632e+08	3.71843e+08	4.57811e+08	1.93377e+08	2.72741e+08	2.51738e+08	1.69155	0.0101933	0.758342	UP
P50578	Aldo-keto reductase family 1 member A1 OS=Sus scrofa OX=9823 GN=AKR1A1 PE=1 SV=3	AKR1A1	1.0967e+08	1.08866e+08	1.31863e+08	6.18234e+07	7.17194e+07	8.03695e+07	1.63805	0.0102696	0.71198	UP
A0A287BAN6	Cilia- and flagella-associated protein 418 OS=Sus scrofa OX=9823 GN=CFAP418 PE=4 SV=1	CFAP418	1.29546e+06	1.1777e+06	900434	481293	0	0	7.00944	0.0103792	2.8093	UP
A0A286ZV10	Ankyrin repeat domain 13A OS=Sus scrofa OX=9823 GN=ANKRD13A PE=1 SV=1	ANKRD13A	2.10388e+06	2.6061e+06	1.83895e+06	0	0	0	2.1351e+07	0.0104535	24.3478	UP
I3LKQ5	Eukaryotic elongation factor, selenocysteine-tRNA specific OS=Sus scrofa OX=9823 GN=EEFSEC PE=1 SV=3	EEFSEC	3.84166e+07	3.96352e+07	4.75024e+07	2.5123e+07	1.81635e+07	1.14979e+07	2.29179	0.0104599	1.19647	UP
F1RKC9	L-serine ammonia-lyase OS=Sus scrofa OX=9823 GN=SDSL PE=1 SV=2	SDSL	1.88423e+07	1.48717e+07	1.57314e+07	6.97302e+06	6.53064e+06	1.08402e+07	2.03112	0.0105152	1.02228	UP
A0A5G2QCT1	Protein MAK16 homolog OS=Sus scrofa OX=9823 GN=MAK16 PE=3 SV=1	MAK16	1.07888e+08	9.07172e+07	1.11826e+08	5.82221e+07	6.21227e+07	7.35963e+07	1.60065	0.0105222	0.678659	UP
F1SPK3	Intraflagellar transport protein 122 homolog OS=Sus scrofa OX=9823 GN=IFT122 PE=1 SV=4	IFT122	2.35719e+07	2.32823e+07	2.34439e+07	9.80758e+06	5.08083e+06	3.98119e+06	3.72547	0.0105669	1.89742	UP
A0A287BB95	Protein kinase domain-containing protein OS=Sus scrofa OX=9823 GN=CDK2 PE=3 SV=2	CDK2	2.04813e+08	1.49688e+08	1.42269e+08	1.93716e+07	3.15124e+06	1.89408e+06	20.3454	0.0106489	4.34663	UP
A0A5G2RC36	Eukaryotic translation initiation factor 4E OS=Sus scrofa OX=9823 GN=EIF4E PE=1 SV=1	EIF4E	1.56517e+07	1.58355e+07	17504967	7.21705e+06	1.11301e+07	8.93705e+06	1.79562	0.0107801	0.844485	UP
A0A5G2QAF7	Transmembrane protein 192 OS=Sus scrofa OX=9823 GN=TMEM192 PE=3 SV=1	TMEM192	0	0	0	825507	584224	637976	1.55642e-07	0.0112861	-22.6153	DOWN
A0A5G2QKN2	Glomulin, FKBP associated protein OS=Sus scrofa OX=9823 GN=GLMN PE=1 SV=1	GLMN	3.19928e+06	3.73332e+06	3.29646e+06	1.05709e+06	1.253e+06	0	4.42799	0.0113189	2.14665	UP
A0A287BQT2	Citrate hydro-lyase OS=Sus scrofa OX=9823 GN=ACO1 PE=1 SV=1	ACO1	8.92069e+07	1.01185e+08	1.02074e+08	6.6696e+07	6.37861e+07	6.32495e+07	1.50965	0.0114841	0.59421	UP
I3LN63	Mitochondrial ribosomal protein L54 OS=Sus scrofa OX=9823 GN=MRPL54 PE=1 SV=3	MRPL54	2.6946e+07	2.0439e+07	2.59016e+07	6.81541e+06	8.06513e+06	7.99792e+06	3.2033	0.011615	1.67956	UP
A0A287B4H3	Fe-S_biosyn domain-containing protein OS=Sus scrofa OX=9823 PE=4 SV=1	A0A287B4H3	0	0	0	2.19148e+06	1.77119e+06	1.5098e+06	5.91489e-08	0.0116417	-24.0111	DOWN
A0A287AXR4	Uncharacterized protein OS=Sus scrofa OX=9823 GN=AADAC PE=1 SV=1	AADAC	2.8327e+07	3.34317e+07	3.2784e+07	2.25004e+07	1.57664e+07	1.51029e+07	1.77147	0.0117811	0.824944	UP
P50127	N-acetyllactosaminide alpha-1,3-galactosyltransferase OS=Sus scrofa OX=9823 GN=GGTA1 PE=2 SV=1	GGTA1	3.86202e+07	3.20681e+07	2.75611e+07	8.57644e+06	1.32111e+07	1.88335e+07	2.41869	0.0119009	1.27422	UP
F1RSV8	Mediator complex subunit 12 OS=Sus scrofa OX=9823 GN=MED12 PE=2 SV=3	MED12	1.86911e+06	2.41984e+06	1.4662e+06	3.18631e+06	3.50086e+06	4.09732e+06	0.533651	0.0120815	-0.906032	DOWN
F1SCC7	SERPIN domain-containing protein OS=Sus scrofa OX=9823 GN=LOC396684 PE=3 SV=3	LOC396684	0	0	0	1.98504e+06	1.84755e+06	1.35181e+06	6.38024e-08	0.012157	-23.9018	DOWN
A0A287BKS6	Solute carrier family 35 member A2 OS=Sus scrofa OX=9823 GN=SLC35A2 PE=3 SV=2	SLC35A2	1.81393e+07	1.5583e+07	1.92569e+07	1.14923e+07	1.28892e+07	9.60098e+06	1.55902	0.0123338	0.640637	UP
D0G6S1	Dynactin subunit 6 OS=Sus scrofa OX=9823 GN=DCTN6 PE=1 SV=1	DCTN6	592459	941867	797317	0	340656	0	6.84458	0.0124041	2.77496	UP
A0A287B5I8	Oxoglutarate dehydrogenase (succinyl-transferring) OS=Sus scrofa OX=9823 GN=DHTKD1 PE=1 SV=1	DHTKD1	1.54641e+06	1.60345e+06	1.52605e+06	780383	1.04232e+06	757944	1.81192	0.0125458	0.857516	UP
A0A286ZWN9	Retinol dehydrogenase 13 OS=Sus scrofa OX=9823 GN=RDH13 PE=3 SV=1	RDH13	1.48712e+07	1.8352e+07	2.09288e+07	4.45495e+06	1.01248e+07	8.27521e+06	2.36938	0.012646	1.24451	UP
A0A5G2R6X7	Creatine kinase OS=Sus scrofa OX=9823 GN=CKB PE=3 SV=1	CKB	7.92642e+07	7.14039e+07	8.82097e+07	4.56723e+07	5.4339e+07	5.09514e+07	1.58236	0.0126644	0.66208	UP
A0A287BSA3	Exocyst complex component OS=Sus scrofa OX=9823 GN=EXOC6 PE=3 SV=2	EXOC6	1.33028e+07	9.84247e+06	1.09876e+07	1.99235e+07	1.61074e+07	1.7579e+07	0.63669	0.0127703	-0.651336	DOWN
I3LA40	SAP domain-containing protein OS=Sus scrofa OX=9823 GN=DPPA2 PE=4 SV=2	DPPA2	529093	754945	557637	0	0	0	5.36033e+06	0.013116	22.3539	UP
F1S2H8	IQ motif containing GTPase activating protein 2 OS=Sus scrofa OX=9823 GN=IQGAP2 PE=1 SV=4	IQGAP2	1.40515e+06	2.08355e+06	1.63957e+06	0	0	0	1.48375e+07	0.0132732	23.8227	UP
A0A481BAP3	TBC1 domain family member 13 OS=Sus scrofa OX=9823 GN=TBC1D13 PE=1 SV=1	TBC1D13	1.57534e+06	1.58939e+06	1.65752e+06	1.01812e+06	1.04312e+06	755968	1.71171	0.0133592	0.775439	UP
F1RZX9	Haloacid dehalogenase like hydrolase domain containing 2 OS=Sus scrofa OX=9823 GN=HDHD2 PE=1 SV=1	HDHD2	3.08101e+06	2.38085e+06	2.67895e+06	0	1.2174e+06	791741	4.05189	0.0136136	2.01859	UP
A0A287AX70	Olfactory receptor OS=Sus scrofa OX=9823 GN=LOC396790 PE=3 SV=1	LOC396790	3.40523e+07	4.37586e+07	3.90001e+07	1.83703e+07	2.60423e+07	2.57723e+07	1.66433	0.0148597	0.734945	UP
Q7YQ94	MHC class II antigen OS=Sus scrofa OX=9823 GN=SLA-DQA1 PE=2 SV=1	SLA-DQA1	1.7689e+07	2.14711e+07	2.20874e+07	1.22812e+07	1.42663e+07	1.17159e+07	1.60068	0.0148705	0.678683	UP
A0A287A021	Nuclear transport factor 2 OS=Sus scrofa OX=9823 GN=NUTF2 PE=1 SV=1	NUTF2	1.5228e+06	1.50148e+06	1.88118e+06	1.05004e+06	704465	479956	2.19537	0.0149063	1.13447	UP
F6Q2A5	Quinone oxidoreductase OS=Sus scrofa OX=9823 GN=CRYZ PE=3 SV=1	CRYZ	2.41232e+07	2.34339e+07	2.48231e+07	1.49519e+07	1.06255e+07	1.53063e+07	1.77039	0.0149627	0.824069	UP
F1ST01	Selenium binding protein 1 OS=Sus scrofa OX=9823 GN=SELENBP1 PE=1 SV=2	SELENBP1	2.83466e+07	2.1766e+07	2.76259e+07	6.38195e+06	1.60751e+07	9.16665e+06	2.45824	0.0152057	1.29762	UP
F1RRU6	Tousled like kinase 2 OS=Sus scrofa OX=9823 GN=TLK2 PE=4 SV=4	TLK2	1.08456e+06	1.74298e+06	1.09949e+06	0	0	465526	8.43568	0.015378	3.0765	UP
A0A287BJU2	Cactin OS=Sus scrofa OX=9823 GN=CACTIN PE=3 SV=1	CACTIN	1.45856e+06	1.31211e+06	1.09758e+06	0	588863	0	6.56902	0.0154809	2.71568	UP
A0A5G2QXV8	Catechol O-methyltransferase OS=Sus scrofa OX=9823 GN=COMT PE=1 SV=1	COMT	6.45851e+07	7.88919e+07	6.549e+07	4.45785e+07	3.95272e+07	5.13242e+07	1.54299	0.0155386	0.625729	UP
F1SC70	Carboxypeptidase OS=Sus scrofa OX=9823 GN=CTSA PE=1 SV=4	CTSA	2.32695e+07	2.20882e+07	2.5539e+07	8.90726e+06	1.33524e+07	1.56154e+07	1.87186	0.0158149	0.904471	UP
F1SD83	Nucleus accumbens associated 1 OS=Sus scrofa OX=9823 GN=NACC1 PE=4 SV=1	NACC1	6.30523e+06	8.27566e+06	6.97548e+06	4.2848e+06	4.84056e+06	3.29542e+06	1.73551	0.0160492	0.79536	UP
F1RSD6	Coilin OS=Sus scrofa OX=9823 GN=COIL PE=1 SV=4	COIL	3.37016e+07	2.95366e+07	45072644	142900	190804	0	324.572	0.0162243	8.34239	UP
A0A5K1V6L8	Integrin subunit alpha V OS=Sus scrofa OX=9823 GN=ITGAV PE=1 SV=1	ITGAV	9.32366e+07	8.62155e+07	9.52203e+07	4.48088e+07	6.50597e+07	5.98975e+07	1.61795	0.0162957	0.694166	UP
A0A287B852	Inosine triphosphate pyrophosphatase OS=Sus scrofa OX=9823 GN=ITPA PE=1 SV=1	ITPA	0	0	0	872518	600132	943579	1.59355e-07	0.0164727	-22.5813	DOWN
F1RNQ1	Lysine demethylase 2B OS=Sus scrofa OX=9823 GN=KDM2B PE=4 SV=4	KDM2B	4.27617e+06	6.448e+06	4.84528e+06	787048	2.29567e+06	2.38874e+06	2.84558	0.0170848	1.50872	UP
F1SF95	Peptidyl-prolyl cis-trans isomerase OS=Sus scrofa OX=9823 GN=PPIH PE=1 SV=3	PPIH	2.12826e+06	2.58155e+06	2.60264e+06	1.85888e+06	1.33207e+06	1.32792e+06	1.6182	0.017088	0.694394	UP
A0A286ZW91	Anaphase-promoting complex subunit 1 OS=Sus scrofa OX=9823 GN=ANAPC1 PE=1 SV=1	ANAPC1	1.91873e+07	1.79672e+07	1.27128e+07	3.09695e+07	4.24588e+07	4.38348e+07	0.42526	0.0171378	-1.23358	DOWN
A0A287ANA1	Nuclear respiratory factor 1 OS=Sus scrofa OX=9823 GN=NRF1 PE=3 SV=1	NRF1	2.17154e+06	1.96462e+06	1.36117e+06	0	0	0	1.39938e+07	0.017147	23.7383	UP
A0A287AA35	5-methyltetrahydrofolate-homocysteine methyltransferase reductase OS=Sus scrofa OX=9823 GN=MTRR PE=4 SV=2	MTRR	285421	0	0	721398	737237	647258	0.135535	0.0173807	-2.88327	DOWN
F1SF75	Nuclear transcription factor Y subunit gamma OS=Sus scrofa OX=9823 GN=NFYC PE=1 SV=3	NFYC	1.34232e+06	1.27902e+06	1.49604e+06	577099	972846	763152	1.78003	0.0174703	0.831902	UP
F1RRD4	Tetratricopeptide repeat and ankyrin repeat containing 1 OS=Sus scrofa OX=9823 GN=TRANK1 PE=4 SV=4	TRANK1	2.70651e+06	2.14911e+06	3.20777e+06	957455	640328	991249	3.11445	0.0175086	1.63898	UP
F1RLQ6	Testis expressed 30 OS=Sus scrofa OX=9823 GN=TEX30 PE=4 SV=3	TEX30	4.22499e+06	2.41331e+06	3882663	0	614435	0	17.123	0.0175853	4.09786	UP
A0A287BNP5	Mediator of ErbB2-driven cell motility 1 OS=Sus scrofa OX=9823 GN=MEMO1 PE=1 SV=1	MEMO1	7.69277e+06	6.86093e+06	5.62005e+06	2.22933e+06	2.77062e+06	4.48365e+06	2.12722	0.0176555	1.08897	UP
A0A287BJ71	UBC core domain-containing protein OS=Sus scrofa OX=9823 GN=UBE2E3 PE=3 SV=1	UBE2E3	883727	1.19463e+06	844462	480541	0	0	6.08235	0.0177388	2.60463	UP
A0A287AVR0	Eukaryotic translation initiation factor 3 subunit C OS=Sus scrofa OX=9823 GN=LOC110260088 PE=3 SV=1	LOC110260088	7.71574e+08	7.58383e+08	9.46693e+08	5.16342e+08	4.32046e+08	5.00157e+08	1.70975	0.0178763	0.773785	UP
A0A5G2Q6W7	Intercellular adhesion molecule 1 OS=Sus scrofa OX=9823 GN=ICAM1 PE=1 SV=1	ICAM1	3.54472e+06	2.19555e+06	3.23534e+06	0	0	0	2.22394e+07	0.0180983	24.4066	UP
A0A287B017	DNA methyltransferase 1-associated protein 1 OS=Sus scrofa OX=9823 GN=DMAP1 PE=1 SV=1	DMAP1	1.32035e+07	8.40314e+06	9032400	0	1.53851e+06	1.10157e+06	11.6054	0.0181086	3.53672	UP
A0A5G2QDY4	Mitotic arrest deficient 2 like 1 OS=Sus scrofa OX=9823 GN=MAD2L1 PE=4 SV=1	MAD2L1	8.40932e+06	4.8699e+06	5.41109e+06	1.15244e+07	1.31417e+07	1.1134e+07	0.522073	0.0183509	-0.937677	DOWN
F1SBH3	Putative hydrolase RBBP9 OS=Sus scrofa OX=9823 GN=RBBP9 PE=1 SV=1	RBBP9	1.74349e+07	1.46199e+07	1.59039e+07	7.75619e+06	1.13473e+07	1.11966e+07	1.58279	0.0184214	0.662471	UP
A0A5G2QFC2	Malate dehydrogenase OS=Sus scrofa OX=9823 GN=MDH1 PE=1 SV=1	MDH1	1.68485e+08	2.14882e+08	198341031	1.07388e+08	1.25497e+08	1.24656e+08	1.62697	0.0187574	0.702187	UP
A0A5G2QM69	H/ACA ribonucleoprotein complex non-core subunit NAF1 OS=Sus scrofa OX=9823 GN=NAF1 PE=1 SV=1	NAF1	2.3924e+06	1.85869e+06	1.52004e+06	2.8506e+06	3.24307e+06	3.67465e+06	0.590801	0.0187837	-0.759257	DOWN
Q9TSX9	Peroxiredoxin-6 OS=Sus scrofa OX=9823 GN=PRDX6 PE=2 SV=3	PRDX6	1.11797e+08	1.07101e+08	1.38386e+08	5.51177e+07	6.56788e+07	6.09525e+07	1.96581	0.0190679	0.975122	UP
A0A287B893	TSR1 ribosome maturation factor OS=Sus scrofa OX=9823 GN=TSR1 PE=4 SV=2	TSR1	6.9501e+07	6.76903e+07	6.54779e+07	4.99466e+07	3.64605e+07	3.80906e+07	1.6279	0.0196009	0.703009	UP
F1SDQ3	Transmembrane protein 214 OS=Sus scrofa OX=9823 GN=TMEM214 PE=1 SV=2	TMEM214	3.99477e+07	3.37395e+07	3.59606e+07	6.49742e+07	5.47258e+07	7.12764e+07	0.574143	0.0197754	-0.800517	DOWN
A0A286ZIG4	Pyridoxal kinase OS=Sus scrofa OX=9823 GN=PDXK PE=1 SV=2	PDXK	1.14658e+07	1.30268e+07	1.70943e+07	2.6595e+06	3.51928e+06	8.2781e+06	2.87662	0.0202971	1.52437	UP
A0A287B2W3	Mitochondrial ribosomal protein L4 OS=Sus scrofa OX=9823 GN=MRPL4 PE=1 SV=2	MRPL4	6.33653e+07	6.46041e+07	7.77212e+07	4.25109e+07	4.29889e+07	4.96303e+07	1.52217	0.0203847	0.606127	UP
A0A287BHM9	FAD-binding PCMH-type domain-containing protein OS=Sus scrofa OX=9823 GN=DHCR24 PE=4 SV=1	DHCR24	6.08724e+07	5.64945e+07	7.1022e+07	3.67496e+07	4.46902e+07	4.27892e+07	1.51646	0.020643	0.600711	UP
Q9GKX6	Galactose mutarotase OS=Sus scrofa OX=9823 GN=GALM PE=2 SV=1	GALM	3.82001e+07	3.77902e+07	3.05633e+07	1.99414e+07	2.61132e+07	1.55421e+07	1.72986	0.0206533	0.790656	UP
F1SDY8	Zinc finger CCCH domain-containing protein 14 OS=Sus scrofa OX=9823 GN=ZC3H14 PE=1 SV=4	ZC3H14	0	0	0	1.11866e+06	711185	1.17594e+06	1.43478e-07	0.0206653	-22.7327	DOWN
A0A287A1Y7	Syntaxin 8 OS=Sus scrofa OX=9823 GN=STX8 PE=4 SV=1	STX8	7.57039e+06	8.64652e+06	1.05235e+07	3.7937e+06	5.92886e+06	4.56822e+06	1.87117	0.0209811	0.903937	UP
A0A286ZRF3	Serpin family B member 6 OS=Sus scrofa OX=9823 GN=SERPINB6 PE=1 SV=1	SERPINB6	2.00461e+07	2.03767e+07	1.6049e+07	8.23225e+06	1.33315e+07	1.20089e+07	1.68208	0.0212584	0.750245	UP
A0A287AEH6	2-oxoglutarate and iron-dependent oxygenase domain-containing protein 1 OS=Sus scrofa OX=9823 GN=OGFOD1 PE=3 SV=2	OGFOD1	8.97708e+06	5.71508e+06	9.06802e+06	1.39888e+07	1.44614e+07	1.49966e+07	0.546879	0.0212785	-0.870706	DOWN
A0A5G2QB02	Palmitoyl-protein hydrolase 1 OS=Sus scrofa OX=9823 GN=PPT1 PE=1 SV=1	PPT1	2.58948e+06	1.85779e+06	2.35915e+06	1.5073e+06	1.08848e+06	1.09761e+06	1.84287	0.0213547	0.881955	UP
A0A5S8L3W9	DCS-1 OS=Sus scrofa OX=9823 GN=DCPS PE=1 SV=1	DCPS	1.3472e+07	1.45973e+07	1.18551e+07	6.3958e+06	9.13449e+06	9.69449e+06	1.58275	0.0213901	0.662429	UP
A0A287BFL8	Uncharacterized protein OS=Sus scrofa OX=9823 GN=MSH4 PE=1 SV=2	MSH4	2.09389e+06	1.68817e+06	2.13367e+06	1.04519e+06	1.14298e+06	1.51496e+06	1.59749	0.0216935	0.675811	UP
A0A287B7T5	V-type proton ATPase subunit G OS=Sus scrofa OX=9823 GN=TMEM268 PE=1 SV=1	TMEM268	1.09916e+07	1.19792e+07	1.63372e+07	1.23257e+06	6.98814e+06	5.25185e+06	2.91763	0.0220472	1.5448	UP
F1SGS9	Catalase OS=Sus scrofa OX=9823 GN=CAT PE=1 SV=3	CAT	1.40733e+08	1.33433e+08	1.56239e+08	6.53523e+07	9.80085e+07	1.01404e+08	1.62561	0.0221082	0.700981	UP
A0A5G2QN61	RAN binding protein 10 OS=Sus scrofa OX=9823 GN=RANBP10 PE=3 SV=1	RANBP10	7.17637e+06	7.41968e+06	4.87234e+06	1.03463e+07	9.56818e+06	1.12256e+07	0.625188	0.0221574	-0.677639	DOWN
Q0Z8R0	Cystatin C OS=Sus scrofa OX=9823 GN=CST3 PE=1 SV=1	CST3	1.86253e+06	1.38576e+06	1.37599e+06	2.89986e+06	2.91035e+06	2.18851e+06	0.578128	0.0224098	-0.79054	DOWN
A0A287AR46	Hyaluronan binding protein 4 OS=Sus scrofa OX=9823 GN=HABP4 PE=4 SV=1	HABP4	2.69042e+07	3.29457e+07	2.57555e+07	1.56476e+07	1.60519e+07	1.82994e+07	1.71215	0.0227786	0.775806	UP
I3LVS7	Ras homolog family member A OS=Sus scrofa OX=9823 GN=RHOA PE=1 SV=1	RHOA	9.41856e+07	7.78946e+07	1.11966e+08	3.69173e+07	5.87613e+07	4.9801e+07	1.95248	0.0227925	0.965309	UP
F1SH89	Actin-related protein 8 OS=Sus scrofa OX=9823 GN=ACTR8 PE=3 SV=2	ACTR8	388018	382886	514270	283316	229795	164587	1.89638	0.0230019	0.92325	UP
A0A2C9F3H8	BCL2-associated athanogene 6 OS=Sus scrofa OX=9823 GN=BAG6 PE=4 SV=2	BAG6	1.86584e+07	1.68682e+07	1.74874e+07	2.58169e+07	2.65101e+07	3.1617e+07	0.63154	0.0230269	-0.663054	DOWN
K7GR43	Complex I-MWFE OS=Sus scrofa OX=9823 GN=NDUFA1 PE=1 SV=2	NDUFA1	2.40024e+06	2.40022e+06	2.37272e+06	1.03414e+06	1.39465e+06	662880	2.32017	0.0230959	1.21423	UP
F1RZ89	N-sulfoglucosamine sulfohydrolase OS=Sus scrofa OX=9823 GN=SGSH PE=1 SV=3	SGSH	1.24406e+07	1.25323e+07	1.65609e+07	3.16945e+06	8.39068e+06	7.27706e+06	2.20488	0.0232644	1.1407	UP
A0A287B433	Surfeit 6 OS=Sus scrofa OX=9823 GN=SURF6 PE=3 SV=2	SURF6	2.97255e+07	3.34219e+07	2.22319e+07	4.62317e+07	4.19288e+07	4.64654e+07	0.634197	0.0235288	-0.656997	DOWN
A0A287A3T1	Toll interacting protein OS=Sus scrofa OX=9823 GN=TOLLIP PE=3 SV=2	TOLLIP	1.29593e+07	1.11745e+07	1.60649e+07	5.6334e+06	7.38512e+06	5.55352e+06	2.16448	0.023916	1.11402	UP
F1S1M2	Synaptotagmin like 4 OS=Sus scrofa OX=9823 GN=SYTL4 PE=4 SV=3	SYTL4	1.93003e+06	684943	697566	2.75449e+06	3.46911e+06	3.02503e+06	0.358165	0.024162	-1.4813	DOWN
A5GZW8	Succinate dehydrogenase [ubiquinone] cytochrome b small subunit, mitochondrial OS=Sus scrofa OX=9823 GN=SDHD PE=1 SV=2	SDHD	3.01268e+07	3.21681e+07	39257224	2.22838e+07	2.21959e+07	1.78287e+07	1.62983	0.0242814	0.704721	UP
A0A287A9G5	HA2 domain-containing protein OS=Sus scrofa OX=9823 GN=DHX32 PE=4 SV=1	DHX32	4.06903e+06	3.9059e+06	2600744	7.28243e+06	1.07382e+07	1.10354e+07	0.363976	0.0243784	-1.45809	DOWN
K7GKQ6	O-GlcNAc transferase subunit p110 OS=Sus scrofa OX=9823 GN=OGT PE=3 SV=2	OGT	4.56704e+07	4.08757e+07	3.39267e+07	1.86339e+07	1.97228e+07	2.00783e+07	2.06166	0.0245756	1.04381	UP
A0A287B0T7	Chromobox protein homolog 3 isoform X1 OS=Sus scrofa OX=9823 GN=CBX3 PE=1 SV=1	CBX3	3.0444e+07	3.97432e+07	3.33516e+07	1.82559e+07	2.3812e+07	2.388e+07	1.57001	0.024576	0.650773	UP
A0A287A472	Interferon induced protein 44 like OS=Sus scrofa OX=9823 GN=IFI44L PE=1 SV=1	IFI44L	2.67824e+06	2.66733e+06	2.93812e+06	1.22663e+06	0	896112	3.90235	0.0250637	1.96434	UP
F1SPP8	Cytoskeleton associated protein 4 OS=Sus scrofa OX=9823 GN=CKAP4 PE=1 SV=3	CKAP4	3.18201e+07	3.6906e+07	3.42252e+07	4.77726e+07	5.89314e+07	6.14246e+07	0.612337	0.0251227	-0.707603	DOWN
F1RUH7	Thiopurine S-methyltransferase OS=Sus scrofa OX=9823 GN=TPMT PE=1 SV=2	TPMT	2.97216e+07	2.67918e+07	2.72512e+07	1.18998e+07	2.00387e+07	1.33848e+07	1.84816	0.0251966	0.88609	UP
I3L812	Tripeptidyl aminopeptidase OS=Sus scrofa OX=9823 GN=TPP1 PE=1 SV=1	TPP1	2.30515e+07	2.3688e+07	2.93685e+07	1.39321e+07	1.74201e+07	1.65881e+07	1.58756	0.0252155	0.66681	UP
A0A5G2RCM2	DNA polymerase OS=Sus scrofa OX=9823 GN=POLA1 PE=3 SV=1	POLA1	6.11508e+06	5.35211e+06	5.35088e+06	1.32095e+07	1.32865e+07	9.80769e+06	0.46326	0.0252336	-1.1101	DOWN
A0A287APX5	FCF1 rRNA-processing protein OS=Sus scrofa OX=9823 GN=FCF1 PE=3 SV=1	FCF1	0	910657	1.19487e+06	4.13655e+06	2.28421e+06	4.11555e+06	0.199836	0.025271	-2.32311	DOWN
Q1W0Y2	Cytochrome c oxidase subunit 7C, mitochondrial OS=Sus scrofa OX=9823 GN=COX7C PE=1 SV=1	COX7C	1.4389e+07	1.43008e+07	17146614	3.89138e+06	9.70815e+06	8.10778e+06	2.11156	0.0254116	1.07831	UP
A0A5G2R965	Uncharacterized protein OS=Sus scrofa OX=9823 GN=LOC102167522 PE=1 SV=1	LOC102167522	1.1602e+07	1.01829e+07	1.25447e+07	3.41854e+06	7.45499e+06	6.56873e+06	1.96819	0.0255031	0.976866	UP
A0A286ZQE6	Kinesin light chain OS=Sus scrofa OX=9823 GN=KLC1 PE=1 SV=2	KLC1	0	646647	0	880331	1.27729e+06	1.58385e+06	0.172832	0.0255098	-2.53255	DOWN
I3LQH7	Biliverdin reductase B OS=Sus scrofa OX=9823 GN=BLVRB PE=1 SV=2	BLVRB	3.02692e+07	2.58091e+07	3.94974e+07	7.52876e+06	1.59842e+07	1.75365e+07	2.32831	0.025937	1.21928	UP
A0A5G2RDC2	Vacuolar protein sorting-associated protein 16 homolog OS=Sus scrofa OX=9823 GN=VPS16 PE=1 SV=1	VPS16	1.56423e+07	1.77758e+07	21875768	1.05915e+07	1.06641e+07	8.07976e+06	1.88489	0.0262607	0.914478	UP
A0A287BA12	Vesicle-fusing ATPase OS=Sus scrofa OX=9823 GN=VPS4B PE=1 SV=1	VPS4B	5.78458e+06	5.96581e+06	7.66938e+06	4.2202e+06	4.16617e+06	3.06643e+06	1.69564	0.0272242	0.761826	UP
F1RUP2	G-rich RNA sequence binding factor 1 OS=Sus scrofa OX=9823 GN=GRSF1 PE=1 SV=3	GRSF1	1.47086e+07	1.66167e+07	1.73975e+07	4.13485e+06	1.06391e+07	7.0571e+06	2.23181	0.0272289	1.15821	UP
A0A5G2QPA9	Transmembrane p24 trafficking protein 4 OS=Sus scrofa OX=9823 GN=TMED4 PE=1 SV=1	TMED4	6.11141e+07	6.98592e+07	70010719	3.10641e+07	4.29907e+07	5.03634e+07	1.61539	0.0272981	0.691883	UP
F1RJM8	Abhydrolase domain containing 11 OS=Sus scrofa OX=9823 GN=ABHD11 PE=1 SV=3	ABHD11	3.52612e+07	3.14823e+07	4.03625e+07	1.88483e+07	2.47954e+07	2.71214e+07	1.51354	0.0273379	0.597928	UP
F1RVY4	RAB, member RAS oncogene family like 6 OS=Sus scrofa OX=9823 GN=RABL6 PE=1 SV=3	RABL6	1.2253e+06	1.53339e+06	1.17996e+06	3.08411e+06	3.89047e+06	2.63531e+06	0.409853	0.0274295	-1.28682	DOWN
A0A287B2N9	Fatty acid amide hydrolase OS=Sus scrofa OX=9823 GN=FAAH PE=1 SV=1	FAAH	2.03636e+07	2.09031e+07	2.64657e+07	1.4859e+07	1.16647e+07	1.50647e+07	1.62863	0.027447	0.703663	UP
F1RMQ4	39S ribosomal protein L17, mitochondrial OS=Sus scrofa OX=9823 GN=MRPL17 PE=1 SV=1	MRPL17	5.43556e+06	6.51404e+06	4.40363e+06	1.03621e+07	8.00868e+06	1.14666e+07	0.548079	0.0278713	-0.867544	DOWN
A0A287ABT2	Eukaryotic translation initiation factor 2 alpha kinase 2 OS=Sus scrofa OX=9823 GN=EIF2AK2 PE=1 SV=1	EIF2AK2	3.76276e+07	3.87692e+07	28867024	2.45937e+07	1.70008e+07	2.27827e+07	1.63511	0.0283019	0.709388	UP
A0A287BFY5	Proline rich 11 OS=Sus scrofa OX=9823 GN=PRR11 PE=4 SV=1	PRR11	7.62821e+06	1.16063e+07	1.07351e+07	1.52516e+07	1.36654e+07	1.69726e+07	0.65308	0.0283487	-0.614668	DOWN
A0A287BPT5	Sulfurtransferase OS=Sus scrofa OX=9823 GN=TST PE=1 SV=2	TST	1.00513e+08	1.30461e+08	1.2392e+08	6.74356e+07	7.2404e+07	7.66432e+07	1.63936	0.028716	0.713135	UP
A0A287BE40	Thymidine kinase 2 OS=Sus scrofa OX=9823 GN=TK2 PE=4 SV=2	TK2	2.69549e+06	1.88561e+06	1.8468e+06	0	1.20732e+06	0	5.32411	0.0287351	2.41254	UP
A0A287AAN4	SH3 domain binding protein 4 OS=Sus scrofa OX=9823 GN=SH3BP4 PE=4 SV=2	SH3BP4	6.34496e+07	4.51754e+07	6.15139e+07	8.63999e+07	1.10565e+08	8.37214e+07	0.606153	0.0288788	-0.722246	DOWN
B6VCB0	Solute carrier family 30 member 1 OS=Sus scrofa OX=9823 GN=SLC30A1 PE=2 SV=1	SLC30A1	1.07214e+06	1.44578e+06	784834	0	0	0	6.47557e+06	0.0289038	22.6266	UP
A0A286ZXF5	WD repeat domain 37 OS=Sus scrofa OX=9823 GN=WDR37 PE=1 SV=2	WDR37	3.70848e+06	2.55701e+06	2491759	987664	763074	723813	3.53892	0.0294754	1.82331	UP
A0A287BGW6	Lysophospholipase 2 OS=Sus scrofa OX=9823 GN=LYPLA2 PE=1 SV=2	LYPLA2	7.44336e+06	4.15081e+06	6.04883e+06	2.87988e+06	1.55305e+06	896430	3.31054	0.0296193	1.72706	UP
A0A287ANL3	Centrosomal protein 170 OS=Sus scrofa OX=9823 GN=CEP170 PE=1 SV=1	CEP170	7.59339e+06	8.02411e+06	1.76816e+06	1.29869e+07	1.43907e+07	1.66184e+07	0.395164	0.0296462	-1.33948	DOWN
A0A286ZVS5	Yip1 domain family member 5 OS=Sus scrofa OX=9823 GN=YIPF5 PE=3 SV=1	YIPF5	0	0	0	1.98441e+06	1.82369e+06	1.05463e+06	1.06736e-07	0.0299322	-23.1595	DOWN
A0A286ZUW5	Procollagen-proline 4-dioxygenase OS=Sus scrofa OX=9823 GN=P4HA1 PE=1 SV=1	P4HA1	5.36735e+07	5.25146e+07	7.16638e+07	1.33884e+07	3.78909e+07	3.08364e+07	2.16587	0.0300416	1.11495	UP
A0A286ZL69	Uncharacterized protein OS=Sus scrofa OX=9823 GN=ANP32E PE=1 SV=1	ANP32E	1.29256e+06	1.26152e+06	1.96014e+06	835862	324768	469870	2.76861	0.0308706	1.46916	UP
A0A287AFH8	LIM domain 7 OS=Sus scrofa OX=9823 GN=LMO7 PE=1 SV=2	LMO7	1.9738e+08	2.1244e+08	8.93885e+07	3.65812e+08	4.98467e+08	6.29739e+08	0.334138	0.0308886	-1.58148	DOWN
F1SK43	Phospholipid phosphatase 6 OS=Sus scrofa OX=9823 GN=PLPP6 PE=4 SV=1	PLPP6	774373	488720	623308	3.91001e+06	2.37931e+06	2.79672e+06	0.207615	0.0309944	-2.26802	DOWN
Q9GLP0	Integrin beta-1 OS=Sus scrofa OX=9823 GN=ITGB1 PE=2 SV=1	ITGB1	2.22874e+07	2.45209e+07	3.26569e+07	5.53739e+07	3.8832e+07	4.58417e+07	0.567416	0.0310155	-0.817522	DOWN
A0A287A5K9	Integrin subunit alpha 10 OS=Sus scrofa OX=9823 GN=ITGA10 PE=1 SV=1	ITGA10	819812	2.01239e+06	0	3.51451e+06	4.07066e+06	3.34541e+06	0.259109	0.0314312	-1.94837	DOWN
A0A5G2QSB8	Enhancer of rudimentary homolog OS=Sus scrofa OX=9823 GN=ERH PE=1 SV=1	ERH	2.144e+06	2.59555e+06	3.14296e+06	6.61975e+06	4.5625e+06	4.99101e+06	0.487379	0.0314419	-1.03688	DOWN
A0A480HSI3	Programmed cell death protein 4 OS=Sus scrofa OX=9823 GN=PDCD4 PE=1 SV=1	PDCD4	5.93389e+06	3.81782e+06	3.84839e+06	1.60363e+07	1.11283e+07	1.04612e+07	0.361458	0.0314484	-1.4681	DOWN
F1SRT0	39S ribosomal protein L46, mitochondrial OS=Sus scrofa OX=9823 GN=MRPL46 PE=1 SV=1	MRPL46	9.55208e+06	1.19102e+07	1.36416e+07	3.99067e+06	6.82701e+06	7.97497e+06	1.86796	0.0315123	0.901461	UP
A0A287BJC4	Fatty acid desaturase 2 OS=Sus scrofa OX=9823 GN=FADS2 PE=3 SV=1	FADS2	8.78122e+06	8.23665e+06	1.03143e+07	2.04941e+07	1.72302e+07	1.43801e+07	0.524566	0.0315954	-0.930803	DOWN
A0A287AF90	39S ribosomal protein L22, mitochondrial OS=Sus scrofa OX=9823 GN=MRPL22 PE=1 SV=1	MRPL22	2.90734e+07	3.48899e+07	2.22715e+07	5.7119e+07	4.01252e+07	5.27001e+07	0.575112	0.0320178	-0.798085	DOWN
F1RHN8	RING-type E3 ubiquitin transferase OS=Sus scrofa OX=9823 GN=TRIM21 PE=4 SV=4	TRIM21	1.73024e+06	2.08919e+06	1411377	0	1.00697e+06	0	5.19462	0.0321711	2.37702	UP
F1RGI2	Platelet activating factor acetylhydrolase 1b catalytic subunit 3 OS=Sus scrofa OX=9823 GN=PAFAH1B3 PE=1 SV=4	PAFAH1B3	2.96407e+06	2.92114e+06	3192751	1.4244e+06	33118.3	1.13593e+06	3.50033	0.0322491	1.80749	UP
I3LR14	Formin like 3 OS=Sus scrofa OX=9823 GN=FMNL3 PE=3 SV=3	FMNL3	1.75798e+08	1.6869e+08	134763568	2.7909e+08	2.15243e+08	2.28018e+08	0.66346	0.0322907	-0.591918	DOWN
A0A287BKY7	SWI/SNF related, matrix associated, actin dependent regulator of chromatin, subfamily d, member 1 OS=Sus scrofa OX=9823 GN=SMARCD1 PE=1 SV=2	SMARCD1	1.65826e+07	2.17524e+07	20046116	1.46428e+07	7.68329e+06	8.2327e+06	1.91045	0.0323016	0.933914	UP
A0A287B798	Non-specific serine/threonine protein kinase OS=Sus scrofa OX=9823 GN=RIOK2 PE=3 SV=1	RIOK2	2.61593e+08	3.39711e+08	286944096	1.7505e+08	1.69312e+08	1.78791e+08	1.69788	0.0323821	0.76373	UP
A0A287BAY9	Albumin OS=Sus scrofa OX=9823 GN=ALB PE=1 SV=2	ALB	8.65413e+06	5.89913e+06	9.4745e+06	6.17833e+07	3.52953e+07	4.70549e+07	0.166705	0.0325855	-2.58463	DOWN
A0A286ZJ10	RELA proto-oncogene, NF-kB subunit OS=Sus scrofa OX=9823 GN=RELA PE=4 SV=1	RELA	1.017e+07	1.45546e+07	1.27921e+07	5.99862e+06	9.20465e+06	6.2751e+06	1.74672	0.0328959	0.804647	UP
A0A5G2QXW6	Syndecan binding protein OS=Sus scrofa OX=9823 GN=SDCBP PE=1 SV=1	SDCBP	1.21833e+07	1.18732e+07	9.11274e+06	6.54613e+06	8.48695e+06	5.87463e+06	1.58646	0.0330412	0.66581	UP
F1S8S0	Histone-lysine N-methyltransferase NSD2 isoform 1 OS=Sus scrofa OX=9823 GN=NSD2 PE=4 SV=3	NSD2	1.54383e+07	1.71603e+07	1.7772e+07	1.29811e+07	9.57729e+06	7.65831e+06	1.66698	0.0336033	0.737238	UP
A0A287BJW3	Uncharacterized protein OS=Sus scrofa OX=9823 PE=1 SV=1	A0A287BJW3	0	0	0	4.01688e+06	2.01909e+06	3.20861e+06	5.9547e-08	0.0336707	-24.0014	DOWN
A0A5G2RA15	DNA-directed RNA polymerase subunit OS=Sus scrofa OX=9823 GN=POLR2A PE=1 SV=1	POLR2A	3.89738e+06	4.1514e+06	4.62873e+06	0	2.21653e+06	0	5.71953	0.0337271	2.5159	UP
I3LSU8	Ubiquitin-conjugating enzyme E2 Z OS=Sus scrofa OX=9823 GN=UBE2Z PE=1 SV=2	UBE2Z	2.56823e+07	1.98984e+07	3.04498e+07	4.60192e+06	1.4433e+07	1.44313e+07	2.27186	0.0341276	1.18387	UP
A0A287AHN7	FAST kinase domains 1 OS=Sus scrofa OX=9823 GN=FASTKD1 PE=4 SV=2	FASTKD1	5.14723e+06	6.6593e+06	6.97104e+06	4.65841e+06	3.82804e+06	3.41876e+06	1.57726	0.0342689	0.657418	UP
A0A287B4R8	Propionate--CoA ligase OS=Sus scrofa OX=9823 GN=ACSS3 PE=1 SV=1	ACSS3	2.18169e+07	2.00607e+07	1.51651e+07	8.72352e+06	1.0523e+07	9.39624e+06	1.99152	0.0343488	0.993873	UP
I3LIM2	UDP-glucose 6-dehydrogenase OS=Sus scrofa OX=9823 GN=UGDH PE=1 SV=1	UGDH	3.15578e+07	3.17692e+07	4.66191e+07	6.12547e+07	5.30404e+07	5.85632e+07	0.636047	0.0344705	-0.652794	DOWN
A0A5G2QLE5	Uncharacterized protein OS=Sus scrofa OX=9823 GN=COMMD6 PE=1 SV=1	COMMD6	7.28238e+06	9.07251e+06	6.42593e+06	4.61195e+06	4.13244e+06	3.62274e+06	1.84205	0.0346284	0.88131	UP
A0A287AFV3	Lipase A, lysosomal acid type OS=Sus scrofa OX=9823 GN=LIPA PE=1 SV=1	LIPA	9.08849e+06	9.47997e+06	1.18808e+07	7.02651e+06	6.87395e+06	5.68079e+06	1.55502	0.0355615	0.636935	UP
A0A140TAK8	Apolipoprotein H OS=Sus scrofa OX=9823 GN=APOH PE=1 SV=2	APOH	1.88594e+06	2.33357e+06	2.0508e+06	4.01475e+06	6.20466e+06	5.69366e+06	0.394035	0.0355864	-1.34361	DOWN
A0A5G2R0D6	Uncharacterized protein OS=Sus scrofa OX=9823 GN=RRP7A PE=3 SV=1	RRP7A	3.26036e+06	3.24237e+06	2321589	8.52631e+06	5.35884e+06	7.5858e+06	0.410989	0.0356666	-1.28283	DOWN
Q8WNQ7	N-acetylgalactosamine-6-sulfatase OS=Sus scrofa OX=9823 GN=GALNS PE=2 SV=1	GALNS	1.28449e+07	8.75403e+06	1.3268e+07	4.35235e+06	6.79985e+06	5.89195e+06	2.04568	0.0357586	1.03258	UP
A0A286ZJF6	Glycoprotein nmb OS=Sus scrofa OX=9823 GN=GPNMB PE=1 SV=2	GPNMB	864174	1.2325e+06	1.09072e+06	619371	456098	777502	1.72015	0.0359694	0.782538	UP
F1RQZ4	Coiled-coil domain-containing protein 43 OS=Sus scrofa OX=9823 GN=CCDC43 PE=3 SV=2	CCDC43	0	1.83034e+06	0	3.24262e+06	3.75197e+06	3.46435e+06	0.175002	0.0359804	-2.51455	DOWN
I3LM79	Dipeptidyl peptidase 9 OS=Sus scrofa OX=9823 GN=DPP9 PE=2 SV=2	DPP9	850726	2.18233e+06	3.62504e+06	6.91914e+06	5.33445e+06	4.46929e+06	0.398143	0.0361138	-1.32864	DOWN
I3LCJ3	5'-nucleotidase OS=Sus scrofa OX=9823 GN=NT5C3A PE=1 SV=3	NT5C3A	1.04631e+06	1.15113e+06	1.39081e+06	683078	721782	673056	1.72685	0.03626	0.788142	UP
F2Z5D1	RING-type domain-containing protein OS=Sus scrofa OX=9823 GN=BMI1 PE=4 SV=3	BMI1	6.16177e+06	8.08554e+06	9.1687e+06	3.7906e+06	3.27093e+06	3.87358e+06	2.14136	0.0368615	1.09853	UP
F1RK77	Protein rogdi homolog OS=Sus scrofa OX=9823 GN=ROGDI PE=1 SV=3	ROGDI	0	0	0	319758	328733	566179	4.78232e-07	0.0374932	-20.9958	DOWN
F1SJP6	Complex I-B14 OS=Sus scrofa OX=9823 GN=NDUFA6 PE=1 SV=3	NDUFA6	1.6149e+07	1.604e+07	16152715	7.64287e+06	1.1942e+07	1.01829e+07	1.62396	0.0381996	0.699516	UP
A0A287B0Q9	Cytochrome c oxidase polypeptide Va OS=Sus scrofa OX=9823 GN=COX5A PE=1 SV=1	COX5A	0	1.12255e+06	1.64213e+06	3.73116e+06	2.43709e+06	2.50535e+06	0.318746	0.0382746	-1.64952	DOWN
F1RKR7	Pro-cathepsin H OS=Sus scrofa OX=9823 GN=CTSH PE=1 SV=3	CTSH	2.79392e+06	2.87233e+06	4.10225e+06	1.18127e+06	1.1378e+06	1.19042e+06	2.78345	0.0386712	1.47688	UP
F1SGG3	Cytokeratin-1 OS=Sus scrofa OX=9823 GN=KRT1 PE=1 SV=2	KRT1	7.73085e+07	4.3209e+07	1.35198e+08	2.5979e+08	1.57393e+08	2.0125e+08	0.41349	0.039583	-1.27408	DOWN
A0A5G2RNL5	Stonin-2 OS=Sus scrofa OX=9823 GN=STON2 PE=3 SV=1	STON2	6.69994e+06	9.43172e+06	1.13147e+07	3.83976e+06	5.75424e+06	2.09752e+06	2.34755	0.0396912	1.23115	UP
A0A286ZYE7	Heterogeneous nuclear ribonucleoprotein D-like isoform a OS=Sus scrofa OX=9823 GN=HNRNPDL PE=1 SV=2	HNRNPDL	7.18609e+06	5.40557e+06	5.72383e+06	1.18407e+07	8.98938e+06	8.85284e+06	0.617037	0.0396969	-0.696571	DOWN
F1SU03	Heparan sulfate proteoglycan 2 OS=Sus scrofa OX=9823 GN=HSPG2 PE=1 SV=4	HSPG2	9.84779e+08	1.18436e+09	7.66286e+08	3.83919e+08	4.90249e+08	4.94423e+08	2.14485	0.0401596	1.10088	UP
A0A287BK69	Pre-mRNA processing factor 39 OS=Sus scrofa OX=9823 GN=PRPF39 PE=4 SV=1	PRPF39	4.76356e+06	5.6921e+06	7.2308e+06	1.72272e+06	4.26087e+06	2.20998e+06	2.15858	0.0407751	1.11008	UP
A0A287ANT6	Tubulointerstitial nephritis antigen like 1 OS=Sus scrofa OX=9823 GN=TINAGL1 PE=1 SV=1	TINAGL1	5.52818e+07	6.96512e+07	4.22098e+07	1.26664e+07	2.99375e+07	3.24937e+07	2.22568	0.041063	1.15424	UP
F1SDQ0	Solute carrier family 35 member F6 OS=Sus scrofa OX=9823 GN=SLC35F6 PE=3 SV=1	SLC35F6	5.06027e+06	3.50523e+06	463699	1.53066e+07	1.59037e+07	7.86604e+06	0.231065	0.0411028	-2.11363	DOWN
A0A287B8Q9	Very low-density lipoprotein receptor OS=Sus scrofa OX=9823 GN=VLDLR PE=1 SV=1	VLDLR	2.00489e+06	1.92926e+06	1.69353e+06	3.43341e+06	3.9216e+06	2.73412e+06	0.557797	0.041696	-0.842187	DOWN
A0A287A9H4	Heterogeneous nuclear ribonucleoprotein H2 OS=Sus scrofa OX=9823 GN=HNRNPH2 PE=1 SV=2	HNRNPH2	2.08189e+07	2.52281e+07	1.94712e+07	3.99875e+06	1.51995e+07	9.05979e+06	2.31857	0.0417655	1.21323	UP
O79882	NADH-ubiquinone oxidoreductase chain 6 OS=Sus scrofa OX=9823 GN=MT-ND6 PE=1 SV=1	MT-ND6	1.30077e+06	2.6837e+06	2.36683e+06	0	1.20577e+06	0	5.26745	0.0417722	2.3971	UP
A0A5G2RFC5	KAT8 regulatory NSL complex subunit 3 OS=Sus scrofa OX=9823 GN=KANSL3 PE=4 SV=1	KANSL3	4.09463e+06	4.32692e+06	3.26098e+06	3.18818e+06	2.35061e+06	2.23328e+06	1.50314	0.0422146	0.587983	UP
A0A287AWW1	Septin-8 OS=Sus scrofa OX=9823 GN=SEPTIN8 PE=1 SV=2	SEPTIN8	3.86522e+07	2.47065e+07	1.93323e+07	5.171e+07	5.45934e+07	4.79557e+07	0.536053	0.042308	-0.899553	DOWN
C3VML2	Claudin OS=Sus scrofa OX=9823 GN=CLDN6 PE=2 SV=1	CLDN6	2.82966e+06	1.76588e+06	3.88197e+06	5.18802e+06	5.69706e+06	8.23663e+06	0.443345	0.0424177	-1.1735	DOWN
F2Z516	Tax1 binding protein 3 OS=Sus scrofa OX=9823 GN=TAX1BP3 PE=1 SV=2	TAX1BP3	2.34041e+06	1.20412e+06	2.54535e+06	0	1.12716e+06	0	5.40287	0.0426771	2.43373	UP
A0A5G2Q8U4	Cysteine protease OS=Sus scrofa OX=9823 GN=ATG4B PE=3 SV=1	ATG4B	2.86271e+07	7.76557e+06	6.2872e+06	3.08875e+07	5.59409e+07	4.55808e+07	0.322333	0.0432061	-1.63338	DOWN
A1X898	Procollagen-proline 4-dioxygenase OS=Sus scrofa OX=9823 GN=P4HA1 PE=1 SV=1	P4HA1	7.59596e+06	7.79092e+06	9582469	3.74527e+06	5.75813e+06	6.37883e+06	1.57216	0.043261	0.652745	UP
A0A287BHY5	Keratin 2 OS=Sus scrofa OX=9823 GN=KRT2 PE=1 SV=1	KRT2	4.76584e+06	6.81537e+06	21083651	3.20486e+07	2.44245e+07	3.39902e+07	0.361084	0.0434086	-1.46959	DOWN
A0A286ZNF5	Mothers against decapentaplegic homolog OS=Sus scrofa OX=9823 GN=SMAD5 PE=3 SV=1	SMAD5	279206	316010	542161	0	0	0	1.80863e+06	0.0439409	20.7865	UP
A0A287AQE5	Mitoguardin 1 OS=Sus scrofa OX=9823 GN=MIGA1 PE=1 SV=1	MIGA1	2.01714e+06	3.40124e+06	2.72752e+06	1.75786e+06	313147	0	3.9333	0.0440373	1.97574	UP
A0A287B8Q8	Uncharacterized protein OS=Sus scrofa OX=9823 GN=TSNAX PE=1 SV=1	TSNAX	8.81572e+06	4.94242e+06	6.42567e+06	1.98739e+06	3.86303e+06	1.73957e+06	2.65927	0.0440516	1.41103	UP
A0A5G2QII9	Uncharacterized protein OS=Sus scrofa OX=9823 GN=SLC39A14 PE=4 SV=1	SLC39A14	0	0	1.63766e+06	3.11461e+06	2.70786e+06	2.53375e+06	0.195981	0.0441594	-2.35122	DOWN
A0A287AHL8	PIN2/TERF1-interacting telomerase inhibitor 1 isoform 1 OS=Sus scrofa OX=9823 GN=PINX1 PE=4 SV=1	PINX1	2.52199e+06	1.48324e+06	1.42023e+06	668147	781332	0	3.74304	0.0442155	1.90421	UP
F1S9T2	Interferon induced protein 44 OS=Sus scrofa OX=9823 GN=IFI44 PE=1 SV=2	IFI44	1.02733e+08	1.02148e+08	1.20264e+08	4.72096e+07	8.53363e+07	6.87024e+07	1.61565	0.0443966	0.692112	UP
I3L9J0	Mitochondrial ribosomal protein L55 OS=Sus scrofa OX=9823 GN=MRPL55 PE=1 SV=2	MRPL55	2.87732e+06	1.47307e+06	3.37218e+06	0	1.31875e+06	0	5.85596	0.0444814	2.54991	UP
A0A287BIA5	Uncharacterized protein OS=Sus scrofa OX=9823 GN=LOC110259265 PE=1 SV=2	LOC110259265	939715	1.0652e+06	847632	1.62788e+06	1.57284e+06	1.1973e+06	0.648597	0.0447378	-0.624606	DOWN
F1SS93	Cathepsin S OS=Sus scrofa OX=9823 GN=CTSS PE=1 SV=3	CTSS	3.13885e+06	1.68616e+06	2.85113e+06	488313	687881	868302	3.75454	0.0447441	1.90864	UP
A0A286ZJE2	Kinase D interacting substrate 220 OS=Sus scrofa OX=9823 GN=KIDINS220 PE=4 SV=2	KIDINS220	2.66434e+06	3.14186e+06	896053	4.61702e+06	5.45697e+06	4.51795e+06	0.459312	0.0447552	-1.12245	DOWN
A0A287AYY5	Zinc finger C3H1-type containing OS=Sus scrofa OX=9823 GN=ZFC3H1 PE=4 SV=1	ZFC3H1	0	0	495357	941369	818039	851308	0.18974	0.044929	-2.3979	DOWN
O77666	Tripartite motif-containing protein 26 OS=Sus scrofa OX=9823 GN=TRIM26 PE=3 SV=2	TRIM26	368134	454131	655707	0	308253	0	4.79467	0.0450214	2.26143	UP
A0A287B7X5	Eukaryotic translation initiation factor 4 gamma 3 OS=Sus scrofa OX=9823 GN=EIF4G3 PE=1 SV=2	EIF4G3	0	0	0	1.61989e+06	1.03463e+06	766036	1.87209e-07	0.0455619	-22.3489	DOWN
A0A5G2QYS6	Glycerol-3-phosphate dehydrogenase [NAD(+)] OS=Sus scrofa OX=9823 GN=GPD1L PE=1 SV=1	GPD1L	9.34493e+07	1.01487e+08	1.04395e+08	3.95448e+07	6.48568e+07	7.3501e+07	1.68256	0.0469887	0.750654	UP
A0A287AHC2	Glucosamine-6-phosphate isomerase OS=Sus scrofa OX=9823 GN=GNPDA1 PE=1 SV=1	GNPDA1	1.87334e+07	1.36468e+07	1.70467e+07	1.12959e+07	9.66081e+06	1.06843e+07	1.56211	0.0473514	0.643499	UP
A0A287AAY5	Afadin, adherens junction formation factor OS=Sus scrofa OX=9823 GN=AFDN PE=1 SV=2	AFDN	1.00291e+08	9.92034e+07	8.15475e+07	2.66937e+08	1.63652e+08	2.32595e+08	0.423777	0.0476003	-1.23862	DOWN
Q9MYT8	ATP synthase subunit e, mitochondrial OS=Sus scrofa OX=9823 GN=ATP5ME PE=1 SV=4	ATP5ME	1.94531e+07	1.59129e+07	2.12848e+07	6.0578e+06	1.43044e+07	1.05544e+07	1.83238	0.0478632	0.873719	UP
A0A287A8D7	Ig-like domain-containing protein OS=Sus scrofa OX=9823 GN=SLA-DRB1 PE=1 SV=2	SLA-DRB1	4.39894e+07	4.0491e+07	6.00328e+07	2.19214e+07	3.37656e+07	2.42383e+07	1.8081	0.0486491	0.854476	UP
F1RL85	Glutamate rich WD repeat containing 1 OS=Sus scrofa OX=9823 GN=GRWD1 PE=4 SV=1	GRWD1	5.3277e+06	5.19711e+06	2.33245e+06	0	341259	0	37.6759	0.0490179	5.23557	UP
A0A287BIU3	DAB adaptor protein 2 OS=Sus scrofa OX=9823 GN=DAB2 PE=1 SV=1	DAB2	1.74617e+06	2.65536e+06	3100949	1.4623e+06	0	1.08084e+06	2.95008	0.0497277	1.56076	UP
