# Supplementary material for: Temporally integrated multiomics analysis elucidates intricate regulatory mechanisms of ASFV in a wild boar lung-derived clonal cell line
Source: Vet Res. 2025 Oct 14;56:193. doi: 10.1186/s13567-025-01629-2 (PMC12523111; doi:10.1186/s13567-025-01629-2)
Supplement: Supplementary file 6 — Additional file 6. GO BP enrichment of host DEPs with time series. GO analysis of differentially expressed proteins at 6, 12, and 24 hpi, presenting data from the BP subset. [file 13567_2025_1629_MOESM6_ESM.xlsx]

## Sheet: Summary
Additional file 6. GO BP enrichment of host DEPs with time series.
Sheet1. GO BP enrichment of host DEPs at 6 h post-ASFV infection in this study.
Sheet2. GO BP enrichment of host DEPs at 12 h post-ASFV infection in this study.
Sheet3. GO BP enrichment of host DEPs at 24 h post-ASFV infection in this study.

## Sheet: Sheet1
GO ID	GO Term	Ontology	GeneRatio	BgRatio	Pvalue	FDR	Qvalue	Up	Down	fg_num	bg_num	geneID
GO:0046907	intracellular transport	BP	123	1193	5.35994e-21	3.03962e-17	3.03962e-17	25	98	123	1193	ENSSSCG00000000185;ENSSSCG00000000746;ENSSSCG00000000840;ENSSSCG00000000877;ENSSSCG00000001400;ENSSSCG00000001410;ENSSSCG00000001556;ENSSSCG00000001679;ENSSSCG00000001934;ENSSSCG00000002000;ENSSSCG00000002042;ENSSSCG00000002295;ENSSSCG00000002414;ENSSSCG00000003385;ENSSSCG00000003393;ENSSSCG00000003438;ENSSSCG00000003520;ENSSSCG00000003812;ENSSSCG00000004058;ENSSSCG00000004140;ENSSSCG00000004385;…
GO:0044281	small molecule metabolic process	BP	133	1402	1.64157e-19	4.65466e-16	4.65466e-16	35	98	133	1402	ENSSSCG00000000072;ENSSSCG00000000077;ENSSSCG00000000185;ENSSSCG00000000406;ENSSSCG00000000694;ENSSSCG00000000891;ENSSSCG00000001476;ENSSSCG00000001556;ENSSSCG00000001881;ENSSSCG00000002269;ENSSSCG00000002354;ENSSSCG00000002650;ENSSSCG00000002723;ENSSSCG00000002873;ENSSSCG00000003144;ENSSSCG00000003377;ENSSSCG00000003385;ENSSSCG00000003402;ENSSSCG00000003789;ENSSSCG00000003851;ENSSSCG00000004049;…
GO:0044237	cellular metabolic process	BP	495	9197	7.80767e-17	1.47591e-13	1.47591e-13	108	387	495	9197	ENSSSCG00000000072;ENSSSCG00000000077;ENSSSCG00000000158;ENSSSCG00000000185;ENSSSCG00000000406;ENSSSCG00000000496;ENSSSCG00000000684;ENSSSCG00000000694;ENSSSCG00000000743;ENSSSCG00000000869;ENSSSCG00000000877;ENSSSCG00000000891;ENSSSCG00000000927;ENSSSCG00000001011;ENSSSCG00000001347;ENSSSCG00000001400;ENSSSCG00000001410;ENSSSCG00000001420;ENSSSCG00000001427;ENSSSCG00000001476;ENSSSCG00000001493;…
GO:0009056	catabolic process	BP	162	2022	1.34983e-16	1.91373e-13	1.91373e-13	27	135	162	2022	ENSSSCG00000000072;ENSSSCG00000000684;ENSSSCG00000000694;ENSSSCG00000000891;ENSSSCG00000000927;ENSSSCG00000001410;ENSSSCG00000001420;ENSSSCG00000001578;ENSSSCG00000001701;ENSSSCG00000001881;ENSSSCG00000001903;ENSSSCG00000002295;ENSSSCG00000002414;ENSSSCG00000002426;ENSSSCG00000002433;ENSSSCG00000002873;ENSSSCG00000003144;ENSSSCG00000003288;ENSSSCG00000003377;ENSSSCG00000003385;ENSSSCG00000003398;…
GO:1901575	organic substance catabolic process	BP	142	1701	5.94578e-16	6.74371e-13	6.74371e-13	24	118	142	1701	ENSSSCG00000000072;ENSSSCG00000000684;ENSSSCG00000000694;ENSSSCG00000000891;ENSSSCG00000000927;ENSSSCG00000001410;ENSSSCG00000001578;ENSSSCG00000001701;ENSSSCG00000001881;ENSSSCG00000001903;ENSSSCG00000002414;ENSSSCG00000002426;ENSSSCG00000002433;ENSSSCG00000002873;ENSSSCG00000003144;ENSSSCG00000003288;ENSSSCG00000003377;ENSSSCG00000003385;ENSSSCG00000003398;ENSSSCG00000003591;ENSSSCG00000003851;…
GO:0008152	metabolic process	BP	526	10113	2.24956e-15	1.87605e-12	1.87605e-12	114	412	526	10113	ENSSSCG00000000034;ENSSSCG00000000072;ENSSSCG00000000077;ENSSSCG00000000158;ENSSSCG00000000185;ENSSSCG00000000406;ENSSSCG00000000496;ENSSSCG00000000684;ENSSSCG00000000694;ENSSSCG00000000743;ENSSSCG00000000869;ENSSSCG00000000877;ENSSSCG00000000891;ENSSSCG00000000927;ENSSSCG00000001011;ENSSSCG00000001347;ENSSSCG00000001400;ENSSSCG00000001410;ENSSSCG00000001420;ENSSSCG00000001427;ENSSSCG00000001476;…
GO:0071704	organic substance metabolic process	BP	508	9655	2.3157e-15	1.87605e-12	1.87605e-12	110	398	508	9655	ENSSSCG00000000034;ENSSSCG00000000072;ENSSSCG00000000077;ENSSSCG00000000158;ENSSSCG00000000185;ENSSSCG00000000406;ENSSSCG00000000496;ENSSSCG00000000684;ENSSSCG00000000694;ENSSSCG00000000743;ENSSSCG00000000869;ENSSSCG00000000877;ENSSSCG00000000891;ENSSSCG00000000927;ENSSSCG00000001011;ENSSSCG00000001347;ENSSSCG00000001400;ENSSSCG00000001410;ENSSSCG00000001420;ENSSSCG00000001427;ENSSSCG00000001476;…
GO:0043436	oxoacid metabolic process	BP	80	741	6.86958e-15	4.86967e-12	4.86967e-12	23	57	80	741	ENSSSCG00000000072;ENSSSCG00000000185;ENSSSCG00000000406;ENSSSCG00000000694;ENSSSCG00000000891;ENSSSCG00000001476;ENSSSCG00000001556;ENSSSCG00000002269;ENSSSCG00000002723;ENSSSCG00000002873;ENSSSCG00000003377;ENSSSCG00000003385;ENSSSCG00000003402;ENSSSCG00000003789;ENSSSCG00000003851;ENSSSCG00000004049;ENSSSCG00000004216;ENSSSCG00000004542;ENSSSCG00000004679;ENSSSCG00000004935;ENSSSCG00000005267;…
GO:0019752	carboxylic acid metabolic process	BP	78	726	2.00885e-14	1.2658e-11	1.2658e-11	23	55	78	726	ENSSSCG00000000072;ENSSSCG00000000185;ENSSSCG00000000406;ENSSSCG00000000694;ENSSSCG00000000891;ENSSSCG00000001476;ENSSSCG00000001556;ENSSSCG00000002269;ENSSSCG00000002723;ENSSSCG00000002873;ENSSSCG00000003377;ENSSSCG00000003385;ENSSSCG00000003402;ENSSSCG00000003789;ENSSSCG00000003851;ENSSSCG00000004049;ENSSSCG00000004216;ENSSSCG00000004542;ENSSSCG00000004679;ENSSSCG00000004935;ENSSSCG00000005267;…
GO:0006082	organic acid metabolic process	BP	80	759	2.5793e-14	1.46272e-11	1.46272e-11	23	57	80	759	ENSSSCG00000000072;ENSSSCG00000000185;ENSSSCG00000000406;ENSSSCG00000000694;ENSSSCG00000000891;ENSSSCG00000001476;ENSSSCG00000001556;ENSSSCG00000002269;ENSSSCG00000002723;ENSSSCG00000002873;ENSSSCG00000003377;ENSSSCG00000003385;ENSSSCG00000003402;ENSSSCG00000003789;ENSSSCG00000003851;ENSSSCG00000004049;ENSSSCG00000004216;ENSSSCG00000004542;ENSSSCG00000004679;ENSSSCG00000004935;ENSSSCG00000005267;…
GO:0019637	organophosphate metabolic process	BP	82	796	4.24163e-14	2.16247e-11	2.16247e-11	16	66	82	796	ENSSSCG00000000077;ENSSSCG00000000694;ENSSSCG00000002269;ENSSSCG00000002650;ENSSSCG00000002873;ENSSSCG00000003267;ENSSSCG00000003377;ENSSSCG00000003385;ENSSSCG00000003402;ENSSSCG00000004049;ENSSSCG00000004576;ENSSSCG00000004679;ENSSSCG00000005300;ENSSSCG00000006294;ENSSSCG00000006512;ENSSSCG00000006954;ENSSSCG00000007056;ENSSSCG00000008207;ENSSSCG00000008261;ENSSSCG00000008339;ENSSSCG00000008571;…
GO:0051641	cellular localization	BP	171	2324	4.57585e-14	2.16247e-11	2.16247e-11	35	136	171	2324	ENSSSCG00000000185;ENSSSCG00000000496;ENSSSCG00000000746;ENSSSCG00000000840;ENSSSCG00000000877;ENSSSCG00000001400;ENSSSCG00000001410;ENSSSCG00000001510;ENSSSCG00000001556;ENSSSCG00000001679;ENSSSCG00000001701;ENSSSCG00000001934;ENSSSCG00000002000;ENSSSCG00000002042;ENSSSCG00000002295;ENSSSCG00000002414;ENSSSCG00000003385;ENSSSCG00000003393;ENSSSCG00000003438;ENSSSCG00000003520;ENSSSCG00000003566;…
GO:0045184	establishment of protein localization	BP	104	1148	5.9685e-14	2.54542e-11	2.54542e-11	20	84	104	1148	ENSSSCG00000000037;ENSSSCG00000000496;ENSSSCG00000001410;ENSSSCG00000001556;ENSSSCG00000001679;ENSSSCG00000001934;ENSSSCG00000002000;ENSSSCG00000002042;ENSSSCG00000002295;ENSSSCG00000002414;ENSSSCG00000002743;ENSSSCG00000003385;ENSSSCG00000003438;ENSSSCG00000003812;ENSSSCG00000004048;ENSSSCG00000004058;ENSSSCG00000004140;ENSSSCG00000004385;ENSSSCG00000005066;ENSSSCG00000005267;ENSSSCG00000005300;…
GO:0051649	establishment of localization in cell	BP	137	1712	6.28387e-14	2.54542e-11	2.54542e-11	29	108	137	1712	ENSSSCG00000000185;ENSSSCG00000000746;ENSSSCG00000000840;ENSSSCG00000000877;ENSSSCG00000001400;ENSSSCG00000001410;ENSSSCG00000001510;ENSSSCG00000001556;ENSSSCG00000001679;ENSSSCG00000001934;ENSSSCG00000002000;ENSSSCG00000002042;ENSSSCG00000002295;ENSSSCG00000002414;ENSSSCG00000003385;ENSSSCG00000003393;ENSSSCG00000003438;ENSSSCG00000003520;ENSSSCG00000003566;ENSSSCG00000003812;ENSSSCG00000004058;…
GO:0008104	protein localization	BP	144	1852	1.21727e-13	4.40426e-11	4.40426e-11	27	117	144	1852	ENSSSCG00000000037;ENSSSCG00000000496;ENSSSCG00000001410;ENSSSCG00000001556;ENSSSCG00000001679;ENSSSCG00000001701;ENSSSCG00000001934;ENSSSCG00000002000;ENSSSCG00000002042;ENSSSCG00000002295;ENSSSCG00000002414;ENSSSCG00000002743;ENSSSCG00000003385;ENSSSCG00000003438;ENSSSCG00000003520;ENSSSCG00000003812;ENSSSCG00000003877;ENSSSCG00000004048;ENSSSCG00000004058;ENSSSCG00000004140;ENSSSCG00000004385;…
GO:0044248	cellular catabolic process	BP	138	1745	1.2426e-13	4.40426e-11	4.40426e-11	25	113	138	1745	ENSSSCG00000000072;ENSSSCG00000000684;ENSSSCG00000000891;ENSSSCG00000000927;ENSSSCG00000001410;ENSSSCG00000001420;ENSSSCG00000001578;ENSSSCG00000001701;ENSSSCG00000001903;ENSSSCG00000002295;ENSSSCG00000002414;ENSSSCG00000002426;ENSSSCG00000002433;ENSSSCG00000003288;ENSSSCG00000003377;ENSSSCG00000003385;ENSSSCG00000003398;ENSSSCG00000003438;ENSSSCG00000003591;ENSSSCG00000003851;ENSSSCG00000003870;…
GO:0044238	primary metabolic process	BP	478	9088	1.93452e-13	6.45333e-11	6.45333e-11	104	374	478	9088	ENSSSCG00000000034;ENSSSCG00000000072;ENSSSCG00000000077;ENSSSCG00000000158;ENSSSCG00000000185;ENSSSCG00000000406;ENSSSCG00000000496;ENSSSCG00000000684;ENSSSCG00000000694;ENSSSCG00000000743;ENSSSCG00000000869;ENSSSCG00000000877;ENSSSCG00000000891;ENSSSCG00000000927;ENSSSCG00000001011;ENSSSCG00000001347;ENSSSCG00000001400;ENSSSCG00000001410;ENSSSCG00000001420;ENSSSCG00000001427;ENSSSCG00000001476;…
GO:0015031	protein transport	BP	97	1056	2.06499e-13	6.50586e-11	6.50586e-11	19	78	97	1056	ENSSSCG00000000037;ENSSSCG00000001410;ENSSSCG00000001556;ENSSSCG00000001679;ENSSSCG00000001934;ENSSSCG00000002000;ENSSSCG00000002042;ENSSSCG00000002295;ENSSSCG00000002414;ENSSSCG00000002743;ENSSSCG00000003385;ENSSSCG00000003438;ENSSSCG00000003812;ENSSSCG00000004048;ENSSSCG00000004058;ENSSSCG00000004140;ENSSSCG00000004385;ENSSSCG00000005066;ENSSSCG00000005267;ENSSSCG00000005300;ENSSSCG00000005602;…
GO:0055086	nucleobase-containing small molecule metabolic process	BP	58	473	2.2864e-13	6.82432e-11	6.82432e-11	10	48	58	473	ENSSSCG00000000077;ENSSSCG00000000694;ENSSSCG00000002269;ENSSSCG00000002650;ENSSSCG00000002873;ENSSSCG00000003377;ENSSSCG00000003385;ENSSSCG00000004456;ENSSSCG00000004576;ENSSSCG00000005300;ENSSSCG00000006294;ENSSSCG00000006340;ENSSSCG00000006954;ENSSSCG00000008261;ENSSSCG00000008339;ENSSSCG00000008569;ENSSSCG00000008773;ENSSSCG00000008901;ENSSSCG00000009746;ENSSSCG00000010175;ENSSSCG00000010315;…
GO:0006996	organelle organization	BP	209	3124	4.74928e-13	1.34666e-10	1.34666e-10	43	166	209	3124	ENSSSCG00000000406;ENSSSCG00000000496;ENSSSCG00000000600;ENSSSCG00000000746;ENSSSCG00000000840;ENSSSCG00000001085;ENSSSCG00000001347;ENSSSCG00000001379;ENSSSCG00000001410;ENSSSCG00000001420;ENSSSCG00000001510;ENSSSCG00000001578;ENSSSCG00000001701;ENSSSCG00000001903;ENSSSCG00000001934;ENSSSCG00000002042;ENSSSCG00000002295;ENSSSCG00000003144;ENSSSCG00000003195;ENSSSCG00000003385;ENSSSCG00000003438;…
GO:0006886	intracellular protein transport	BP	69	649	1.19186e-12	3.09906e-10	3.09906e-10	13	56	69	649	ENSSSCG00000001410;ENSSSCG00000001556;ENSSSCG00000001679;ENSSSCG00000001934;ENSSSCG00000002000;ENSSSCG00000002042;ENSSSCG00000002295;ENSSSCG00000002414;ENSSSCG00000003385;ENSSSCG00000003438;ENSSSCG00000003812;ENSSSCG00000005300;ENSSSCG00000005660;ENSSSCG00000005711;ENSSSCG00000006062;ENSSSCG00000006386;ENSSSCG00000006619;ENSSSCG00000006661;ENSSSCG00000007097;ENSSSCG00000007228;ENSSSCG00000007246;…
GO:0033036	macromolecule localization	BP	162	2241	1.20224e-12	3.09906e-10	3.09906e-10	37	125	162	2241	ENSSSCG00000000037;ENSSSCG00000000072;ENSSSCG00000000496;ENSSSCG00000001400;ENSSSCG00000001410;ENSSSCG00000001556;ENSSSCG00000001679;ENSSSCG00000001701;ENSSSCG00000001934;ENSSSCG00000002000;ENSSSCG00000002042;ENSSSCG00000002295;ENSSSCG00000002414;ENSSSCG00000002743;ENSSSCG00000003385;ENSSSCG00000003438;ENSSSCG00000003520;ENSSSCG00000003812;ENSSSCG00000003877;ENSSSCG00000004048;ENSSSCG00000004058;…
GO:1901135	carbohydrate derivative metabolic process	BP	83	882	3.94156e-12	9.71852e-10	9.71852e-10	24	59	83	882	ENSSSCG00000000077;ENSSSCG00000000694;ENSSSCG00000000927;ENSSSCG00000002306;ENSSSCG00000002650;ENSSSCG00000002873;ENSSSCG00000003103;ENSSSCG00000003377;ENSSSCG00000003385;ENSSSCG00000003402;ENSSSCG00000003743;ENSSSCG00000004049;ENSSSCG00000004456;ENSSSCG00000004576;ENSSSCG00000004679;ENSSSCG00000005300;ENSSSCG00000006294;ENSSSCG00000006340;ENSSSCG00000006527;ENSSSCG00000007056;ENSSSCG00000008207;…
GO:0071840	cellular component organization or biogenesis	BP	303	5169	4.80529e-12	1.13545e-09	1.13545e-09	71	232	303	5169	ENSSSCG00000000406;ENSSSCG00000000496;ENSSSCG00000000600;ENSSSCG00000000746;ENSSSCG00000000840;ENSSSCG00000000869;ENSSSCG00000000877;ENSSSCG00000001085;ENSSSCG00000001347;ENSSSCG00000001379;ENSSSCG00000001400;ENSSSCG00000001410;ENSSSCG00000001420;ENSSSCG00000001476;ENSSSCG00000001510;ENSSSCG00000001556;ENSSSCG00000001578;ENSSSCG00000001701;ENSSSCG00000001903;ENSSSCG00000001934;ENSSSCG00000002042;…
GO:0034613	cellular protein localization	BP	109	1318	5.05997e-12	1.1478e-09	1.1478e-09	20	89	109	1318	ENSSSCG00000000496;ENSSSCG00000001410;ENSSSCG00000001556;ENSSSCG00000001679;ENSSSCG00000001701;ENSSSCG00000001934;ENSSSCG00000002000;ENSSSCG00000002042;ENSSSCG00000002295;ENSSSCG00000002414;ENSSSCG00000003385;ENSSSCG00000003438;ENSSSCG00000003812;ENSSSCG00000004048;ENSSSCG00000004058;ENSSSCG00000005055;ENSSSCG00000005066;ENSSSCG00000005300;ENSSSCG00000005660;ENSSSCG00000005711;ENSSSCG00000006062;…
GO:0070727	cellular macromolecule localization	BP	109	1325	7.03993e-12	1.53552e-09	1.53552e-09	20	89	109	1325	ENSSSCG00000000496;ENSSSCG00000001410;ENSSSCG00000001556;ENSSSCG00000001679;ENSSSCG00000001701;ENSSSCG00000001934;ENSSSCG00000002000;ENSSSCG00000002042;ENSSSCG00000002295;ENSSSCG00000002414;ENSSSCG00000003385;ENSSSCG00000003438;ENSSSCG00000003812;ENSSSCG00000004048;ENSSSCG00000004058;ENSSSCG00000005055;ENSSSCG00000005066;ENSSSCG00000005300;ENSSSCG00000005660;ENSSSCG00000005711;ENSSSCG00000006062;…
GO:1901566	organonitrogen compound biosynthetic process	BP	120	1546	2.40678e-11	5.05514e-09	5.05514e-09	34	86	120	1546	ENSSSCG00000000077;ENSSSCG00000000694;ENSSSCG00000000927;ENSSSCG00000002269;ENSSSCG00000002306;ENSSSCG00000002377;ENSSSCG00000002650;ENSSSCG00000002723;ENSSSCG00000003103;ENSSSCG00000003377;ENSSSCG00000003385;ENSSSCG00000003591;ENSSSCG00000003612;ENSSSCG00000003743;ENSSSCG00000003789;ENSSSCG00000004049;ENSSSCG00000004089;ENSSSCG00000004169;ENSSSCG00000004456;ENSSSCG00000004542;ENSSSCG00000004935;…
GO:1901564	organonitrogen compound metabolic process	BP	322	5665	3.17701e-11	6.43458e-09	6.43458e-09	61	261	322	5665	ENSSSCG00000000034;ENSSSCG00000000077;ENSSSCG00000000185;ENSSSCG00000000684;ENSSSCG00000000694;ENSSSCG00000000743;ENSSSCG00000000877;ENSSSCG00000000891;ENSSSCG00000000927;ENSSSCG00000001011;ENSSSCG00000001410;ENSSSCG00000001420;ENSSSCG00000001427;ENSSSCG00000001510;ENSSSCG00000001549;ENSSSCG00000001556;ENSSSCG00000001578;ENSSSCG00000001701;ENSSSCG00000001757;ENSSSCG00000001992;ENSSSCG00000002269;…
GO:0006753	nucleoside phosphate metabolic process	BP	50	425	5.01437e-11	9.80569e-09	9.80569e-09	9	41	50	425	ENSSSCG00000000077;ENSSSCG00000000694;ENSSSCG00000002269;ENSSSCG00000002650;ENSSSCG00000002873;ENSSSCG00000003377;ENSSSCG00000003385;ENSSSCG00000004576;ENSSSCG00000005300;ENSSSCG00000006294;ENSSSCG00000006954;ENSSSCG00000008261;ENSSSCG00000008901;ENSSSCG00000009746;ENSSSCG00000010175;ENSSSCG00000010315;ENSSSCG00000010437;ENSSSCG00000010517;ENSSSCG00000010594;ENSSSCG00000011113;ENSSSCG00000011158;…
GO:0009117	nucleotide metabolic process	BP	49	414	6.35904e-11	1.20025e-08	1.20025e-08	9	40	49	414	ENSSSCG00000000077;ENSSSCG00000000694;ENSSSCG00000002269;ENSSSCG00000002650;ENSSSCG00000002873;ENSSSCG00000003377;ENSSSCG00000003385;ENSSSCG00000004576;ENSSSCG00000005300;ENSSSCG00000006294;ENSSSCG00000006954;ENSSSCG00000008261;ENSSSCG00000008901;ENSSSCG00000009746;ENSSSCG00000010175;ENSSSCG00000010315;ENSSSCG00000010437;ENSSSCG00000010517;ENSSSCG00000010594;ENSSSCG00000011158;ENSSSCG00000011347;…
GO:0019693	ribose phosphate metabolic process	BP	44	347	6.56107e-11	1.20025e-08	1.20025e-08	9	35	44	347	ENSSSCG00000000077;ENSSSCG00000000694;ENSSSCG00000002650;ENSSSCG00000002873;ENSSSCG00000003377;ENSSSCG00000004576;ENSSSCG00000005300;ENSSSCG00000006294;ENSSSCG00000008261;ENSSSCG00000008901;ENSSSCG00000009746;ENSSSCG00000010175;ENSSSCG00000010315;ENSSSCG00000010437;ENSSSCG00000010517;ENSSSCG00000010594;ENSSSCG00000011113;ENSSSCG00000011158;ENSSSCG00000011347;ENSSSCG00000011373;ENSSSCG00000012440;…
GO:0016043	cellular component organization	BP	288	4978	1.30923e-10	2.32019e-08	2.32019e-08	59	229	288	4978	ENSSSCG00000000406;ENSSSCG00000000496;ENSSSCG00000000600;ENSSSCG00000000746;ENSSSCG00000000840;ENSSSCG00000000877;ENSSSCG00000001085;ENSSSCG00000001347;ENSSSCG00000001379;ENSSSCG00000001400;ENSSSCG00000001410;ENSSSCG00000001420;ENSSSCG00000001476;ENSSSCG00000001510;ENSSSCG00000001556;ENSSSCG00000001578;ENSSSCG00000001701;ENSSSCG00000001903;ENSSSCG00000001934;ENSSSCG00000002042;ENSSSCG00000002295;…
GO:0044283	small molecule biosynthetic process	BP	51	452	1.46496e-10	2.51104e-08	2.51104e-08	14	37	51	452	ENSSSCG00000000185;ENSSSCG00000000406;ENSSSCG00000000891;ENSSSCG00000001476;ENSSSCG00000002269;ENSSSCG00000002354;ENSSSCG00000002650;ENSSSCG00000002873;ENSSSCG00000003377;ENSSSCG00000003385;ENSSSCG00000003402;ENSSSCG00000003789;ENSSSCG00000004049;ENSSSCG00000004679;ENSSSCG00000004935;ENSSSCG00000005267;ENSSSCG00000005287;ENSSSCG00000006325;ENSSSCG00000006717;ENSSSCG00000007748;ENSSSCG00000008569;…
GO:0071705	nitrogen compound transport	BP	112	1447	1.50547e-10	2.51104e-08	2.51104e-08	29	83	112	1447	ENSSSCG00000000037;ENSSSCG00000000072;ENSSSCG00000001400;ENSSSCG00000001410;ENSSSCG00000001556;ENSSSCG00000001679;ENSSSCG00000001702;ENSSSCG00000001934;ENSSSCG00000002000;ENSSSCG00000002042;ENSSSCG00000002295;ENSSSCG00000002414;ENSSSCG00000002743;ENSSSCG00000003385;ENSSSCG00000003438;ENSSSCG00000003812;ENSSSCG00000004048;ENSSSCG00000004058;ENSSSCG00000004140;ENSSSCG00000004385;ENSSSCG00000005066;…
GO:0046394	carboxylic acid biosynthetic process	BP	36	254	1.65442e-10	2.68064e-08	2.68064e-08	13	23	36	254	ENSSSCG00000000185;ENSSSCG00000000406;ENSSSCG00000000891;ENSSSCG00000001476;ENSSSCG00000002269;ENSSSCG00000003377;ENSSSCG00000003385;ENSSSCG00000003789;ENSSSCG00000004049;ENSSSCG00000004935;ENSSSCG00000005267;ENSSSCG00000005287;ENSSSCG00000006325;ENSSSCG00000006717;ENSSSCG00000007748;ENSSSCG00000008569;ENSSSCG00000009246;ENSSSCG00000009870;ENSSSCG00000010175;ENSSSCG00000010537;ENSSSCG00000010554;…
GO:0061077	chaperone-mediated protein folding	BP	17	59	1.83977e-10	2.83679e-08	2.83679e-08	0	17	17	59	ENSSSCG00000000406;ENSSSCG00000000496;ENSSSCG00000000743;ENSSSCG00000001549;ENSSSCG00000004048;ENSSSCG00000006487;ENSSSCG00000008303;ENSSSCG00000008377;ENSSSCG00000008878;ENSSSCG00000009334;ENSSSCG00000011051;ENSSSCG00000013784;ENSSSCG00000015140;ENSSSCG00000017419;ENSSSCG00000024126;ENSSSCG00000026761;ENSSSCG00000039962
GO:0016053	organic acid biosynthetic process	BP	36	255	1.85084e-10	2.83679e-08	2.83679e-08	13	23	36	255	ENSSSCG00000000185;ENSSSCG00000000406;ENSSSCG00000000891;ENSSSCG00000001476;ENSSSCG00000002269;ENSSSCG00000003377;ENSSSCG00000003385;ENSSSCG00000003789;ENSSSCG00000004049;ENSSSCG00000004935;ENSSSCG00000005267;ENSSSCG00000005287;ENSSSCG00000006325;ENSSSCG00000006717;ENSSSCG00000007748;ENSSSCG00000008569;ENSSSCG00000009246;ENSSSCG00000009870;ENSSSCG00000010175;ENSSSCG00000010537;ENSSSCG00000010554;…
GO:1901137	carbohydrate derivative biosynthetic process	BP	57	543	1.99371e-10	2.97535e-08	2.97535e-08	20	37	57	543	ENSSSCG00000000077;ENSSSCG00000000927;ENSSSCG00000002306;ENSSSCG00000002650;ENSSSCG00000003103;ENSSSCG00000003377;ENSSSCG00000003743;ENSSSCG00000004456;ENSSSCG00000004679;ENSSSCG00000005300;ENSSSCG00000006294;ENSSSCG00000006340;ENSSSCG00000006527;ENSSSCG00000007056;ENSSSCG00000008339;ENSSSCG00000008569;ENSSSCG00000008773;ENSSSCG00000008901;ENSSSCG00000009403;ENSSSCG00000010185;ENSSSCG00000010315;…
GO:0090407	organophosphate biosynthetic process	BP	50	447	3.03131e-10	4.40784e-08	4.40784e-08	10	40	50	447	ENSSSCG00000000077;ENSSSCG00000002269;ENSSSCG00000002650;ENSSSCG00000003267;ENSSSCG00000003377;ENSSSCG00000004679;ENSSSCG00000005300;ENSSSCG00000006294;ENSSSCG00000006512;ENSSSCG00000006954;ENSSSCG00000008901;ENSSSCG00000010175;ENSSSCG00000010315;ENSSSCG00000010437;ENSSSCG00000010822;ENSSSCG00000011347;ENSSSCG00000011373;ENSSSCG00000011845;ENSSSCG00000012117;ENSSSCG00000013125;ENSSSCG00000013595;…
GO:0046037	GMP metabolic process	BP	11	22	3.20091e-10	4.53808e-08	4.53808e-08	1	10	11	22	ENSSSCG00000000077;ENSSSCG00000002650;ENSSSCG00000008901;ENSSSCG00000010315;ENSSSCG00000010594;ENSSSCG00000011373;ENSSSCG00000016173;ENSSSCG00000026947;ENSSSCG00000029918;ENSSSCG00000030677;ENSSSCG00000034896
GO:0072521	purine-containing compound metabolic process	BP	43	354	4.29432e-10	5.93978e-08	5.93978e-08	9	34	43	354	ENSSSCG00000000077;ENSSSCG00000000694;ENSSSCG00000002269;ENSSSCG00000002650;ENSSSCG00000002873;ENSSSCG00000003377;ENSSSCG00000004576;ENSSSCG00000005300;ENSSSCG00000006294;ENSSSCG00000008261;ENSSSCG00000008773;ENSSSCG00000008901;ENSSSCG00000009746;ENSSSCG00000010175;ENSSSCG00000010315;ENSSSCG00000010437;ENSSSCG00000010517;ENSSSCG00000010594;ENSSSCG00000011158;ENSSSCG00000011347;ENSSSCG00000011373;…
GO:0033043	regulation of organelle organization	BP	80	934	9.72385e-10	1.31295e-07	1.31295e-07	10	70	80	934	ENSSSCG00000000496;ENSSSCG00000000600;ENSSSCG00000000746;ENSSSCG00000001085;ENSSSCG00000001347;ENSSSCG00000001420;ENSSSCG00000003195;ENSSSCG00000003438;ENSSSCG00000003520;ENSSSCG00000003768;ENSSSCG00000004048;ENSSSCG00000004058;ENSSSCG00000004205;ENSSSCG00000004705;ENSSSCG00000004893;ENSSSCG00000004908;ENSSSCG00000005267;ENSSSCG00000005596;ENSSSCG00000006487;ENSSSCG00000007026;ENSSSCG00000007056;…
GO:0006163	purine nucleotide metabolic process	BP	41	340	1.37245e-09	1.81004e-07	1.81004e-07	9	32	41	340	ENSSSCG00000000077;ENSSSCG00000000694;ENSSSCG00000002269;ENSSSCG00000002650;ENSSSCG00000002873;ENSSSCG00000003377;ENSSSCG00000004576;ENSSSCG00000005300;ENSSSCG00000006294;ENSSSCG00000008261;ENSSSCG00000008901;ENSSSCG00000009746;ENSSSCG00000010175;ENSSSCG00000010315;ENSSSCG00000010437;ENSSSCG00000010517;ENSSSCG00000010594;ENSSSCG00000011158;ENSSSCG00000011347;ENSSSCG00000011373;ENSSSCG00000012440;…
GO:0006793	phosphorus metabolic process	BP	159	2393	1.40788e-09	1.81457e-07	1.81457e-07	23	136	159	2393	ENSSSCG00000000077;ENSSSCG00000000185;ENSSSCG00000000406;ENSSSCG00000000694;ENSSSCG00000000877;ENSSSCG00000001556;ENSSSCG00000001701;ENSSSCG00000002269;ENSSSCG00000002381;ENSSSCG00000002650;ENSSSCG00000002716;ENSSSCG00000002873;ENSSSCG00000003098;ENSSSCG00000003195;ENSSSCG00000003267;ENSSSCG00000003377;ENSSSCG00000003385;ENSSSCG00000003402;ENSSSCG00000003520;ENSSSCG00000004049;ENSSSCG00000004311;…
GO:0006177	GMP biosynthetic process	BP	9	15	1.59668e-09	2.01217e-07	2.01217e-07	1	8	9	15	ENSSSCG00000000077;ENSSSCG00000002650;ENSSSCG00000008901;ENSSSCG00000010315;ENSSSCG00000011373;ENSSSCG00000016173;ENSSSCG00000029918;ENSSSCG00000030677;ENSSSCG00000034896
GO:0046390	ribose phosphate biosynthetic process	BP	28	179	1.91625e-09	2.3624e-07	2.3624e-07	5	23	28	179	ENSSSCG00000000077;ENSSSCG00000002650;ENSSSCG00000003377;ENSSSCG00000005300;ENSSSCG00000006294;ENSSSCG00000008901;ENSSSCG00000010315;ENSSSCG00000010437;ENSSSCG00000011347;ENSSSCG00000011373;ENSSSCG00000015336;ENSSSCG00000016173;ENSSSCG00000017184;ENSSSCG00000017340;ENSSSCG00000017421;ENSSSCG00000017591;ENSSSCG00000017694;ENSSSCG00000021408;ENSSSCG00000022343;ENSSSCG00000025108;ENSSSCG00000029918;…
GO:0031329	regulation of cellular catabolic process	BP	60	624	2.05692e-09	2.48187e-07	2.48187e-07	7	53	60	624	ENSSSCG00000000684;ENSSSCG00000000927;ENSSSCG00000001410;ENSSSCG00000001420;ENSSSCG00000001701;ENSSSCG00000002426;ENSSSCG00000002433;ENSSSCG00000003288;ENSSSCG00000003385;ENSSSCG00000003438;ENSSSCG00000003591;ENSSSCG00000003870;ENSSSCG00000005038;ENSSSCG00000005300;ENSSSCG00000006752;ENSSSCG00000007272;ENSSSCG00000007469;ENSSSCG00000007881;ENSSSCG00000008697;ENSSSCG00000008887;ENSSSCG00000008940;…
GO:0009165	nucleotide biosynthetic process	BP	32	228	2.21781e-09	2.62025e-07	2.62025e-07	5	27	32	228	ENSSSCG00000000077;ENSSSCG00000002269;ENSSSCG00000002650;ENSSSCG00000003377;ENSSSCG00000005300;ENSSSCG00000006294;ENSSSCG00000006954;ENSSSCG00000008901;ENSSSCG00000010315;ENSSSCG00000010437;ENSSSCG00000011347;ENSSSCG00000011373;ENSSSCG00000012117;ENSSSCG00000015336;ENSSSCG00000015435;ENSSSCG00000016173;ENSSSCG00000016677;ENSSSCG00000017184;ENSSSCG00000017340;ENSSSCG00000017421;ENSSSCG00000017591;…
GO:0006807	nitrogen compound metabolic process	BP	440	8607	2.51747e-09	2.91317e-07	2.91317e-07	90	350	440	8607	ENSSSCG00000000034;ENSSSCG00000000077;ENSSSCG00000000158;ENSSSCG00000000185;ENSSSCG00000000406;ENSSSCG00000000496;ENSSSCG00000000684;ENSSSCG00000000694;ENSSSCG00000000743;ENSSSCG00000000869;ENSSSCG00000000877;ENSSSCG00000000891;ENSSSCG00000000927;ENSSSCG00000001011;ENSSSCG00000001347;ENSSSCG00000001400;ENSSSCG00000001410;ENSSSCG00000001420;ENSSSCG00000001427;ENSSSCG00000001493;ENSSSCG00000001510;…
GO:0009150	purine ribonucleotide metabolic process	BP	39	320	2.56848e-09	2.91317e-07	2.91317e-07	9	30	39	320	ENSSSCG00000000077;ENSSSCG00000000694;ENSSSCG00000002650;ENSSSCG00000002873;ENSSSCG00000003377;ENSSSCG00000004576;ENSSSCG00000005300;ENSSSCG00000006294;ENSSSCG00000008261;ENSSSCG00000008901;ENSSSCG00000009746;ENSSSCG00000010175;ENSSSCG00000010315;ENSSSCG00000010437;ENSSSCG00000010517;ENSSSCG00000010594;ENSSSCG00000011158;ENSSSCG00000011347;ENSSSCG00000011373;ENSSSCG00000012440;ENSSSCG00000015336;…
GO:0010638	positive regulation of organelle organization	BP	47	435	3.25887e-09	3.62374e-07	3.62374e-07	4	43	47	435	ENSSSCG00000000496;ENSSSCG00000000746;ENSSSCG00000001347;ENSSSCG00000003195;ENSSSCG00000003438;ENSSSCG00000003520;ENSSSCG00000004048;ENSSSCG00000004893;ENSSSCG00000004908;ENSSSCG00000005267;ENSSSCG00000005596;ENSSSCG00000006487;ENSSSCG00000007056;ENSSSCG00000007586;ENSSSCG00000008303;ENSSSCG00000008377;ENSSSCG00000008697;ENSSSCG00000008747;ENSSSCG00000008887;ENSSSCG00000008989;ENSSSCG00000009010;…
GO:1901293	nucleoside phosphate biosynthetic process	BP	32	232	3.43634e-09	3.71388e-07	3.71388e-07	5	27	32	232	ENSSSCG00000000077;ENSSSCG00000002269;ENSSSCG00000002650;ENSSSCG00000003377;ENSSSCG00000005300;ENSSSCG00000006294;ENSSSCG00000006954;ENSSSCG00000008901;ENSSSCG00000010315;ENSSSCG00000010437;ENSSSCG00000011347;ENSSSCG00000011373;ENSSSCG00000012117;ENSSSCG00000015336;ENSSSCG00000015435;ENSSSCG00000016173;ENSSSCG00000016677;ENSSSCG00000017184;ENSSSCG00000017340;ENSSSCG00000017421;ENSSSCG00000017591;…
GO:0009057	macromolecule catabolic process	BP	89	1115	3.47092e-09	3.71388e-07	3.71388e-07	11	78	89	1115	ENSSSCG00000000684;ENSSSCG00000000927;ENSSSCG00000001410;ENSSSCG00000001578;ENSSSCG00000001701;ENSSSCG00000001903;ENSSSCG00000002414;ENSSSCG00000002426;ENSSSCG00000002433;ENSSSCG00000003288;ENSSSCG00000003385;ENSSSCG00000003398;ENSSSCG00000003591;ENSSSCG00000003870;ENSSSCG00000003877;ENSSSCG00000004058;ENSSSCG00000004385;ENSSSCG00000004893;ENSSSCG00000005024;ENSSSCG00000005038;ENSSSCG00000005072;…
GO:0009259	ribonucleotide metabolic process	BP	40	338	3.77976e-09	3.96944e-07	3.96944e-07	9	31	40	338	ENSSSCG00000000077;ENSSSCG00000000694;ENSSSCG00000002650;ENSSSCG00000002873;ENSSSCG00000003377;ENSSSCG00000004576;ENSSSCG00000005300;ENSSSCG00000006294;ENSSSCG00000008261;ENSSSCG00000008901;ENSSSCG00000009746;ENSSSCG00000010175;ENSSSCG00000010315;ENSSSCG00000010437;ENSSSCG00000010517;ENSSSCG00000010594;ENSSSCG00000011158;ENSSSCG00000011347;ENSSSCG00000011373;ENSSSCG00000012440;ENSSSCG00000015336;…
GO:0009894	regulation of catabolic process	BP	67	751	4.97753e-09	5.13228e-07	5.13228e-07	7	60	67	751	ENSSSCG00000000684;ENSSSCG00000000927;ENSSSCG00000001410;ENSSSCG00000001420;ENSSSCG00000001701;ENSSSCG00000002426;ENSSSCG00000002433;ENSSSCG00000003288;ENSSSCG00000003385;ENSSSCG00000003438;ENSSSCG00000003591;ENSSSCG00000003870;ENSSSCG00000003877;ENSSSCG00000004058;ENSSSCG00000004385;ENSSSCG00000005038;ENSSSCG00000005300;ENSSSCG00000006752;ENSSSCG00000007272;ENSSSCG00000007469;ENSSSCG00000007881;…
GO:0006740	NADPH regeneration	BP	10	22	6.80845e-09	6.89477e-07	6.89477e-07	2	8	10	22	ENSSSCG00000003402;ENSSSCG00000004049;ENSSSCG00000008207;ENSSSCG00000010517;ENSSSCG00000012847;ENSSSCG00000013878;ENSSSCG00000021408;ENSSSCG00000025108;ENSSSCG00000029918;ENSSSCG00000030626
GO:0051128	regulation of cellular component organization	BP	122	1742	9.6385e-09	9.58946e-07	9.58946e-07	14	108	122	1742	ENSSSCG00000000496;ENSSSCG00000000600;ENSSSCG00000000746;ENSSSCG00000000877;ENSSSCG00000001085;ENSSSCG00000001347;ENSSSCG00000001379;ENSSSCG00000001420;ENSSSCG00000001556;ENSSSCG00000003195;ENSSSCG00000003385;ENSSSCG00000003438;ENSSSCG00000003520;ENSSSCG00000003768;ENSSSCG00000003877;ENSSSCG00000004048;ENSSSCG00000004058;ENSSSCG00000004205;ENSSSCG00000004705;ENSSSCG00000004893;ENSSSCG00000004908;…
GO:0072522	purine-containing compound biosynthetic process	BP	27	181	1.06673e-08	1.043e-06	1.043e-06	5	22	27	181	ENSSSCG00000000077;ENSSSCG00000002269;ENSSSCG00000002650;ENSSSCG00000003377;ENSSSCG00000005300;ENSSSCG00000006294;ENSSSCG00000008773;ENSSSCG00000008901;ENSSSCG00000010315;ENSSSCG00000010437;ENSSSCG00000011347;ENSSSCG00000011373;ENSSSCG00000015336;ENSSSCG00000016173;ENSSSCG00000017184;ENSSSCG00000017340;ENSSSCG00000017421;ENSSSCG00000017591;ENSSSCG00000017694;ENSSSCG00000022343;ENSSSCG00000029918;…
GO:0051156	glucose 6-phosphate metabolic process	BP	11	29	1.19734e-08	1.15086e-06	1.15086e-06	2	9	11	29	ENSSSCG00000002873;ENSSSCG00000003402;ENSSSCG00000004049;ENSSSCG00000008207;ENSSSCG00000008261;ENSSSCG00000010517;ENSSSCG00000012847;ENSSSCG00000013878;ENSSSCG00000021408;ENSSSCG00000025108;ENSSSCG00000029918
GO:0006796	phosphate-containing compound metabolic process	BP	154	2369	1.26092e-08	1.19178e-06	1.19178e-06	22	132	154	2369	ENSSSCG00000000077;ENSSSCG00000000185;ENSSSCG00000000406;ENSSSCG00000000694;ENSSSCG00000000877;ENSSSCG00000001556;ENSSSCG00000001701;ENSSSCG00000002269;ENSSSCG00000002381;ENSSSCG00000002650;ENSSSCG00000002716;ENSSSCG00000002873;ENSSSCG00000003098;ENSSSCG00000003195;ENSSSCG00000003267;ENSSSCG00000003377;ENSSSCG00000003385;ENSSSCG00000003402;ENSSSCG00000003520;ENSSSCG00000004049;ENSSSCG00000004311;…
GO:0006164	purine nucleotide biosynthetic process	BP	26	173	1.70357e-08	1.58376e-06	1.58376e-06	5	21	26	173	ENSSSCG00000000077;ENSSSCG00000002269;ENSSSCG00000002650;ENSSSCG00000003377;ENSSSCG00000005300;ENSSSCG00000006294;ENSSSCG00000008901;ENSSSCG00000010315;ENSSSCG00000010437;ENSSSCG00000011347;ENSSSCG00000011373;ENSSSCG00000015336;ENSSSCG00000016173;ENSSSCG00000017184;ENSSSCG00000017340;ENSSSCG00000017421;ENSSSCG00000017591;ENSSSCG00000017694;ENSSSCG00000022343;ENSSSCG00000029918;ENSSSCG00000030677;…
GO:0006739	NADP metabolic process	BP	12	37	2.02013e-08	1.84777e-06	1.84777e-06	2	10	12	37	ENSSSCG00000003402;ENSSSCG00000004049;ENSSSCG00000008207;ENSSSCG00000010517;ENSSSCG00000012847;ENSSSCG00000013878;ENSSSCG00000021408;ENSSSCG00000025108;ENSSSCG00000025751;ENSSSCG00000029918;ENSSSCG00000030626;ENSSSCG00000039873
GO:0044085	cellular component biogenesis	BP	164	2587	2.13576e-08	1.92253e-06	1.92253e-06	42	122	164	2587	ENSSSCG00000000406;ENSSSCG00000000496;ENSSSCG00000000600;ENSSSCG00000000746;ENSSSCG00000000869;ENSSSCG00000001085;ENSSSCG00000001379;ENSSSCG00000001400;ENSSSCG00000001410;ENSSSCG00000001420;ENSSSCG00000001476;ENSSSCG00000001510;ENSSSCG00000001701;ENSSSCG00000001903;ENSSSCG00000002716;ENSSSCG00000003103;ENSSSCG00000003385;ENSSSCG00000003520;ENSSSCG00000003612;ENSSSCG00000003789;ENSSSCG00000003877;…
GO:1904851	positive regulation of establishment of protein localization to telomere	BP	7	10	2.47101e-08	2.18955e-06	2.18955e-06	0	7	7	10	ENSSSCG00000000496;ENSSSCG00000004048;ENSSSCG00000006487;ENSSSCG00000008303;ENSSSCG00000008377;ENSSSCG00000024126;ENSSSCG00000026761
GO:0043933	protein-containing complex subunit organization	BP	103	1416	2.53552e-08	2.21215e-06	2.21215e-06	19	84	103	1416	ENSSSCG00000000406;ENSSSCG00000000496;ENSSSCG00000000600;ENSSSCG00000000746;ENSSSCG00000001400;ENSSSCG00000001476;ENSSSCG00000001701;ENSSSCG00000002716;ENSSSCG00000003103;ENSSSCG00000003385;ENSSSCG00000003520;ENSSSCG00000003612;ENSSSCG00000003789;ENSSSCG00000003877;ENSSSCG00000004205;ENSSSCG00000004705;ENSSSCG00000004893;ENSSSCG00000004952;ENSSSCG00000005038;ENSSSCG00000005055;ENSSSCG00000005300;…
GO:1904358	positive regulation of telomere maintenance via telomere lengthening	BP	11	32	3.97641e-08	3.4167e-06	3.4167e-06	0	11	11	32	ENSSSCG00000000496;ENSSSCG00000003195;ENSSSCG00000004048;ENSSSCG00000006487;ENSSSCG00000008303;ENSSSCG00000008377;ENSSSCG00000008887;ENSSSCG00000024126;ENSSSCG00000024916;ENSSSCG00000026761;ENSSSCG00000040682
GO:0006098	pentose-phosphate shunt	BP	9	20	4.42872e-08	3.74855e-06	3.74855e-06	1	8	9	20	ENSSSCG00000003402;ENSSSCG00000004049;ENSSSCG00000008207;ENSSSCG00000010517;ENSSSCG00000012847;ENSSSCG00000013878;ENSSSCG00000021408;ENSSSCG00000025108;ENSSSCG00000029918
GO:0009152	purine ribonucleotide biosynthetic process	BP	24	158	4.89285e-08	4.08049e-06	4.08049e-06	5	19	24	158	ENSSSCG00000000077;ENSSSCG00000002650;ENSSSCG00000003377;ENSSSCG00000005300;ENSSSCG00000006294;ENSSSCG00000008901;ENSSSCG00000010315;ENSSSCG00000010437;ENSSSCG00000011347;ENSSSCG00000011373;ENSSSCG00000015336;ENSSSCG00000016173;ENSSSCG00000017340;ENSSSCG00000017421;ENSSSCG00000017591;ENSSSCG00000017694;ENSSSCG00000022343;ENSSSCG00000029918;ENSSSCG00000030677;ENSSSCG00000031901;ENSSSCG00000032556;…
GO:0061136	regulation of proteasomal protein catabolic process	BP	24	159	5.53767e-08	4.55132e-06	4.55132e-06	2	22	24	159	ENSSSCG00000000684;ENSSSCG00000000927;ENSSSCG00000001410;ENSSSCG00000001701;ENSSSCG00000002433;ENSSSCG00000003288;ENSSSCG00000003385;ENSSSCG00000005038;ENSSSCG00000005300;ENSSSCG00000010802;ENSSSCG00000012251;ENSSSCG00000012275;ENSSSCG00000013239;ENSSSCG00000014010;ENSSSCG00000015424;ENSSSCG00000015892;ENSSSCG00000017385;ENSSSCG00000022559;ENSSSCG00000022774;ENSSSCG00000027779;ENSSSCG00000028228;…
GO:0016197	endosomal transport	BP	27	196	5.92702e-08	4.80173e-06	4.80173e-06	3	24	27	196	ENSSSCG00000000746;ENSSSCG00000000840;ENSSSCG00000002295;ENSSSCG00000004140;ENSSSCG00000004385;ENSSSCG00000004893;ENSSSCG00000005300;ENSSSCG00000006619;ENSSSCG00000007272;ENSSSCG00000009010;ENSSSCG00000009823;ENSSSCG00000009999;ENSSSCG00000010144;ENSSSCG00000010250;ENSSSCG00000012063;ENSSSCG00000012077;ENSSSCG00000012123;ENSSSCG00000013017;ENSSSCG00000013256;ENSSSCG00000015714;ENSSSCG00000017812;…
GO:0009260	ribonucleotide biosynthetic process	BP	25	172	6.30045e-08	5.03237e-06	5.03237e-06	5	20	25	172	ENSSSCG00000000077;ENSSSCG00000002650;ENSSSCG00000003377;ENSSSCG00000005300;ENSSSCG00000006294;ENSSSCG00000008901;ENSSSCG00000010315;ENSSSCG00000010437;ENSSSCG00000011347;ENSSSCG00000011373;ENSSSCG00000015336;ENSSSCG00000016173;ENSSSCG00000017340;ENSSSCG00000017421;ENSSSCG00000017591;ENSSSCG00000017694;ENSSSCG00000022343;ENSSSCG00000029918;ENSSSCG00000030677;ENSSSCG00000031901;ENSSSCG00000032556;…
GO:0070203	regulation of establishment of protein localization to telomere	BP	7	11	6.54735e-08	5.15695e-06	5.15695e-06	0	7	7	11	ENSSSCG00000000496;ENSSSCG00000004048;ENSSSCG00000006487;ENSSSCG00000008303;ENSSSCG00000008377;ENSSSCG00000024126;ENSSSCG00000026761
GO:0044265	cellular macromolecule catabolic process	BP	75	944	8.10159e-08	6.29372e-06	6.29372e-06	9	66	75	944	ENSSSCG00000000684;ENSSSCG00000000927;ENSSSCG00000001410;ENSSSCG00000001578;ENSSSCG00000001701;ENSSSCG00000001903;ENSSSCG00000002414;ENSSSCG00000002426;ENSSSCG00000002433;ENSSSCG00000003288;ENSSSCG00000003385;ENSSSCG00000003398;ENSSSCG00000003591;ENSSSCG00000003877;ENSSSCG00000004893;ENSSSCG00000005038;ENSSSCG00000005072;ENSSSCG00000005300;ENSSSCG00000005590;ENSSSCG00000006752;ENSSSCG00000006830;…
GO:0051130	positive regulation of cellular component organization	BP	66	792	9.01269e-08	6.90689e-06	6.90689e-06	5	61	66	792	ENSSSCG00000000496;ENSSSCG00000000600;ENSSSCG00000000746;ENSSSCG00000000877;ENSSSCG00000001347;ENSSSCG00000001556;ENSSSCG00000003195;ENSSSCG00000003385;ENSSSCG00000003438;ENSSSCG00000003520;ENSSSCG00000003877;ENSSSCG00000004048;ENSSSCG00000004893;ENSSSCG00000004908;ENSSSCG00000004943;ENSSSCG00000004952;ENSSSCG00000005038;ENSSSCG00000005055;ENSSSCG00000005267;ENSSSCG00000005300;ENSSSCG00000005596;…
GO:0032787	monocarboxylic acid metabolic process	BP	45	455	1.00992e-07	7.63636e-06	7.63636e-06	15	30	45	455	ENSSSCG00000000072;ENSSSCG00000000185;ENSSSCG00000000406;ENSSSCG00000000694;ENSSSCG00000001476;ENSSSCG00000001556;ENSSSCG00000002873;ENSSSCG00000003377;ENSSSCG00000003385;ENSSSCG00000003402;ENSSSCG00000003851;ENSSSCG00000004049;ENSSSCG00000004216;ENSSSCG00000004679;ENSSSCG00000004935;ENSSSCG00000005267;ENSSSCG00000006717;ENSSSCG00000008261;ENSSSCG00000008569;ENSSSCG00000008571;ENSSSCG00000008724;…
GO:0048193	Golgi vesicle transport	BP	30	242	1.22505e-07	9.14116e-06	9.14116e-06	5	25	30	242	ENSSSCG00000001934;ENSSSCG00000002295;ENSSSCG00000004385;ENSSSCG00000004908;ENSSSCG00000004986;ENSSSCG00000005066;ENSSSCG00000006386;ENSSSCG00000007097;ENSSSCG00000008697;ENSSSCG00000009142;ENSSSCG00000009967;ENSSSCG00000010174;ENSSSCG00000010306;ENSSSCG00000010690;ENSSSCG00000011616;ENSSSCG00000011662;ENSSSCG00000013392;ENSSSCG00000015430;ENSSSCG00000015714;ENSSSCG00000016543;ENSSSCG00000016553;…
GO:0006167	AMP biosynthetic process	BP	7	12	1.51406e-07	1.08687e-05	1.08687e-05	0	7	7	12	ENSSSCG00000000077;ENSSSCG00000002650;ENSSSCG00000008901;ENSSSCG00000010315;ENSSSCG00000016173;ENSSSCG00000030677;ENSSSCG00000034896
GO:0070202	regulation of establishment of protein localization to chromosome	BP	7	12	1.51406e-07	1.08687e-05	1.08687e-05	0	7	7	12	ENSSSCG00000000496;ENSSSCG00000004048;ENSSSCG00000006487;ENSSSCG00000008303;ENSSSCG00000008377;ENSSSCG00000024126;ENSSSCG00000026761
GO:1904816	positive regulation of protein localization to chromosome, telomeric region	BP	7	12	1.51406e-07	1.08687e-05	1.08687e-05	0	7	7	12	ENSSSCG00000000496;ENSSSCG00000004048;ENSSSCG00000006487;ENSSSCG00000008303;ENSSSCG00000008377;ENSSSCG00000024126;ENSSSCG00000026761
GO:0034660	ncRNA metabolic process	BP	42	416	1.54073e-07	1.09218e-05	1.09218e-05	18	24	42	416	ENSSSCG00000000158;ENSSSCG00000000869;ENSSSCG00000002723;ENSSSCG00000003339;ENSSSCG00000004487;ENSSSCG00000004542;ENSSSCG00000005441;ENSSSCG00000006543;ENSSSCG00000006835;ENSSSCG00000007732;ENSSSCG00000008887;ENSSSCG00000009758;ENSSSCG00000010599;ENSSSCG00000010823;ENSSSCG00000011433;ENSSSCG00000011912;ENSSSCG00000012857;ENSSSCG00000013662;ENSSSCG00000013744;ENSSSCG00000013745;ENSSSCG00000014068;…
GO:0010833	telomere maintenance via telomere lengthening	BP	14	61	1.76612e-07	1.22443e-05	1.22443e-05	0	14	14	61	ENSSSCG00000000406;ENSSSCG00000000496;ENSSSCG00000001701;ENSSSCG00000003195;ENSSSCG00000004048;ENSSSCG00000006487;ENSSSCG00000007881;ENSSSCG00000008303;ENSSSCG00000008377;ENSSSCG00000008887;ENSSSCG00000024126;ENSSSCG00000024916;ENSSSCG00000026761;ENSSSCG00000040682
GO:0071702	organic substance transport	BP	121	1815	1.77179e-07	1.22443e-05	1.22443e-05	34	87	121	1815	ENSSSCG00000000037;ENSSSCG00000000072;ENSSSCG00000001400;ENSSSCG00000001410;ENSSSCG00000001556;ENSSSCG00000001679;ENSSSCG00000001702;ENSSSCG00000001934;ENSSSCG00000002000;ENSSSCG00000002042;ENSSSCG00000002295;ENSSSCG00000002414;ENSSSCG00000002743;ENSSSCG00000003385;ENSSSCG00000003438;ENSSSCG00000003812;ENSSSCG00000004048;ENSSSCG00000004058;ENSSSCG00000004140;ENSSSCG00000004385;ENSSSCG00000004893;…
GO:0006888	endoplasmic reticulum to Golgi vesicle-mediated transport	BP	19	111	1.79206e-07	1.22443e-05	1.22443e-05	4	15	19	111	ENSSSCG00000001934;ENSSSCG00000004908;ENSSSCG00000004986;ENSSSCG00000006386;ENSSSCG00000007097;ENSSSCG00000009142;ENSSSCG00000010306;ENSSSCG00000010690;ENSSSCG00000011616;ENSSSCG00000011662;ENSSSCG00000013392;ENSSSCG00000015430;ENSSSCG00000016553;ENSSSCG00000020964;ENSSSCG00000022454;ENSSSCG00000030053;ENSSSCG00000031432;ENSSSCG00000034854;ENSSSCG00000037439
GO:0065003	protein-containing complex assembly	BP	91	1251	1.84734e-07	1.24717e-05	1.24717e-05	18	73	91	1251	ENSSSCG00000000406;ENSSSCG00000000496;ENSSSCG00000000600;ENSSSCG00000000746;ENSSSCG00000001400;ENSSSCG00000001476;ENSSSCG00000001701;ENSSSCG00000002716;ENSSSCG00000003103;ENSSSCG00000003385;ENSSSCG00000003520;ENSSSCG00000003612;ENSSSCG00000003789;ENSSSCG00000003877;ENSSSCG00000004205;ENSSSCG00000004952;ENSSSCG00000005038;ENSSSCG00000005055;ENSSSCG00000005300;ENSSSCG00000005317;ENSSSCG00000005507;…
GO:0005975	carbohydrate metabolic process	BP	47	496	1.88229e-07	1.25582e-05	1.25582e-05	7	40	47	496	ENSSSCG00000000406;ENSSSCG00000000694;ENSSSCG00000001556;ENSSSCG00000001881;ENSSSCG00000002873;ENSSSCG00000003144;ENSSSCG00000003402;ENSSSCG00000003812;ENSSSCG00000004456;ENSSSCG00000004576;ENSSSCG00000004679;ENSSSCG00000005024;ENSSSCG00000008261;ENSSSCG00000008316;ENSSSCG00000008486;ENSSSCG00000008773;ENSSSCG00000010175;ENSSSCG00000010396;ENSSSCG00000010517;ENSSSCG00000010537;ENSSSCG00000010822;…
GO:0010498	proteasomal protein catabolic process	BP	43	436	2.10869e-07	1.39051e-05	1.39051e-05	5	38	43	436	ENSSSCG00000000684;ENSSSCG00000000927;ENSSSCG00000001410;ENSSSCG00000001701;ENSSSCG00000002414;ENSSSCG00000002433;ENSSSCG00000003288;ENSSSCG00000003385;ENSSSCG00000003398;ENSSSCG00000003877;ENSSSCG00000005038;ENSSSCG00000005072;ENSSSCG00000005300;ENSSSCG00000005590;ENSSSCG00000006830;ENSSSCG00000007228;ENSSSCG00000010699;ENSSSCG00000010802;ENSSSCG00000011494;ENSSSCG00000012251;ENSSSCG00000012275;…
GO:0006457	protein folding	BP	24	172	2.51597e-07	1.64001e-05	1.64001e-05	1	23	24	172	ENSSSCG00000000406;ENSSSCG00000000496;ENSSSCG00000000743;ENSSSCG00000001549;ENSSSCG00000001701;ENSSSCG00000002406;ENSSSCG00000003566;ENSSSCG00000003964;ENSSSCG00000004048;ENSSSCG00000006487;ENSSSCG00000007952;ENSSSCG00000008303;ENSSSCG00000008377;ENSSSCG00000008878;ENSSSCG00000009334;ENSSSCG00000011051;ENSSSCG00000013784;ENSSSCG00000014292;ENSSSCG00000015140;ENSSSCG00000015423;ENSSSCG00000017419;…
GO:1903829	positive regulation of cellular protein localization	BP	26	199	3.01678e-07	1.94411e-05	1.94411e-05	2	24	26	199	ENSSSCG00000000496;ENSSSCG00000001556;ENSSSCG00000001701;ENSSSCG00000003385;ENSSSCG00000003812;ENSSSCG00000004048;ENSSSCG00000004058;ENSSSCG00000005055;ENSSSCG00000006487;ENSSSCG00000007246;ENSSSCG00000008303;ENSSSCG00000008377;ENSSSCG00000009509;ENSSSCG00000009746;ENSSSCG00000010214;ENSSSCG00000011027;ENSSSCG00000012365;ENSSSCG00000013252;ENSSSCG00000017524;ENSSSCG00000022952;ENSSSCG00000023680;…
GO:0016192	vesicle-mediated transport	BP	89	1229	3.11689e-07	1.98606e-05	1.98606e-05	14	75	89	1229	ENSSSCG00000000746;ENSSSCG00000000840;ENSSSCG00000000877;ENSSSCG00000001934;ENSSSCG00000002295;ENSSSCG00000003520;ENSSSCG00000003672;ENSSSCG00000004058;ENSSSCG00000004140;ENSSSCG00000004385;ENSSSCG00000004893;ENSSSCG00000004908;ENSSSCG00000004986;ENSSSCG00000005055;ENSSSCG00000005066;ENSSSCG00000005267;ENSSSCG00000005300;ENSSSCG00000005602;ENSSSCG00000006203;ENSSSCG00000006386;ENSSSCG00000006619;…
GO:0046939	nucleotide phosphorylation	BP	17	95	4.1034e-07	2.5856e-05	2.5856e-05	3	14	17	95	ENSSSCG00000000694;ENSSSCG00000002873;ENSSSCG00000003195;ENSSSCG00000006294;ENSSSCG00000008261;ENSSSCG00000010175;ENSSSCG00000010517;ENSSSCG00000010594;ENSSSCG00000011158;ENSSSCG00000011347;ENSSSCG00000012440;ENSSSCG00000017403;ENSSSCG00000017591;ENSSSCG00000017759;ENSSSCG00000022343;ENSSSCG00000032556;ENSSSCG00000038348
GO:2000573	positive regulation of DNA biosynthetic process	BP	13	56	4.2161e-07	2.62742e-05	2.62742e-05	0	13	13	56	ENSSSCG00000000406;ENSSSCG00000000496;ENSSSCG00000001701;ENSSSCG00000003195;ENSSSCG00000004048;ENSSSCG00000006487;ENSSSCG00000008303;ENSSSCG00000008377;ENSSSCG00000008887;ENSSSCG00000024126;ENSSSCG00000026761;ENSSSCG00000028504;ENSSSCG00000040682
GO:1901607	alpha-amino acid biosynthetic process	BP	15	76	5.28678e-07	3.25884e-05	3.25884e-05	3	12	15	76	ENSSSCG00000002269;ENSSSCG00000003385;ENSSSCG00000003789;ENSSSCG00000004049;ENSSSCG00000005287;ENSSSCG00000006717;ENSSSCG00000007748;ENSSSCG00000009246;ENSSSCG00000009870;ENSSSCG00000010537;ENSSSCG00000013299;ENSSSCG00000013595;ENSSSCG00000014998;ENSSSCG00000029918;ENSSSCG00000037427
GO:0042176	regulation of protein catabolic process	BP	34	317	5.94579e-07	3.62566e-05	3.62566e-05	3	31	34	317	ENSSSCG00000000684;ENSSSCG00000000927;ENSSSCG00000001410;ENSSSCG00000001701;ENSSSCG00000002433;ENSSSCG00000003288;ENSSSCG00000003385;ENSSSCG00000003870;ENSSSCG00000003877;ENSSSCG00000004058;ENSSSCG00000004385;ENSSSCG00000005038;ENSSSCG00000005300;ENSSSCG00000010802;ENSSSCG00000012251;ENSSSCG00000012275;ENSSSCG00000012365;ENSSSCG00000013239;ENSSSCG00000014010;ENSSSCG00000015424;ENSSSCG00000015892;…
GO:1904814	regulation of protein localization to chromosome, telomeric region	BP	7	14	6.09155e-07	3.67502e-05	3.67502e-05	0	7	7	14	ENSSSCG00000000496;ENSSSCG00000004048;ENSSSCG00000006487;ENSSSCG00000008303;ENSSSCG00000008377;ENSSSCG00000024126;ENSSSCG00000026761
GO:1904356	regulation of telomere maintenance via telomere lengthening	BP	12	49	6.31575e-07	3.77017e-05	3.77017e-05	0	12	12	49	ENSSSCG00000000496;ENSSSCG00000003195;ENSSSCG00000004048;ENSSSCG00000006487;ENSSSCG00000007881;ENSSSCG00000008303;ENSSSCG00000008377;ENSSSCG00000008887;ENSSSCG00000024126;ENSSSCG00000024916;ENSSSCG00000026761;ENSSSCG00000040682
GO:0032206	positive regulation of telomere maintenance	BP	13	58	6.5123e-07	3.78887e-05	3.78887e-05	0	13	13	58	ENSSSCG00000000496;ENSSSCG00000001347;ENSSSCG00000003195;ENSSSCG00000004048;ENSSSCG00000006487;ENSSSCG00000008303;ENSSSCG00000008377;ENSSSCG00000008887;ENSSSCG00000010802;ENSSSCG00000024126;ENSSSCG00000024916;ENSSSCG00000026761;ENSSSCG00000040682
GO:1903050	regulation of proteolysis involved in cellular protein catabolic process	BP	24	181	6.5289e-07	3.78887e-05	3.78887e-05	2	22	24	181	ENSSSCG00000000684;ENSSSCG00000000927;ENSSSCG00000001410;ENSSSCG00000001701;ENSSSCG00000002433;ENSSSCG00000003288;ENSSSCG00000003385;ENSSSCG00000005038;ENSSSCG00000005300;ENSSSCG00000010802;ENSSSCG00000012251;ENSSSCG00000012275;ENSSSCG00000013239;ENSSSCG00000014010;ENSSSCG00000015424;ENSSSCG00000015892;ENSSSCG00000017385;ENSSSCG00000022559;ENSSSCG00000022774;ENSSSCG00000027779;ENSSSCG00000028228;…
GO:0005996	monosaccharide metabolic process	BP	26	207	6.5475e-07	3.78887e-05	3.78887e-05	4	22	26	207	ENSSSCG00000000694;ENSSSCG00000001556;ENSSSCG00000001881;ENSSSCG00000002873;ENSSSCG00000003144;ENSSSCG00000003402;ENSSSCG00000004576;ENSSSCG00000004679;ENSSSCG00000008261;ENSSSCG00000008486;ENSSSCG00000008773;ENSSSCG00000010517;ENSSSCG00000011113;ENSSSCG00000011158;ENSSSCG00000011254;ENSSSCG00000012440;ENSSSCG00000014811;ENSSSCG00000017759;ENSSSCG00000022343;ENSSSCG00000025108;ENSSSCG00000029256;…
GO:0033554	cellular response to stress	BP	102	1495	6.73302e-07	3.85686e-05	3.85686e-05	17	85	102	1495	ENSSSCG00000000927;ENSSSCG00000001347;ENSSSCG00000001372;ENSSSCG00000001400;ENSSSCG00000001410;ENSSSCG00000001420;ENSSSCG00000001510;ENSSSCG00000001556;ENSSSCG00000001578;ENSSSCG00000001701;ENSSSCG00000002414;ENSSSCG00000002431;ENSSSCG00000003144;ENSSSCG00000003195;ENSSSCG00000003385;ENSSSCG00000003398;ENSSSCG00000003877;ENSSSCG00000003914;ENSSSCG00000004058;ENSSSCG00000004088;ENSSSCG00000004570;…
GO:0097292	XMP metabolic process	BP	5	6	7.61123e-07	4.23169e-05	4.23169e-05	0	5	5	6	ENSSSCG00000000077;ENSSSCG00000008901;ENSSSCG00000011373;ENSSSCG00000016173;ENSSSCG00000030677
GO:0097293	XMP biosynthetic process	BP	5	6	7.61123e-07	4.23169e-05	4.23169e-05	0	5	5	6	ENSSSCG00000000077;ENSSSCG00000008901;ENSSSCG00000011373;ENSSSCG00000016173;ENSSSCG00000030677
GO:0097294	'de novo' XMP biosynthetic process	BP	5	6	7.61123e-07	4.23169e-05	4.23169e-05	0	5	5	6	ENSSSCG00000000077;ENSSSCG00000008901;ENSSSCG00000011373;ENSSSCG00000016173;ENSSSCG00000030677
GO:0008652	cellular amino acid biosynthetic process	BP	16	89	8.40211e-07	4.62605e-05	4.62605e-05	4	12	16	89	ENSSSCG00000002269;ENSSSCG00000003385;ENSSSCG00000003789;ENSSSCG00000004049;ENSSSCG00000005287;ENSSSCG00000006717;ENSSSCG00000007748;ENSSSCG00000008569;ENSSSCG00000009246;ENSSSCG00000009870;ENSSSCG00000010537;ENSSSCG00000013299;ENSSSCG00000013595;ENSSSCG00000014998;ENSSSCG00000029918;ENSSSCG00000037427
GO:0033365	protein localization to organelle	BP	58	710	1.07783e-06	5.87727e-05	5.87727e-05	13	45	58	710	ENSSSCG00000000496;ENSSSCG00000001410;ENSSSCG00000001556;ENSSSCG00000002000;ENSSSCG00000002042;ENSSSCG00000003385;ENSSSCG00000003438;ENSSSCG00000003812;ENSSSCG00000004048;ENSSSCG00000004058;ENSSSCG00000005300;ENSSSCG00000005711;ENSSSCG00000006487;ENSSSCG00000007272;ENSSSCG00000007544;ENSSSCG00000008261;ENSSSCG00000008303;ENSSSCG00000008377;ENSSSCG00000008947;ENSSSCG00000009509;ENSSSCG00000009746;…
GO:0022613	ribonucleoprotein complex biogenesis	BP	38	386	1.12685e-06	6.08606e-05	6.08606e-05	19	19	38	386	ENSSSCG00000000406;ENSSSCG00000000869;ENSSSCG00000001400;ENSSSCG00000001701;ENSSSCG00000003612;ENSSSCG00000006543;ENSSSCG00000007315;ENSSSCG00000007732;ENSSSCG00000008887;ENSSSCG00000009746;ENSSSCG00000009758;ENSSSCG00000009788;ENSSSCG00000010002;ENSSSCG00000010599;ENSSSCG00000011710;ENSSSCG00000013662;ENSSSCG00000014068;ENSSSCG00000014075;ENSSSCG00000015233;ENSSSCG00000015305;ENSSSCG00000015734;…
GO:0006091	generation of precursor metabolites and energy	BP	38	387	1.20054e-06	6.42287e-05	6.42287e-05	10	28	38	387	ENSSSCG00000000406;ENSSSCG00000000694;ENSSSCG00000002873;ENSSSCG00000003385;ENSSSCG00000003402;ENSSSCG00000004049;ENSSSCG00000005024;ENSSSCG00000005300;ENSSSCG00000007952;ENSSSCG00000008207;ENSSSCG00000008261;ENSSSCG00000008569;ENSSSCG00000008773;ENSSSCG00000010175;ENSSSCG00000010214;ENSSSCG00000010470;ENSSSCG00000010517;ENSSSCG00000011158;ENSSSCG00000011698;ENSSSCG00000012000;ENSSSCG00000012440;…
GO:1901565	organonitrogen compound catabolic process	BP	80	1103	1.23515e-06	6.54631e-05	6.54631e-05	10	70	80	1103	ENSSSCG00000000684;ENSSSCG00000000891;ENSSSCG00000000927;ENSSSCG00000001410;ENSSSCG00000001578;ENSSSCG00000001701;ENSSSCG00000002414;ENSSSCG00000002433;ENSSSCG00000003288;ENSSSCG00000003377;ENSSSCG00000003385;ENSSSCG00000003398;ENSSSCG00000003870;ENSSSCG00000003877;ENSSSCG00000004058;ENSSSCG00000004385;ENSSSCG00000004893;ENSSSCG00000005038;ENSSSCG00000005072;ENSSSCG00000005300;ENSSSCG00000005590;…
GO:0030163	protein catabolic process	BP	65	837	1.38542e-06	7.27474e-05	7.27474e-05	7	58	65	837	ENSSSCG00000000684;ENSSSCG00000000927;ENSSSCG00000001410;ENSSSCG00000001578;ENSSSCG00000001701;ENSSSCG00000002414;ENSSSCG00000002433;ENSSSCG00000003288;ENSSSCG00000003385;ENSSSCG00000003398;ENSSSCG00000003870;ENSSSCG00000003877;ENSSSCG00000004058;ENSSSCG00000004385;ENSSSCG00000004893;ENSSSCG00000005038;ENSSSCG00000005072;ENSSSCG00000005300;ENSSSCG00000005590;ENSSSCG00000006830;ENSSSCG00000007228;…
GO:0032456	endocytic recycling	BP	14	72	1.52525e-06	7.93549e-05	7.93549e-05	0	14	14	72	ENSSSCG00000000746;ENSSSCG00000004385;ENSSSCG00000006619;ENSSSCG00000009823;ENSSSCG00000010144;ENSSSCG00000010250;ENSSSCG00000012063;ENSSSCG00000013017;ENSSSCG00000013256;ENSSSCG00000015714;ENSSSCG00000017812;ENSSSCG00000020666;ENSSSCG00000026239;ENSSSCG00000035987
GO:2000278	regulation of DNA biosynthetic process	BP	16	93	1.54921e-06	7.98687e-05	7.98687e-05	2	14	16	93	ENSSSCG00000000406;ENSSSCG00000000496;ENSSSCG00000001701;ENSSSCG00000003195;ENSSSCG00000004048;ENSSSCG00000006487;ENSSSCG00000008303;ENSSSCG00000008377;ENSSSCG00000008887;ENSSSCG00000013019;ENSSSCG00000015423;ENSSSCG00000024126;ENSSSCG00000026761;ENSSSCG00000028504;ENSSSCG00000032505;ENSSSCG00000040682
GO:0022607	cellular component assembly	BP	144	2356	1.7143e-06	8.75838e-05	8.75838e-05	29	115	144	2356	ENSSSCG00000000406;ENSSSCG00000000496;ENSSSCG00000000600;ENSSSCG00000000746;ENSSSCG00000001085;ENSSSCG00000001379;ENSSSCG00000001400;ENSSSCG00000001410;ENSSSCG00000001420;ENSSSCG00000001476;ENSSSCG00000001510;ENSSSCG00000001701;ENSSSCG00000001903;ENSSSCG00000002716;ENSSSCG00000003103;ENSSSCG00000003385;ENSSSCG00000003520;ENSSSCG00000003612;ENSSSCG00000003789;ENSSSCG00000003877;ENSSSCG00000004058;…
GO:0009168	purine ribonucleoside monophosphate biosynthetic process	BP	9	29	1.87579e-06	9.41381e-05	9.41381e-05	1	8	9	29	ENSSSCG00000000077;ENSSSCG00000002650;ENSSSCG00000008901;ENSSSCG00000010315;ENSSSCG00000011373;ENSSSCG00000016173;ENSSSCG00000029918;ENSSSCG00000030677;ENSSSCG00000034896
GO:0032212	positive regulation of telomere maintenance via telomerase	BP	9	29	1.87579e-06	9.41381e-05	9.41381e-05	0	9	9	29	ENSSSCG00000000496;ENSSSCG00000003195;ENSSSCG00000004048;ENSSSCG00000006487;ENSSSCG00000008303;ENSSSCG00000008377;ENSSSCG00000024126;ENSSSCG00000026761;ENSSSCG00000040682
GO:1903362	regulation of cellular protein catabolic process	BP	24	192	1.91095e-06	9.50614e-05	9.50614e-05	2	22	24	192	ENSSSCG00000000684;ENSSSCG00000000927;ENSSSCG00000001410;ENSSSCG00000001701;ENSSSCG00000002433;ENSSSCG00000003288;ENSSSCG00000003385;ENSSSCG00000005038;ENSSSCG00000005300;ENSSSCG00000010802;ENSSSCG00000012251;ENSSSCG00000012275;ENSSSCG00000013239;ENSSSCG00000014010;ENSSSCG00000015424;ENSSSCG00000015892;ENSSSCG00000017385;ENSSSCG00000022559;ENSSSCG00000022774;ENSSSCG00000027779;ENSSSCG00000028228;…
GO:0051276	chromosome organization	BP	59	743	2.15917e-06	0.000106475	0.000106475	8	51	59	743	ENSSSCG00000000406;ENSSSCG00000000496;ENSSSCG00000001347;ENSSSCG00000001410;ENSSSCG00000001420;ENSSSCG00000001510;ENSSSCG00000001578;ENSSSCG00000001701;ENSSSCG00000003195;ENSSSCG00000003566;ENSSSCG00000004048;ENSSSCG00000004893;ENSSSCG00000005267;ENSSSCG00000006273;ENSSSCG00000006487;ENSSSCG00000006701;ENSSSCG00000007272;ENSSSCG00000007544;ENSSSCG00000007881;ENSSSCG00000008303;ENSSSCG00000008377;…
GO:0007049	cell cycle	BP	90	1307	2.28052e-06	0.00011149	0.00011149	18	72	90	1307	ENSSSCG00000000034;ENSSSCG00000000600;ENSSSCG00000001347;ENSSSCG00000001379;ENSSSCG00000001400;ENSSSCG00000001410;ENSSSCG00000001420;ENSSSCG00000001510;ENSSSCG00000001556;ENSSSCG00000001578;ENSSSCG00000001701;ENSSSCG00000002743;ENSSSCG00000003520;ENSSSCG00000003566;ENSSSCG00000003591;ENSSSCG00000004058;ENSSSCG00000004353;ENSSSCG00000004893;ENSSSCG00000005267;ENSSSCG00000005672;ENSSSCG00000005711;…
GO:0009167	purine ribonucleoside monophosphate metabolic process	BP	11	46	2.39633e-06	0.00011615	0.00011615	1	10	11	46	ENSSSCG00000000077;ENSSSCG00000002650;ENSSSCG00000008901;ENSSSCG00000010315;ENSSSCG00000010594;ENSSSCG00000011373;ENSSSCG00000016173;ENSSSCG00000026947;ENSSSCG00000029918;ENSSSCG00000030677;ENSSSCG00000034896
GO:0006396	RNA processing	BP	61	782	2.57371e-06	0.000121925	0.000121925	21	40	61	782	ENSSSCG00000000158;ENSSSCG00000000869;ENSSSCG00000001400;ENSSSCG00000002426;ENSSSCG00000002505;ENSSSCG00000002723;ENSSSCG00000003339;ENSSSCG00000003591;ENSSSCG00000003859;ENSSSCG00000004311;ENSSSCG00000004487;ENSSSCG00000004943;ENSSSCG00000005055;ENSSSCG00000005441;ENSSSCG00000006543;ENSSSCG00000006865;ENSSSCG00000007315;ENSSSCG00000007623;ENSSSCG00000007732;ENSSSCG00000008887;ENSSSCG00000008940;…
GO:0006270	DNA replication initiation	BP	9	30	2.57997e-06	0.000121925	0.000121925	3	6	9	30	ENSSSCG00000001493;ENSSSCG00000006273;ENSSSCG00000010122;ENSSSCG00000010484;ENSSSCG00000011624;ENSSSCG00000015668;ENSSSCG00000022823;ENSSSCG00000032180;ENSSSCG00000035564
GO:0009127	purine nucleoside monophosphate biosynthetic process	BP	9	30	2.57997e-06	0.000121925	0.000121925	1	8	9	30	ENSSSCG00000000077;ENSSSCG00000002650;ENSSSCG00000008901;ENSSSCG00000010315;ENSSSCG00000011373;ENSSSCG00000016173;ENSSSCG00000029918;ENSSSCG00000030677;ENSSSCG00000034896
GO:0009126	purine nucleoside monophosphate metabolic process	BP	11	47	3.01044e-06	0.000141093	0.000141093	1	10	11	47	ENSSSCG00000000077;ENSSSCG00000002650;ENSSSCG00000008901;ENSSSCG00000010315;ENSSSCG00000010594;ENSSSCG00000011373;ENSSSCG00000016173;ENSSSCG00000026947;ENSSSCG00000029918;ENSSSCG00000030677;ENSSSCG00000034896
GO:0070200	establishment of protein localization to telomere	BP	7	17	3.08866e-06	0.000142798	0.000142798	0	7	7	17	ENSSSCG00000000496;ENSSSCG00000004048;ENSSSCG00000006487;ENSSSCG00000008303;ENSSSCG00000008377;ENSSSCG00000024126;ENSSSCG00000026761
GO:0006520	cellular amino acid metabolic process	BP	29	267	3.09718e-06	0.000142798	0.000142798	7	22	29	267	ENSSSCG00000002269;ENSSSCG00000002723;ENSSSCG00000003385;ENSSSCG00000003789;ENSSSCG00000004049;ENSSSCG00000004542;ENSSSCG00000005287;ENSSSCG00000006717;ENSSSCG00000006835;ENSSSCG00000007748;ENSSSCG00000008339;ENSSSCG00000008569;ENSSSCG00000009246;ENSSSCG00000009870;ENSSSCG00000010175;ENSSSCG00000010537;ENSSSCG00000010823;ENSSSCG00000011968;ENSSSCG00000012857;ENSSSCG00000013299;ENSSSCG00000013595;…
GO:0051603	proteolysis involved in cellular protein catabolic process	BP	54	669	3.65668e-06	0.000167234	0.000167234	5	49	54	669	ENSSSCG00000000684;ENSSSCG00000000927;ENSSSCG00000001410;ENSSSCG00000001578;ENSSSCG00000001701;ENSSSCG00000002414;ENSSSCG00000002433;ENSSSCG00000003288;ENSSSCG00000003385;ENSSSCG00000003398;ENSSSCG00000003877;ENSSSCG00000004893;ENSSSCG00000005038;ENSSSCG00000005072;ENSSSCG00000005300;ENSSSCG00000005590;ENSSSCG00000006830;ENSSSCG00000007228;ENSSSCG00000007272;ENSSSCG00000010470;ENSSSCG00000010699;…
GO:0022411	cellular component disassembly	BP	35	360	3.94838e-06	0.00017913	0.00017913	4	31	35	360	ENSSSCG00000000600;ENSSSCG00000003438;ENSSSCG00000004038;ENSSSCG00000004705;ENSSSCG00000004893;ENSSSCG00000005300;ENSSSCG00000006363;ENSSSCG00000007272;ENSSSCG00000007586;ENSSSCG00000008239;ENSSSCG00000008261;ENSSSCG00000008456;ENSSSCG00000008697;ENSSSCG00000009412;ENSSSCG00000009788;ENSSSCG00000010144;ENSSSCG00000010174;ENSSSCG00000010995;ENSSSCG00000011027;ENSSSCG00000011435;ENSSSCG00000012328;…
GO:1901576	organic substance biosynthetic process	BP	267	5027	3.99803e-06	0.000179943	0.000179943	66	201	267	5027	ENSSSCG00000000077;ENSSSCG00000000185;ENSSSCG00000000406;ENSSSCG00000000496;ENSSSCG00000000694;ENSSSCG00000000891;ENSSSCG00000000927;ENSSSCG00000001400;ENSSSCG00000001420;ENSSSCG00000001476;ENSSSCG00000001493;ENSSSCG00000001556;ENSSSCG00000001578;ENSSSCG00000001701;ENSSSCG00000001757;ENSSSCG00000002269;ENSSSCG00000002306;ENSSSCG00000002354;ENSSSCG00000002377;ENSSSCG00000002650;ENSSSCG00000002723;…
GO:0009124	nucleoside monophosphate biosynthetic process	BP	11	49	4.66309e-06	0.000208223	0.000208223	1	10	11	49	ENSSSCG00000000077;ENSSSCG00000002650;ENSSSCG00000008901;ENSSSCG00000010315;ENSSSCG00000011373;ENSSSCG00000016173;ENSSSCG00000029918;ENSSSCG00000030677;ENSSSCG00000032141;ENSSSCG00000034896;ENSSSCG00000039867
GO:0010608	posttranscriptional regulation of gene expression	BP	38	411	5.06466e-06	0.000224388	0.000224388	7	31	38	411	ENSSSCG00000000694;ENSSSCG00000001679;ENSSSCG00000002426;ENSSSCG00000002723;ENSSSCG00000003591;ENSSSCG00000004089;ENSSSCG00000004169;ENSSSCG00000004943;ENSSSCG00000006543;ENSSSCG00000006752;ENSSSCG00000007952;ENSSSCG00000008167;ENSSSCG00000008887;ENSSSCG00000008989;ENSSSCG00000011710;ENSSSCG00000013405;ENSSSCG00000013602;ENSSSCG00000014244;ENSSSCG00000015231;ENSSSCG00000015233;ENSSSCG00000015729;…
GO:2001252	positive regulation of chromosome organization	BP	15	91	5.67241e-06	0.000249366	0.000249366	0	15	15	91	ENSSSCG00000000496;ENSSSCG00000001347;ENSSSCG00000003195;ENSSSCG00000004048;ENSSSCG00000006487;ENSSSCG00000008303;ENSSSCG00000008377;ENSSSCG00000008747;ENSSSCG00000008887;ENSSSCG00000010802;ENSSSCG00000024126;ENSSSCG00000024916;ENSSSCG00000026761;ENSSSCG00000037920;ENSSSCG00000040682
GO:0009058	biosynthetic process	BP	269	5093	5.71657e-06	0.000249374	0.000249374	67	202	269	5093	ENSSSCG00000000077;ENSSSCG00000000185;ENSSSCG00000000406;ENSSSCG00000000496;ENSSSCG00000000694;ENSSSCG00000000891;ENSSSCG00000000927;ENSSSCG00000001400;ENSSSCG00000001420;ENSSSCG00000001476;ENSSSCG00000001493;ENSSSCG00000001556;ENSSSCG00000001578;ENSSSCG00000001701;ENSSSCG00000001757;ENSSSCG00000002269;ENSSSCG00000002306;ENSSSCG00000002354;ENSSSCG00000002377;ENSSSCG00000002650;ENSSSCG00000002723;…
GO:0009987	cellular process	BP	709	16268	6.08285e-06	0.000263327	0.000263327	166	543	709	16268	ENSSSCG00000000034;ENSSSCG00000000037;ENSSSCG00000000072;ENSSSCG00000000077;ENSSSCG00000000158;ENSSSCG00000000185;ENSSSCG00000000406;ENSSSCG00000000496;ENSSSCG00000000600;ENSSSCG00000000684;ENSSSCG00000000694;ENSSSCG00000000743;ENSSSCG00000000746;ENSSSCG00000000840;ENSSSCG00000000869;ENSSSCG00000000877;ENSSSCG00000000891;ENSSSCG00000000927;ENSSSCG00000001011;ENSSSCG00000001085;ENSSSCG00000001347;…
GO:0032204	regulation of telomere maintenance	BP	14	81	6.55142e-06	0.000281463	0.000281463	0	14	14	81	ENSSSCG00000000496;ENSSSCG00000001347;ENSSSCG00000003195;ENSSSCG00000004048;ENSSSCG00000006487;ENSSSCG00000007881;ENSSSCG00000008303;ENSSSCG00000008377;ENSSSCG00000008887;ENSSSCG00000010802;ENSSSCG00000024126;ENSSSCG00000024916;ENSSSCG00000026761;ENSSSCG00000040682
GO:0007004	telomere maintenance via telomerase	BP	11	51	7.0583e-06	0.000300959	0.000300959	0	11	11	51	ENSSSCG00000000406;ENSSSCG00000000496;ENSSSCG00000001701;ENSSSCG00000003195;ENSSSCG00000004048;ENSSSCG00000006487;ENSSSCG00000008303;ENSSSCG00000008377;ENSSSCG00000024126;ENSSSCG00000026761;ENSSSCG00000040682
GO:0019321	pentose metabolic process	BP	6	13	7.3202e-06	0.000309797	0.000309797	1	5	6	13	ENSSSCG00000003144;ENSSSCG00000003402;ENSSSCG00000011113;ENSSSCG00000011254;ENSSSCG00000025108;ENSSSCG00000039873
GO:0006165	nucleoside diphosphate phosphorylation	BP	15	93	7.473e-06	0.000313921	0.000313921	3	12	15	93	ENSSSCG00000000694;ENSSSCG00000002873;ENSSSCG00000006294;ENSSSCG00000008261;ENSSSCG00000010175;ENSSSCG00000010517;ENSSSCG00000011158;ENSSSCG00000011347;ENSSSCG00000012440;ENSSSCG00000017403;ENSSSCG00000017591;ENSSSCG00000017759;ENSSSCG00000022343;ENSSSCG00000032556;ENSSSCG00000038348
GO:0006518	peptide metabolic process	BP	64	865	8.19329e-06	0.000341648	0.000341648	14	50	64	865	ENSSSCG00000000694;ENSSSCG00000000891;ENSSSCG00000002377;ENSSSCG00000002627;ENSSSCG00000002723;ENSSSCG00000003385;ENSSSCG00000003591;ENSSSCG00000003612;ENSSSCG00000004089;ENSSSCG00000004169;ENSSSCG00000004542;ENSSSCG00000006087;ENSSSCG00000006752;ENSSSCG00000006835;ENSSSCG00000006954;ENSSSCG00000007228;ENSSSCG00000007287;ENSSSCG00000007952;ENSSSCG00000008167;ENSSSCG00000008404;ENSSSCG00000008989;…
GO:0072594	establishment of protein localization to organelle	BP	32	326	8.36261e-06	0.000346163	0.000346163	9	23	32	326	ENSSSCG00000000496;ENSSSCG00000001410;ENSSSCG00000001556;ENSSSCG00000002000;ENSSSCG00000002042;ENSSSCG00000003438;ENSSSCG00000003812;ENSSSCG00000004048;ENSSSCG00000005711;ENSSSCG00000006487;ENSSSCG00000007272;ENSSSCG00000008261;ENSSSCG00000008303;ENSSSCG00000008377;ENSSSCG00000008947;ENSSSCG00000009509;ENSSSCG00000009746;ENSSSCG00000011192;ENSSSCG00000014292;ENSSSCG00000015140;ENSSSCG00000016938;…
GO:0006278	RNA-dependent DNA biosynthetic process	BP	11	52	8.61455e-06	0.000354008	0.000354008	0	11	11	52	ENSSSCG00000000406;ENSSSCG00000000496;ENSSSCG00000001701;ENSSSCG00000003195;ENSSSCG00000004048;ENSSSCG00000006487;ENSSSCG00000008303;ENSSSCG00000008377;ENSSSCG00000024126;ENSSSCG00000026761;ENSSSCG00000040682
GO:0009156	ribonucleoside monophosphate biosynthetic process	BP	10	43	9.03253e-06	0.000364583	0.000364583	1	9	10	43	ENSSSCG00000000077;ENSSSCG00000002650;ENSSSCG00000008901;ENSSSCG00000010315;ENSSSCG00000011373;ENSSSCG00000016173;ENSSSCG00000029918;ENSSSCG00000030677;ENSSSCG00000034896;ENSSSCG00000039867
GO:0000723	telomere maintenance	BP	17	118	9.0438e-06	0.000364583	0.000364583	0	17	17	118	ENSSSCG00000000406;ENSSSCG00000000496;ENSSSCG00000001347;ENSSSCG00000001701;ENSSSCG00000003195;ENSSSCG00000004048;ENSSSCG00000006487;ENSSSCG00000007881;ENSSSCG00000008303;ENSSSCG00000008377;ENSSSCG00000008887;ENSSSCG00000010802;ENSSSCG00000024126;ENSSSCG00000024916;ENSSSCG00000026761;ENSSSCG00000040060;ENSSSCG00000040682
GO:0045862	positive regulation of proteolysis	BP	29	282	9.06476e-06	0.000364583	0.000364583	3	26	29	282	ENSSSCG00000000684;ENSSSCG00000000927;ENSSSCG00000001410;ENSSSCG00000002433;ENSSSCG00000002743;ENSSSCG00000003288;ENSSSCG00000003870;ENSSSCG00000004952;ENSSSCG00000005038;ENSSSCG00000005300;ENSSSCG00000006203;ENSSSCG00000009999;ENSSSCG00000012001;ENSSSCG00000013239;ENSSSCG00000014010;ENSSSCG00000015424;ENSSSCG00000015892;ENSSSCG00000017385;ENSSSCG00000017403;ENSSSCG00000022343;ENSSSCG00000022774;…
GO:0050790	regulation of catalytic activity	BP	114	1824	9.62226e-06	0.00038428	0.00038428	13	101	114	1824	ENSSSCG00000000037;ENSSSCG00000000185;ENSSSCG00000000406;ENSSSCG00000000496;ENSSSCG00000000694;ENSSSCG00000001011;ENSSSCG00000001427;ENSSSCG00000001493;ENSSSCG00000001556;ENSSSCG00000001701;ENSSSCG00000001934;ENSSSCG00000002377;ENSSSCG00000002406;ENSSSCG00000003195;ENSSSCG00000003385;ENSSSCG00000003520;ENSSSCG00000003870;ENSSSCG00000003983;ENSSSCG00000004048;ENSSSCG00000004205;ENSSSCG00000004353;…
GO:0044257	cellular protein catabolic process	BP	54	692	9.74195e-06	0.000384332	0.000384332	5	49	54	692	ENSSSCG00000000684;ENSSSCG00000000927;ENSSSCG00000001410;ENSSSCG00000001578;ENSSSCG00000001701;ENSSSCG00000002414;ENSSSCG00000002433;ENSSSCG00000003288;ENSSSCG00000003385;ENSSSCG00000003398;ENSSSCG00000003877;ENSSSCG00000004893;ENSSSCG00000005038;ENSSSCG00000005072;ENSSSCG00000005300;ENSSSCG00000005590;ENSSSCG00000006830;ENSSSCG00000007228;ENSSSCG00000007272;ENSSSCG00000010470;ENSSSCG00000010699;…
GO:0034641	cellular nitrogen compound metabolic process	BP	287	5530	9.75909e-06	0.000384332	0.000384332	65	222	287	5530	ENSSSCG00000000077;ENSSSCG00000000158;ENSSSCG00000000406;ENSSSCG00000000496;ENSSSCG00000000694;ENSSSCG00000000869;ENSSSCG00000000891;ENSSSCG00000001347;ENSSSCG00000001400;ENSSSCG00000001420;ENSSSCG00000001493;ENSSSCG00000001556;ENSSSCG00000001578;ENSSSCG00000001701;ENSSSCG00000001757;ENSSSCG00000001903;ENSSSCG00000002269;ENSSSCG00000002377;ENSSSCG00000002426;ENSSSCG00000002431;ENSSSCG00000002505;…
GO:0006458	'de novo' protein folding	BP	8	27	1.04449e-05	0.000408503	0.000408503	0	8	8	27	ENSSSCG00000000406;ENSSSCG00000000496;ENSSSCG00000009334;ENSSSCG00000011051;ENSSSCG00000013784;ENSSSCG00000015140;ENSSSCG00000015423;ENSSSCG00000017419
GO:0009161	ribonucleoside monophosphate metabolic process	BP	12	63	1.06279e-05	0.000412812	0.000412812	1	11	12	63	ENSSSCG00000000077;ENSSSCG00000002650;ENSSSCG00000008901;ENSSSCG00000010315;ENSSSCG00000010594;ENSSSCG00000011373;ENSSSCG00000016173;ENSSSCG00000026947;ENSSSCG00000029918;ENSSSCG00000030677;ENSSSCG00000034896;ENSSSCG00000039867
GO:0032200	telomere organization	BP	17	120	1.13638e-05	0.000438394	0.000438394	0	17	17	120	ENSSSCG00000000406;ENSSSCG00000000496;ENSSSCG00000001347;ENSSSCG00000001701;ENSSSCG00000003195;ENSSSCG00000004048;ENSSSCG00000006487;ENSSSCG00000007881;ENSSSCG00000008303;ENSSSCG00000008377;ENSSSCG00000008887;ENSSSCG00000010802;ENSSSCG00000024126;ENSSSCG00000024916;ENSSSCG00000026761;ENSSSCG00000040060;ENSSSCG00000040682
GO:0007034	vacuolar transport	BP	18	133	1.20786e-05	0.000462822	0.000462822	2	16	18	133	ENSSSCG00000000877;ENSSSCG00000002295;ENSSSCG00000002776;ENSSSCG00000003438;ENSSSCG00000004140;ENSSSCG00000004893;ENSSSCG00000005300;ENSSSCG00000006619;ENSSSCG00000007272;ENSSSCG00000010995;ENSSSCG00000013362;ENSSSCG00000015140;ENSSSCG00000017812;ENSSSCG00000026239;ENSSSCG00000026569;ENSSSCG00000030174;ENSSSCG00000035987;ENSSSCG00000036431
GO:0065009	regulation of molecular function	BP	140	2364	1.32413e-05	0.000502188	0.000502188	17	123	140	2364	ENSSSCG00000000037;ENSSSCG00000000185;ENSSSCG00000000406;ENSSSCG00000000496;ENSSSCG00000000694;ENSSSCG00000001011;ENSSSCG00000001427;ENSSSCG00000001493;ENSSSCG00000001556;ENSSSCG00000001701;ENSSSCG00000001934;ENSSSCG00000002377;ENSSSCG00000002406;ENSSSCG00000003195;ENSSSCG00000003385;ENSSSCG00000003520;ENSSSCG00000003789;ENSSSCG00000003870;ENSSSCG00000003877;ENSSSCG00000003983;ENSSSCG00000004048;…
GO:0051179	localization	BP	271	5190	1.3283e-05	0.000502188	0.000502188	67	204	271	5190	ENSSSCG00000000037;ENSSSCG00000000072;ENSSSCG00000000185;ENSSSCG00000000496;ENSSSCG00000000600;ENSSSCG00000000746;ENSSSCG00000000840;ENSSSCG00000000877;ENSSSCG00000001085;ENSSSCG00000001400;ENSSSCG00000001410;ENSSSCG00000001510;ENSSSCG00000001556;ENSSSCG00000001679;ENSSSCG00000001701;ENSSSCG00000001702;ENSSSCG00000001934;ENSSSCG00000002000;ENSSSCG00000002042;ENSSSCG00000002295;ENSSSCG00000002414;…
GO:0000727	double-strand break repair via break-induced replication	BP	5	9	1.43709e-05	0.000539717	0.000539717	1	4	5	9	ENSSSCG00000006273;ENSSSCG00000010122;ENSSSCG00000022823;ENSSSCG00000032180;ENSSSCG00000035564
GO:0006260	DNA replication	BP	24	216	1.47927e-05	0.000551904	0.000551904	6	18	24	216	ENSSSCG00000001420;ENSSSCG00000001493;ENSSSCG00000003877;ENSSSCG00000006273;ENSSSCG00000006893;ENSSSCG00000007031;ENSSSCG00000010122;ENSSSCG00000010484;ENSSSCG00000010688;ENSSSCG00000010802;ENSSSCG00000011624;ENSSSCG00000015423;ENSSSCG00000015668;ENSSSCG00000016098;ENSSSCG00000022398;ENSSSCG00000022823;ENSSSCG00000023886;ENSSSCG00000028377;ENSSSCG00000028504;ENSSSCG00000028602;ENSSSCG00000032180;…
GO:0044209	AMP salvage	BP	4	5	1.51457e-05	0.000561381	0.000561381	0	4	4	5	ENSSSCG00000000077;ENSSSCG00000002650;ENSSSCG00000010315;ENSSSCG00000034896
GO:0016052	carbohydrate catabolic process	BP	17	123	1.58446e-05	0.000579709	0.000579709	3	14	17	123	ENSSSCG00000000694;ENSSSCG00000001881;ENSSSCG00000002873;ENSSSCG00000003144;ENSSSCG00000004679;ENSSSCG00000005024;ENSSSCG00000008261;ENSSSCG00000008773;ENSSSCG00000010175;ENSSSCG00000010517;ENSSSCG00000011113;ENSSSCG00000011158;ENSSSCG00000012440;ENSSSCG00000017403;ENSSSCG00000017759;ENSSSCG00000022343;ENSSSCG00000032556
GO:0098876	vesicle-mediated transport to the plasma membrane	BP	17	123	1.58446e-05	0.000579709	0.000579709	0	17	17	123	ENSSSCG00000000746;ENSSSCG00000004385;ENSSSCG00000005066;ENSSSCG00000006619;ENSSSCG00000009823;ENSSSCG00000010144;ENSSSCG00000010174;ENSSSCG00000010250;ENSSSCG00000012063;ENSSSCG00000013017;ENSSSCG00000013256;ENSSSCG00000015714;ENSSSCG00000016543;ENSSSCG00000017812;ENSSSCG00000020666;ENSSSCG00000026239;ENSSSCG00000035987
GO:0031330	negative regulation of cellular catabolic process	BP	22	189	1.60586e-05	0.000583771	0.000583771	2	20	22	189	ENSSSCG00000001410;ENSSSCG00000001420;ENSSSCG00000001701;ENSSSCG00000003385;ENSSSCG00000006752;ENSSSCG00000007272;ENSSSCG00000008887;ENSSSCG00000010802;ENSSSCG00000012251;ENSSSCG00000013405;ENSSSCG00000014244;ENSSSCG00000016874;ENSSSCG00000017403;ENSSSCG00000017937;ENSSSCG00000020964;ENSSSCG00000022559;ENSSSCG00000022774;ENSSSCG00000024916;ENSSSCG00000026569;ENSSSCG00000030255;ENSSSCG00000032787;…
GO:0044267	cellular protein metabolic process	BP	228	4250	1.64885e-05	0.000595582	0.000595582	41	187	228	4250	ENSSSCG00000000185;ENSSSCG00000000684;ENSSSCG00000000694;ENSSSCG00000000743;ENSSSCG00000000877;ENSSSCG00000000927;ENSSSCG00000001011;ENSSSCG00000001410;ENSSSCG00000001420;ENSSSCG00000001427;ENSSSCG00000001510;ENSSSCG00000001549;ENSSSCG00000001556;ENSSSCG00000001578;ENSSSCG00000001701;ENSSSCG00000001757;ENSSSCG00000001992;ENSSSCG00000002306;ENSSSCG00000002377;ENSSSCG00000002381;ENSSSCG00000002414;…
GO:1900182	positive regulation of protein localization to nucleus	BP	12	66	1.7463e-05	0.00062679	0.00062679	0	12	12	66	ENSSSCG00000001556;ENSSSCG00000003385;ENSSSCG00000003812;ENSSSCG00000009509;ENSSSCG00000009746;ENSSSCG00000010214;ENSSSCG00000013252;ENSSSCG00000017524;ENSSSCG00000022952;ENSSSCG00000023680;ENSSSCG00000025260;ENSSSCG00000037920
GO:0043603	cellular amide metabolic process	BP	75	1091	1.81644e-05	0.000647865	0.000647865	19	56	75	1091	ENSSSCG00000000694;ENSSSCG00000000891;ENSSSCG00000002377;ENSSSCG00000002627;ENSSSCG00000002723;ENSSSCG00000003377;ENSSSCG00000003385;ENSSSCG00000003591;ENSSSCG00000003612;ENSSSCG00000004089;ENSSSCG00000004169;ENSSSCG00000004542;ENSSSCG00000006087;ENSSSCG00000006752;ENSSSCG00000006835;ENSSSCG00000006954;ENSSSCG00000007228;ENSSSCG00000007287;ENSSSCG00000007952;ENSSSCG00000008167;ENSSSCG00000008404;…
GO:0009123	nucleoside monophosphate metabolic process	BP	13	78	2.09272e-05	0.000741737	0.000741737	1	12	13	78	ENSSSCG00000000077;ENSSSCG00000002650;ENSSSCG00000008901;ENSSSCG00000010315;ENSSSCG00000010594;ENSSSCG00000011373;ENSSSCG00000016173;ENSSSCG00000026947;ENSSSCG00000029918;ENSSSCG00000030677;ENSSSCG00000032141;ENSSSCG00000034896;ENSSSCG00000039867
GO:0006413	translational initiation	BP	16	114	2.30298e-05	0.000811191	0.000811191	1	15	16	114	ENSSSCG00000002377;ENSSSCG00000003612;ENSSSCG00000008404;ENSSSCG00000009788;ENSSSCG00000011710;ENSSSCG00000011783;ENSSSCG00000013405;ENSSSCG00000016874;ENSSSCG00000017957;ENSSSCG00000023118;ENSSSCG00000024445;ENSSSCG00000027323;ENSSSCG00000028420;ENSSSCG00000030255;ENSSSCG00000033144;ENSSSCG00000035956
GO:0032386	regulation of intracellular transport	BP	25	237	2.41598e-05	0.000845742	0.000845742	4	21	25	237	ENSSSCG00000001556;ENSSSCG00000003385;ENSSSCG00000003812;ENSSSCG00000004058;ENSSSCG00000004385;ENSSSCG00000005711;ENSSSCG00000007246;ENSSSCG00000007469;ENSSSCG00000009010;ENSSSCG00000009142;ENSSSCG00000009412;ENSSSCG00000009509;ENSSSCG00000009746;ENSSSCG00000010081;ENSSSCG00000010144;ENSSSCG00000012365;ENSSSCG00000013017;ENSSSCG00000013256;ENSSSCG00000015430;ENSSSCG00000028228;ENSSSCG00000030421;…
GO:0043094	cellular metabolic compound salvage	BP	8	30	2.46118e-05	0.000851057	0.000851057	0	8	8	30	ENSSSCG00000000077;ENSSSCG00000002650;ENSSSCG00000008773;ENSSSCG00000009246;ENSSSCG00000010315;ENSSSCG00000013299;ENSSSCG00000034896;ENSSSCG00000039867
GO:0051973	positive regulation of telomerase activity	BP	8	30	2.46118e-05	0.000851057	0.000851057	0	8	8	30	ENSSSCG00000000406;ENSSSCG00000000496;ENSSSCG00000001701;ENSSSCG00000003195;ENSSSCG00000004048;ENSSSCG00000008377;ENSSSCG00000008887;ENSSSCG00000040682
GO:0051246	regulation of protein metabolic process	BP	123	2052	2.89748e-05	0.000995854	0.000995854	17	106	123	2052	ENSSSCG00000000185;ENSSSCG00000000684;ENSSSCG00000000694;ENSSSCG00000000927;ENSSSCG00000001011;ENSSSCG00000001410;ENSSSCG00000001420;ENSSSCG00000001427;ENSSSCG00000001510;ENSSSCG00000001701;ENSSSCG00000001757;ENSSSCG00000002433;ENSSSCG00000002723;ENSSSCG00000002743;ENSSSCG00000003195;ENSSSCG00000003288;ENSSSCG00000003385;ENSSSCG00000003591;ENSSSCG00000003870;ENSSSCG00000003877;ENSSSCG00000003976;…
GO:0030162	regulation of proteolysis	BP	47	597	2.96576e-05	0.00101318	0.00101318	3	44	47	597	ENSSSCG00000000684;ENSSSCG00000000694;ENSSSCG00000000927;ENSSSCG00000001011;ENSSSCG00000001410;ENSSSCG00000001427;ENSSSCG00000001701;ENSSSCG00000002433;ENSSSCG00000002743;ENSSSCG00000003288;ENSSSCG00000003385;ENSSSCG00000003870;ENSSSCG00000004952;ENSSSCG00000005038;ENSSSCG00000005072;ENSSSCG00000005300;ENSSSCG00000006203;ENSSSCG00000008513;ENSSSCG00000009999;ENSSSCG00000010802;ENSSSCG00000011843;…
GO:0006268	DNA unwinding involved in DNA replication	BP	6	16	3.06374e-05	0.00104039	0.00104039	1	5	6	16	ENSSSCG00000006273;ENSSSCG00000010122;ENSSSCG00000011624;ENSSSCG00000022823;ENSSSCG00000032180;ENSSSCG00000035564
GO:0009132	nucleoside diphosphate metabolic process	BP	16	117	3.19663e-05	0.00107905	0.00107905	3	13	16	117	ENSSSCG00000000694;ENSSSCG00000002873;ENSSSCG00000006294;ENSSSCG00000008261;ENSSSCG00000010175;ENSSSCG00000010517;ENSSSCG00000011113;ENSSSCG00000011158;ENSSSCG00000011347;ENSSSCG00000012440;ENSSSCG00000017403;ENSSSCG00000017591;ENSSSCG00000017759;ENSSSCG00000022343;ENSSSCG00000032556;ENSSSCG00000038348
GO:0019538	protein metabolic process	BP	255	4892	3.35828e-05	0.00112663	0.00112663	44	211	255	4892	ENSSSCG00000000034;ENSSSCG00000000185;ENSSSCG00000000684;ENSSSCG00000000694;ENSSSCG00000000743;ENSSSCG00000000877;ENSSSCG00000000891;ENSSSCG00000000927;ENSSSCG00000001011;ENSSSCG00000001410;ENSSSCG00000001420;ENSSSCG00000001427;ENSSSCG00000001510;ENSSSCG00000001549;ENSSSCG00000001556;ENSSSCG00000001578;ENSSSCG00000001701;ENSSSCG00000001757;ENSSSCG00000001992;ENSSSCG00000002306;ENSSSCG00000002377;…
GO:0051972	regulation of telomerase activity	BP	9	40	3.37731e-05	0.00112663	0.00112663	1	8	9	40	ENSSSCG00000000406;ENSSSCG00000000496;ENSSSCG00000001701;ENSSSCG00000003195;ENSSSCG00000004048;ENSSSCG00000008377;ENSSSCG00000008887;ENSSSCG00000013019;ENSSSCG00000040682
GO:0060341	regulation of cellular localization	BP	46	583	3.41121e-05	0.00113085	0.00113085	6	40	46	583	ENSSSCG00000000496;ENSSSCG00000001556;ENSSSCG00000001701;ENSSSCG00000002295;ENSSSCG00000003385;ENSSSCG00000003812;ENSSSCG00000004048;ENSSSCG00000004058;ENSSSCG00000004385;ENSSSCG00000005055;ENSSSCG00000005300;ENSSSCG00000005711;ENSSSCG00000006487;ENSSSCG00000007246;ENSSSCG00000007469;ENSSSCG00000008303;ENSSSCG00000008377;ENSSSCG00000008697;ENSSSCG00000009010;ENSSSCG00000009142;ENSSSCG00000009412;…
GO:0009896	positive regulation of catabolic process	BP	35	398	3.42983e-05	0.00113085	0.00113085	6	29	35	398	ENSSSCG00000000684;ENSSSCG00000000927;ENSSSCG00000001410;ENSSSCG00000002433;ENSSSCG00000003288;ENSSSCG00000003438;ENSSSCG00000003591;ENSSSCG00000003870;ENSSSCG00000003877;ENSSSCG00000004058;ENSSSCG00000005038;ENSSSCG00000005300;ENSSSCG00000006752;ENSSSCG00000007469;ENSSSCG00000008697;ENSSSCG00000008940;ENSSSCG00000008989;ENSSSCG00000012365;ENSSSCG00000012623;ENSSSCG00000012841;ENSSSCG00000013239;…
GO:0071897	DNA biosynthetic process	BP	18	144	3.60617e-05	0.00118212	0.00118212	2	16	18	144	ENSSSCG00000000406;ENSSSCG00000000496;ENSSSCG00000001701;ENSSSCG00000003195;ENSSSCG00000004048;ENSSSCG00000005300;ENSSSCG00000006487;ENSSSCG00000007031;ENSSSCG00000008303;ENSSSCG00000008377;ENSSSCG00000008887;ENSSSCG00000013019;ENSSSCG00000015423;ENSSSCG00000024126;ENSSSCG00000026761;ENSSSCG00000028504;ENSSSCG00000032505;ENSSSCG00000040682
GO:0006259	DNA metabolic process	BP	55	744	3.69396e-05	0.00120393	0.00120393	10	45	55	744	ENSSSCG00000000406;ENSSSCG00000000496;ENSSSCG00000001347;ENSSSCG00000001420;ENSSSCG00000001493;ENSSSCG00000001578;ENSSSCG00000001701;ENSSSCG00000002431;ENSSSCG00000003195;ENSSSCG00000003385;ENSSSCG00000004048;ENSSSCG00000005300;ENSSSCG00000006273;ENSSSCG00000006487;ENSSSCG00000006701;ENSSSCG00000007031;ENSSSCG00000007881;ENSSSCG00000008303;ENSSSCG00000008377;ENSSSCG00000008887;ENSSSCG00000009345;…
GO:1901998	toxin transport	BP	9	41	4.16686e-05	0.0013503	0.0013503	0	9	9	41	ENSSSCG00000000496;ENSSSCG00000004048;ENSSSCG00000006487;ENSSSCG00000008303;ENSSSCG00000008377;ENSSSCG00000011662;ENSSSCG00000022358;ENSSSCG00000024126;ENSSSCG00000026761
GO:0070199	establishment of protein localization to chromosome	BP	7	24	4.24401e-05	0.00136475	0.00136475	0	7	7	24	ENSSSCG00000000496;ENSSSCG00000004048;ENSSSCG00000006487;ENSSSCG00000008303;ENSSSCG00000008377;ENSSSCG00000024126;ENSSSCG00000026761
GO:0044272	sulfur compound biosynthetic process	BP	14	95	4.25959e-05	0.00136475	0.00136475	2	12	14	95	ENSSSCG00000002269;ENSSSCG00000003789;ENSSSCG00000007287;ENSSSCG00000009246;ENSSSCG00000010437;ENSSSCG00000013299;ENSSSCG00000017421;ENSSSCG00000017694;ENSSSCG00000021229;ENSSSCG00000030150;ENSSSCG00000031736;ENSSSCG00000031901;ENSSSCG00000035238;ENSSSCG00000037549
GO:0032392	DNA geometric change	BP	12	72	4.32438e-05	0.00137773	0.00137773	2	10	12	72	ENSSSCG00000005267;ENSSSCG00000006273;ENSSSCG00000006701;ENSSSCG00000009704;ENSSSCG00000010122;ENSSSCG00000011624;ENSSSCG00000017473;ENSSSCG00000022823;ENSSSCG00000024916;ENSSSCG00000028504;ENSSSCG00000032180;ENSSSCG00000035564
GO:0016482	cytosolic transport	BP	17	133	4.42739e-05	0.00140267	0.00140267	2	15	17	133	ENSSSCG00000000746;ENSSSCG00000002295;ENSSSCG00000004058;ENSSSCG00000004385;ENSSSCG00000009010;ENSSSCG00000009823;ENSSSCG00000009999;ENSSSCG00000010081;ENSSSCG00000010250;ENSSSCG00000012123;ENSSSCG00000012365;ENSSSCG00000017812;ENSSSCG00000026239;ENSSSCG00000035987;ENSSSCG00000036293;ENSSSCG00000040682;ENSSSCG00000040912
GO:0006183	GTP biosynthetic process	BP	5	11	4.90953e-05	0.00154678	0.00154678	1	4	5	11	ENSSSCG00000006294;ENSSSCG00000011347;ENSSSCG00000011373;ENSSSCG00000017591;ENSSSCG00000038348
GO:0006890	retrograde vesicle-mediated transport, Golgi to endoplasmic reticulum	BP	9	42	5.10686e-05	0.00160006	0.00160006	3	6	9	42	ENSSSCG00000006386;ENSSSCG00000008697;ENSSSCG00000009967;ENSSSCG00000011662;ENSSSCG00000015430;ENSSSCG00000020964;ENSSSCG00000030053;ENSSSCG00000031432;ENSSSCG00000031791
GO:0045732	positive regulation of protein catabolic process	BP	20	176	5.44025e-05	0.00169515	0.00169515	3	17	20	176	ENSSSCG00000000684;ENSSSCG00000000927;ENSSSCG00000001410;ENSSSCG00000002433;ENSSSCG00000003288;ENSSSCG00000003870;ENSSSCG00000003877;ENSSSCG00000004058;ENSSSCG00000005038;ENSSSCG00000005300;ENSSSCG00000012365;ENSSSCG00000013239;ENSSSCG00000014010;ENSSSCG00000015424;ENSSSCG00000020964;ENSSSCG00000022774;ENSSSCG00000026239;ENSSSCG00000027779;ENSSSCG00000030535;ENSSSCG00000039235
GO:1903827	regulation of cellular protein localization	BP	34	392	5.83008e-05	0.00180669	0.00180669	3	31	34	392	ENSSSCG00000000496;ENSSSCG00000001556;ENSSSCG00000001701;ENSSSCG00000002295;ENSSSCG00000003385;ENSSSCG00000003812;ENSSSCG00000004048;ENSSSCG00000004058;ENSSSCG00000005055;ENSSSCG00000005300;ENSSSCG00000006487;ENSSSCG00000007246;ENSSSCG00000007469;ENSSSCG00000008303;ENSSSCG00000008377;ENSSSCG00000009412;ENSSSCG00000009509;ENSSSCG00000009746;ENSSSCG00000010144;ENSSSCG00000010214;ENSSSCG00000011027;…
GO:0032210	regulation of telomere maintenance via telomerase	BP	9	43	6.21958e-05	0.00191692	0.00191692	0	9	9	43	ENSSSCG00000000496;ENSSSCG00000003195;ENSSSCG00000004048;ENSSSCG00000006487;ENSSSCG00000008303;ENSSSCG00000008377;ENSSSCG00000024126;ENSSSCG00000026761;ENSSSCG00000040682
GO:0019318	hexose metabolic process	BP	21	192	6.2775e-05	0.00192431	0.00192431	3	18	21	192	ENSSSCG00000000694;ENSSSCG00000001556;ENSSSCG00000001881;ENSSSCG00000002873;ENSSSCG00000004576;ENSSSCG00000004679;ENSSSCG00000008261;ENSSSCG00000008486;ENSSSCG00000008773;ENSSSCG00000010517;ENSSSCG00000011158;ENSSSCG00000012440;ENSSSCG00000014811;ENSSSCG00000017759;ENSSSCG00000022343;ENSSSCG00000025108;ENSSSCG00000029918;ENSSSCG00000032556;ENSSSCG00000032622;ENSSSCG00000039873;ENSSSCG00000040608
GO:0006144	purine nucleobase metabolic process	BP	6	18	6.60607e-05	0.00201414	0.00201414	0	6	6	18	ENSSSCG00000002650;ENSSSCG00000008901;ENSSSCG00000010315;ENSSSCG00000026947;ENSSSCG00000030677;ENSSSCG00000034896
GO:0042254	ribosome biogenesis	BP	26	268	7.01389e-05	0.00212705	0.00212705	16	10	26	268	ENSSSCG00000000869;ENSSSCG00000007732;ENSSSCG00000008887;ENSSSCG00000009746;ENSSSCG00000009758;ENSSSCG00000010599;ENSSSCG00000011710;ENSSSCG00000013662;ENSSSCG00000014068;ENSSSCG00000014075;ENSSSCG00000015233;ENSSSCG00000015305;ENSSSCG00000015734;ENSSSCG00000016793;ENSSSCG00000021698;ENSSSCG00000022225;ENSSSCG00000022774;ENSSSCG00000022952;ENSSSCG00000025329;ENSSSCG00000025796;ENSSSCG00000026472;…
GO:0009988	cell-cell recognition	BP	10	54	7.41511e-05	0.00218721	0.00218721	1	9	10	54	ENSSSCG00000000496;ENSSSCG00000004048;ENSSSCG00000006487;ENSSSCG00000008303;ENSSSCG00000008377;ENSSSCG00000012365;ENSSSCG00000022230;ENSSSCG00000024126;ENSSSCG00000026761;ENSSSCG00000032556
GO:0006564	L-serine biosynthetic process	BP	3	3	7.46398e-05	0.00218721	0.00218721	0	3	3	3	ENSSSCG00000005287;ENSSSCG00000006717;ENSSSCG00000007748
GO:0006610	ribosomal protein import into nucleus	BP	3	3	7.46398e-05	0.00218721	0.00218721	0	3	3	3	ENSSSCG00000009509;ENSSSCG00000016938;ENSSSCG00000017514
GO:0046083	adenine metabolic process	BP	3	3	7.46398e-05	0.00218721	0.00218721	0	3	3	3	ENSSSCG00000002650;ENSSSCG00000030677;ENSSSCG00000034896
GO:0046033	AMP metabolic process	BP	7	26	7.4931e-05	0.00218721	0.00218721	0	7	7	26	ENSSSCG00000000077;ENSSSCG00000002650;ENSSSCG00000008901;ENSSSCG00000010315;ENSSSCG00000016173;ENSSSCG00000030677;ENSSSCG00000034896
GO:0051084	'de novo' posttranslational protein folding	BP	7	26	7.4931e-05	0.00218721	0.00218721	0	7	7	26	ENSSSCG00000000406;ENSSSCG00000000496;ENSSSCG00000009334;ENSSSCG00000011051;ENSSSCG00000013784;ENSSSCG00000015140;ENSSSCG00000017419
GO:0006418	tRNA aminoacylation for protein translation	BP	9	44	7.52958e-05	0.00218721	0.00218721	2	7	9	44	ENSSSCG00000002723;ENSSSCG00000004542;ENSSSCG00000006835;ENSSSCG00000010823;ENSSSCG00000012857;ENSSSCG00000013745;ENSSSCG00000016677;ENSSSCG00000034494;ENSSSCG00000039516
GO:0035036	sperm-egg recognition	BP	9	44	7.52958e-05	0.00218721	0.00218721	1	8	9	44	ENSSSCG00000000496;ENSSSCG00000004048;ENSSSCG00000006487;ENSSSCG00000008303;ENSSSCG00000008377;ENSSSCG00000022230;ENSSSCG00000024126;ENSSSCG00000026761;ENSSSCG00000032556
GO:0022402	cell cycle process	BP	66	968	7.55938e-05	0.00218721	0.00218721	13	53	66	968	ENSSSCG00000000600;ENSSSCG00000001347;ENSSSCG00000001379;ENSSSCG00000001400;ENSSSCG00000001410;ENSSSCG00000001420;ENSSSCG00000001510;ENSSSCG00000001556;ENSSSCG00000002743;ENSSSCG00000003520;ENSSSCG00000003566;ENSSSCG00000004058;ENSSSCG00000004353;ENSSSCG00000004893;ENSSSCG00000005267;ENSSSCG00000005672;ENSSSCG00000006273;ENSSSCG00000006717;ENSSSCG00000007056;ENSSSCG00000007272;ENSSSCG00000007544;…
GO:0043161	proteasome-mediated ubiquitin-dependent protein catabolic process	BP	32	365	7.80187e-05	0.00224591	0.00224591	2	30	32	365	ENSSSCG00000000684;ENSSSCG00000001410;ENSSSCG00000001701;ENSSSCG00000002433;ENSSSCG00000003288;ENSSSCG00000003385;ENSSSCG00000003398;ENSSSCG00000003877;ENSSSCG00000005038;ENSSSCG00000005300;ENSSSCG00000006830;ENSSSCG00000010802;ENSSSCG00000011494;ENSSSCG00000012251;ENSSSCG00000012275;ENSSSCG00000012328;ENSSSCG00000013239;ENSSSCG00000014010;ENSSSCG00000015424;ENSSSCG00000015842;ENSSSCG00000015892;…
GO:0006188	IMP biosynthetic process	BP	6	19	9.31204e-05	0.0026671	0.0026671	0	6	6	19	ENSSSCG00000000077;ENSSSCG00000002650;ENSSSCG00000008901;ENSSSCG00000016173;ENSSSCG00000030677;ENSSSCG00000034896
GO:0071826	ribonucleoprotein complex subunit organization	BP	19	169	9.58188e-05	0.0027306	0.0027306	5	14	19	169	ENSSSCG00000000406;ENSSSCG00000001400;ENSSSCG00000001701;ENSSSCG00000003612;ENSSSCG00000005300;ENSSSCG00000006543;ENSSSCG00000007315;ENSSSCG00000008887;ENSSSCG00000009788;ENSSSCG00000010002;ENSSSCG00000011027;ENSSSCG00000013662;ENSSSCG00000017613;ENSSSCG00000021410;ENSSSCG00000022774;ENSSSCG00000025796;ENSSSCG00000036293;ENSSSCG00000037236;ENSSSCG00000038800
GO:0042147	retrograde transport, endosome to Golgi	BP	12	78	9.70391e-05	0.00275089	0.00275089	2	10	12	78	ENSSSCG00000000746;ENSSSCG00000002295;ENSSSCG00000004385;ENSSSCG00000009010;ENSSSCG00000009823;ENSSSCG00000009999;ENSSSCG00000010250;ENSSSCG00000012123;ENSSSCG00000017812;ENSSSCG00000026239;ENSSSCG00000035987;ENSSSCG00000040912
GO:0046040	IMP metabolic process	BP	7	27	9.75012e-05	0.00275089	0.00275089	0	7	7	27	ENSSSCG00000000077;ENSSSCG00000002650;ENSSSCG00000008901;ENSSSCG00000010594;ENSSSCG00000016173;ENSSSCG00000030677;ENSSSCG00000034896
GO:0006166	purine ribonucleoside salvage	BP	4	7	9.904e-05	0.00276678	0.00276678	0	4	4	7	ENSSSCG00000002650;ENSSSCG00000008773;ENSSSCG00000010315;ENSSSCG00000034896
GO:0043174	nucleoside salvage	BP	4	7	9.904e-05	0.00276678	0.00276678	0	4	4	7	ENSSSCG00000002650;ENSSSCG00000008773;ENSSSCG00000010315;ENSSSCG00000034896
GO:0051656	establishment of organelle localization	BP	28	306	0.000104297	0.00289935	0.00289935	3	25	28	306	ENSSSCG00000001510;ENSSSCG00000003393;ENSSSCG00000003520;ENSSSCG00000003566;ENSSSCG00000004058;ENSSSCG00000004893;ENSSSCG00000006062;ENSSSCG00000007272;ENSSSCG00000007544;ENSSSCG00000008467;ENSSSCG00000008697;ENSSSCG00000009746;ENSSSCG00000010314;ENSSSCG00000010995;ENSSSCG00000011027;ENSSSCG00000011616;ENSSSCG00000016543;ENSSSCG00000016553;ENSSSCG00000016742;ENSSSCG00000017514;ENSSSCG00000022919;…
GO:0046700	heterocycle catabolic process	BP	30	339	0.000109519	0.00302966	0.00302966	5	25	30	339	ENSSSCG00000001903;ENSSSCG00000002426;ENSSSCG00000003377;ENSSSCG00000003591;ENSSSCG00000005300;ENSSSCG00000006752;ENSSSCG00000008167;ENSSSCG00000008887;ENSSSCG00000008940;ENSSSCG00000008989;ENSSSCG00000010594;ENSSSCG00000011113;ENSSSCG00000011117;ENSSSCG00000011433;ENSSSCG00000013602;ENSSSCG00000014244;ENSSSCG00000014998;ENSSSCG00000015231;ENSSSCG00000016874;ENSSSCG00000016884;ENSSSCG00000024916;…
GO:0034470	ncRNA processing	BP	29	323	0.000110313	0.00303681	0.00303681	15	14	29	323	ENSSSCG00000000158;ENSSSCG00000000869;ENSSSCG00000002723;ENSSSCG00000003339;ENSSSCG00000004487;ENSSSCG00000005441;ENSSSCG00000006543;ENSSSCG00000007732;ENSSSCG00000008887;ENSSSCG00000009758;ENSSSCG00000010599;ENSSSCG00000011912;ENSSSCG00000013662;ENSSSCG00000013744;ENSSSCG00000014068;ENSSSCG00000014075;ENSSSCG00000015233;ENSSSCG00000015734;ENSSSCG00000017403;ENSSSCG00000021698;ENSSSCG00000022774;…
GO:0032508	DNA duplex unwinding	BP	11	68	0.000118423	0.00322991	0.00322991	2	9	11	68	ENSSSCG00000005267;ENSSSCG00000006273;ENSSSCG00000006701;ENSSSCG00000010122;ENSSSCG00000011624;ENSSSCG00000017473;ENSSSCG00000022823;ENSSSCG00000024916;ENSSSCG00000028504;ENSSSCG00000032180;ENSSSCG00000035564
GO:0006633	fatty acid biosynthetic process	BP	15	117	0.000118466	0.00322991	0.00322991	7	8	15	117	ENSSSCG00000000185;ENSSSCG00000000406;ENSSSCG00000001476;ENSSSCG00000003377;ENSSSCG00000004935;ENSSSCG00000005267;ENSSSCG00000010175;ENSSSCG00000010554;ENSSSCG00000013072;ENSSSCG00000015446;ENSSSCG00000017421;ENSSSCG00000017694;ENSSSCG00000028620;ENSSSCG00000029944;ENSSSCG00000035238
GO:0009895	negative regulation of catabolic process	BP	24	246	0.000120697	0.00327498	0.00327498	2	22	24	246	ENSSSCG00000001410;ENSSSCG00000001420;ENSSSCG00000001701;ENSSSCG00000003385;ENSSSCG00000004385;ENSSSCG00000006752;ENSSSCG00000007272;ENSSSCG00000008887;ENSSSCG00000010802;ENSSSCG00000012251;ENSSSCG00000013405;ENSSSCG00000014244;ENSSSCG00000016874;ENSSSCG00000017403;ENSSSCG00000017524;ENSSSCG00000017937;ENSSSCG00000020964;ENSSSCG00000022559;ENSSSCG00000022774;ENSSSCG00000024916;ENSSSCG00000026569;…
GO:0032268	regulation of cellular protein metabolic process	BP	112	1895	0.000124572	0.00335195	0.00335195	15	97	112	1895	ENSSSCG00000000185;ENSSSCG00000000684;ENSSSCG00000000694;ENSSSCG00000000927;ENSSSCG00000001011;ENSSSCG00000001410;ENSSSCG00000001420;ENSSSCG00000001427;ENSSSCG00000001510;ENSSSCG00000001701;ENSSSCG00000001757;ENSSSCG00000002433;ENSSSCG00000002723;ENSSSCG00000002743;ENSSSCG00000003195;ENSSSCG00000003288;ENSSSCG00000003385;ENSSSCG00000003591;ENSSSCG00000003870;ENSSSCG00000003976;ENSSSCG00000004089;…
GO:0007339	binding of sperm to zona pellucida	BP	8	37	0.000125013	0.00335195	0.00335195	0	8	8	37	ENSSSCG00000000496;ENSSSCG00000004048;ENSSSCG00000006487;ENSSSCG00000008303;ENSSSCG00000008377;ENSSSCG00000024126;ENSSSCG00000026761;ENSSSCG00000032556
GO:0070198	protein localization to chromosome, telomeric region	BP	7	28	0.000125306	0.00335195	0.00335195	0	7	7	28	ENSSSCG00000000496;ENSSSCG00000004048;ENSSSCG00000006487;ENSSSCG00000008303;ENSSSCG00000008377;ENSSSCG00000024126;ENSSSCG00000026761
GO:0016032	viral process	BP	26	278	0.000128071	0.00336865	0.00336865	7	19	26	278	ENSSSCG00000001701;ENSSSCG00000002743;ENSSSCG00000003964;ENSSSCG00000004140;ENSSSCG00000004385;ENSSSCG00000004893;ENSSSCG00000004935;ENSSSCG00000005300;ENSSSCG00000006543;ENSSSCG00000006752;ENSSSCG00000007272;ENSSSCG00000008878;ENSSSCG00000009788;ENSSSCG00000009881;ENSSSCG00000010995;ENSSSCG00000011213;ENSSSCG00000012077;ENSSSCG00000013239;ENSSSCG00000015140;ENSSSCG00000016874;ENSSSCG00000017473;…
GO:0031331	positive regulation of cellular catabolic process	BP	30	342	0.000128117	0.00336865	0.00336865	5	25	30	342	ENSSSCG00000000684;ENSSSCG00000000927;ENSSSCG00000001410;ENSSSCG00000002433;ENSSSCG00000003288;ENSSSCG00000003438;ENSSSCG00000003591;ENSSSCG00000003870;ENSSSCG00000005038;ENSSSCG00000005300;ENSSSCG00000006752;ENSSSCG00000007469;ENSSSCG00000008697;ENSSSCG00000008940;ENSSSCG00000008989;ENSSSCG00000012623;ENSSSCG00000012841;ENSSSCG00000013239;ENSSSCG00000014010;ENSSSCG00000015231;ENSSSCG00000015424;…
GO:0009226	nucleotide-sugar biosynthetic process	BP	6	20	0.000128307	0.00336865	0.00336865	1	5	6	20	ENSSSCG00000004456;ENSSSCG00000006340;ENSSSCG00000008339;ENSSSCG00000008569;ENSSSCG00000030150;ENSSSCG00000031698
GO:1903649	regulation of cytoplasmic transport	BP	6	20	0.000128307	0.00336865	0.00336865	0	6	6	20	ENSSSCG00000004058;ENSSSCG00000004385;ENSSSCG00000009010;ENSSSCG00000010081;ENSSSCG00000012365;ENSSSCG00000040682
GO:0043039	tRNA aminoacylation	BP	9	47	0.000129262	0.00337807	0.00337807	2	7	9	47	ENSSSCG00000002723;ENSSSCG00000004542;ENSSSCG00000006835;ENSSSCG00000010823;ENSSSCG00000012857;ENSSSCG00000013745;ENSSSCG00000016677;ENSSSCG00000034494;ENSSSCG00000039516
GO:0044249	cellular biosynthetic process	BP	254	4964	0.000133964	0.0034849	0.0034849	65	189	254	4964	ENSSSCG00000000077;ENSSSCG00000000185;ENSSSCG00000000406;ENSSSCG00000000496;ENSSSCG00000000694;ENSSSCG00000000891;ENSSSCG00000000927;ENSSSCG00000001400;ENSSSCG00000001420;ENSSSCG00000001476;ENSSSCG00000001493;ENSSSCG00000001556;ENSSSCG00000001578;ENSSSCG00000001701;ENSSSCG00000001757;ENSSSCG00000002269;ENSSSCG00000002306;ENSSSCG00000002354;ENSSSCG00000002377;ENSSSCG00000002650;ENSSSCG00000002723;…
GO:0019079	viral genome replication	BP	13	93	0.000137904	0.00357102	0.00357102	6	7	13	93	ENSSSCG00000003964;ENSSSCG00000004935;ENSSSCG00000005300;ENSSSCG00000006543;ENSSSCG00000008878;ENSSSCG00000009881;ENSSSCG00000011213;ENSSSCG00000012077;ENSSSCG00000015140;ENSSSCG00000017473;ENSSSCG00000022398;ENSSSCG00000036639;ENSSSCG00000037920
GO:0044270	cellular nitrogen compound catabolic process	BP	30	344	0.000142041	0.00366144	0.00366144	5	25	30	344	ENSSSCG00000001903;ENSSSCG00000002426;ENSSSCG00000003377;ENSSSCG00000003591;ENSSSCG00000005300;ENSSSCG00000006752;ENSSSCG00000008167;ENSSSCG00000008887;ENSSSCG00000008940;ENSSSCG00000008989;ENSSSCG00000010594;ENSSSCG00000011113;ENSSSCG00000011117;ENSSSCG00000011433;ENSSSCG00000013602;ENSSSCG00000014244;ENSSSCG00000014998;ENSSSCG00000015231;ENSSSCG00000016874;ENSSSCG00000016884;ENSSSCG00000024916;…
GO:0006511	ubiquitin-dependent protein catabolic process	BP	43	566	0.000143589	0.00367002	0.00367002	2	41	43	566	ENSSSCG00000000684;ENSSSCG00000001410;ENSSSCG00000001578;ENSSSCG00000001701;ENSSSCG00000002433;ENSSSCG00000003288;ENSSSCG00000003385;ENSSSCG00000003398;ENSSSCG00000003877;ENSSSCG00000004893;ENSSSCG00000005038;ENSSSCG00000005072;ENSSSCG00000005300;ENSSSCG00000006830;ENSSSCG00000007272;ENSSSCG00000010699;ENSSSCG00000010802;ENSSSCG00000010995;ENSSSCG00000011494;ENSSSCG00000012251;ENSSSCG00000012275;…
GO:0010970	transport along microtubule	BP	15	119	0.000143669	0.00367002	0.00367002	2	13	15	119	ENSSSCG00000003393;ENSSSCG00000007544;ENSSSCG00000008697;ENSSSCG00000009270;ENSSSCG00000010314;ENSSSCG00000011027;ENSSSCG00000011616;ENSSSCG00000015140;ENSSSCG00000015948;ENSSSCG00000016511;ENSSSCG00000016553;ENSSSCG00000022919;ENSSSCG00000030174;ENSSSCG00000033937;ENSSSCG00000039962
GO:1901799	negative regulation of proteasomal protein catabolic process	BP	8	38	0.000152559	0.00386169	0.00386169	1	7	8	38	ENSSSCG00000001410;ENSSSCG00000001701;ENSSSCG00000003385;ENSSSCG00000010802;ENSSSCG00000012251;ENSSSCG00000022559;ENSSSCG00000022774;ENSSSCG00000032787
GO:0034655	nucleobase-containing compound catabolic process	BP	28	313	0.000153193	0.00386169	0.00386169	4	24	28	313	ENSSSCG00000001903;ENSSSCG00000002426;ENSSSCG00000003377;ENSSSCG00000003591;ENSSSCG00000005300;ENSSSCG00000006752;ENSSSCG00000008167;ENSSSCG00000008887;ENSSSCG00000008940;ENSSSCG00000008989;ENSSSCG00000010594;ENSSSCG00000011113;ENSSSCG00000011117;ENSSSCG00000011433;ENSSSCG00000013602;ENSSSCG00000014244;ENSSSCG00000015231;ENSSSCG00000016874;ENSSSCG00000016884;ENSSSCG00000024916;ENSSSCG00000025329;…
GO:0043038	amino acid activation	BP	9	48	0.000153215	0.00386169	0.00386169	2	7	9	48	ENSSSCG00000002723;ENSSSCG00000004542;ENSSSCG00000006835;ENSSSCG00000010823;ENSSSCG00000012857;ENSSSCG00000013745;ENSSSCG00000016677;ENSSSCG00000034494;ENSSSCG00000039516
GO:0098754	detoxification	BP	13	94	0.000153977	0.00386372	0.00386372	3	10	13	94	ENSSSCG00000003385;ENSSSCG00000003914;ENSSSCG00000006325;ENSSSCG00000013736;ENSSSCG00000014726;ENSSSCG00000022351;ENSSSCG00000022742;ENSSSCG00000028996;ENSSSCG00000029256;ENSSSCG00000031736;ENSSSCG00000035820;ENSSSCG00000036709;ENSSSCG00000039472
GO:0006810	transport	BP	196	3689	0.000155186	0.00387692	0.00387692	54	142	196	3689	ENSSSCG00000000037;ENSSSCG00000000072;ENSSSCG00000000185;ENSSSCG00000000496;ENSSSCG00000000746;ENSSSCG00000000840;ENSSSCG00000000877;ENSSSCG00000001400;ENSSSCG00000001410;ENSSSCG00000001556;ENSSSCG00000001679;ENSSSCG00000001702;ENSSSCG00000001934;ENSSSCG00000002000;ENSSSCG00000002042;ENSSSCG00000002295;ENSSSCG00000002414;ENSSSCG00000002743;ENSSSCG00000002776;ENSSSCG00000003144;ENSSSCG00000003385;…
GO:0043632	modification-dependent macromolecule catabolic process	BP	44	586	0.0001567	0.00389757	0.00389757	3	41	44	586	ENSSSCG00000000684;ENSSSCG00000001410;ENSSSCG00000001578;ENSSSCG00000001701;ENSSSCG00000002433;ENSSSCG00000003288;ENSSSCG00000003385;ENSSSCG00000003398;ENSSSCG00000003877;ENSSSCG00000004893;ENSSSCG00000005038;ENSSSCG00000005072;ENSSSCG00000005300;ENSSSCG00000006830;ENSSSCG00000007272;ENSSSCG00000010699;ENSSSCG00000010802;ENSSSCG00000010995;ENSSSCG00000011494;ENSSSCG00000012251;ENSSSCG00000012275;…
GO:1901800	positive regulation of proteasomal protein catabolic process	BP	13	95	0.000171635	0.00425039	0.00425039	2	11	13	95	ENSSSCG00000000684;ENSSSCG00000000927;ENSSSCG00000001410;ENSSSCG00000002433;ENSSSCG00000003288;ENSSSCG00000005038;ENSSSCG00000005300;ENSSSCG00000013239;ENSSSCG00000014010;ENSSSCG00000015424;ENSSSCG00000022774;ENSSSCG00000027779;ENSSSCG00000039235
GO:0044087	regulation of cellular component biogenesis	BP	54	771	0.000176557	0.00435328	0.00435328	3	51	54	771	ENSSSCG00000000600;ENSSSCG00000000746;ENSSSCG00000001085;ENSSSCG00000001420;ENSSSCG00000003385;ENSSSCG00000003520;ENSSSCG00000003877;ENSSSCG00000004058;ENSSSCG00000004205;ENSSSCG00000004893;ENSSSCG00000004952;ENSSSCG00000005038;ENSSSCG00000005055;ENSSSCG00000005300;ENSSSCG00000005596;ENSSSCG00000007026;ENSSSCG00000007030;ENSSSCG00000007272;ENSSSCG00000007586;ENSSSCG00000008239;ENSSSCG00000008508;…
GO:0043170	macromolecule metabolic process	BP	398	8318	0.000185562	0.00452411	0.00452411	78	320	398	8318	ENSSSCG00000000034;ENSSSCG00000000158;ENSSSCG00000000185;ENSSSCG00000000406;ENSSSCG00000000496;ENSSSCG00000000684;ENSSSCG00000000694;ENSSSCG00000000743;ENSSSCG00000000869;ENSSSCG00000000877;ENSSSCG00000000891;ENSSSCG00000000927;ENSSSCG00000001011;ENSSSCG00000001347;ENSSSCG00000001400;ENSSSCG00000001410;ENSSSCG00000001420;ENSSSCG00000001427;ENSSSCG00000001493;ENSSSCG00000001510;ENSSSCG00000001549;…
GO:1901605	alpha-amino acid metabolic process	BP	19	178	0.000190517	0.00452411	0.00452411	4	15	19	178	ENSSSCG00000002269;ENSSSCG00000003385;ENSSSCG00000003789;ENSSSCG00000004049;ENSSSCG00000005287;ENSSSCG00000006717;ENSSSCG00000007748;ENSSSCG00000008339;ENSSSCG00000009246;ENSSSCG00000009870;ENSSSCG00000010175;ENSSSCG00000010537;ENSSSCG00000011968;ENSSSCG00000013299;ENSSSCG00000013595;ENSSSCG00000014998;ENSSSCG00000029918;ENSSSCG00000037427;ENSSSCG00000037549
GO:0043101	purine-containing compound salvage	BP	5	14	0.000191386	0.00452411	0.00452411	0	5	5	14	ENSSSCG00000000077;ENSSSCG00000002650;ENSSSCG00000008773;ENSSSCG00000010315;ENSSSCG00000034896
GO:2000641	regulation of early endosome to late endosome transport	BP	5	14	0.000191386	0.00452411	0.00452411	0	5	5	14	ENSSSCG00000004058;ENSSSCG00000004385;ENSSSCG00000010081;ENSSSCG00000012365;ENSSSCG00000040682
GO:0008611	ether lipid biosynthetic process	BP	4	8	0.000191463	0.00452411	0.00452411	3	1	4	8	ENSSSCG00000010175;ENSSSCG00000021170;ENSSSCG00000027287;ENSSSCG00000029944
GO:0044208	'de novo' AMP biosynthetic process	BP	4	8	0.000191463	0.00452411	0.00452411	0	4	4	8	ENSSSCG00000000077;ENSSSCG00000008901;ENSSSCG00000016173;ENSSSCG00000030677
GO:0046504	glycerol ether biosynthetic process	BP	4	8	0.000191463	0.00452411	0.00452411	3	1	4	8	ENSSSCG00000010175;ENSSSCG00000021170;ENSSSCG00000027287;ENSSSCG00000029944
GO:0070900	mitochondrial tRNA modification	BP	4	8	0.000191463	0.00452411	0.00452411	2	2	4	8	ENSSSCG00000004487;ENSSSCG00000015233;ENSSSCG00000024529;ENSSSCG00000030147
GO:0097384	cellular lipid biosynthetic process	BP	4	8	0.000191463	0.00452411	0.00452411	3	1	4	8	ENSSSCG00000010175;ENSSSCG00000021170;ENSSSCG00000027287;ENSSSCG00000029944
GO:1900864	mitochondrial RNA modification	BP	4	8	0.000191463	0.00452411	0.00452411	2	2	4	8	ENSSSCG00000004487;ENSSSCG00000015233;ENSSSCG00000024529;ENSSSCG00000030147
GO:0051054	positive regulation of DNA metabolic process	BP	21	208	0.000196316	0.00460944	0.00460944	0	21	21	208	ENSSSCG00000000406;ENSSSCG00000000496;ENSSSCG00000001347;ENSSSCG00000001493;ENSSSCG00000001578;ENSSSCG00000001701;ENSSSCG00000003195;ENSSSCG00000004048;ENSSSCG00000006487;ENSSSCG00000008303;ENSSSCG00000008377;ENSSSCG00000008887;ENSSSCG00000010802;ENSSSCG00000012251;ENSSSCG00000024126;ENSSSCG00000024916;ENSSSCG00000026761;ENSSSCG00000028504;ENSSSCG00000037920;ENSSSCG00000040435;ENSSSCG00000040682
GO:0016051	carbohydrate biosynthetic process	BP	18	164	0.0001967	0.00460944	0.00460944	3	15	18	164	ENSSSCG00000000406;ENSSSCG00000002873;ENSSSCG00000003402;ENSSSCG00000004679;ENSSSCG00000010517;ENSSSCG00000010537;ENSSSCG00000011698;ENSSSCG00000012000;ENSSSCG00000012440;ENSSSCG00000013886;ENSSSCG00000017759;ENSSSCG00000017955;ENSSSCG00000025108;ENSSSCG00000029256;ENSSSCG00000029918;ENSSSCG00000030957;ENSSSCG00000032622;ENSSSCG00000040608
GO:0032435	negative regulation of proteasomal ubiquitin-dependent protein catabolic process	BP	7	30	0.000200181	0.00467172	0.00467172	1	6	7	30	ENSSSCG00000001410;ENSSSCG00000001701;ENSSSCG00000003385;ENSSSCG00000010802;ENSSSCG00000012251;ENSSSCG00000022559;ENSSSCG00000022774
GO:0006508	proteolysis	BP	95	1573	0.000205006	0.00476472	0.00476472	9	86	95	1573	ENSSSCG00000000684;ENSSSCG00000000694;ENSSSCG00000000891;ENSSSCG00000000927;ENSSSCG00000001011;ENSSSCG00000001410;ENSSSCG00000001427;ENSSSCG00000001578;ENSSSCG00000001701;ENSSSCG00000002414;ENSSSCG00000002433;ENSSSCG00000002743;ENSSSCG00000003103;ENSSSCG00000003288;ENSSSCG00000003385;ENSSSCG00000003398;ENSSSCG00000003870;ENSSSCG00000003877;ENSSSCG00000004038;ENSSSCG00000004652;ENSSSCG00000004893;…
GO:0019941	modification-dependent protein catabolic process	BP	43	577	0.000218477	0.00505707	0.00505707	2	41	43	577	ENSSSCG00000000684;ENSSSCG00000001410;ENSSSCG00000001578;ENSSSCG00000001701;ENSSSCG00000002433;ENSSSCG00000003288;ENSSSCG00000003385;ENSSSCG00000003398;ENSSSCG00000003877;ENSSSCG00000004893;ENSSSCG00000005038;ENSSSCG00000005072;ENSSSCG00000005300;ENSSSCG00000006830;ENSSSCG00000007272;ENSSSCG00000010699;ENSSSCG00000010802;ENSSSCG00000010995;ENSSSCG00000011494;ENSSSCG00000012251;ENSSSCG00000012275;…
GO:0051052	regulation of DNA metabolic process	BP	29	337	0.000228725	0.00527275	0.00527275	2	27	29	337	ENSSSCG00000000406;ENSSSCG00000000496;ENSSSCG00000001347;ENSSSCG00000001493;ENSSSCG00000001578;ENSSSCG00000001701;ENSSSCG00000003195;ENSSSCG00000004048;ENSSSCG00000006487;ENSSSCG00000007881;ENSSSCG00000008303;ENSSSCG00000008377;ENSSSCG00000008887;ENSSSCG00000010396;ENSSSCG00000010802;ENSSSCG00000012251;ENSSSCG00000013019;ENSSSCG00000013045;ENSSSCG00000015423;ENSSSCG00000022398;ENSSSCG00000024126;…
GO:0006891	intra-Golgi vesicle-mediated transport	BP	6	22	0.000229788	0.00527582	0.00527582	1	5	6	22	ENSSSCG00000002295;ENSSSCG00000006386;ENSSSCG00000011616;ENSSSCG00000011662;ENSSSCG00000013392;ENSSSCG00000016553
GO:0006631	fatty acid metabolic process	BP	26	289	0.000238083	0.00544422	0.00544422	14	12	26	289	ENSSSCG00000000072;ENSSSCG00000000185;ENSSSCG00000000406;ENSSSCG00000001476;ENSSSCG00000001556;ENSSSCG00000003377;ENSSSCG00000003851;ENSSSCG00000004049;ENSSSCG00000004216;ENSSSCG00000004935;ENSSSCG00000005267;ENSSSCG00000008569;ENSSSCG00000008571;ENSSSCG00000008724;ENSSSCG00000010175;ENSSSCG00000010554;ENSSSCG00000011192;ENSSSCG00000013072;ENSSSCG00000015446;ENSSSCG00000017421;ENSSSCG00000017694;…
GO:0051234	establishment of localization	BP	201	3829	0.000246215	0.00560758	0.00560758	56	145	201	3829	ENSSSCG00000000037;ENSSSCG00000000072;ENSSSCG00000000185;ENSSSCG00000000496;ENSSSCG00000000746;ENSSSCG00000000840;ENSSSCG00000000877;ENSSSCG00000001400;ENSSSCG00000001410;ENSSSCG00000001510;ENSSSCG00000001556;ENSSSCG00000001679;ENSSSCG00000001702;ENSSSCG00000001934;ENSSSCG00000002000;ENSSSCG00000002042;ENSSSCG00000002295;ENSSSCG00000002414;ENSSSCG00000002743;ENSSSCG00000002776;ENSSSCG00000003144;…
GO:1901361	organic cyclic compound catabolic process	BP	31	372	0.000249372	0.00565675	0.00565675	5	26	31	372	ENSSSCG00000001903;ENSSSCG00000002426;ENSSSCG00000003377;ENSSSCG00000003591;ENSSSCG00000005300;ENSSSCG00000006752;ENSSSCG00000008167;ENSSSCG00000008887;ENSSSCG00000008940;ENSSSCG00000008989;ENSSSCG00000010035;ENSSSCG00000010594;ENSSSCG00000011113;ENSSSCG00000011117;ENSSSCG00000011433;ENSSSCG00000013602;ENSSSCG00000014244;ENSSSCG00000014998;ENSSSCG00000015231;ENSSSCG00000016874;ENSSSCG00000016884;…
GO:0032880	regulation of protein localization	BP	45	617	0.000253501	0.0057275	0.0057275	5	40	45	617	ENSSSCG00000000496;ENSSSCG00000001556;ENSSSCG00000001701;ENSSSCG00000002295;ENSSSCG00000003385;ENSSSCG00000003812;ENSSSCG00000004048;ENSSSCG00000004058;ENSSSCG00000004385;ENSSSCG00000005055;ENSSSCG00000005300;ENSSSCG00000005602;ENSSSCG00000006487;ENSSSCG00000007246;ENSSSCG00000007469;ENSSSCG00000008303;ENSSSCG00000008377;ENSSSCG00000008878;ENSSSCG00000009010;ENSSSCG00000009412;ENSSSCG00000009509;…
GO:0006575	cellular modified amino acid metabolic process	BP	16	139	0.000254527	0.00572786	0.00572786	5	11	16	139	ENSSSCG00000002269;ENSSSCG00000002627;ENSSSCG00000003385;ENSSSCG00000003851;ENSSSCG00000006087;ENSSSCG00000007287;ENSSSCG00000010175;ENSSSCG00000014998;ENSSSCG00000021220;ENSSSCG00000022351;ENSSSCG00000023264;ENSSSCG00000025108;ENSSSCG00000030626;ENSSSCG00000031736;ENSSSCG00000037427;ENSSSCG00000037549
GO:0046364	monosaccharide biosynthetic process	BP	11	74	0.000256766	0.00575541	0.00575541	1	10	11	74	ENSSSCG00000002873;ENSSSCG00000003402;ENSSSCG00000004679;ENSSSCG00000010517;ENSSSCG00000012440;ENSSSCG00000017759;ENSSSCG00000025108;ENSSSCG00000029256;ENSSSCG00000029918;ENSSSCG00000032622;ENSSSCG00000040608
GO:0019439	aromatic compound catabolic process	BP	30	356	0.000257894	0.00575795	0.00575795	5	25	30	356	ENSSSCG00000001903;ENSSSCG00000002426;ENSSSCG00000003377;ENSSSCG00000003591;ENSSSCG00000005300;ENSSSCG00000006752;ENSSSCG00000008167;ENSSSCG00000008887;ENSSSCG00000008940;ENSSSCG00000008989;ENSSSCG00000010594;ENSSSCG00000011113;ENSSSCG00000011117;ENSSSCG00000011433;ENSSSCG00000013602;ENSSSCG00000014244;ENSSSCG00000014998;ENSSSCG00000015231;ENSSSCG00000016874;ENSSSCG00000016884;ENSSSCG00000024916;…
GO:0006399	tRNA metabolic process	BP	18	168	0.000265777	0.00590552	0.00590552	4	14	18	168	ENSSSCG00000000158;ENSSSCG00000002723;ENSSSCG00000004487;ENSSSCG00000004542;ENSSSCG00000005441;ENSSSCG00000006835;ENSSSCG00000010823;ENSSSCG00000011912;ENSSSCG00000012857;ENSSSCG00000013744;ENSSSCG00000013745;ENSSSCG00000015233;ENSSSCG00000016677;ENSSSCG00000024529;ENSSSCG00000030147;ENSSSCG00000034494;ENSSSCG00000036852;ENSSSCG00000039516
GO:0006749	glutathione metabolic process	BP	8	41	0.000266586	0.00590552	0.00590552	1	7	8	41	ENSSSCG00000002627;ENSSSCG00000003385;ENSSSCG00000007287;ENSSSCG00000022351;ENSSSCG00000023264;ENSSSCG00000025108;ENSSSCG00000031736;ENSSSCG00000037549
GO:0009070	serine family amino acid biosynthetic process	BP	5	15	0.000277152	0.00611567	0.00611567	0	5	5	15	ENSSSCG00000002269;ENSSSCG00000003789;ENSSSCG00000005287;ENSSSCG00000006717;ENSSSCG00000007748
GO:0009145	purine nucleoside triphosphate biosynthetic process	BP	10	63	0.000281452	0.0061425	0.0061425	2	8	10	63	ENSSSCG00000005300;ENSSSCG00000006294;ENSSSCG00000010315;ENSSSCG00000011347;ENSSSCG00000011373;ENSSSCG00000015336;ENSSSCG00000017591;ENSSSCG00000022343;ENSSSCG00000032556;ENSSSCG00000038348
GO:0032434	regulation of proteasomal ubiquitin-dependent protein catabolic process	BP	14	113	0.000284374	0.0061425	0.0061425	1	13	14	113	ENSSSCG00000000684;ENSSSCG00000001410;ENSSSCG00000001701;ENSSSCG00000003288;ENSSSCG00000003385;ENSSSCG00000005300;ENSSSCG00000010802;ENSSSCG00000012251;ENSSSCG00000012275;ENSSSCG00000014010;ENSSSCG00000022559;ENSSSCG00000022774;ENSSSCG00000028228;ENSSSCG00000033602
GO:0006064	glucuronate catabolic process	BP	3	4	0.000289156	0.0061425	0.0061425	0	3	3	4	ENSSSCG00000004679;ENSSSCG00000029256;ENSSSCG00000039873
GO:0019640	glucuronate catabolic process to xylulose 5-phosphate	BP	3	4	0.000289156	0.0061425	0.0061425	0	3	3	4	ENSSSCG00000004679;ENSSSCG00000029256;ENSSSCG00000039873
GO:0032978	protein insertion into membrane from inner side	BP	3	4	0.000289156	0.0061425	0.0061425	3	0	3	4	ENSSSCG00000002042;ENSSSCG00000008947;ENSSSCG00000035775
GO:0032979	protein insertion into mitochondrial inner membrane from matrix	BP	3	4	0.000289156	0.0061425	0.0061425	3	0	3	4	ENSSSCG00000002042;ENSSSCG00000008947;ENSSSCG00000035775
GO:0051167	xylulose 5-phosphate metabolic process	BP	3	4	0.000289156	0.0061425	0.0061425	0	3	3	4	ENSSSCG00000004679;ENSSSCG00000029256;ENSSSCG00000039873
GO:1901159	xylulose 5-phosphate biosynthetic process	BP	3	4	0.000289156	0.0061425	0.0061425	0	3	3	4	ENSSSCG00000004679;ENSSSCG00000029256;ENSSSCG00000039873
GO:1904874	positive regulation of telomerase RNA localization to Cajal body	BP	3	4	0.000289156	0.0061425	0.0061425	0	3	3	4	ENSSSCG00000000496;ENSSSCG00000004048;ENSSSCG00000008377
GO:0006096	glycolytic process	BP	11	75	0.000289638	0.0061425	0.0061425	2	9	11	75	ENSSSCG00000000694;ENSSSCG00000002873;ENSSSCG00000008261;ENSSSCG00000010175;ENSSSCG00000010517;ENSSSCG00000011158;ENSSSCG00000012440;ENSSSCG00000017403;ENSSSCG00000017759;ENSSSCG00000022343;ENSSSCG00000032556
GO:0044403	biological process involved in symbiotic interaction	BP	21	214	0.000290282	0.0061425	0.0061425	2	19	21	214	ENSSSCG00000000694;ENSSSCG00000001400;ENSSSCG00000001701;ENSSSCG00000002743;ENSSSCG00000003520;ENSSSCG00000004038;ENSSSCG00000004048;ENSSSCG00000004385;ENSSSCG00000004893;ENSSSCG00000007272;ENSSSCG00000010995;ENSSSCG00000013239;ENSSSCG00000013252;ENSSSCG00000015140;ENSSSCG00000016874;ENSSSCG00000017614;ENSSSCG00000021698;ENSSSCG00000022398;ENSSSCG00000029944;ENSSSCG00000036639;ENSSSCG00000037920
GO:0050821	protein stabilization	BP	16	141	0.000299856	0.00629109	0.00629109	2	14	16	141	ENSSSCG00000000406;ENSSSCG00000000496;ENSSSCG00000001410;ENSSSCG00000003385;ENSSSCG00000004048;ENSSSCG00000006487;ENSSSCG00000008303;ENSSSCG00000008377;ENSSSCG00000012251;ENSSSCG00000022774;ENSSSCG00000024126;ENSSSCG00000026761;ENSSSCG00000028602;ENSSSCG00000035133;ENSSSCG00000036724;ENSSSCG00000039338
GO:0046039	GTP metabolic process	BP	6	23	0.000299881	0.00629109	0.00629109	1	5	6	23	ENSSSCG00000006294;ENSSSCG00000009746;ENSSSCG00000011347;ENSSSCG00000011373;ENSSSCG00000017591;ENSSSCG00000038348
GO:0140694	non-membrane-bounded organelle assembly	BP	28	326	0.000300632	0.00629109	0.00629109	6	22	28	326	ENSSSCG00000001379;ENSSSCG00000001510;ENSSSCG00000001903;ENSSSCG00000004058;ENSSSCG00000004570;ENSSSCG00000004893;ENSSSCG00000005970;ENSSSCG00000006752;ENSSSCG00000007272;ENSSSCG00000007586;ENSSSCG00000007732;ENSSSCG00000008989;ENSSSCG00000009412;ENSSSCG00000009758;ENSSSCG00000010144;ENSSSCG00000010773;ENSSSCG00000010995;ENSSSCG00000011710;ENSSSCG00000012365;ENSSSCG00000013662;ENSSSCG00000014010;…
GO:0043254	regulation of protein-containing complex assembly	BP	29	343	0.00030741	0.00638858	0.00638858	1	28	29	343	ENSSSCG00000000600;ENSSSCG00000000746;ENSSSCG00000003385;ENSSSCG00000003520;ENSSSCG00000003877;ENSSSCG00000004205;ENSSSCG00000005038;ENSSSCG00000005055;ENSSSCG00000005300;ENSSSCG00000005596;ENSSSCG00000007586;ENSSSCG00000008239;ENSSSCG00000009010;ENSSSCG00000009412;ENSSSCG00000011435;ENSSSCG00000012365;ENSSSCG00000013545;ENSSSCG00000014010;ENSSSCG00000014088;ENSSSCG00000015560;ENSSSCG00000016019;…
GO:0042398	cellular modified amino acid biosynthetic process	BP	7	32	0.000307544	0.00638858	0.00638858	2	5	7	32	ENSSSCG00000002269;ENSSSCG00000003385;ENSSSCG00000007287;ENSSSCG00000021220;ENSSSCG00000031736;ENSSSCG00000037427;ENSSSCG00000037549
GO:0009066	aspartate family amino acid metabolic process	BP	8	42	0.000317297	0.00656711	0.00656711	0	8	8	42	ENSSSCG00000002269;ENSSSCG00000006717;ENSSSCG00000009246;ENSSSCG00000009870;ENSSSCG00000010537;ENSSSCG00000011968;ENSSSCG00000013299;ENSSSCG00000014998
GO:0051702	biological process involved in interaction with symbiont	BP	13	101	0.000318485	0.00656774	0.00656774	2	11	13	101	ENSSSCG00000000694;ENSSSCG00000003520;ENSSSCG00000004038;ENSSSCG00000013239;ENSSSCG00000013252;ENSSSCG00000015140;ENSSSCG00000016874;ENSSSCG00000017614;ENSSSCG00000021698;ENSSSCG00000022398;ENSSSCG00000029944;ENSSSCG00000036639;ENSSSCG00000037920
GO:0051640	organelle localization	BP	33	412	0.000328687	0.00675356	0.00675356	4	29	33	412	ENSSSCG00000001510;ENSSSCG00000003393;ENSSSCG00000003520;ENSSSCG00000003566;ENSSSCG00000004058;ENSSSCG00000004893;ENSSSCG00000006062;ENSSSCG00000007272;ENSSSCG00000007544;ENSSSCG00000008467;ENSSSCG00000008508;ENSSSCG00000008697;ENSSSCG00000008948;ENSSSCG00000009746;ENSSSCG00000010314;ENSSSCG00000010995;ENSSSCG00000011027;ENSSSCG00000011616;ENSSSCG00000016543;ENSSSCG00000016553;ENSSSCG00000016742;…
GO:0009113	purine nucleobase biosynthetic process	BP	4	9	0.000333136	0.00679574	0.00679574	0	4	4	9	ENSSSCG00000002650;ENSSSCG00000008901;ENSSSCG00000030677;ENSSSCG00000034896
GO:1901503	ether biosynthetic process	BP	4	9	0.000333136	0.00679574	0.00679574	3	1	4	9	ENSSSCG00000010175;ENSSSCG00000021170;ENSSSCG00000027287;ENSSSCG00000029944
GO:0044282	small molecule catabolic process	BP	26	296	0.000345743	0.00702762	0.00702762	10	16	26	296	ENSSSCG00000000072;ENSSSCG00000003144;ENSSSCG00000003385;ENSSSCG00000003851;ENSSSCG00000004049;ENSSSCG00000004216;ENSSSCG00000004679;ENSSSCG00000008569;ENSSSCG00000008571;ENSSSCG00000008724;ENSSSCG00000009870;ENSSSCG00000010175;ENSSSCG00000010537;ENSSSCG00000010822;ENSSSCG00000011113;ENSSSCG00000011158;ENSSSCG00000011192;ENSSSCG00000012440;ENSSSCG00000012650;ENSSSCG00000014998;ENSSSCG00000022343;…
GO:0044089	positive regulation of cellular component biogenesis	BP	34	431	0.00035492	0.00718841	0.00718841	0	34	34	431	ENSSSCG00000000600;ENSSSCG00000000746;ENSSSCG00000003385;ENSSSCG00000003520;ENSSSCG00000003877;ENSSSCG00000004893;ENSSSCG00000004952;ENSSSCG00000005038;ENSSSCG00000005055;ENSSSCG00000005300;ENSSSCG00000005596;ENSSSCG00000007586;ENSSSCG00000008508;ENSSSCG00000008697;ENSSSCG00000008989;ENSSSCG00000009010;ENSSSCG00000009270;ENSSSCG00000009412;ENSSSCG00000011435;ENSSSCG00000012365;ENSSSCG00000012848;…
GO:0006725	cellular aromatic compound metabolic process	BP	246	4857	0.000360712	0.00726749	0.00726749	53	193	246	4857	ENSSSCG00000000077;ENSSSCG00000000158;ENSSSCG00000000406;ENSSSCG00000000496;ENSSSCG00000000694;ENSSSCG00000000869;ENSSSCG00000001347;ENSSSCG00000001400;ENSSSCG00000001420;ENSSSCG00000001493;ENSSSCG00000001556;ENSSSCG00000001578;ENSSSCG00000001701;ENSSSCG00000001757;ENSSSCG00000001903;ENSSSCG00000002269;ENSSSCG00000002426;ENSSSCG00000002431;ENSSSCG00000002505;ENSSSCG00000002650;ENSSSCG00000002723;…
GO:0034504	protein localization to nucleus	BP	22	233	0.000361388	0.00726749	0.00726749	3	19	22	233	ENSSSCG00000001556;ENSSSCG00000002000;ENSSSCG00000003385;ENSSSCG00000003812;ENSSSCG00000005711;ENSSSCG00000007544;ENSSSCG00000009509;ENSSSCG00000009746;ENSSSCG00000010214;ENSSSCG00000013252;ENSSSCG00000016938;ENSSSCG00000017403;ENSSSCG00000017514;ENSSSCG00000017524;ENSSSCG00000022774;ENSSSCG00000022952;ENSSSCG00000023680;ENSSSCG00000025260;ENSSSCG00000028228;ENSSSCG00000030443;ENSSSCG00000031077;…
GO:0006757	ATP generation from ADP	BP	11	77	0.000366095	0.00733613	0.00733613	2	9	11	77	ENSSSCG00000000694;ENSSSCG00000002873;ENSSSCG00000008261;ENSSSCG00000010175;ENSSSCG00000010517;ENSSSCG00000011158;ENSSSCG00000012440;ENSSSCG00000017403;ENSSSCG00000017759;ENSSSCG00000022343;ENSSSCG00000032556
GO:0046483	heterocycle metabolic process	BP	244	4814	0.000370152	0.00739131	0.00739131	53	191	244	4814	ENSSSCG00000000077;ENSSSCG00000000158;ENSSSCG00000000406;ENSSSCG00000000496;ENSSSCG00000000694;ENSSSCG00000000869;ENSSSCG00000001347;ENSSSCG00000001400;ENSSSCG00000001420;ENSSSCG00000001493;ENSSSCG00000001556;ENSSSCG00000001578;ENSSSCG00000001701;ENSSSCG00000001757;ENSSSCG00000001903;ENSSSCG00000002269;ENSSSCG00000002426;ENSSSCG00000002431;ENSSSCG00000002505;ENSSSCG00000002650;ENSSSCG00000002723;…
GO:0042278	purine nucleoside metabolic process	BP	6	24	0.000385695	0.00767465	0.00767465	0	6	6	24	ENSSSCG00000002650;ENSSSCG00000008773;ENSSSCG00000010315;ENSSSCG00000010594;ENSSSCG00000023366;ENSSSCG00000034896
GO:0006241	CTP biosynthetic process	BP	5	16	0.000389204	0.00771739	0.00771739	1	4	5	16	ENSSSCG00000006294;ENSSSCG00000011347;ENSSSCG00000017591;ENSSSCG00000038348;ENSSSCG00000039867
GO:0019058	viral life cycle	BP	21	219	0.000396614	0.00783693	0.00783693	6	15	21	219	ENSSSCG00000001701;ENSSSCG00000002743;ENSSSCG00000003964;ENSSSCG00000004140;ENSSSCG00000004385;ENSSSCG00000004893;ENSSSCG00000004935;ENSSSCG00000005300;ENSSSCG00000006543;ENSSSCG00000007272;ENSSSCG00000008878;ENSSSCG00000009881;ENSSSCG00000010995;ENSSSCG00000011213;ENSSSCG00000012077;ENSSSCG00000015140;ENSSSCG00000017473;ENSSSCG00000017614;ENSSSCG00000022398;ENSSSCG00000036639;ENSSSCG00000037920
GO:0035088	establishment or maintenance of apical/basal cell polarity	BP	8	44	0.000442341	0.00867998	0.00867998	0	8	8	44	ENSSSCG00000003520;ENSSSCG00000004058;ENSSSCG00000007586;ENSSSCG00000012365;ENSSSCG00000023272;ENSSSCG00000026268;ENSSSCG00000031791;ENSSSCG00000036501
GO:0061245	establishment or maintenance of bipolar cell polarity	BP	8	44	0.000442341	0.00867998	0.00867998	0	8	8	44	ENSSSCG00000003520;ENSSSCG00000004058;ENSSSCG00000007586;ENSSSCG00000012365;ENSSSCG00000023272;ENSSSCG00000026268;ENSSSCG00000031791;ENSSSCG00000036501
GO:0044788	modulation by host of viral process	BP	9	55	0.00044656	0.00873255	0.00873255	1	8	9	55	ENSSSCG00000003520;ENSSSCG00000013239;ENSSSCG00000015140;ENSSSCG00000016874;ENSSSCG00000017614;ENSSSCG00000022398;ENSSSCG00000029944;ENSSSCG00000036639;ENSSSCG00000037920
GO:0043648	dicarboxylic acid metabolic process	BP	11	79	0.000458824	0.00894156	0.00894156	3	8	11	79	ENSSSCG00000002269;ENSSSCG00000010175;ENSSSCG00000010537;ENSSSCG00000011968;ENSSSCG00000013595;ENSSSCG00000014998;ENSSSCG00000017421;ENSSSCG00000023264;ENSSSCG00000025751;ENSSSCG00000030626;ENSSSCG00000037549
GO:0009141	nucleoside triphosphate metabolic process	BP	13	105	0.000467092	0.00904055	0.00904055	2	11	13	105	ENSSSCG00000005300;ENSSSCG00000006294;ENSSSCG00000009746;ENSSSCG00000010315;ENSSSCG00000011347;ENSSSCG00000011373;ENSSSCG00000015336;ENSSSCG00000017591;ENSSSCG00000022343;ENSSSCG00000032141;ENSSSCG00000032556;ENSSSCG00000038348;ENSSSCG00000039867
GO:1903052	positive regulation of proteolysis involved in cellular protein catabolic process	BP	13	105	0.000467092	0.00904055	0.00904055	2	11	13	105	ENSSSCG00000000684;ENSSSCG00000000927;ENSSSCG00000001410;ENSSSCG00000002433;ENSSSCG00000003288;ENSSSCG00000005038;ENSSSCG00000005300;ENSSSCG00000013239;ENSSSCG00000014010;ENSSSCG00000015424;ENSSSCG00000022774;ENSSSCG00000027779;ENSSSCG00000039235
GO:1902115	regulation of organelle assembly	BP	18	176	0.000469371	0.00905374	0.00905374	2	16	18	176	ENSSSCG00000001085;ENSSSCG00000001420;ENSSSCG00000004058;ENSSSCG00000004893;ENSSSCG00000007026;ENSSSCG00000007272;ENSSSCG00000007586;ENSSSCG00000008697;ENSSSCG00000008989;ENSSSCG00000009270;ENSSSCG00000009412;ENSSSCG00000010995;ENSSSCG00000011137;ENSSSCG00000012365;ENSSSCG00000014010;ENSSSCG00000017168;ENSSSCG00000017937;ENSSSCG00000020964
GO:0044255	cellular lipid metabolic process	BP	55	822	0.000477105	0.00917175	0.00917175	28	27	55	822	ENSSSCG00000000072;ENSSSCG00000000185;ENSSSCG00000000406;ENSSSCG00000001476;ENSSSCG00000001556;ENSSSCG00000002414;ENSSSCG00000003267;ENSSSCG00000003377;ENSSSCG00000003851;ENSSSCG00000004049;ENSSSCG00000004216;ENSSSCG00000004935;ENSSSCG00000005083;ENSSSCG00000005267;ENSSSCG00000006512;ENSSSCG00000007056;ENSSSCG00000008569;ENSSSCG00000008571;ENSSSCG00000008724;ENSSSCG00000010175;ENSSSCG00000010554;…
GO:0051085	chaperone cofactor-dependent protein refolding	BP	6	25	0.000489553	0.00934765	0.00934765	0	6	6	25	ENSSSCG00000000406;ENSSSCG00000009334;ENSSSCG00000011051;ENSSSCG00000013784;ENSSSCG00000015140;ENSSSCG00000017419
GO:0071353	cellular response to interleukin-4	BP	6	25	0.000489553	0.00934765	0.00934765	0	6	6	25	ENSSSCG00000001701;ENSSSCG00000011373;ENSSSCG00000011624;ENSSSCG00000029944;ENSSSCG00000032787;ENSSSCG00000040435
GO:0008064	regulation of actin polymerization or depolymerization	BP	17	162	0.000496542	0.00941768	0.00941768	0	17	17	162	ENSSSCG00000000600;ENSSSCG00000000746;ENSSSCG00000004205;ENSSSCG00000005596;ENSSSCG00000008239;ENSSSCG00000008456;ENSSSCG00000009010;ENSSSCG00000010144;ENSSSCG00000011435;ENSSSCG00000014088;ENSSSCG00000015560;ENSSSCG00000016019;ENSSSCG00000030174;ENSSSCG00000030260;ENSSSCG00000030535;ENSSSCG00000036501;ENSSSCG00000037105
GO:0022618	ribonucleoprotein complex assembly	BP	17	162	0.000496542	0.00941768	0.00941768	5	12	17	162	ENSSSCG00000000406;ENSSSCG00000001400;ENSSSCG00000001701;ENSSSCG00000003612;ENSSSCG00000006543;ENSSSCG00000007315;ENSSSCG00000008887;ENSSSCG00000009788;ENSSSCG00000010002;ENSSSCG00000013662;ENSSSCG00000017613;ENSSSCG00000021410;ENSSSCG00000022774;ENSSSCG00000025796;ENSSSCG00000036293;ENSSSCG00000037236;ENSSSCG00000038800
GO:0006401	RNA catabolic process	BP	21	223	0.000504737	0.00954122	0.00954122	4	17	21	223	ENSSSCG00000001903;ENSSSCG00000002426;ENSSSCG00000003591;ENSSSCG00000006752;ENSSSCG00000008167;ENSSSCG00000008887;ENSSSCG00000008940;ENSSSCG00000008989;ENSSSCG00000011117;ENSSSCG00000011433;ENSSSCG00000013602;ENSSSCG00000014244;ENSSSCG00000015231;ENSSSCG00000016874;ENSSSCG00000016884;ENSSSCG00000024916;ENSSSCG00000025329;ENSSSCG00000027323;ENSSSCG00000031882;ENSSSCG00000033144;ENSSSCG00000040060
GO:0009144	purine nucleoside triphosphate metabolic process	BP	11	80	0.000512099	0.00964821	0.00964821	2	9	11	80	ENSSSCG00000005300;ENSSSCG00000006294;ENSSSCG00000009746;ENSSSCG00000010315;ENSSSCG00000011347;ENSSSCG00000011373;ENSSSCG00000015336;ENSSSCG00000017591;ENSSSCG00000022343;ENSSSCG00000032556;ENSSSCG00000038348
GO:0099111	microtubule-based transport	BP	16	148	0.000517747	0.00972234	0.00972234	2	14	16	148	ENSSSCG00000003393;ENSSSCG00000007544;ENSSSCG00000008697;ENSSSCG00000009270;ENSSSCG00000010314;ENSSSCG00000010565;ENSSSCG00000011027;ENSSSCG00000011616;ENSSSCG00000015140;ENSSSCG00000015948;ENSSSCG00000016511;ENSSSCG00000016553;ENSSSCG00000022919;ENSSSCG00000030174;ENSSSCG00000033937;ENSSSCG00000039962
GO:0006417	regulation of translation	BP	26	304	0.000519498	0.00972301	0.00972301	5	21	26	304	ENSSSCG00000000694;ENSSSCG00000002723;ENSSSCG00000003591;ENSSSCG00000004089;ENSSSCG00000004169;ENSSSCG00000006752;ENSSSCG00000007952;ENSSSCG00000008167;ENSSSCG00000008989;ENSSSCG00000011710;ENSSSCG00000013405;ENSSSCG00000015231;ENSSSCG00000015233;ENSSSCG00000016874;ENSSSCG00000021118;ENSSSCG00000023118;ENSSSCG00000023807;ENSSSCG00000024445;ENSSSCG00000024916;ENSSSCG00000025675;ENSSSCG00000027323;…
GO:0009209	pyrimidine ribonucleoside triphosphate biosynthetic process	BP	5	17	0.000532345	0.00972462	0.00972462	1	4	5	17	ENSSSCG00000006294;ENSSSCG00000011347;ENSSSCG00000017591;ENSSSCG00000038348;ENSSSCG00000039867
GO:0090151	establishment of protein localization to mitochondrial membrane	BP	5	17	0.000532345	0.00972462	0.00972462	4	1	5	17	ENSSSCG00000002042;ENSSSCG00000008947;ENSSSCG00000014292;ENSSSCG00000028346;ENSSSCG00000035775
GO:0031334	positive regulation of protein-containing complex assembly	BP	19	193	0.000533057	0.00972462	0.00972462	0	19	19	193	ENSSSCG00000000746;ENSSSCG00000003385;ENSSSCG00000003877;ENSSSCG00000005038;ENSSSCG00000005055;ENSSSCG00000005300;ENSSSCG00000005596;ENSSSCG00000007586;ENSSSCG00000009010;ENSSSCG00000009412;ENSSSCG00000012365;ENSSSCG00000014010;ENSSSCG00000014088;ENSSSCG00000015560;ENSSSCG00000016019;ENSSSCG00000030174;ENSSSCG00000030255;ENSSSCG00000030535;ENSSSCG00000037105
GO:0030832	regulation of actin filament length	BP	17	163	0.000533154	0.00972462	0.00972462	0	17	17	163	ENSSSCG00000000600;ENSSSCG00000000746;ENSSSCG00000004205;ENSSSCG00000005596;ENSSSCG00000008239;ENSSSCG00000008456;ENSSSCG00000009010;ENSSSCG00000010144;ENSSSCG00000011435;ENSSSCG00000014088;ENSSSCG00000015560;ENSSSCG00000016019;ENSSSCG00000030174;ENSSSCG00000030260;ENSSSCG00000030535;ENSSSCG00000036501;ENSSSCG00000037105
GO:0006228	UTP biosynthetic process	BP	4	10	0.000536732	0.00972462	0.00972462	1	3	4	10	ENSSSCG00000006294;ENSSSCG00000011347;ENSSSCG00000017591;ENSSSCG00000038348
GO:0006563	L-serine metabolic process	BP	4	10	0.000536732	0.00972462	0.00972462	0	4	4	10	ENSSSCG00000005287;ENSSSCG00000006717;ENSSSCG00000007748;ENSSSCG00000009870
GO:0018242	protein O-linked glycosylation via serine	BP	4	10	0.000536732	0.00972462	0.00972462	4	0	4	10	ENSSSCG00000002306;ENSSSCG00000003743;ENSSSCG00000010185;ENSSSCG00000032313
GO:0071803	positive regulation of podosome assembly	BP	4	10	0.000536732	0.00972462	0.00972462	0	4	4	10	ENSSSCG00000007586;ENSSSCG00000009412;ENSSSCG00000012365;ENSSSCG00000014010
GO:0090646	mitochondrial tRNA processing	BP	4	10	0.000536732	0.00972462	0.00972462	2	2	4	10	ENSSSCG00000004487;ENSSSCG00000015233;ENSSSCG00000024529;ENSSSCG00000030147
GO:0106380	purine ribonucleotide salvage	BP	4	10	0.000536732	0.00972462	0.00972462	0	4	4	10	ENSSSCG00000000077;ENSSSCG00000002650;ENSSSCG00000010315;ENSSSCG00000034896
GO:0009069	serine family amino acid metabolic process	BP	7	35	0.000550478	0.00994192	0.00994192	0	7	7	35	ENSSSCG00000002269;ENSSSCG00000003789;ENSSSCG00000005287;ENSSSCG00000006717;ENSSSCG00000007748;ENSSSCG00000009870;ENSSSCG00000037549
GO:0030705	cytoskeleton-dependent intracellular transport	BP	16	149	0.000557909	0.0100441	0.0100441	2	14	16	149	ENSSSCG00000003393;ENSSSCG00000007544;ENSSSCG00000008697;ENSSSCG00000009270;ENSSSCG00000010314;ENSSSCG00000011027;ENSSSCG00000011616;ENSSSCG00000015140;ENSSSCG00000015948;ENSSSCG00000016511;ENSSSCG00000016553;ENSSSCG00000016742;ENSSSCG00000022919;ENSSSCG00000030174;ENSSSCG00000033937;ENSSSCG00000039962
GO:1903008	organelle disassembly	BP	13	107	0.000561135	0.0100702	0.0100702	2	11	13	107	ENSSSCG00000003438;ENSSSCG00000005300;ENSSSCG00000006363;ENSSSCG00000008261;ENSSSCG00000008697;ENSSSCG00000009788;ENSSSCG00000011027;ENSSSCG00000012328;ENSSSCG00000012623;ENSSSCG00000012841;ENSSSCG00000016884;ENSSSCG00000036431;ENSSSCG00000039882
GO:0033044	regulation of chromosome organization	BP	19	194	0.000568228	0.0101654	0.0101654	2	17	19	194	ENSSSCG00000000496;ENSSSCG00000001347;ENSSSCG00000003195;ENSSSCG00000004048;ENSSSCG00000006487;ENSSSCG00000007881;ENSSSCG00000008303;ENSSSCG00000008377;ENSSSCG00000008747;ENSSSCG00000008887;ENSSSCG00000010802;ENSSSCG00000011624;ENSSSCG00000017473;ENSSSCG00000024126;ENSSSCG00000024916;ENSSSCG00000026761;ENSSSCG00000037920;ENSSSCG00000038766;ENSSSCG00000040682
GO:0006403	RNA localization	BP	15	135	0.000573563	0.0102285	0.0102285	5	10	15	135	ENSSSCG00000000496;ENSSSCG00000001400;ENSSSCG00000001679;ENSSSCG00000004048;ENSSSCG00000005711;ENSSSCG00000008377;ENSSSCG00000009746;ENSSSCG00000014244;ENSSSCG00000017514;ENSSSCG00000022225;ENSSSCG00000022866;ENSSSCG00000022919;ENSSSCG00000027323;ENSSSCG00000031882;ENSSSCG00000035318
GO:0007030	Golgi organization	BP	14	121	0.000576179	0.010243	0.010243	7	7	14	121	ENSSSCG00000002295;ENSSSCG00000004908;ENSSSCG00000006062;ENSSSCG00000008487;ENSSSCG00000008697;ENSSSCG00000010081;ENSSSCG00000012328;ENSSSCG00000017668;ENSSSCG00000020964;ENSSSCG00000033937;ENSSSCG00000034854;ENSSSCG00000035987;ENSSSCG00000040682;ENSSSCG00000040710
GO:0006790	sulfur compound metabolic process	BP	23	258	0.000605606	0.0107325	0.0107325	3	20	23	258	ENSSSCG00000002269;ENSSSCG00000002627;ENSSSCG00000003377;ENSSSCG00000003385;ENSSSCG00000003789;ENSSSCG00000006717;ENSSSCG00000007287;ENSSSCG00000009246;ENSSSCG00000010437;ENSSSCG00000010759;ENSSSCG00000013299;ENSSSCG00000017421;ENSSSCG00000017694;ENSSSCG00000021170;ENSSSCG00000021229;ENSSSCG00000022351;ENSSSCG00000023264;ENSSSCG00000025108;ENSSSCG00000030150;ENSSSCG00000031736;ENSSSCG00000031901;…
GO:0009147	pyrimidine nucleoside triphosphate metabolic process	BP	6	26	0.000613939	0.0108463	0.0108463	1	5	6	26	ENSSSCG00000006294;ENSSSCG00000011347;ENSSSCG00000017591;ENSSSCG00000032141;ENSSSCG00000038348;ENSSSCG00000039867
GO:0009142	nucleoside triphosphate biosynthetic process	BP	11	82	0.00063423	0.0111699	0.0111699	2	9	11	82	ENSSSCG00000005300;ENSSSCG00000006294;ENSSSCG00000010315;ENSSSCG00000011347;ENSSSCG00000011373;ENSSSCG00000015336;ENSSSCG00000017591;ENSSSCG00000022343;ENSSSCG00000032556;ENSSSCG00000038348;ENSSSCG00000039867
GO:0044093	positive regulation of molecular function	BP	71	1143	0.000636405	0.0111735	0.0111735	9	62	71	1143	ENSSSCG00000000406;ENSSSCG00000000496;ENSSSCG00000001493;ENSSSCG00000001556;ENSSSCG00000001701;ENSSSCG00000002406;ENSSSCG00000003195;ENSSSCG00000003385;ENSSSCG00000003520;ENSSSCG00000003789;ENSSSCG00000004048;ENSSSCG00000004943;ENSSSCG00000004952;ENSSSCG00000005300;ENSSSCG00000005660;ENSSSCG00000005672;ENSSSCG00000006107;ENSSSCG00000006203;ENSSSCG00000006893;ENSSSCG00000007030;ENSSSCG00000007345;…
GO:0006139	nucleobase-containing compound metabolic process	BP	237	4699	0.000641603	0.01123	0.01123	50	187	237	4699	ENSSSCG00000000077;ENSSSCG00000000158;ENSSSCG00000000406;ENSSSCG00000000496;ENSSSCG00000000694;ENSSSCG00000000869;ENSSSCG00000001347;ENSSSCG00000001400;ENSSSCG00000001420;ENSSSCG00000001493;ENSSSCG00000001556;ENSSSCG00000001578;ENSSSCG00000001701;ENSSSCG00000001757;ENSSSCG00000001903;ENSSSCG00000002269;ENSSSCG00000002426;ENSSSCG00000002431;ENSSSCG00000002505;ENSSSCG00000002650;ENSSSCG00000002723;…
GO:0072330	monocarboxylic acid biosynthetic process	BP	16	151	0.000646288	0.0112772	0.0112772	7	9	16	151	ENSSSCG00000000185;ENSSSCG00000000406;ENSSSCG00000001476;ENSSSCG00000003377;ENSSSCG00000003385;ENSSSCG00000004935;ENSSSCG00000005267;ENSSSCG00000010175;ENSSSCG00000010554;ENSSSCG00000013072;ENSSSCG00000015446;ENSSSCG00000017421;ENSSSCG00000017694;ENSSSCG00000028620;ENSSSCG00000029944;ENSSSCG00000035238
GO:0009201	ribonucleoside triphosphate biosynthetic process	BP	10	70	0.000670414	0.0115961	0.0115961	2	8	10	70	ENSSSCG00000005300;ENSSSCG00000006294;ENSSSCG00000011347;ENSSSCG00000011373;ENSSSCG00000015336;ENSSSCG00000017591;ENSSSCG00000022343;ENSSSCG00000032556;ENSSSCG00000038348;ENSSSCG00000039867
GO:0034622	cellular protein-containing complex assembly	BP	56	853	0.000670518	0.0115961	0.0115961	13	43	56	853	ENSSSCG00000000406;ENSSSCG00000000496;ENSSSCG00000000600;ENSSSCG00000000746;ENSSSCG00000001400;ENSSSCG00000001701;ENSSSCG00000003612;ENSSSCG00000004205;ENSSSCG00000004952;ENSSSCG00000005038;ENSSSCG00000005507;ENSSSCG00000005596;ENSSSCG00000006543;ENSSSCG00000007246;ENSSSCG00000007272;ENSSSCG00000007315;ENSSSCG00000008239;ENSSSCG00000008887;ENSSSCG00000008947;ENSSSCG00000009010;ENSSSCG00000009704;…
GO:0008037	cell recognition	BP	13	109	0.000670699	0.0115961	0.0115961	2	11	13	109	ENSSSCG00000000496;ENSSSCG00000003768;ENSSSCG00000004048;ENSSSCG00000006062;ENSSSCG00000006487;ENSSSCG00000008303;ENSSSCG00000008377;ENSSSCG00000012001;ENSSSCG00000012365;ENSSSCG00000022230;ENSSSCG00000024126;ENSSSCG00000026761;ENSSSCG00000032556
GO:0008219	cell death	BP	84	1406	0.000683689	0.0117848	0.0117848	13	71	84	1406	ENSSSCG00000001347;ENSSSCG00000001410;ENSSSCG00000001701;ENSSSCG00000002433;ENSSSCG00000002716;ENSSSCG00000002723;ENSSSCG00000003144;ENSSSCG00000003385;ENSSSCG00000003398;ENSSSCG00000003789;ENSSSCG00000003877;ENSSSCG00000004048;ENSSSCG00000004893;ENSSSCG00000004952;ENSSSCG00000005024;ENSSSCG00000005055;ENSSSCG00000005066;ENSSSCG00000005267;ENSSSCG00000005672;ENSSSCG00000006062;ENSSSCG00000006203;…
GO:0051668	localization within membrane	BP	38	519	0.000698721	0.0118882	0.0118882	10	28	38	519	ENSSSCG00000000746;ENSSSCG00000001410;ENSSSCG00000002042;ENSSSCG00000002295;ENSSSCG00000003812;ENSSSCG00000004058;ENSSSCG00000004385;ENSSSCG00000005055;ENSSSCG00000005066;ENSSSCG00000006619;ENSSSCG00000007030;ENSSSCG00000007246;ENSSSCG00000007272;ENSSSCG00000008947;ENSSSCG00000009823;ENSSSCG00000010144;ENSSSCG00000010174;ENSSSCG00000010250;ENSSSCG00000011027;ENSSSCG00000012063;ENSSSCG00000012956;…
GO:0009256	10-formyltetrahydrofolate metabolic process	BP	3	5	0.000700172	0.0118882	0.0118882	1	2	3	5	ENSSSCG00000002269;ENSSSCG00000014998;ENSSSCG00000030626
GO:0032263	GMP salvage	BP	3	5	0.000700172	0.0118882	0.0118882	0	3	3	5	ENSSSCG00000002650;ENSSSCG00000010315;ENSSSCG00000034896
GO:0090666	scaRNA localization to Cajal body	BP	3	5	0.000700172	0.0118882	0.0118882	0	3	3	5	ENSSSCG00000000496;ENSSSCG00000004048;ENSSSCG00000008377
GO:1905323	telomerase holoenzyme complex assembly	BP	3	5	0.000700172	0.0118882	0.0118882	0	3	3	5	ENSSSCG00000000406;ENSSSCG00000001701;ENSSSCG00000008887
GO:1990748	cellular detoxification	BP	11	83	0.000703845	0.0119149	0.0119149	2	9	11	83	ENSSSCG00000003385;ENSSSCG00000003914;ENSSSCG00000006325;ENSSSCG00000013736;ENSSSCG00000014726;ENSSSCG00000022351;ENSSSCG00000022742;ENSSSCG00000028996;ENSSSCG00000029256;ENSSSCG00000031736;ENSSSCG00000035820
GO:0046034	ATP metabolic process	BP	23	261	0.000710385	0.0119407	0.0119407	6	17	23	261	ENSSSCG00000000694;ENSSSCG00000002873;ENSSSCG00000003385;ENSSSCG00000004049;ENSSSCG00000005300;ENSSSCG00000008261;ENSSSCG00000008569;ENSSSCG00000010175;ENSSSCG00000010214;ENSSSCG00000010396;ENSSSCG00000010517;ENSSSCG00000011113;ENSSSCG00000011158;ENSSSCG00000012440;ENSSSCG00000013595;ENSSSCG00000015140;ENSSSCG00000015336;ENSSSCG00000015963;ENSSSCG00000017403;ENSSSCG00000017759;ENSSSCG00000022343;…
GO:0000963	mitochondrial RNA processing	BP	5	18	0.000711685	0.0119407	0.0119407	3	2	5	18	ENSSSCG00000004487;ENSSSCG00000015233;ENSSSCG00000024529;ENSSSCG00000030147;ENSSSCG00000031882
GO:0046036	CTP metabolic process	BP	5	18	0.000711685	0.0119407	0.0119407	1	4	5	18	ENSSSCG00000006294;ENSSSCG00000011347;ENSSSCG00000017591;ENSSSCG00000038348;ENSSSCG00000039867
GO:0031647	regulation of protein stability	BP	21	229	0.000714777	0.0119572	0.0119572	2	19	21	229	ENSSSCG00000000406;ENSSSCG00000000496;ENSSSCG00000001410;ENSSSCG00000003385;ENSSSCG00000004048;ENSSSCG00000006487;ENSSSCG00000008303;ENSSSCG00000008377;ENSSSCG00000008697;ENSSSCG00000012251;ENSSSCG00000015140;ENSSSCG00000016306;ENSSSCG00000022774;ENSSSCG00000024126;ENSSSCG00000026239;ENSSSCG00000026761;ENSSSCG00000028602;ENSSSCG00000034012;ENSSSCG00000035133;ENSSSCG00000036724;ENSSSCG00000039338
GO:0007010	cytoskeleton organization	BP	76	1248	0.000726317	0.0121145	0.0121145	5	71	76	1248	ENSSSCG00000000600;ENSSSCG00000000746;ENSSSCG00000001379;ENSSSCG00000001510;ENSSSCG00000003520;ENSSSCG00000003566;ENSSSCG00000003637;ENSSSCG00000003672;ENSSSCG00000003768;ENSSSCG00000004058;ENSSSCG00000004205;ENSSSCG00000004570;ENSSSCG00000004705;ENSSSCG00000004893;ENSSSCG00000005027;ENSSSCG00000005267;ENSSSCG00000005317;ENSSSCG00000005596;ENSSSCG00000005672;ENSSSCG00000006539;ENSSSCG00000006887;…
GO:0010507	negative regulation of autophagy	BP	9	59	0.000759674	0.0125902	0.0125902	1	8	9	59	ENSSSCG00000001420;ENSSSCG00000007272;ENSSSCG00000013405;ENSSSCG00000017403;ENSSSCG00000017937;ENSSSCG00000020964;ENSSSCG00000026569;ENSSSCG00000030255;ENSSSCG00000035133
GO:0045070	positive regulation of viral genome replication	BP	6	27	0.000761493	0.0125902	0.0125902	3	3	6	27	ENSSSCG00000003964;ENSSSCG00000004935;ENSSSCG00000006543;ENSSSCG00000008878;ENSSSCG00000011213;ENSSSCG00000017473
GO:0070670	response to interleukin-4	BP	6	27	0.000761493	0.0125902	0.0125902	0	6	6	27	ENSSSCG00000001701;ENSSSCG00000011373;ENSSSCG00000011624;ENSSSCG00000029944;ENSSSCG00000032787;ENSSSCG00000040435
GO:0006090	pyruvate metabolic process	BP	12	97	0.000768672	0.0126352	0.0126352	2	10	12	97	ENSSSCG00000000694;ENSSSCG00000002873;ENSSSCG00000008261;ENSSSCG00000010175;ENSSSCG00000010517;ENSSSCG00000011158;ENSSSCG00000012440;ENSSSCG00000013366;ENSSSCG00000017403;ENSSSCG00000017759;ENSSSCG00000022343;ENSSSCG00000032556
GO:0009185	ribonucleoside diphosphate metabolic process	BP	12	97	0.000768672	0.0126352	0.0126352	2	10	12	97	ENSSSCG00000000694;ENSSSCG00000002873;ENSSSCG00000008261;ENSSSCG00000010175;ENSSSCG00000010517;ENSSSCG00000011113;ENSSSCG00000011158;ENSSSCG00000012440;ENSSSCG00000017403;ENSSSCG00000017759;ENSSSCG00000022343;ENSSSCG00000032556
GO:0009199	ribonucleoside triphosphate metabolic process	BP	11	84	0.000779694	0.0127425	0.0127425	2	9	11	84	ENSSSCG00000005300;ENSSSCG00000006294;ENSSSCG00000009746;ENSSSCG00000011347;ENSSSCG00000011373;ENSSSCG00000015336;ENSSSCG00000017591;ENSSSCG00000022343;ENSSSCG00000032556;ENSSSCG00000038348;ENSSSCG00000039867
GO:0046031	ADP metabolic process	BP	11	84	0.000779694	0.0127425	0.0127425	2	9	11	84	ENSSSCG00000000694;ENSSSCG00000002873;ENSSSCG00000008261;ENSSSCG00000010175;ENSSSCG00000010517;ENSSSCG00000011158;ENSSSCG00000012440;ENSSSCG00000017403;ENSSSCG00000017759;ENSSSCG00000022343;ENSSSCG00000032556
GO:1903364	positive regulation of cellular protein catabolic process	BP	13	111	0.000797756	0.0130002	0.0130002	2	11	13	111	ENSSSCG00000000684;ENSSSCG00000000927;ENSSSCG00000001410;ENSSSCG00000002433;ENSSSCG00000003288;ENSSSCG00000005038;ENSSSCG00000005300;ENSSSCG00000013239;ENSSSCG00000014010;ENSSSCG00000015424;ENSSSCG00000022774;ENSSSCG00000027779;ENSSSCG00000039235
GO:1901360	organic cyclic compound metabolic process	BP	250	5011	0.000813077	0.0130254	0.0130254	56	194	250	5011	ENSSSCG00000000077;ENSSSCG00000000158;ENSSSCG00000000406;ENSSSCG00000000496;ENSSSCG00000000694;ENSSSCG00000000869;ENSSSCG00000001347;ENSSSCG00000001400;ENSSSCG00000001420;ENSSSCG00000001476;ENSSSCG00000001493;ENSSSCG00000001556;ENSSSCG00000001578;ENSSSCG00000001701;ENSSSCG00000001757;ENSSSCG00000001903;ENSSSCG00000002269;ENSSSCG00000002426;ENSSSCG00000002431;ENSSSCG00000002505;ENSSSCG00000002650;…
GO:0000338	protein deneddylation	BP	4	11	0.000815381	0.0130254	0.0130254	0	4	4	11	ENSSSCG00000004652;ENSSSCG00000006203;ENSSSCG00000033689;ENSSSCG00000034893
GO:0009073	aromatic amino acid family biosynthetic process	BP	4	11	0.000815381	0.0130254	0.0130254	2	2	4	11	ENSSSCG00000003385;ENSSSCG00000004049;ENSSSCG00000029918;ENSSSCG00000037427
GO:0032261	purine nucleotide salvage	BP	4	11	0.000815381	0.0130254	0.0130254	0	4	4	11	ENSSSCG00000000077;ENSSSCG00000002650;ENSSSCG00000010315;ENSSSCG00000034896
GO:0042451	purine nucleoside biosynthetic process	BP	4	11	0.000815381	0.0130254	0.0130254	0	4	4	11	ENSSSCG00000002650;ENSSSCG00000008773;ENSSSCG00000010315;ENSSSCG00000034896
GO:0042455	ribonucleoside biosynthetic process	BP	4	11	0.000815381	0.0130254	0.0130254	0	4	4	11	ENSSSCG00000002650;ENSSSCG00000008773;ENSSSCG00000010315;ENSSSCG00000034896
GO:0046129	purine ribonucleoside biosynthetic process	BP	4	11	0.000815381	0.0130254	0.0130254	0	4	4	11	ENSSSCG00000002650;ENSSSCG00000008773;ENSSSCG00000010315;ENSSSCG00000034896
GO:0097190	apoptotic signaling pathway	BP	35	470	0.000832744	0.0132654	0.0132654	6	29	35	470	ENSSSCG00000001410;ENSSSCG00000003144;ENSSSCG00000003385;ENSSSCG00000003398;ENSSSCG00000003789;ENSSSCG00000003877;ENSSSCG00000004952;ENSSSCG00000005055;ENSSSCG00000007031;ENSSSCG00000007469;ENSSSCG00000008513;ENSSSCG00000008697;ENSSSCG00000009140;ENSSSCG00000009511;ENSSSCG00000009704;ENSSSCG00000011081;ENSSSCG00000011843;ENSSSCG00000012623;ENSSSCG00000014010;ENSSSCG00000014924;ENSSSCG00000016565;…
GO:1900180	regulation of protein localization to nucleus	BP	12	98	0.00084308	0.0133924	0.0133924	0	12	12	98	ENSSSCG00000001556;ENSSSCG00000003385;ENSSSCG00000003812;ENSSSCG00000009509;ENSSSCG00000009746;ENSSSCG00000010214;ENSSSCG00000013252;ENSSSCG00000017524;ENSSSCG00000022952;ENSSSCG00000023680;ENSSSCG00000025260;ENSSSCG00000037920
GO:0006006	glucose metabolic process	BP	16	155	0.000859348	0.0135994	0.0135994	3	13	16	155	ENSSSCG00000000694;ENSSSCG00000001556;ENSSSCG00000002873;ENSSSCG00000004576;ENSSSCG00000008261;ENSSSCG00000008773;ENSSSCG00000010517;ENSSSCG00000011158;ENSSSCG00000012440;ENSSSCG00000014811;ENSSSCG00000017759;ENSSSCG00000022343;ENSSSCG00000025108;ENSSSCG00000029918;ENSSSCG00000032622;ENSSSCG00000039873
GO:0098586	cellular response to virus	BP	9	60	0.000860907	0.0135994	0.0135994	4	5	9	60	ENSSSCG00000001556;ENSSSCG00000003591;ENSSSCG00000004952;ENSSSCG00000006543;ENSSSCG00000012117;ENSSSCG00000012481;ENSSSCG00000021698;ENSSSCG00000022774;ENSSSCG00000030957
GO:0006629	lipid metabolic process	BP	67	1077	0.000869753	0.013701	0.013701	31	36	67	1077	ENSSSCG00000000072;ENSSSCG00000000185;ENSSSCG00000000406;ENSSSCG00000001476;ENSSSCG00000001556;ENSSSCG00000002414;ENSSSCG00000003267;ENSSSCG00000003377;ENSSSCG00000003520;ENSSSCG00000003851;ENSSSCG00000004049;ENSSSCG00000004216;ENSSSCG00000004576;ENSSSCG00000004935;ENSSSCG00000005083;ENSSSCG00000005267;ENSSSCG00000005970;ENSSSCG00000006325;ENSSSCG00000006512;ENSSSCG00000007056;ENSSSCG00000008569;…
GO:0030036	actin cytoskeleton organization	BP	42	599	0.000890543	0.0139897	0.0139897	1	41	42	599	ENSSSCG00000000600;ENSSSCG00000000746;ENSSSCG00000003520;ENSSSCG00000003672;ENSSSCG00000004058;ENSSSCG00000004205;ENSSSCG00000004570;ENSSSCG00000005027;ENSSSCG00000005267;ENSSSCG00000005317;ENSSSCG00000005596;ENSSSCG00000006539;ENSSSCG00000006887;ENSSSCG00000007030;ENSSSCG00000007469;ENSSSCG00000007586;ENSSSCG00000008239;ENSSSCG00000008456;ENSSSCG00000009010;ENSSSCG00000009412;ENSSSCG00000009746;…
GO:0006974	cellular response to DNA damage stimulus	BP	47	693	0.000915762	0.0143461	0.0143461	8	39	47	693	ENSSSCG00000001347;ENSSSCG00000001372;ENSSSCG00000001400;ENSSSCG00000001410;ENSSSCG00000001510;ENSSSCG00000001556;ENSSSCG00000001578;ENSSSCG00000002431;ENSSSCG00000003144;ENSSSCG00000003195;ENSSSCG00000003385;ENSSSCG00000004088;ENSSSCG00000005300;ENSSSCG00000006273;ENSSSCG00000006701;ENSSSCG00000007031;ENSSSCG00000007881;ENSSSCG00000009345;ENSSSCG00000010122;ENSSSCG00000010214;ENSSSCG00000010396;…
GO:0035821	modulation of process of other organism	BP	12	99	0.0009234	0.014372	0.014372	3	9	12	99	ENSSSCG00000003520;ENSSSCG00000006955;ENSSSCG00000012123;ENSSSCG00000013239;ENSSSCG00000015140;ENSSSCG00000016874;ENSSSCG00000017614;ENSSSCG00000021698;ENSSSCG00000022398;ENSSSCG00000029944;ENSSSCG00000036639;ENSSSCG00000037920
GO:0046128	purine ribonucleoside metabolic process	BP	5	19	0.000932601	0.014372	0.014372	0	5	5	19	ENSSSCG00000002650;ENSSSCG00000008773;ENSSSCG00000010315;ENSSSCG00000010594;ENSSSCG00000034896
GO:0009112	nucleobase metabolic process	BP	6	28	0.000934998	0.014372	0.014372	0	6	6	28	ENSSSCG00000002650;ENSSSCG00000008901;ENSSSCG00000010315;ENSSSCG00000026947;ENSSSCG00000030677;ENSSSCG00000034896
GO:0007080	mitotic metaphase plate congression	BP	8	49	0.000935154	0.014372	0.014372	2	6	8	49	ENSSSCG00000001510;ENSSSCG00000003566;ENSSSCG00000004893;ENSSSCG00000007272;ENSSSCG00000008467;ENSSSCG00000010995;ENSSSCG00000017514;ENSSSCG00000038766
GO:0045010	actin nucleation	BP	8	49	0.000935154	0.014372	0.014372	0	8	8	49	ENSSSCG00000000746;ENSSSCG00000005596;ENSSSCG00000009010;ENSSSCG00000014088;ENSSSCG00000015560;ENSSSCG00000016019;ENSSSCG00000030174;ENSSSCG00000037105
GO:1901657	glycosyl compound metabolic process	BP	8	49	0.000935154	0.014372	0.014372	0	8	8	49	ENSSSCG00000002650;ENSSSCG00000008773;ENSSSCG00000010315;ENSSSCG00000010594;ENSSSCG00000023366;ENSSSCG00000029256;ENSSSCG00000034896;ENSSSCG00000040608
GO:1903051	negative regulation of proteolysis involved in cellular protein catabolic process	BP	8	49	0.000935154	0.014372	0.014372	1	7	8	49	ENSSSCG00000001410;ENSSSCG00000001701;ENSSSCG00000003385;ENSSSCG00000010802;ENSSSCG00000012251;ENSSSCG00000022559;ENSSSCG00000022774;ENSSSCG00000032787
GO:0034248	regulation of cellular amide metabolic process	BP	28	351	0.00096346	0.014767	0.014767	5	23	28	351	ENSSSCG00000000694;ENSSSCG00000002723;ENSSSCG00000003591;ENSSSCG00000004089;ENSSSCG00000004169;ENSSSCG00000006752;ENSSSCG00000007952;ENSSSCG00000008167;ENSSSCG00000008989;ENSSSCG00000010517;ENSSSCG00000011710;ENSSSCG00000013405;ENSSSCG00000015231;ENSSSCG00000015233;ENSSSCG00000016874;ENSSSCG00000021118;ENSSSCG00000023118;ENSSSCG00000023807;ENSSSCG00000024445;ENSSSCG00000024916;ENSSSCG00000025675;…
GO:0006950	response to stress	BP	149	2789	0.000976221	0.0149222	0.0149222	29	120	149	2789	ENSSSCG00000000034;ENSSSCG00000000694;ENSSSCG00000000927;ENSSSCG00000001347;ENSSSCG00000001372;ENSSSCG00000001400;ENSSSCG00000001410;ENSSSCG00000001420;ENSSSCG00000001427;ENSSSCG00000001510;ENSSSCG00000001556;ENSSSCG00000001578;ENSSSCG00000001701;ENSSSCG00000002414;ENSSSCG00000002431;ENSSSCG00000002716;ENSSSCG00000003144;ENSSSCG00000003195;ENSSSCG00000003385;ENSSSCG00000003398;ENSSSCG00000003520;…
GO:0051493	regulation of cytoskeleton organization	BP	33	441	0.00106887	0.0162945	0.0162945	1	32	33	441	ENSSSCG00000000600;ENSSSCG00000000746;ENSSSCG00000003520;ENSSSCG00000003768;ENSSSCG00000004205;ENSSSCG00000004705;ENSSSCG00000004893;ENSSSCG00000005596;ENSSSCG00000007272;ENSSSCG00000007586;ENSSSCG00000008239;ENSSSCG00000008456;ENSSSCG00000009010;ENSSSCG00000010081;ENSSSCG00000010144;ENSSSCG00000010995;ENSSSCG00000011435;ENSSSCG00000011843;ENSSSCG00000013545;ENSSSCG00000014088;ENSSSCG00000015560;…
GO:0016072	rRNA metabolic process	BP	18	189	0.00108598	0.0164953	0.0164953	14	4	18	189	ENSSSCG00000000869;ENSSSCG00000007732;ENSSSCG00000008887;ENSSSCG00000009758;ENSSSCG00000010599;ENSSSCG00000013662;ENSSSCG00000014068;ENSSSCG00000014075;ENSSSCG00000015233;ENSSSCG00000015734;ENSSSCG00000016884;ENSSSCG00000021698;ENSSSCG00000022774;ENSSSCG00000025329;ENSSSCG00000026472;ENSSSCG00000028602;ENSSSCG00000028638;ENSSSCG00000030147
GO:2000059	negative regulation of ubiquitin-dependent protein catabolic process	BP	7	39	0.00108786	0.0164953	0.0164953	1	6	7	39	ENSSSCG00000001410;ENSSSCG00000001701;ENSSSCG00000003385;ENSSSCG00000010802;ENSSSCG00000012251;ENSSSCG00000022559;ENSSSCG00000022774
GO:0009206	purine ribonucleoside triphosphate biosynthetic process	BP	9	62	0.00109627	0.0165785	0.0165785	2	7	9	62	ENSSSCG00000005300;ENSSSCG00000006294;ENSSSCG00000011347;ENSSSCG00000011373;ENSSSCG00000015336;ENSSSCG00000017591;ENSSSCG00000022343;ENSSSCG00000032556;ENSSSCG00000038348
GO:0072329	monocarboxylic acid catabolic process	BP	12	101	0.00110323	0.0166394	0.0166394	7	5	12	101	ENSSSCG00000000072;ENSSSCG00000003851;ENSSSCG00000004049;ENSSSCG00000004216;ENSSSCG00000004679;ENSSSCG00000008569;ENSSSCG00000008571;ENSSSCG00000008724;ENSSSCG00000011192;ENSSSCG00000028620;ENSSSCG00000029256;ENSSSCG00000039873
GO:0009135	purine nucleoside diphosphate metabolic process	BP	11	88	0.00115417	0.017204	0.017204	2	9	11	88	ENSSSCG00000000694;ENSSSCG00000002873;ENSSSCG00000008261;ENSSSCG00000010175;ENSSSCG00000010517;ENSSSCG00000011158;ENSSSCG00000012440;ENSSSCG00000017403;ENSSSCG00000017759;ENSSSCG00000022343;ENSSSCG00000032556
GO:0009179	purine ribonucleoside diphosphate metabolic process	BP	11	88	0.00115417	0.017204	0.017204	2	9	11	88	ENSSSCG00000000694;ENSSSCG00000002873;ENSSSCG00000008261;ENSSSCG00000010175;ENSSSCG00000010517;ENSSSCG00000011158;ENSSSCG00000012440;ENSSSCG00000017403;ENSSSCG00000017759;ENSSSCG00000022343;ENSSSCG00000032556
GO:0061640	cytoskeleton-dependent cytokinesis	BP	11	88	0.00115417	0.017204	0.017204	1	10	11	88	ENSSSCG00000002743;ENSSSCG00000004893;ENSSSCG00000007272;ENSSSCG00000008986;ENSSSCG00000010995;ENSSSCG00000013066;ENSSSCG00000016370;ENSSSCG00000016661;ENSSSCG00000017168;ENSSSCG00000023050;ENSSSCG00000030535
GO:0097237	cellular response to toxic substance	BP	11	88	0.00115417	0.017204	0.017204	2	9	11	88	ENSSSCG00000003385;ENSSSCG00000003914;ENSSSCG00000006325;ENSSSCG00000013736;ENSSSCG00000014726;ENSSSCG00000022351;ENSSSCG00000022742;ENSSSCG00000028996;ENSSSCG00000029256;ENSSSCG00000031736;ENSSSCG00000035820
GO:0007059	chromosome segregation	BP	25	304	0.00115583	0.017204	0.017204	6	19	25	304	ENSSSCG00000001410;ENSSSCG00000001420;ENSSSCG00000001510;ENSSSCG00000003520;ENSSSCG00000003566;ENSSSCG00000003591;ENSSSCG00000004893;ENSSSCG00000007272;ENSSSCG00000007544;ENSSSCG00000007881;ENSSSCG00000008467;ENSSSCG00000008747;ENSSSCG00000009345;ENSSSCG00000009746;ENSSSCG00000010688;ENSSSCG00000010995;ENSSSCG00000011213;ENSSSCG00000011917;ENSSSCG00000013066;ENSSSCG00000017473;ENSSSCG00000017514;…
GO:0009205	purine ribonucleoside triphosphate metabolic process	BP	10	75	0.00116004	0.0172215	0.0172215	2	8	10	75	ENSSSCG00000005300;ENSSSCG00000006294;ENSSSCG00000009746;ENSSSCG00000011347;ENSSSCG00000011373;ENSSSCG00000015336;ENSSSCG00000017591;ENSSSCG00000022343;ENSSSCG00000032556;ENSSSCG00000038348
GO:0006189	'de novo' IMP biosynthetic process	BP	4	12	0.00118245	0.0173722	0.0173722	0	4	4	12	ENSSSCG00000000077;ENSSSCG00000008901;ENSSSCG00000016173;ENSSSCG00000030677
GO:0009163	nucleoside biosynthetic process	BP	4	12	0.00118245	0.0173722	0.0173722	0	4	4	12	ENSSSCG00000002650;ENSSSCG00000008773;ENSSSCG00000010315;ENSSSCG00000034896
GO:0034404	nucleobase-containing small molecule biosynthetic process	BP	4	12	0.00118245	0.0173722	0.0173722	0	4	4	12	ENSSSCG00000002650;ENSSSCG00000008773;ENSSSCG00000010315;ENSSSCG00000034896
GO:0046051	UTP metabolic process	BP	4	12	0.00118245	0.0173722	0.0173722	1	3	4	12	ENSSSCG00000006294;ENSSSCG00000011347;ENSSSCG00000017591;ENSSSCG00000038348
GO:0043043	peptide biosynthetic process	BP	49	740	0.00119816	0.017376	0.017376	12	37	49	740	ENSSSCG00000000694;ENSSSCG00000002377;ENSSSCG00000002723;ENSSSCG00000003591;ENSSSCG00000003612;ENSSSCG00000004089;ENSSSCG00000004169;ENSSSCG00000004542;ENSSSCG00000006752;ENSSSCG00000006835;ENSSSCG00000006954;ENSSSCG00000007287;ENSSSCG00000007952;ENSSSCG00000008167;ENSSSCG00000008404;ENSSSCG00000008989;ENSSSCG00000009788;ENSSSCG00000010823;ENSSSCG00000011710;ENSSSCG00000011783;ENSSSCG00000012857;…
GO:0006734	NADH metabolic process	BP	5	20	0.0012007	0.017376	0.017376	0	5	5	20	ENSSSCG00000005300;ENSSSCG00000011158;ENSSSCG00000012440;ENSSSCG00000022343;ENSSSCG00000025751
GO:0009208	pyrimidine ribonucleoside triphosphate metabolic process	BP	5	20	0.0012007	0.017376	0.017376	1	4	5	20	ENSSSCG00000006294;ENSSSCG00000011347;ENSSSCG00000017591;ENSSSCG00000038348;ENSSSCG00000039867
GO:0043173	nucleotide salvage	BP	5	20	0.0012007	0.017376	0.017376	0	5	5	20	ENSSSCG00000000077;ENSSSCG00000002650;ENSSSCG00000010315;ENSSSCG00000034896;ENSSSCG00000039867
GO:0006914	autophagy	BP	30	391	0.00120109	0.017376	0.017376	5	25	30	391	ENSSSCG00000001420;ENSSSCG00000002295;ENSSSCG00000003385;ENSSSCG00000003438;ENSSSCG00000004893;ENSSSCG00000005300;ENSSSCG00000006363;ENSSSCG00000007272;ENSSSCG00000007881;ENSSSCG00000008261;ENSSSCG00000008697;ENSSSCG00000010299;ENSSSCG00000010995;ENSSSCG00000012328;ENSSSCG00000012623;ENSSSCG00000013405;ENSSSCG00000015140;ENSSSCG00000017403;ENSSSCG00000017668;ENSSSCG00000017937;ENSSSCG00000020964;…
GO:0061919	process utilizing autophagic mechanism	BP	30	391	0.00120109	0.017376	0.017376	5	25	30	391	ENSSSCG00000001420;ENSSSCG00000002295;ENSSSCG00000003385;ENSSSCG00000003438;ENSSSCG00000004893;ENSSSCG00000005300;ENSSSCG00000006363;ENSSSCG00000007272;ENSSSCG00000007881;ENSSSCG00000008261;ENSSSCG00000008697;ENSSSCG00000010299;ENSSSCG00000010995;ENSSSCG00000012328;ENSSSCG00000012623;ENSSSCG00000013405;ENSSSCG00000015140;ENSSSCG00000017403;ENSSSCG00000017668;ENSSSCG00000017937;ENSSSCG00000020964;…
GO:0098813	nuclear chromosome segregation	BP	22	255	0.00121164	0.0174839	0.0174839	5	17	22	255	ENSSSCG00000001410;ENSSSCG00000001420;ENSSSCG00000001510;ENSSSCG00000003520;ENSSSCG00000003566;ENSSSCG00000004893;ENSSSCG00000007272;ENSSSCG00000007544;ENSSSCG00000007881;ENSSSCG00000008467;ENSSSCG00000008747;ENSSSCG00000009345;ENSSSCG00000009746;ENSSSCG00000010688;ENSSSCG00000010995;ENSSSCG00000011213;ENSSSCG00000011917;ENSSSCG00000013066;ENSSSCG00000017514;ENSSSCG00000035639;ENSSSCG00000036106;…
GO:0051817	modulation of process of other organism involved in symbiotic interaction	BP	11	89	0.00126791	0.0182495	0.0182495	3	8	11	89	ENSSSCG00000003520;ENSSSCG00000012123;ENSSSCG00000013239;ENSSSCG00000015140;ENSSSCG00000016874;ENSSSCG00000017614;ENSSSCG00000021698;ENSSSCG00000022398;ENSSSCG00000029944;ENSSSCG00000036639;ENSSSCG00000037920
GO:0007041	lysosomal transport	BP	12	103	0.0013112	0.0188248	0.0188248	0	12	12	103	ENSSSCG00000000877;ENSSSCG00000004893;ENSSSCG00000005300;ENSSSCG00000006619;ENSSSCG00000007272;ENSSSCG00000010995;ENSSSCG00000013362;ENSSSCG00000015140;ENSSSCG00000017812;ENSSSCG00000026239;ENSSSCG00000026569;ENSSSCG00000035987
GO:0006063	uronic acid metabolic process	BP	3	6	0.00135643	0.0193274	0.0193274	0	3	3	6	ENSSSCG00000004679;ENSSSCG00000029256;ENSSSCG00000039873
GO:0006107	oxaloacetate metabolic process	BP	3	6	0.00135643	0.0193274	0.0193274	0	3	3	6	ENSSSCG00000010537;ENSSSCG00000011968;ENSSSCG00000017421
GO:0019585	glucuronate metabolic process	BP	3	6	0.00135643	0.0193274	0.0193274	0	3	3	6	ENSSSCG00000004679;ENSSSCG00000029256;ENSSSCG00000039873
GO:0045069	regulation of viral genome replication	BP	9	64	0.00138113	0.01963	0.01963	5	4	9	64	ENSSSCG00000003964;ENSSSCG00000004935;ENSSSCG00000006543;ENSSSCG00000008878;ENSSSCG00000009881;ENSSSCG00000011213;ENSSSCG00000012077;ENSSSCG00000017473;ENSSSCG00000037920
GO:0034976	response to endoplasmic reticulum stress	BP	20	225	0.00138709	0.0196655	0.0196655	4	16	20	225	ENSSSCG00000000927;ENSSSCG00000001410;ENSSSCG00000002414;ENSSSCG00000003385;ENSSSCG00000003398;ENSSSCG00000003877;ENSSSCG00000005038;ENSSSCG00000005300;ENSSSCG00000006203;ENSSSCG00000006363;ENSSSCG00000007228;ENSSSCG00000007469;ENSSSCG00000011783;ENSSSCG00000015842;ENSSSCG00000017524;ENSSSCG00000017614;ENSSSCG00000022559;ENSSSCG00000022837;ENSSSCG00000027779;ENSSSCG00000030255
GO:0031047	gene silencing by RNA	BP	11	90	0.0013907	0.0196674	0.0196674	2	9	11	90	ENSSSCG00000001679;ENSSSCG00000003591;ENSSSCG00000004943;ENSSSCG00000006543;ENSSSCG00000008167;ENSSSCG00000008989;ENSSSCG00000015729;ENSSSCG00000017403;ENSSSCG00000024445;ENSSSCG00000027127;ENSSSCG00000030255
GO:1903363	negative regulation of cellular protein catabolic process	BP	8	52	0.00139662	0.0197021	0.0197021	1	7	8	52	ENSSSCG00000001410;ENSSSCG00000001701;ENSSSCG00000003385;ENSSSCG00000010802;ENSSSCG00000012251;ENSSSCG00000022559;ENSSSCG00000022774;ENSSSCG00000032787
GO:0051303	establishment of chromosome localization	BP	10	77	0.00142378	0.0200353	0.0200353	3	7	10	77	ENSSSCG00000001510;ENSSSCG00000003566;ENSSSCG00000004893;ENSSSCG00000007272;ENSSSCG00000007544;ENSSSCG00000008467;ENSSSCG00000010995;ENSSSCG00000017514;ENSSSCG00000035639;ENSSSCG00000038766
GO:0006364	rRNA processing	BP	17	178	0.00143151	0.0200943	0.0200943	14	3	17	178	ENSSSCG00000000869;ENSSSCG00000007732;ENSSSCG00000008887;ENSSSCG00000009758;ENSSSCG00000010599;ENSSSCG00000013662;ENSSSCG00000014068;ENSSSCG00000014075;ENSSSCG00000015233;ENSSSCG00000015734;ENSSSCG00000021698;ENSSSCG00000022774;ENSSSCG00000025329;ENSSSCG00000026472;ENSSSCG00000028602;ENSSSCG00000028638;ENSSSCG00000030147
GO:0043487	regulation of RNA stability	BP	14	133	0.00146655	0.0204847	0.0204847	2	12	14	133	ENSSSCG00000002426;ENSSSCG00000003591;ENSSSCG00000006752;ENSSSCG00000008887;ENSSSCG00000008989;ENSSSCG00000013602;ENSSSCG00000014244;ENSSSCG00000015231;ENSSSCG00000016874;ENSSSCG00000024916;ENSSSCG00000025329;ENSSSCG00000031882;ENSSSCG00000033144;ENSSSCG00000040060
GO:2000058	regulation of ubiquitin-dependent protein catabolic process	BP	14	133	0.00146655	0.0204847	0.0204847	1	13	14	133	ENSSSCG00000000684;ENSSSCG00000001410;ENSSSCG00000001701;ENSSSCG00000003288;ENSSSCG00000003385;ENSSSCG00000005300;ENSSSCG00000010802;ENSSSCG00000012251;ENSSSCG00000012275;ENSSSCG00000014010;ENSSSCG00000022559;ENSSSCG00000022774;ENSSSCG00000028228;ENSSSCG00000033602
GO:0009148	pyrimidine nucleoside triphosphate biosynthetic process	BP	5	21	0.00152177	0.0212039	0.0212039	1	4	5	21	ENSSSCG00000006294;ENSSSCG00000011347;ENSSSCG00000017591;ENSSSCG00000038348;ENSSSCG00000039867
GO:0050000	chromosome localization	BP	10	78	0.00157282	0.0218615	0.0218615	3	7	10	78	ENSSSCG00000001510;ENSSSCG00000003566;ENSSSCG00000004893;ENSSSCG00000007272;ENSSSCG00000007544;ENSSSCG00000008467;ENSSSCG00000010995;ENSSSCG00000017514;ENSSSCG00000035639;ENSSSCG00000038766
GO:0006446	regulation of translational initiation	BP	8	53	0.00158527	0.0219805	0.0219805	0	8	8	53	ENSSSCG00000013405;ENSSSCG00000016874;ENSSSCG00000023118;ENSSSCG00000024445;ENSSSCG00000027323;ENSSSCG00000030255;ENSSSCG00000033144;ENSSSCG00000035956
GO:0043604	amide biosynthetic process	BP	54	847	0.00160566	0.022209	0.022209	14	40	54	847	ENSSSCG00000000694;ENSSSCG00000002377;ENSSSCG00000002723;ENSSSCG00000003591;ENSSSCG00000003612;ENSSSCG00000004089;ENSSSCG00000004169;ENSSSCG00000004542;ENSSSCG00000006752;ENSSSCG00000006835;ENSSSCG00000006954;ENSSSCG00000007287;ENSSSCG00000007952;ENSSSCG00000008167;ENSSSCG00000008404;ENSSSCG00000008989;ENSSSCG00000009788;ENSSSCG00000010823;ENSSSCG00000011710;ENSSSCG00000011783;ENSSSCG00000012857;…
GO:0070925	organelle assembly	BP	50	770	0.00162007	0.022297	0.022297	10	40	50	770	ENSSSCG00000001085;ENSSSCG00000001379;ENSSSCG00000001420;ENSSSCG00000001510;ENSSSCG00000001903;ENSSSCG00000004058;ENSSSCG00000004570;ENSSSCG00000004893;ENSSSCG00000005066;ENSSSCG00000005970;ENSSSCG00000006752;ENSSSCG00000007026;ENSSSCG00000007272;ENSSSCG00000007586;ENSSSCG00000007732;ENSSSCG00000008697;ENSSSCG00000008989;ENSSSCG00000009270;ENSSSCG00000009412;ENSSSCG00000009758;ENSSSCG00000010144;…
GO:0006221	pyrimidine nucleotide biosynthetic process	BP	6	31	0.00164106	0.022297	0.022297	1	5	6	31	ENSSSCG00000006294;ENSSSCG00000011347;ENSSSCG00000017591;ENSSSCG00000032141;ENSSSCG00000038348;ENSSSCG00000039867
GO:0009225	nucleotide-sugar metabolic process	BP	6	31	0.00164106	0.022297	0.022297	1	5	6	31	ENSSSCG00000004456;ENSSSCG00000006340;ENSSSCG00000008339;ENSSSCG00000008569;ENSSSCG00000030150;ENSSSCG00000031698
GO:0046456	icosanoid biosynthetic process	BP	6	31	0.00164106	0.022297	0.022297	3	3	6	31	ENSSSCG00000000406;ENSSSCG00000000891;ENSSSCG00000005267;ENSSSCG00000006325;ENSSSCG00000015446;ENSSSCG00000031736
GO:0051259	protein complex oligomerization	BP	19	212	0.00164255	0.022297	0.022297	6	13	19	212	ENSSSCG00000001476;ENSSSCG00000002716;ENSSSCG00000003103;ENSSSCG00000003789;ENSSSCG00000006955;ENSSSCG00000008487;ENSSSCG00000013017;ENSSSCG00000013299;ENSSSCG00000013745;ENSSSCG00000017694;ENSSSCG00000020666;ENSSSCG00000021628;ENSSSCG00000030147;ENSSSCG00000030150;ENSSSCG00000031882;ENSSSCG00000032787;ENSSSCG00000034896;ENSSSCG00000035987;ENSSSCG00000037105
GO:0006662	glycerol ether metabolic process	BP	4	13	0.00165134	0.022297	0.022297	3	1	4	13	ENSSSCG00000010175;ENSSSCG00000021170;ENSSSCG00000027287;ENSSSCG00000029944
GO:0046485	ether lipid metabolic process	BP	4	13	0.00165134	0.022297	0.022297	3	1	4	13	ENSSSCG00000010175;ENSSSCG00000021170;ENSSSCG00000027287;ENSSSCG00000029944
GO:0070269	pyroptosis	BP	4	13	0.00165134	0.022297	0.022297	0	4	4	13	ENSSSCG00000006955;ENSSSCG00000009140;ENSSSCG00000013299;ENSSSCG00000026063
GO:0071801	regulation of podosome assembly	BP	4	13	0.00165134	0.022297	0.022297	0	4	4	13	ENSSSCG00000007586;ENSSSCG00000009412;ENSSSCG00000012365;ENSSSCG00000014010
GO:1901659	glycosyl compound biosynthetic process	BP	4	13	0.00165134	0.022297	0.022297	0	4	4	13	ENSSSCG00000002650;ENSSSCG00000008773;ENSSSCG00000010315;ENSSSCG00000034896
GO:0045185	maintenance of protein location	BP	9	66	0.00172272	0.0231416	0.0231416	3	6	9	66	ENSSSCG00000003385;ENSSSCG00000003438;ENSSSCG00000003877;ENSSSCG00000007381;ENSSSCG00000007544;ENSSSCG00000008261;ENSSSCG00000011435;ENSSSCG00000031432;ENSSSCG00000036431
GO:0071345	cellular response to cytokine stimulus	BP	43	639	0.00173184	0.0231416	0.0231416	9	34	43	639	ENSSSCG00000000034;ENSSSCG00000000600;ENSSSCG00000000694;ENSSSCG00000001556;ENSSSCG00000001701;ENSSSCG00000003520;ENSSSCG00000003789;ENSSSCG00000004576;ENSSSCG00000006468;ENSSSCG00000006543;ENSSSCG00000007030;ENSSSCG00000007056;ENSSSCG00000008261;ENSSSCG00000009881;ENSSSCG00000011027;ENSSSCG00000011158;ENSSSCG00000011373;ENSSSCG00000011624;ENSSSCG00000012001;ENSSSCG00000012077;ENSSSCG00000012623;…
GO:0019322	pentose biosynthetic process	BP	2	2	0.0017751	0.0231416	0.0231416	0	2	2	2	ENSSSCG00000003402;ENSSSCG00000025108
GO:0034036	purine ribonucleoside bisphosphate biosynthetic process	BP	2	2	0.0017751	0.0231416	0.0231416	0	2	2	2	ENSSSCG00000010437;ENSSSCG00000031901
GO:0036149	phosphatidylinositol acyl-chain remodeling	BP	2	2	0.0017751	0.0231416	0.0231416	2	0	2	2	ENSSSCG00000003267;ENSSSCG00000025901
GO:0043921	modulation by host of viral transcription	BP	2	2	0.0017751	0.0231416	0.0231416	0	2	2	2	ENSSSCG00000013239;ENSSSCG00000022398
GO:0045870	positive regulation of single stranded viral RNA replication via double stranded DNA intermediate	BP	2	2	0.0017751	0.0231416	0.0231416	2	0	2	2	ENSSSCG00000011213;ENSSSCG00000017473
GO:0046084	adenine biosynthetic process	BP	2	2	0.0017751	0.0231416	0.0231416	0	2	2	2	ENSSSCG00000002650;ENSSSCG00000030677
GO:0046370	fructose biosynthetic process	BP	2	2	0.0017751	0.0231416	0.0231416	0	2	2	2	ENSSSCG00000004679;ENSSSCG00000040608
GO:0050428	3'-phosphoadenosine 5'-phosphosulfate biosynthetic process	BP	2	2	0.0017751	0.0231416	0.0231416	0	2	2	2	ENSSSCG00000010437;ENSSSCG00000031901
GO:0061857	endoplasmic reticulum stress-induced pre-emptive quality control	BP	2	2	0.0017751	0.0231416	0.0231416	0	2	2	2	ENSSSCG00000001410;ENSSSCG00000005300
GO:0090170	regulation of Golgi inheritance	BP	2	2	0.0017751	0.0231416	0.0231416	0	2	2	2	ENSSSCG00000010081;ENSSSCG00000040682
GO:1903004	regulation of protein K63-linked deubiquitination	BP	2	2	0.0017751	0.0231416	0.0231416	1	1	2	2	ENSSSCG00000005300;ENSSSCG00000022774
GO:1903006	positive regulation of protein K63-linked deubiquitination	BP	2	2	0.0017751	0.0231416	0.0231416	1	1	2	2	ENSSSCG00000005300;ENSSSCG00000022774
GO:1903512	phytanic acid metabolic process	BP	2	2	0.0017751	0.0231416	0.0231416	2	0	2	2	ENSSSCG00000011192;ENSSSCG00000028620
GO:0051247	positive regulation of protein metabolic process	BP	70	1169	0.00181633	0.0236248	0.0236248	9	61	70	1169	ENSSSCG00000000684;ENSSSCG00000000927;ENSSSCG00000001410;ENSSSCG00000001701;ENSSSCG00000001757;ENSSSCG00000002433;ENSSSCG00000002743;ENSSSCG00000003288;ENSSSCG00000003385;ENSSSCG00000003870;ENSSSCG00000003877;ENSSSCG00000004058;ENSSSCG00000004089;ENSSSCG00000004943;ENSSSCG00000004952;ENSSSCG00000005038;ENSSSCG00000005300;ENSSSCG00000005672;ENSSSCG00000006203;ENSSSCG00000006752;ENSSSCG00000006893;…
GO:0034097	response to cytokine	BP	46	699	0.00189289	0.0245643	0.0245643	10	36	46	699	ENSSSCG00000000034;ENSSSCG00000000600;ENSSSCG00000000694;ENSSSCG00000001556;ENSSSCG00000001701;ENSSSCG00000003520;ENSSSCG00000003789;ENSSSCG00000004576;ENSSSCG00000005267;ENSSSCG00000006468;ENSSSCG00000006543;ENSSSCG00000007030;ENSSSCG00000007056;ENSSSCG00000008261;ENSSSCG00000009881;ENSSSCG00000011027;ENSSSCG00000011158;ENSSSCG00000011373;ENSSSCG00000011624;ENSSSCG00000012001;ENSSSCG00000012077;…
GO:0060148	positive regulation of posttranscriptional gene silencing	BP	5	22	0.00190177	0.0246232	0.0246232	0	5	5	22	ENSSSCG00000001679;ENSSSCG00000003591;ENSSSCG00000004943;ENSSSCG00000017403;ENSSSCG00000027127
GO:0051098	regulation of binding	BP	23	282	0.0019889	0.0256926	0.0256926	3	20	23	282	ENSSSCG00000003385;ENSSSCG00000003520;ENSSSCG00000004952;ENSSSCG00000007881;ENSSSCG00000009704;ENSSSCG00000009746;ENSSSCG00000010467;ENSSSCG00000010470;ENSSSCG00000012251;ENSSSCG00000013019;ENSSSCG00000022398;ENSSSCG00000022952;ENSSSCG00000023680;ENSSSCG00000028602;ENSSSCG00000029185;ENSSSCG00000030255;ENSSSCG00000035849;ENSSSCG00000035956;ENSSSCG00000037920;ENSSSCG00000038203;ENSSSCG00000038348;…
GO:0008333	endosome to lysosome transport	BP	8	55	0.0020228	0.0260711	0.0260711	0	8	8	55	ENSSSCG00000000877;ENSSSCG00000004893;ENSSSCG00000005300;ENSSSCG00000006619;ENSSSCG00000007272;ENSSSCG00000010995;ENSSSCG00000013362;ENSSSCG00000026569
GO:0120034	positive regulation of plasma membrane bounded cell projection assembly	BP	10	81	0.00209738	0.026971	0.026971	0	10	10	81	ENSSSCG00000000600;ENSSSCG00000003520;ENSSSCG00000007586;ENSSSCG00000008508;ENSSSCG00000008697;ENSSSCG00000009270;ENSSSCG00000011435;ENSSSCG00000012848;ENSSSCG00000016019;ENSSSCG00000017168
GO:0000097	sulfur amino acid biosynthetic process	BP	4	14	0.00223532	0.0285507	0.0285507	0	4	4	14	ENSSSCG00000002269;ENSSSCG00000003789;ENSSSCG00000009246;ENSSSCG00000013299
GO:0090110	COPII-coated vesicle cargo loading	BP	4	14	0.00223532	0.0285507	0.0285507	0	4	4	14	ENSSSCG00000001934;ENSSSCG00000007097;ENSSSCG00000009142;ENSSSCG00000010306
GO:1904923	regulation of autophagy of mitochondrion in response to mitochondrial depolarization	BP	4	14	0.00223532	0.0285507	0.0285507	1	3	4	14	ENSSSCG00000008261;ENSSSCG00000012328;ENSSSCG00000036431;ENSSSCG00000039882
GO:0007051	spindle organization	BP	16	170	0.00226564	0.028873	0.028873	1	15	16	170	ENSSSCG00000001379;ENSSSCG00000001510;ENSSSCG00000003566;ENSSSCG00000004058;ENSSSCG00000004893;ENSSSCG00000005672;ENSSSCG00000007272;ENSSSCG00000007732;ENSSSCG00000010214;ENSSSCG00000010773;ENSSSCG00000010995;ENSSSCG00000017514;ENSSSCG00000027667;ENSSSCG00000029185;ENSSSCG00000030443;ENSSSCG00000036106
GO:0000055	ribosomal large subunit export from nucleus	BP	3	7	0.00229947	0.0291729	0.0291729	0	3	3	7	ENSSSCG00000009746;ENSSSCG00000022952;ENSSSCG00000028228
GO:1904872	regulation of telomerase RNA localization to Cajal body	BP	3	7	0.00229947	0.0291729	0.0291729	0	3	3	7	ENSSSCG00000000496;ENSSSCG00000004048;ENSSSCG00000008377
GO:0019395	fatty acid oxidation	BP	10	83	0.00251933	0.0318908	0.0318908	7	3	10	83	ENSSSCG00000000072;ENSSSCG00000001556;ENSSSCG00000003851;ENSSSCG00000004049;ENSSSCG00000004216;ENSSSCG00000008569;ENSSSCG00000008571;ENSSSCG00000008724;ENSSSCG00000011192;ENSSSCG00000028620
GO:0072384	organelle transport along microtubule	BP	8	57	0.00255016	0.0322093	0.0322093	1	7	8	57	ENSSSCG00000003393;ENSSSCG00000007544;ENSSSCG00000008697;ENSSSCG00000010314;ENSSSCG00000011027;ENSSSCG00000011616;ENSSSCG00000016553;ENSSSCG00000030174
GO:0031050	dsRNA processing	BP	7	45	0.00257964	0.0322228	0.0322228	1	6	7	45	ENSSSCG00000003591;ENSSSCG00000004943;ENSSSCG00000006543;ENSSSCG00000015729;ENSSSCG00000017403;ENSSSCG00000024445;ENSSSCG00000027127
GO:0033866	nucleoside bisphosphate biosynthetic process	BP	7	45	0.00257964	0.0322228	0.0322228	2	5	7	45	ENSSSCG00000003377;ENSSSCG00000010437;ENSSSCG00000017340;ENSSSCG00000017421;ENSSSCG00000017694;ENSSSCG00000031901;ENSSSCG00000035238
GO:0034030	ribonucleoside bisphosphate biosynthetic process	BP	7	45	0.00257964	0.0322228	0.0322228	2	5	7	45	ENSSSCG00000003377;ENSSSCG00000010437;ENSSSCG00000017340;ENSSSCG00000017421;ENSSSCG00000017694;ENSSSCG00000031901;ENSSSCG00000035238
GO:0034033	purine nucleoside bisphosphate biosynthetic process	BP	7	45	0.00257964	0.0322228	0.0322228	2	5	7	45	ENSSSCG00000003377;ENSSSCG00000010437;ENSSSCG00000017340;ENSSSCG00000017421;ENSSSCG00000017694;ENSSSCG00000031901;ENSSSCG00000035238
GO:0070918	production of small RNA involved in gene silencing by RNA	BP	7	45	0.00257964	0.0322228	0.0322228	1	6	7	45	ENSSSCG00000003591;ENSSSCG00000004943;ENSSSCG00000006543;ENSSSCG00000015729;ENSSSCG00000017403;ENSSSCG00000024445;ENSSSCG00000027127
GO:0034314	Arp2/3 complex-mediated actin nucleation	BP	6	34	0.00269283	0.0335402	0.0335402	0	6	6	34	ENSSSCG00000000746;ENSSSCG00000005596;ENSSSCG00000009010;ENSSSCG00000014088;ENSSSCG00000015560;ENSSSCG00000016019
GO:0010941	regulation of cell death	BP	67	1127	0.00269694	0.0335402	0.0335402	10	57	67	1127	ENSSSCG00000001347;ENSSSCG00000001410;ENSSSCG00000001701;ENSSSCG00000002433;ENSSSCG00000002723;ENSSSCG00000003144;ENSSSCG00000003385;ENSSSCG00000003789;ENSSSCG00000003877;ENSSSCG00000004048;ENSSSCG00000004893;ENSSSCG00000005055;ENSSSCG00000005267;ENSSSCG00000005672;ENSSSCG00000006062;ENSSSCG00000006203;ENSSSCG00000006468;ENSSSCG00000006539;ENSSSCG00000006543;ENSSSCG00000007272;ENSSSCG00000007469;…
GO:0006839	mitochondrial transport	BP	16	173	0.00270396	0.033554	0.033554	12	4	16	173	ENSSSCG00000002042;ENSSSCG00000008261;ENSSSCG00000008947;ENSSSCG00000009141;ENSSSCG00000010248;ENSSSCG00000011350;ENSSSCG00000011366;ENSSSCG00000012540;ENSSSCG00000012623;ENSSSCG00000014292;ENSSSCG00000015336;ENSSSCG00000026239;ENSSSCG00000028346;ENSSSCG00000031882;ENSSSCG00000032494;ENSSSCG00000035775
GO:0032956	regulation of actin cytoskeleton organization	BP	23	289	0.00271659	0.0336371	0.0336371	0	23	23	289	ENSSSCG00000000600;ENSSSCG00000000746;ENSSSCG00000003520;ENSSSCG00000004205;ENSSSCG00000005596;ENSSSCG00000007586;ENSSSCG00000008239;ENSSSCG00000008456;ENSSSCG00000009010;ENSSSCG00000010144;ENSSSCG00000011435;ENSSSCG00000011843;ENSSSCG00000014088;ENSSSCG00000015560;ENSSSCG00000016019;ENSSSCG00000030174;ENSSSCG00000030260;ENSSSCG00000030535;ENSSSCG00000033337;ENSSSCG00000034058;ENSSSCG00000036501;…
GO:0009636	response to toxic substance	BP	13	127	0.00273673	0.0337391	0.0337391	3	10	13	127	ENSSSCG00000003385;ENSSSCG00000003914;ENSSSCG00000006325;ENSSSCG00000013736;ENSSSCG00000014726;ENSSSCG00000022351;ENSSSCG00000022742;ENSSSCG00000028996;ENSSSCG00000029256;ENSSSCG00000031736;ENSSSCG00000035820;ENSSSCG00000036709;ENSSSCG00000039472
GO:0010950	positive regulation of endopeptidase activity	BP	13	127	0.00273673	0.0337391	0.0337391	1	12	13	127	ENSSSCG00000004952;ENSSSCG00000005300;ENSSSCG00000006203;ENSSSCG00000009999;ENSSSCG00000012001;ENSSSCG00000015892;ENSSSCG00000017385;ENSSSCG00000017403;ENSSSCG00000026940;ENSSSCG00000026990;ENSSSCG00000028157;ENSSSCG00000028297;ENSSSCG00000039882
GO:0051851	modulation by host of symbiont process	BP	10	84	0.00275441	0.0338834	0.0338834	2	8	10	84	ENSSSCG00000003520;ENSSSCG00000013239;ENSSSCG00000015140;ENSSSCG00000016874;ENSSSCG00000017614;ENSSSCG00000021698;ENSSSCG00000022398;ENSSSCG00000029944;ENSSSCG00000036639;ENSSSCG00000037920
GO:0008154	actin polymerization or depolymerization	BP	17	190	0.00286678	0.0351647	0.0351647	0	17	17	190	ENSSSCG00000000600;ENSSSCG00000000746;ENSSSCG00000004205;ENSSSCG00000005596;ENSSSCG00000008239;ENSSSCG00000008456;ENSSSCG00000009010;ENSSSCG00000010144;ENSSSCG00000011435;ENSSSCG00000014088;ENSSSCG00000015560;ENSSSCG00000016019;ENSSSCG00000030174;ENSSSCG00000030260;ENSSSCG00000030535;ENSSSCG00000036501;ENSSSCG00000037105
GO:0035194	post-transcriptional gene silencing by RNA	BP	9	71	0.00287717	0.0351647	0.0351647	1	8	9	71	ENSSSCG00000001679;ENSSSCG00000003591;ENSSSCG00000004943;ENSSSCG00000006543;ENSSSCG00000015729;ENSSSCG00000017403;ENSSSCG00000024445;ENSSSCG00000027127;ENSSSCG00000030255
GO:0098869	cellular oxidant detoxification	BP	9	71	0.00287717	0.0351647	0.0351647	2	7	9	71	ENSSSCG00000003385;ENSSSCG00000003914;ENSSSCG00000006325;ENSSSCG00000013736;ENSSSCG00000014726;ENSSSCG00000022351;ENSSSCG00000022742;ENSSSCG00000031736;ENSSSCG00000035820
GO:0012501	programmed cell death	BP	76	1314	0.00291915	0.0355611	0.0355611	11	65	76	1314	ENSSSCG00000001347;ENSSSCG00000001410;ENSSSCG00000001701;ENSSSCG00000002716;ENSSSCG00000002723;ENSSSCG00000003144;ENSSSCG00000003385;ENSSSCG00000003398;ENSSSCG00000003789;ENSSSCG00000003877;ENSSSCG00000004048;ENSSSCG00000004952;ENSSSCG00000005024;ENSSSCG00000005055;ENSSSCG00000005066;ENSSSCG00000005267;ENSSSCG00000005672;ENSSSCG00000006203;ENSSSCG00000006468;ENSSSCG00000006539;ENSSSCG00000006543;…
GO:1902903	regulation of supramolecular fiber organization	BP	24	308	0.00292214	0.0355611	0.0355611	0	24	24	308	ENSSSCG00000000600;ENSSSCG00000000746;ENSSSCG00000003520;ENSSSCG00000004205;ENSSSCG00000004705;ENSSSCG00000005596;ENSSSCG00000008239;ENSSSCG00000008456;ENSSSCG00000009010;ENSSSCG00000010144;ENSSSCG00000011435;ENSSSCG00000011843;ENSSSCG00000013545;ENSSSCG00000014088;ENSSSCG00000015140;ENSSSCG00000015560;ENSSSCG00000016019;ENSSSCG00000029185;ENSSSCG00000030174;ENSSSCG00000030260;ENSSSCG00000030535;…
GO:1902902	negative regulation of autophagosome assembly	BP	4	15	0.00294739	0.0357915	0.0357915	1	3	4	15	ENSSSCG00000001420;ENSSSCG00000007272;ENSSSCG00000017937;ENSSSCG00000020964
GO:1903313	positive regulation of mRNA metabolic process	BP	11	99	0.00299698	0.036316	0.036316	1	10	11	99	ENSSSCG00000003591;ENSSSCG00000006752;ENSSSCG00000008989;ENSSSCG00000015140;ENSSSCG00000015231;ENSSSCG00000016874;ENSSSCG00000022742;ENSSSCG00000024916;ENSSSCG00000027323;ENSSSCG00000031882;ENSSSCG00000033144
GO:0019076	viral release from host cell	BP	6	35	0.00313607	0.0376257	0.0376257	0	6	6	35	ENSSSCG00000002743;ENSSSCG00000004893;ENSSSCG00000007272;ENSSSCG00000010995;ENSSSCG00000017614;ENSSSCG00000037920
GO:0035890	exit from host	BP	6	35	0.00313607	0.0376257	0.0376257	0	6	6	35	ENSSSCG00000002743;ENSSSCG00000004893;ENSSSCG00000007272;ENSSSCG00000010995;ENSSSCG00000017614;ENSSSCG00000037920
GO:0035891	exit from host cell	BP	6	35	0.00313607	0.0376257	0.0376257	0	6	6	35	ENSSSCG00000002743;ENSSSCG00000004893;ENSSSCG00000007272;ENSSSCG00000010995;ENSSSCG00000017614;ENSSSCG00000037920
GO:0072528	pyrimidine-containing compound biosynthetic process	BP	6	35	0.00313607	0.0376257	0.0376257	1	5	6	35	ENSSSCG00000006294;ENSSSCG00000011347;ENSSSCG00000017591;ENSSSCG00000032141;ENSSSCG00000038348;ENSSSCG00000039867
GO:0006261	DNA-dependent DNA replication	BP	13	129	0.00313824	0.0376257	0.0376257	3	10	13	129	ENSSSCG00000001493;ENSSSCG00000006273;ENSSSCG00000010122;ENSSSCG00000010484;ENSSSCG00000010688;ENSSSCG00000011624;ENSSSCG00000015668;ENSSSCG00000022398;ENSSSCG00000022823;ENSSSCG00000028377;ENSSSCG00000028504;ENSSSCG00000032180;ENSSSCG00000035564
GO:0000959	mitochondrial RNA metabolic process	BP	7	47	0.00332471	0.0396935	0.0396935	4	3	7	47	ENSSSCG00000004487;ENSSSCG00000008940;ENSSSCG00000015233;ENSSSCG00000016677;ENSSSCG00000024529;ENSSSCG00000030147;ENSSSCG00000031882
GO:0032507	maintenance of protein location in cell	BP	7	47	0.00332471	0.0396935	0.0396935	3	4	7	47	ENSSSCG00000003385;ENSSSCG00000003438;ENSSSCG00000007544;ENSSSCG00000008261;ENSSSCG00000011435;ENSSSCG00000031432;ENSSSCG00000036431
GO:0044260	cellular macromolecule metabolic process	BP	330	6980	0.00333921	0.0397829	0.0397829	63	267	330	6980	ENSSSCG00000000185;ENSSSCG00000000406;ENSSSCG00000000496;ENSSSCG00000000684;ENSSSCG00000000694;ENSSSCG00000000743;ENSSSCG00000000877;ENSSSCG00000000927;ENSSSCG00000001011;ENSSSCG00000001347;ENSSSCG00000001400;ENSSSCG00000001410;ENSSSCG00000001420;ENSSSCG00000001427;ENSSSCG00000001493;ENSSSCG00000001510;ENSSSCG00000001549;ENSSSCG00000001556;ENSSSCG00000001578;ENSSSCG00000001701;ENSSSCG00000001757;…
GO:0051403	stress-activated MAPK cascade	BP	16	177	0.00339566	0.0403706	0.0403706	1	15	16	177	ENSSSCG00000001556;ENSSSCG00000003914;ENSSSCG00000004058;ENSSSCG00000004935;ENSSSCG00000004952;ENSSSCG00000006203;ENSSSCG00000006767;ENSSSCG00000007056;ENSSSCG00000010081;ENSSSCG00000012117;ENSSSCG00000013019;ENSSSCG00000014010;ENSSSCG00000016793;ENSSSCG00000017917;ENSSSCG00000030957;ENSSSCG00000040682
GO:0070201	regulation of establishment of protein localization	BP	26	347	0.00340711	0.0404221	0.0404221	3	23	26	347	ENSSSCG00000000496;ENSSSCG00000001556;ENSSSCG00000003385;ENSSSCG00000003812;ENSSSCG00000004048;ENSSSCG00000004058;ENSSSCG00000004385;ENSSSCG00000005602;ENSSSCG00000006487;ENSSSCG00000007246;ENSSSCG00000007469;ENSSSCG00000008303;ENSSSCG00000008377;ENSSSCG00000008878;ENSSSCG00000009010;ENSSSCG00000009412;ENSSSCG00000009509;ENSSSCG00000009746;ENSSSCG00000015808;ENSSSCG00000024126;ENSSSCG00000026761;…
GO:0006412	translation	BP	46	721	0.0034279	0.040579	0.040579	11	35	46	721	ENSSSCG00000000694;ENSSSCG00000002377;ENSSSCG00000002723;ENSSSCG00000003591;ENSSSCG00000003612;ENSSSCG00000004089;ENSSSCG00000004169;ENSSSCG00000004542;ENSSSCG00000006752;ENSSSCG00000006835;ENSSSCG00000006954;ENSSSCG00000007952;ENSSSCG00000008167;ENSSSCG00000008404;ENSSSCG00000008989;ENSSSCG00000009788;ENSSSCG00000010823;ENSSSCG00000011710;ENSSSCG00000011783;ENSSSCG00000012857;ENSSSCG00000013064;…
GO:0000096	sulfur amino acid metabolic process	BP	5	25	0.00345612	0.040579	0.040579	0	5	5	25	ENSSSCG00000002269;ENSSSCG00000003789;ENSSSCG00000009246;ENSSSCG00000013299;ENSSSCG00000037549
GO:0009220	pyrimidine ribonucleotide biosynthetic process	BP	5	25	0.00345612	0.040579	0.040579	1	4	5	25	ENSSSCG00000006294;ENSSSCG00000011347;ENSSSCG00000017591;ENSSSCG00000038348;ENSSSCG00000039867
GO:0043171	peptide catabolic process	BP	5	25	0.00345612	0.040579	0.040579	0	5	5	25	ENSSSCG00000000891;ENSSSCG00000006087;ENSSSCG00000010470;ENSSSCG00000010620;ENSSSCG00000017513
GO:0046365	monosaccharide catabolic process	BP	5	25	0.00345612	0.040579	0.040579	1	4	5	25	ENSSSCG00000003144;ENSSSCG00000011113;ENSSSCG00000011158;ENSSSCG00000012440;ENSSSCG00000022343
GO:0016441	posttranscriptional gene silencing	BP	9	73	0.00348183	0.04067	0.04067	1	8	9	73	ENSSSCG00000001679;ENSSSCG00000003591;ENSSSCG00000004943;ENSSSCG00000006543;ENSSSCG00000015729;ENSSSCG00000017403;ENSSSCG00000024445;ENSSSCG00000027127;ENSSSCG00000030255
GO:0000910	cytokinesis	BP	14	146	0.00350508	0.04067	0.04067	2	12	14	146	ENSSSCG00000002743;ENSSSCG00000003520;ENSSSCG00000004893;ENSSSCG00000007272;ENSSSCG00000008513;ENSSSCG00000008986;ENSSSCG00000010995;ENSSSCG00000013066;ENSSSCG00000015878;ENSSSCG00000016370;ENSSSCG00000016661;ENSSSCG00000017168;ENSSSCG00000023050;ENSSSCG00000030535
GO:0097194	execution phase of apoptosis	BP	8	60	0.00353602	0.04067	0.04067	1	7	8	60	ENSSSCG00000009140;ENSSSCG00000009511;ENSSSCG00000011843;ENSSSCG00000017473;ENSSSCG00000017524;ENSSSCG00000026940;ENSSSCG00000028157;ENSSSCG00000034012
GO:0110053	regulation of actin filament organization	BP	19	227	0.00354892	0.04067	0.04067	0	19	19	227	ENSSSCG00000000600;ENSSSCG00000000746;ENSSSCG00000003520;ENSSSCG00000004205;ENSSSCG00000005596;ENSSSCG00000008239;ENSSSCG00000008456;ENSSSCG00000009010;ENSSSCG00000010144;ENSSSCG00000011435;ENSSSCG00000011843;ENSSSCG00000014088;ENSSSCG00000015560;ENSSSCG00000016019;ENSSSCG00000030174;ENSSSCG00000030260;ENSSSCG00000030535;ENSSSCG00000036501;ENSSSCG00000037105
GO:0000162	tryptophan biosynthetic process	BP	3	8	0.00356428	0.04067	0.04067	2	1	3	8	ENSSSCG00000004049;ENSSSCG00000029918;ENSSSCG00000037427
GO:0006048	UDP-N-acetylglucosamine biosynthetic process	BP	3	8	0.00356428	0.04067	0.04067	0	3	3	8	ENSSSCG00000004456;ENSSSCG00000006340;ENSSSCG00000008339
GO:0030388	fructose 1,6-bisphosphate metabolic process	BP	3	8	0.00356428	0.04067	0.04067	0	3	3	8	ENSSSCG00000011158;ENSSSCG00000017759;ENSSSCG00000032556
GO:0046219	indolalkylamine biosynthetic process	BP	3	8	0.00356428	0.04067	0.04067	2	1	3	8	ENSSSCG00000004049;ENSSSCG00000029918;ENSSSCG00000037427
GO:0071421	manganese ion transmembrane transport	BP	3	8	0.00356428	0.04067	0.04067	2	1	3	8	ENSSSCG00000032234;ENSSSCG00000032622;ENSSSCG00000034039
GO:0090670	RNA localization to Cajal body	BP	3	8	0.00356428	0.04067	0.04067	0	3	3	8	ENSSSCG00000000496;ENSSSCG00000004048;ENSSSCG00000008377
GO:0090671	telomerase RNA localization to Cajal body	BP	3	8	0.00356428	0.04067	0.04067	0	3	3	8	ENSSSCG00000000496;ENSSSCG00000004048;ENSSSCG00000008377
GO:0090672	telomerase RNA localization	BP	3	8	0.00356428	0.04067	0.04067	0	3	3	8	ENSSSCG00000000496;ENSSSCG00000004048;ENSSSCG00000008377
GO:0090685	RNA localization to nucleus	BP	3	8	0.00356428	0.04067	0.04067	0	3	3	8	ENSSSCG00000000496;ENSSSCG00000004048;ENSSSCG00000008377
GO:0110095	cellular detoxification of aldehyde	BP	3	8	0.00356428	0.04067	0.04067	0	3	3	8	ENSSSCG00000003385;ENSSSCG00000028996;ENSSSCG00000029256
GO:0043457	regulation of cellular respiration	BP	6	36	0.00363153	0.0413542	0.0413542	3	3	6	36	ENSSSCG00000003385;ENSSSCG00000005300;ENSSSCG00000007952;ENSSSCG00000010470;ENSSSCG00000022774;ENSSSCG00000031882
GO:0043085	positive regulation of catalytic activity	BP	53	862	0.00376229	0.0427575	0.0427575	5	48	53	862	ENSSSCG00000000406;ENSSSCG00000000496;ENSSSCG00000001493;ENSSSCG00000001556;ENSSSCG00000001701;ENSSSCG00000002406;ENSSSCG00000003195;ENSSSCG00000003385;ENSSSCG00000003520;ENSSSCG00000004048;ENSSSCG00000004943;ENSSSCG00000004952;ENSSSCG00000005300;ENSSSCG00000005660;ENSSSCG00000005672;ENSSSCG00000006107;ENSSSCG00000006203;ENSSSCG00000006893;ENSSSCG00000007345;ENSSSCG00000007381;ENSSSCG00000007469;…
GO:0036503	ERAD pathway	BP	11	102	0.00378213	0.0428438	0.0428438	4	7	11	102	ENSSSCG00000001410;ENSSSCG00000002414;ENSSSCG00000003398;ENSSSCG00000003877;ENSSSCG00000005038;ENSSSCG00000005300;ENSSSCG00000007228;ENSSSCG00000017614;ENSSSCG00000022559;ENSSSCG00000022837;ENSSSCG00000027779
GO:0015931	nucleobase-containing compound transport	BP	15	163	0.00379168	0.0428438	0.0428438	8	7	15	163	ENSSSCG00000000072;ENSSSCG00000001400;ENSSSCG00000001679;ENSSSCG00000001702;ENSSSCG00000005711;ENSSSCG00000009746;ENSSSCG00000012540;ENSSSCG00000012623;ENSSSCG00000014244;ENSSSCG00000017514;ENSSSCG00000022866;ENSSSCG00000022919;ENSSSCG00000027323;ENSSSCG00000031882;ENSSSCG00000035318
GO:0051131	chaperone-mediated protein complex assembly	BP	4	16	0.00380011	0.0428438	0.0428438	0	4	4	16	ENSSSCG00000000406;ENSSSCG00000000496;ENSSSCG00000001701;ENSSSCG00000014292
GO:0070525	tRNA threonylcarbamoyladenosine metabolic process	BP	4	16	0.00380011	0.0428438	0.0428438	2	2	4	16	ENSSSCG00000004487;ENSSSCG00000015233;ENSSSCG00000024529;ENSSSCG00000030147
GO:1902117	positive regulation of organelle assembly	BP	9	74	0.00381937	0.0429755	0.0429755	0	9	9	74	ENSSSCG00000004893;ENSSSCG00000007586;ENSSSCG00000008697;ENSSSCG00000008989;ENSSSCG00000009270;ENSSSCG00000009412;ENSSSCG00000012365;ENSSSCG00000014010;ENSSSCG00000017168
GO:1904951	positive regulation of establishment of protein localization	BP	17	196	0.00394502	0.0443014	0.0443014	3	14	17	196	ENSSSCG00000000496;ENSSSCG00000001556;ENSSSCG00000003812;ENSSSCG00000004048;ENSSSCG00000004058;ENSSSCG00000006487;ENSSSCG00000007246;ENSSSCG00000008303;ENSSSCG00000008377;ENSSSCG00000008878;ENSSSCG00000009509;ENSSSCG00000009746;ENSSSCG00000015808;ENSSSCG00000024126;ENSSSCG00000026761;ENSSSCG00000036639;ENSSSCG00000037920
GO:0030833	regulation of actin filament polymerization	BP	14	148	0.00396298	0.0443275	0.0443275	0	14	14	148	ENSSSCG00000000600;ENSSSCG00000000746;ENSSSCG00000004205;ENSSSCG00000005596;ENSSSCG00000008239;ENSSSCG00000009010;ENSSSCG00000011435;ENSSSCG00000014088;ENSSSCG00000015560;ENSSSCG00000016019;ENSSSCG00000030174;ENSSSCG00000030260;ENSSSCG00000030535;ENSSSCG00000037105
GO:0120032	regulation of plasma membrane bounded cell projection assembly	BP	14	148	0.00396298	0.0443275	0.0443275	1	13	14	148	ENSSSCG00000000600;ENSSSCG00000001085;ENSSSCG00000003520;ENSSSCG00000007026;ENSSSCG00000007586;ENSSSCG00000008508;ENSSSCG00000008697;ENSSSCG00000009270;ENSSSCG00000011137;ENSSSCG00000011435;ENSSSCG00000012848;ENSSSCG00000016019;ENSSSCG00000017168;ENSSSCG00000037105
GO:0009067	aspartate family amino acid biosynthetic process	BP	5	26	0.00413283	0.0459554	0.0459554	0	5	5	26	ENSSSCG00000002269;ENSSSCG00000009246;ENSSSCG00000010537;ENSSSCG00000013299;ENSSSCG00000014998
GO:0009119	ribonucleoside metabolic process	BP	5	26	0.00413283	0.0459554	0.0459554	0	5	5	26	ENSSSCG00000002650;ENSSSCG00000008773;ENSSSCG00000010315;ENSSSCG00000010594;ENSSSCG00000034896
GO:0090114	COPII-coated vesicle budding	BP	5	26	0.00413283	0.0459554	0.0459554	0	5	5	26	ENSSSCG00000001934;ENSSSCG00000007097;ENSSSCG00000009142;ENSSSCG00000010306;ENSSSCG00000034854
GO:0009116	nucleoside metabolic process	BP	6	37	0.00418279	0.0464199	0.0464199	0	6	6	37	ENSSSCG00000002650;ENSSSCG00000008773;ENSSSCG00000010315;ENSSSCG00000010594;ENSSSCG00000023366;ENSSSCG00000034896
GO:0034440	lipid oxidation	BP	10	89	0.00420582	0.0465844	0.0465844	7	3	10	89	ENSSSCG00000000072;ENSSSCG00000001556;ENSSSCG00000003851;ENSSSCG00000004049;ENSSSCG00000004216;ENSSSCG00000008569;ENSSSCG00000008571;ENSSSCG00000008724;ENSSSCG00000011192;ENSSSCG00000028620
GO:0000819	sister chromatid segregation	BP	16	181	0.00422703	0.046728	0.046728	4	12	16	181	ENSSSCG00000001510;ENSSSCG00000003566;ENSSSCG00000004893;ENSSSCG00000007272;ENSSSCG00000008467;ENSSSCG00000008747;ENSSSCG00000009345;ENSSSCG00000009746;ENSSSCG00000010688;ENSSSCG00000010995;ENSSSCG00000011213;ENSSSCG00000011917;ENSSSCG00000013066;ENSSSCG00000017514;ENSSSCG00000036106;ENSSSCG00000038766
GO:0051258	protein polymerization	BP	20	248	0.00429658	0.0474045	0.0474045	0	20	20	248	ENSSSCG00000000600;ENSSSCG00000000746;ENSSSCG00000004205;ENSSSCG00000005596;ENSSSCG00000007272;ENSSSCG00000008239;ENSSSCG00000009010;ENSSSCG00000010773;ENSSSCG00000011435;ENSSSCG00000013545;ENSSSCG00000014088;ENSSSCG00000015560;ENSSSCG00000016019;ENSSSCG00000029185;ENSSSCG00000030174;ENSSSCG00000030260;ENSSSCG00000030535;ENSSSCG00000033602;ENSSSCG00000036106;ENSSSCG00000037105
GO:0060491	regulation of cell projection assembly	BP	14	150	0.00446837	0.0492041	0.0492041	1	13	14	150	ENSSSCG00000000600;ENSSSCG00000001085;ENSSSCG00000003520;ENSSSCG00000007026;ENSSSCG00000007586;ENSSSCG00000008508;ENSSSCG00000008697;ENSSSCG00000009270;ENSSSCG00000011137;ENSSSCG00000011435;ENSSSCG00000012848;ENSSSCG00000016019;ENSSSCG00000017168;ENSSSCG00000037105
GO:0052548	regulation of endopeptidase activity	BP	25	337	0.0045844	0.0503386	0.0503386	1	24	25	337	ENSSSCG00000000694;ENSSSCG00000001011;ENSSSCG00000001427;ENSSSCG00000003385;ENSSSCG00000003870;ENSSSCG00000004952;ENSSSCG00000005072;ENSSSCG00000005300;ENSSSCG00000006203;ENSSSCG00000008513;ENSSSCG00000009999;ENSSSCG00000010802;ENSSSCG00000011843;ENSSSCG00000012001;ENSSSCG00000015892;ENSSSCG00000017385;ENSSSCG00000017403;ENSSSCG00000022559;ENSSSCG00000025796;ENSSSCG00000026940;ENSSSCG00000026990;…
GO:0008610	lipid biosynthetic process	BP	35	521	0.00459164	0.0503386	0.0503386	17	18	35	521	ENSSSCG00000000185;ENSSSCG00000000406;ENSSSCG00000001476;ENSSSCG00000003267;ENSSSCG00000003377;ENSSSCG00000004935;ENSSSCG00000005267;ENSSSCG00000005970;ENSSSCG00000006512;ENSSSCG00000008569;ENSSSCG00000010175;ENSSSCG00000010554;ENSSSCG00000010822;ENSSSCG00000011845;ENSSSCG00000012841;ENSSSCG00000013072;ENSSSCG00000013125;ENSSSCG00000013595;ENSSSCG00000014811;ENSSSCG00000015446;ENSSSCG00000017421;…
GO:0046395	carboxylic acid catabolic process	BP	17	199	0.00459802	0.0503386	0.0503386	9	8	17	199	ENSSSCG00000000072;ENSSSCG00000003851;ENSSSCG00000004049;ENSSSCG00000004216;ENSSSCG00000004679;ENSSSCG00000008569;ENSSSCG00000008571;ENSSSCG00000008724;ENSSSCG00000009870;ENSSSCG00000010175;ENSSSCG00000010537;ENSSSCG00000011192;ENSSSCG00000014998;ENSSSCG00000028620;ENSSSCG00000029256;ENSSSCG00000030626;ENSSSCG00000039873
GO:0031098	stress-activated protein kinase signaling cascade	BP	16	183	0.00470129	0.05137	0.05137	1	15	16	183	ENSSSCG00000001556;ENSSSCG00000003914;ENSSSCG00000004058;ENSSSCG00000004935;ENSSSCG00000004952;ENSSSCG00000006203;ENSSSCG00000006767;ENSSSCG00000007056;ENSSSCG00000010081;ENSSSCG00000012117;ENSSSCG00000013019;ENSSSCG00000014010;ENSSSCG00000016793;ENSSSCG00000017917;ENSSSCG00000030957;ENSSSCG00000040682
GO:0006900	vesicle budding from membrane	BP	7	50	0.00473636	0.0516145	0.0516145	0	7	7	50	ENSSSCG00000001934;ENSSSCG00000004385;ENSSSCG00000007097;ENSSSCG00000007272;ENSSSCG00000009142;ENSSSCG00000010306;ENSSSCG00000034854
GO:0051260	protein homooligomerization	BP	15	167	0.00475414	0.0516145	0.0516145	4	11	15	167	ENSSSCG00000002716;ENSSSCG00000003789;ENSSSCG00000006955;ENSSSCG00000008487;ENSSSCG00000013017;ENSSSCG00000013299;ENSSSCG00000017694;ENSSSCG00000020666;ENSSSCG00000021628;ENSSSCG00000030147;ENSSSCG00000031882;ENSSSCG00000032787;ENSSSCG00000034896;ENSSSCG00000035987;ENSSSCG00000037105
GO:0060147	regulation of posttranscriptional gene silencing	BP	6	38	0.00479347	0.0516145	0.0516145	1	5	6	38	ENSSSCG00000001679;ENSSSCG00000003591;ENSSSCG00000004943;ENSSSCG00000006543;ENSSSCG00000017403;ENSSSCG00000027127
GO:0006635	fatty acid beta-oxidation	BP	8	63	0.00479399	0.0516145	0.0516145	6	2	8	63	ENSSSCG00000000072;ENSSSCG00000003851;ENSSSCG00000004049;ENSSSCG00000004216;ENSSSCG00000008569;ENSSSCG00000008571;ENSSSCG00000008724;ENSSSCG00000028620
GO:0051310	metaphase plate congression	BP	8	63	0.00479399	0.0516145	0.0516145	2	6	8	63	ENSSSCG00000001510;ENSSSCG00000003566;ENSSSCG00000004893;ENSSSCG00000007272;ENSSSCG00000008467;ENSSSCG00000010995;ENSSSCG00000017514;ENSSSCG00000038766
GO:0031440	regulation of mRNA 3'-end processing	BP	4	17	0.00480558	0.0516145	0.0516145	0	4	4	17	ENSSSCG00000002426;ENSSSCG00000002505;ENSSSCG00000024916;ENSSSCG00000027323
GO:0035459	vesicle cargo loading	BP	4	17	0.00480558	0.0516145	0.0516145	0	4	4	17	ENSSSCG00000001934;ENSSSCG00000007097;ENSSSCG00000009142;ENSSSCG00000010306
GO:0046112	nucleobase biosynthetic process	BP	4	17	0.00480558	0.0516145	0.0516145	0	4	4	17	ENSSSCG00000002650;ENSSSCG00000008901;ENSSSCG00000030677;ENSSSCG00000034896
GO:0071800	podosome assembly	BP	4	17	0.00480558	0.0516145	0.0516145	0	4	4	17	ENSSSCG00000007586;ENSSSCG00000009412;ENSSSCG00000012365;ENSSSCG00000014010
GO:0016054	organic acid catabolic process	BP	17	200	0.00483443	0.0518261	0.0518261	9	8	17	200	ENSSSCG00000000072;ENSSSCG00000003851;ENSSSCG00000004049;ENSSSCG00000004216;ENSSSCG00000004679;ENSSSCG00000008569;ENSSSCG00000008571;ENSSSCG00000008724;ENSSSCG00000009870;ENSSSCG00000010175;ENSSSCG00000010537;ENSSSCG00000011192;ENSSSCG00000014998;ENSSSCG00000028620;ENSSSCG00000029256;ENSSSCG00000030626;ENSSSCG00000039873
GO:0000103	sulfate assimilation	BP	2	3	0.00517603	0.052549	0.052549	0	2	2	3	ENSSSCG00000010437;ENSSSCG00000031901
GO:0000962	positive regulation of mitochondrial RNA catabolic process	BP	2	3	0.00517603	0.052549	0.052549	2	0	2	3	ENSSSCG00000008940;ENSSSCG00000031882
GO:0005997	xylulose metabolic process	BP	2	3	0.00517603	0.052549	0.052549	0	2	2	3	ENSSSCG00000011254;ENSSSCG00000039873
GO:0006065	UDP-glucuronate biosynthetic process	BP	2	3	0.00517603	0.052549	0.052549	1	1	2	3	ENSSSCG00000008569;ENSSSCG00000030150
GO:0009051	pentose-phosphate shunt, oxidative branch	BP	2	3	0.00517603	0.052549	0.052549	0	2	2	3	ENSSSCG00000003402;ENSSSCG00000025108
GO:0009258	10-formyltetrahydrofolate catabolic process	BP	2	3	0.00517603	0.052549	0.052549	1	1	2	3	ENSSSCG00000014998;ENSSSCG00000030626
GO:0019284	L-methionine salvage from S-adenosylmethionine	BP	2	3	0.00517603	0.052549	0.052549	0	2	2	3	ENSSSCG00000009246;ENSSSCG00000013299
GO:0030035	microspike assembly	BP	2	3	0.00517603	0.052549	0.052549	0	2	2	3	ENSSSCG00000007586;ENSSSCG00000010144
GO:0030473	nuclear migration along microtubule	BP	2	3	0.00517603	0.052549	0.052549	1	1	2	3	ENSSSCG00000003393;ENSSSCG00000007544
GO:0033031	positive regulation of neutrophil apoptotic process	BP	2	3	0.00517603	0.052549	0.052549	0	2	2	3	ENSSSCG00000005267;ENSSSCG00000021203
GO:0035352	NAD transmembrane transport	BP	2	3	0.00517603	0.052549	0.052549	2	0	2	3	ENSSSCG00000000072;ENSSSCG00000012540
GO:0042732	D-xylose metabolic process	BP	2	3	0.00517603	0.052549	0.052549	1	1	2	3	ENSSSCG00000003144;ENSSSCG00000011254
GO:0043096	purine nucleobase salvage	BP	2	3	0.00517603	0.052549	0.052549	0	2	2	3	ENSSSCG00000002650;ENSSSCG00000034896
GO:0045915	positive regulation of catecholamine metabolic process	BP	2	3	0.00517603	0.052549	0.052549	0	2	2	3	ENSSSCG00000003385;ENSSSCG00000034896
GO:0045964	positive regulation of dopamine metabolic process	BP	2	3	0.00517603	0.052549	0.052549	0	2	2	3	ENSSSCG00000003385;ENSSSCG00000034896
GO:0046398	UDP-glucuronate metabolic process	BP	2	3	0.00517603	0.052549	0.052549	1	1	2	3	ENSSSCG00000008569;ENSSSCG00000030150
GO:0061738	late endosomal microautophagy	BP	2	3	0.00517603	0.052549	0.052549	0	2	2	3	ENSSSCG00000004893;ENSSSCG00000015140
GO:0070966	nuclear-transcribed mRNA catabolic process, no-go decay	BP	2	3	0.00517603	0.052549	0.052549	0	2	2	3	ENSSSCG00000006752;ENSSSCG00000016884
GO:0072733	response to staurosporine	BP	2	3	0.00517603	0.052549	0.052549	0	2	2	3	ENSSSCG00000009140;ENSSSCG00000034012
GO:0072734	cellular response to staurosporine	BP	2	3	0.00517603	0.052549	0.052549	0	2	2	3	ENSSSCG00000009140;ENSSSCG00000034012
GO:1900368	regulation of RNA interference	BP	2	3	0.00517603	0.052549	0.052549	1	1	2	3	ENSSSCG00000001679;ENSSSCG00000006543
GO:1903650	negative regulation of cytoplasmic transport	BP	2	3	0.00517603	0.052549	0.052549	0	2	2	3	ENSSSCG00000004385;ENSSSCG00000009010
GO:2000825	positive regulation of androgen receptor activity	BP	2	3	0.00517603	0.052549	0.052549	0	2	2	3	ENSSSCG00000003385;ENSSSCG00000007623
GO:0006265	DNA topological change	BP	3	9	0.00517985	0.052549	0.052549	2	1	3	9	ENSSSCG00000009704;ENSSSCG00000011213;ENSSSCG00000017473
GO:0006750	glutathione biosynthetic process	BP	3	9	0.00517985	0.052549	0.052549	1	2	3	9	ENSSSCG00000007287;ENSSSCG00000031736;ENSSSCG00000037549
GO:0018243	protein O-linked glycosylation via threonine	BP	3	9	0.00517985	0.052549	0.052549	3	0	3	9	ENSSSCG00000002306;ENSSSCG00000003743;ENSSSCG00000010185
GO:0044829	positive regulation by host of viral genome replication	BP	3	9	0.00517985	0.052549	0.052549	1	2	3	9	ENSSSCG00000015140;ENSSSCG00000022398;ENSSSCG00000036639
GO:0045091	regulation of single stranded viral RNA replication via double stranded DNA intermediate	BP	3	9	0.00517985	0.052549	0.052549	2	1	3	9	ENSSSCG00000011213;ENSSSCG00000017473;ENSSSCG00000037920
GO:0046349	amino sugar biosynthetic process	BP	3	9	0.00517985	0.052549	0.052549	0	3	3	9	ENSSSCG00000004456;ENSSSCG00000006340;ENSSSCG00000008339
GO:1903599	positive regulation of autophagy of mitochondrion	BP	3	9	0.00517985	0.052549	0.052549	1	2	3	9	ENSSSCG00000003438;ENSSSCG00000008697;ENSSSCG00000012623
GO:0002262	myeloid cell homeostasis	BP	13	137	0.00525075	0.0531733	0.0531733	3	10	13	137	ENSSSCG00000001556;ENSSSCG00000002873;ENSSSCG00000003914;ENSSSCG00000005267;ENSSSCG00000006543;ENSSSCG00000009704;ENSSSCG00000012623;ENSSSCG00000017403;ENSSSCG00000017524;ENSSSCG00000021203;ENSSSCG00000025108;ENSSSCG00000034012;ENSSSCG00000034039
GO:0006913	nucleocytoplasmic transport	BP	21	270	0.00528051	0.0531896	0.0531896	3	18	21	270	ENSSSCG00000000185;ENSSSCG00000001400;ENSSSCG00000001556;ENSSSCG00000001679;ENSSSCG00000002000;ENSSSCG00000003385;ENSSSCG00000003812;ENSSSCG00000005711;ENSSSCG00000009509;ENSSSCG00000009746;ENSSSCG00000014244;ENSSSCG00000016938;ENSSSCG00000017403;ENSSSCG00000017514;ENSSSCG00000022866;ENSSSCG00000022952;ENSSSCG00000027323;ENSSSCG00000028228;ENSSSCG00000031077;ENSSSCG00000035318;ENSSSCG00000037920
GO:0009101	glycoprotein biosynthetic process	BP	21	270	0.00528051	0.0531896	0.0531896	15	6	21	270	ENSSSCG00000000927;ENSSSCG00000002306;ENSSSCG00000003103;ENSSSCG00000003743;ENSSSCG00000004456;ENSSSCG00000006527;ENSSSCG00000007056;ENSSSCG00000008339;ENSSSCG00000008569;ENSSSCG00000009403;ENSSSCG00000010185;ENSSSCG00000013595;ENSSSCG00000013886;ENSSSCG00000014538;ENSSSCG00000017955;ENSSSCG00000028227;ENSSSCG00000030150;ENSSSCG00000031808;ENSSSCG00000032234;ENSSSCG00000032313;ENSSSCG00000037427
GO:0051169	nuclear transport	BP	21	270	0.00528051	0.0531896	0.0531896	3	18	21	270	ENSSSCG00000000185;ENSSSCG00000001400;ENSSSCG00000001556;ENSSSCG00000001679;ENSSSCG00000002000;ENSSSCG00000003385;ENSSSCG00000003812;ENSSSCG00000005711;ENSSSCG00000009509;ENSSSCG00000009746;ENSSSCG00000014244;ENSSSCG00000016938;ENSSSCG00000017403;ENSSSCG00000017514;ENSSSCG00000022866;ENSSSCG00000022952;ENSSSCG00000027323;ENSSSCG00000028228;ENSSSCG00000031077;ENSSSCG00000035318;ENSSSCG00000037920
GO:0042255	ribosome assembly	BP	7	51	0.00529479	0.0532389	0.0532389	3	4	7	51	ENSSSCG00000007732;ENSSSCG00000009758;ENSSSCG00000011710;ENSSSCG00000013662;ENSSSCG00000022774;ENSSSCG00000025796;ENSSSCG00000037236
GO:0045197	establishment or maintenance of epithelial cell apical/basal polarity	BP	6	39	0.00546722	0.0548754	0.0548754	0	6	6	39	ENSSSCG00000003520;ENSSSCG00000012365;ENSSSCG00000023272;ENSSSCG00000026268;ENSSSCG00000031791;ENSSSCG00000036501
GO:0030029	actin filament-based process	BP	42	662	0.0055507	0.0556149	0.0556149	1	41	42	662	ENSSSCG00000000600;ENSSSCG00000000746;ENSSSCG00000003520;ENSSSCG00000003672;ENSSSCG00000004058;ENSSSCG00000004205;ENSSSCG00000004570;ENSSSCG00000005027;ENSSSCG00000005267;ENSSSCG00000005317;ENSSSCG00000005596;ENSSSCG00000006539;ENSSSCG00000006887;ENSSSCG00000007030;ENSSSCG00000007469;ENSSSCG00000007586;ENSSSCG00000008239;ENSSSCG00000008456;ENSSSCG00000009010;ENSSSCG00000009412;ENSSSCG00000009746;…
GO:0032269	negative regulation of cellular protein metabolic process	BP	47	760	0.00556189	0.0556287	0.0556287	6	41	47	760	ENSSSCG00000000694;ENSSSCG00000001011;ENSSSCG00000001410;ENSSSCG00000001427;ENSSSCG00000001701;ENSSSCG00000003195;ENSSSCG00000003385;ENSSSCG00000003591;ENSSSCG00000004460;ENSSSCG00000005672;ENSSSCG00000006543;ENSSSCG00000006752;ENSSSCG00000007030;ENSSSCG00000007381;ENSSSCG00000007469;ENSSSCG00000008167;ENSSSCG00000008513;ENSSSCG00000008989;ENSSSCG00000010802;ENSSSCG00000011843;ENSSSCG00000012251;…
GO:0070646	protein modification by small protein removal	BP	14	154	0.00563567	0.0562674	0.0562674	1	13	14	154	ENSSSCG00000000684;ENSSSCG00000003385;ENSSSCG00000004652;ENSSSCG00000005300;ENSSSCG00000006203;ENSSSCG00000010802;ENSSSCG00000012251;ENSSSCG00000013045;ENSSSCG00000015892;ENSSSCG00000016306;ENSSSCG00000022559;ENSSSCG00000022774;ENSSSCG00000033689;ENSSSCG00000034893
GO:0006979	response to oxidative stress	BP	21	272	0.00573707	0.0571791	0.0571791	4	17	21	272	ENSSSCG00000003195;ENSSSCG00000003385;ENSSSCG00000003914;ENSSSCG00000004570;ENSSSCG00000005267;ENSSSCG00000009511;ENSSSCG00000013602;ENSSSCG00000014010;ENSSSCG00000015808;ENSSSCG00000015842;ENSSSCG00000016158;ENSSSCG00000016793;ENSSSCG00000022742;ENSSSCG00000023264;ENSSSCG00000025108;ENSSSCG00000031882;ENSSSCG00000036724;ENSSSCG00000037549;ENSSSCG00000039882;ENSSSCG00000039962;ENSSSCG00000040682
GO:0031532	actin cytoskeleton reorganization	BP	10	93	0.00575388	0.0572144	0.0572144	0	10	10	93	ENSSSCG00000000600;ENSSSCG00000003520;ENSSSCG00000004058;ENSSSCG00000005267;ENSSSCG00000006539;ENSSSCG00000007469;ENSSSCG00000014088;ENSSSCG00000017917;ENSSSCG00000033337;ENSSSCG00000034058
GO:0016242	negative regulation of macroautophagy	BP	5	28	0.00576079	0.0572144	0.0572144	1	4	5	28	ENSSSCG00000001420;ENSSSCG00000007272;ENSSSCG00000017937;ENSSSCG00000020964;ENSSSCG00000026569
GO:0010256	endomembrane system organization	BP	30	435	0.00580154	0.0574627	0.0574627	12	18	30	435	ENSSSCG00000000840;ENSSSCG00000001410;ENSSSCG00000002295;ENSSSCG00000004385;ENSSSCG00000004893;ENSSSCG00000004908;ENSSSCG00000005751;ENSSSCG00000006062;ENSSSCG00000007272;ENSSSCG00000007544;ENSSSCG00000008312;ENSSSCG00000008487;ENSSSCG00000008697;ENSSSCG00000010081;ENSSSCG00000010174;ENSSSCG00000010995;ENSSSCG00000012328;ENSSSCG00000013630;ENSSSCG00000015976;ENSSSCG00000017119;ENSSSCG00000017668;…
GO:0035195	gene silencing by miRNA	BP	8	65	0.00580606	0.0574627	0.0574627	1	7	8	65	ENSSSCG00000001679;ENSSSCG00000003591;ENSSSCG00000004943;ENSSSCG00000006543;ENSSSCG00000017403;ENSSSCG00000024445;ENSSSCG00000027127;ENSSSCG00000030255
GO:0032984	protein-containing complex disassembly	BP	17	204	0.00588158	0.0580813	0.0580813	1	16	17	204	ENSSSCG00000000600;ENSSSCG00000004705;ENSSSCG00000004893;ENSSSCG00000005300;ENSSSCG00000007272;ENSSSCG00000008239;ENSSSCG00000008456;ENSSSCG00000010144;ENSSSCG00000010995;ENSSSCG00000011027;ENSSSCG00000011435;ENSSSCG00000015140;ENSSSCG00000017668;ENSSSCG00000017937;ENSSSCG00000021118;ENSSSCG00000026569;ENSSSCG00000036501
GO:0051336	regulation of hydrolase activity	BP	49	802	0.00588904	0.0580813	0.0580813	3	46	49	802	ENSSSCG00000000694;ENSSSCG00000001011;ENSSSCG00000001427;ENSSSCG00000001701;ENSSSCG00000002406;ENSSSCG00000003385;ENSSSCG00000003870;ENSSSCG00000004952;ENSSSCG00000004986;ENSSSCG00000005072;ENSSSCG00000005267;ENSSSCG00000005300;ENSSSCG00000005602;ENSSSCG00000005660;ENSSSCG00000005672;ENSSSCG00000006203;ENSSSCG00000006893;ENSSSCG00000007030;ENSSSCG00000007345;ENSSSCG00000008513;ENSSSCG00000008697;…
GO:0018904	ether metabolic process	BP	4	18	0.00597526	0.0585246	0.0585246	3	1	4	18	ENSSSCG00000010175;ENSSSCG00000021170;ENSSSCG00000027287;ENSSSCG00000029944
GO:0060339	negative regulation of type I interferon-mediated signaling pathway	BP	4	18	0.00597526	0.0585246	0.0585246	1	3	4	18	ENSSSCG00000000034;ENSSSCG00000006543;ENSSSCG00000024445;ENSSSCG00000033144
GO:0070498	interleukin-1-mediated signaling pathway	BP	4	18	0.00597526	0.0585246	0.0585246	0	4	4	18	ENSSSCG00000007030;ENSSSCG00000007056;ENSSSCG00000033033;ENSSSCG00000040682
GO:1901679	nucleotide transmembrane transport	BP	4	18	0.00597526	0.0585246	0.0585246	4	0	4	18	ENSSSCG00000000072;ENSSSCG00000001702;ENSSSCG00000012540;ENSSSCG00000012623
GO:0006486	protein glycosylation	BP	17	205	0.00617028	0.0601247	0.0601247	14	3	17	205	ENSSSCG00000000927;ENSSSCG00000002306;ENSSSCG00000003103;ENSSSCG00000003743;ENSSSCG00000004456;ENSSSCG00000006527;ENSSSCG00000008339;ENSSSCG00000008569;ENSSSCG00000010185;ENSSSCG00000013595;ENSSSCG00000013886;ENSSSCG00000014538;ENSSSCG00000017955;ENSSSCG00000028227;ENSSSCG00000032234;ENSSSCG00000032313;ENSSSCG00000037427
GO:0043413	macromolecule glycosylation	BP	17	205	0.00617028	0.0601247	0.0601247	14	3	17	205	ENSSSCG00000000927;ENSSSCG00000002306;ENSSSCG00000003103;ENSSSCG00000003743;ENSSSCG00000004456;ENSSSCG00000006527;ENSSSCG00000008339;ENSSSCG00000008569;ENSSSCG00000010185;ENSSSCG00000013595;ENSSSCG00000013886;ENSSSCG00000014538;ENSSSCG00000017955;ENSSSCG00000028227;ENSSSCG00000032234;ENSSSCG00000032313;ENSSSCG00000037427
GO:0000278	mitotic cell cycle	BP	45	725	0.00618039	0.0601247	0.0601247	7	38	45	725	ENSSSCG00000000034;ENSSSCG00000000600;ENSSSCG00000001347;ENSSSCG00000001510;ENSSSCG00000003520;ENSSSCG00000003566;ENSSSCG00000004893;ENSSSCG00000005267;ENSSSCG00000005672;ENSSSCG00000006273;ENSSSCG00000007056;ENSSSCG00000007272;ENSSSCG00000007732;ENSSSCG00000008467;ENSSSCG00000008697;ENSSSCG00000008747;ENSSSCG00000009345;ENSSSCG00000009746;ENSSSCG00000010122;ENSSSCG00000010214;ENSSSCG00000010773;…
GO:0006636	unsaturated fatty acid biosynthetic process	BP	6	40	0.00620766	0.0601247	0.0601247	4	2	6	40	ENSSSCG00000000406;ENSSSCG00000005267;ENSSSCG00000010554;ENSSSCG00000013072;ENSSSCG00000015446;ENSSSCG00000035238
GO:0051205	protein insertion into membrane	BP	6	40	0.00620766	0.0601247	0.0601247	4	2	6	40	ENSSSCG00000001410;ENSSSCG00000002042;ENSSSCG00000008947;ENSSSCG00000014292;ENSSSCG00000028346;ENSSSCG00000035775
GO:0060966	regulation of gene silencing by RNA	BP	6	40	0.00620766	0.0601247	0.0601247	1	5	6	40	ENSSSCG00000001679;ENSSSCG00000003591;ENSSSCG00000004943;ENSSSCG00000006543;ENSSSCG00000017403;ENSSSCG00000027127
GO:0015980	energy derivation by oxidation of organic compounds	BP	21	274	0.00622564	0.0601247	0.0601247	8	13	21	274	ENSSSCG00000000406;ENSSSCG00000003385;ENSSSCG00000004049;ENSSSCG00000005024;ENSSSCG00000005300;ENSSSCG00000007952;ENSSSCG00000008569;ENSSSCG00000008773;ENSSSCG00000010175;ENSSSCG00000010214;ENSSSCG00000010470;ENSSSCG00000011698;ENSSSCG00000012000;ENSSSCG00000013595;ENSSSCG00000015336;ENSSSCG00000022774;ENSSSCG00000023264;ENSSSCG00000023807;ENSSSCG00000025751;ENSSSCG00000029918;ENSSSCG00000031882
GO:0030258	lipid modification	BP	15	172	0.00622675	0.0601247	0.0601247	9	6	15	172	ENSSSCG00000000072;ENSSSCG00000001556;ENSSSCG00000003267;ENSSSCG00000003851;ENSSSCG00000004049;ENSSSCG00000004216;ENSSSCG00000008569;ENSSSCG00000008571;ENSSSCG00000008724;ENSSSCG00000011192;ENSSSCG00000012650;ENSSSCG00000014811;ENSSSCG00000028558;ENSSSCG00000028620;ENSSSCG00000035133
GO:0061024	membrane organization	BP	38	589	0.00623406	0.0601247	0.0601247	17	21	38	589	ENSSSCG00000001410;ENSSSCG00000001934;ENSSSCG00000002042;ENSSSCG00000002295;ENSSSCG00000003520;ENSSSCG00000004385;ENSSSCG00000004893;ENSSSCG00000005267;ENSSSCG00000005751;ENSSSCG00000007097;ENSSSCG00000007272;ENSSSCG00000007544;ENSSSCG00000008261;ENSSSCG00000008312;ENSSSCG00000008487;ENSSSCG00000008947;ENSSSCG00000009142;ENSSSCG00000009967;ENSSSCG00000010175;ENSSSCG00000010306;ENSSSCG00000010995;…
GO:0000070	mitotic sister chromatid segregation	BP	14	156	0.00630491	0.0607049	0.0607049	3	11	14	156	ENSSSCG00000001510;ENSSSCG00000003566;ENSSSCG00000004893;ENSSSCG00000007272;ENSSSCG00000008467;ENSSSCG00000008747;ENSSSCG00000009345;ENSSSCG00000009746;ENSSSCG00000010995;ENSSSCG00000011917;ENSSSCG00000013066;ENSSSCG00000017514;ENSSSCG00000036106;ENSSSCG00000038766
GO:0006402	mRNA catabolic process	BP	16	189	0.00639033	0.061423	0.061423	3	13	16	189	ENSSSCG00000001903;ENSSSCG00000002426;ENSSSCG00000003591;ENSSSCG00000006752;ENSSSCG00000008167;ENSSSCG00000008989;ENSSSCG00000011117;ENSSSCG00000013602;ENSSSCG00000015231;ENSSSCG00000016874;ENSSSCG00000016884;ENSSSCG00000024916;ENSSSCG00000027323;ENSSSCG00000031882;ENSSSCG00000033144;ENSSSCG00000040060
GO:0032270	positive regulation of cellular protein metabolic process	BP	63	1089	0.00650423	0.062412	0.062412	8	55	63	1089	ENSSSCG00000000684;ENSSSCG00000000927;ENSSSCG00000001410;ENSSSCG00000001701;ENSSSCG00000001757;ENSSSCG00000002433;ENSSSCG00000002743;ENSSSCG00000003288;ENSSSCG00000003385;ENSSSCG00000003870;ENSSSCG00000004089;ENSSSCG00000004943;ENSSSCG00000004952;ENSSSCG00000005038;ENSSSCG00000005300;ENSSSCG00000005672;ENSSSCG00000006203;ENSSSCG00000006752;ENSSSCG00000006893;ENSSSCG00000007469;ENSSSCG00000009999;…
GO:0046148	pigment biosynthetic process	BP	7	53	0.00655794	0.0628211	0.0628211	2	5	7	53	ENSSSCG00000002650;ENSSSCG00000008569;ENSSSCG00000008901;ENSSSCG00000030677;ENSSSCG00000032787;ENSSSCG00000034039;ENSSSCG00000034896
GO:0007052	mitotic spindle organization	BP	11	110	0.00669612	0.0640366	0.0640366	1	10	11	110	ENSSSCG00000001510;ENSSSCG00000003566;ENSSSCG00000004893;ENSSSCG00000005672;ENSSSCG00000007272;ENSSSCG00000007732;ENSSSCG00000010995;ENSSSCG00000017514;ENSSSCG00000027667;ENSSSCG00000030443;ENSSSCG00000036106
GO:0022617	extracellular matrix disassembly	BP	5	29	0.006724	0.0641949	0.0641949	0	5	5	29	ENSSSCG00000004038;ENSSSCG00000007586;ENSSSCG00000009412;ENSSSCG00000010174;ENSSSCG00000015555
GO:0035196	production of miRNAs involved in gene silencing by miRNA	BP	6	41	0.00701842	0.0666552	0.0666552	1	5	6	41	ENSSSCG00000003591;ENSSSCG00000004943;ENSSSCG00000006543;ENSSSCG00000017403;ENSSSCG00000024445;ENSSSCG00000027127
GO:0061028	establishment of endothelial barrier	BP	6	41	0.00701842	0.0666552	0.0666552	0	6	6	41	ENSSSCG00000004058;ENSSSCG00000007030;ENSSSCG00000007056;ENSSSCG00000010313;ENSSSCG00000012365;ENSSSCG00000029944
GO:0032271	regulation of protein polymerization	BP	16	191	0.00705145	0.0666552	0.0666552	0	16	16	191	ENSSSCG00000000600;ENSSSCG00000000746;ENSSSCG00000004205;ENSSSCG00000005596;ENSSSCG00000008239;ENSSSCG00000009010;ENSSSCG00000011435;ENSSSCG00000013545;ENSSSCG00000014088;ENSSSCG00000015560;ENSSSCG00000016019;ENSSSCG00000029185;ENSSSCG00000030174;ENSSSCG00000030260;ENSSSCG00000030535;ENSSSCG00000037105
GO:0010952	positive regulation of peptidase activity	BP	13	142	0.00706676	0.0666552	0.0666552	1	12	13	142	ENSSSCG00000004952;ENSSSCG00000005300;ENSSSCG00000006203;ENSSSCG00000009999;ENSSSCG00000012001;ENSSSCG00000015892;ENSSSCG00000017385;ENSSSCG00000017403;ENSSSCG00000026940;ENSSSCG00000026990;ENSSSCG00000028157;ENSSSCG00000028297;ENSSSCG00000039882
GO:1903900	regulation of viral life cycle	BP	11	111	0.00715845	0.0666552	0.0666552	5	6	11	111	ENSSSCG00000003964;ENSSSCG00000004385;ENSSSCG00000004935;ENSSSCG00000006543;ENSSSCG00000008878;ENSSSCG00000009881;ENSSSCG00000011213;ENSSSCG00000012077;ENSSSCG00000017473;ENSSSCG00000017614;ENSSSCG00000037920
GO:0006735	NADH regeneration	BP	3	10	0.00716975	0.0666552	0.0666552	0	3	3	10	ENSSSCG00000011158;ENSSSCG00000012440;ENSSSCG00000022343
GO:0016246	RNA interference	BP	3	10	0.00716975	0.0666552	0.0666552	1	2	3	10	ENSSSCG00000001679;ENSSSCG00000006543;ENSSSCG00000015729
GO:0019370	leukotriene biosynthetic process	BP	3	10	0.00716975	0.0666552	0.0666552	2	1	3	10	ENSSSCG00000000891;ENSSSCG00000006325;ENSSSCG00000031736
GO:0034333	adherens junction assembly	BP	3	10	0.00716975	0.0666552	0.0666552	0	3	3	10	ENSSSCG00000010313;ENSSSCG00000011843;ENSSSCG00000026268
GO:0039692	single stranded viral RNA replication via double stranded DNA intermediate	BP	3	10	0.00716975	0.0666552	0.0666552	2	1	3	10	ENSSSCG00000011213;ENSSSCG00000017473;ENSSSCG00000037920
GO:0048308	organelle inheritance	BP	3	10	0.00716975	0.0666552	0.0666552	0	3	3	10	ENSSSCG00000006062;ENSSSCG00000010081;ENSSSCG00000040682
GO:0048313	Golgi inheritance	BP	3	10	0.00716975	0.0666552	0.0666552	0	3	3	10	ENSSSCG00000006062;ENSSSCG00000010081;ENSSSCG00000040682
GO:0061621	canonical glycolysis	BP	3	10	0.00716975	0.0666552	0.0666552	0	3	3	10	ENSSSCG00000011158;ENSSSCG00000012440;ENSSSCG00000022343
GO:0061718	glucose catabolic process to pyruvate	BP	3	10	0.00716975	0.0666552	0.0666552	0	3	3	10	ENSSSCG00000011158;ENSSSCG00000012440;ENSSSCG00000022343
GO:1900029	positive regulation of ruffle assembly	BP	3	10	0.00716975	0.0666552	0.0666552	0	3	3	10	ENSSSCG00000000600;ENSSSCG00000008508;ENSSSCG00000012848
GO:1901524	regulation of mitophagy	BP	3	10	0.00716975	0.0666552	0.0666552	1	2	3	10	ENSSSCG00000003438;ENSSSCG00000012623;ENSSSCG00000036431
GO:0048524	positive regulation of viral process	BP	7	54	0.00726753	0.0674537	0.0674537	4	3	7	54	ENSSSCG00000003964;ENSSSCG00000004935;ENSSSCG00000006543;ENSSSCG00000008878;ENSSSCG00000011213;ENSSSCG00000017473;ENSSSCG00000036639
GO:0044794	positive regulation by host of viral process	BP	4	19	0.00731997	0.0678294	0.0678294	1	3	4	19	ENSSSCG00000015140;ENSSSCG00000016874;ENSSSCG00000022398;ENSSSCG00000036639
GO:0016071	mRNA metabolic process	BP	37	577	0.00757415	0.0700702	0.0700702	8	29	37	577	ENSSSCG00000001400;ENSSSCG00000001903;ENSSSCG00000002426;ENSSSCG00000002505;ENSSSCG00000003591;ENSSSCG00000004311;ENSSSCG00000006752;ENSSSCG00000007315;ENSSSCG00000007623;ENSSSCG00000008167;ENSSSCG00000008989;ENSSSCG00000009868;ENSSSCG00000010002;ENSSSCG00000010550;ENSSSCG00000011117;ENSSSCG00000013239;ENSSSCG00000013602;ENSSSCG00000015140;ENSSSCG00000015231;ENSSSCG00000015233;ENSSSCG00000016874;…
GO:0061157	mRNA destabilization	BP	8	68	0.00761883	0.07033	0.07033	1	7	8	68	ENSSSCG00000003591;ENSSSCG00000006752;ENSSSCG00000008989;ENSSSCG00000015231;ENSSSCG00000016874;ENSSSCG00000024916;ENSSSCG00000031882;ENSSSCG00000033144
GO:0050657	nucleic acid transport	BP	11	112	0.00764532	0.07033	0.07033	4	7	11	112	ENSSSCG00000001400;ENSSSCG00000001679;ENSSSCG00000005711;ENSSSCG00000009746;ENSSSCG00000014244;ENSSSCG00000017514;ENSSSCG00000022866;ENSSSCG00000022919;ENSSSCG00000027323;ENSSSCG00000031882;ENSSSCG00000035318
GO:0050658	RNA transport	BP	11	112	0.00764532	0.07033	0.07033	4	7	11	112	ENSSSCG00000001400;ENSSSCG00000001679;ENSSSCG00000005711;ENSSSCG00000009746;ENSSSCG00000014244;ENSSSCG00000017514;ENSSSCG00000022866;ENSSSCG00000022919;ENSSSCG00000027323;ENSSSCG00000031882;ENSSSCG00000035318
GO:0097191	extrinsic apoptotic signaling pathway	BP	15	176	0.00765185	0.07033	0.07033	3	12	15	176	ENSSSCG00000003144;ENSSSCG00000003385;ENSSSCG00000003877;ENSSSCG00000004952;ENSSSCG00000005055;ENSSSCG00000008513;ENSSSCG00000008697;ENSSSCG00000009704;ENSSSCG00000011843;ENSSSCG00000016565;ENSSSCG00000017385;ENSSSCG00000028157;ENSSSCG00000028558;ENSSSCG00000037549;ENSSSCG00000039882
GO:0032970	regulation of actin filament-based process	BP	23	315	0.00767115	0.0703933	0.0703933	0	23	23	315	ENSSSCG00000000600;ENSSSCG00000000746;ENSSSCG00000003520;ENSSSCG00000004205;ENSSSCG00000005596;ENSSSCG00000007586;ENSSSCG00000008239;ENSSSCG00000008456;ENSSSCG00000009010;ENSSSCG00000010144;ENSSSCG00000011435;ENSSSCG00000011843;ENSSSCG00000014088;ENSSSCG00000015560;ENSSSCG00000016019;ENSSSCG00000030174;ENSSSCG00000030260;ENSSSCG00000030535;ENSSSCG00000033337;ENSSSCG00000034058;ENSSSCG00000036501;…
GO:0000280	nuclear division	BP	26	370	0.00777088	0.0711933	0.0711933	7	19	26	370	ENSSSCG00000000600;ENSSSCG00000001410;ENSSSCG00000001420;ENSSSCG00000001510;ENSSSCG00000003520;ENSSSCG00000003566;ENSSSCG00000004893;ENSSSCG00000007056;ENSSSCG00000007272;ENSSSCG00000007544;ENSSSCG00000007881;ENSSSCG00000008467;ENSSSCG00000008747;ENSSSCG00000009345;ENSSSCG00000009746;ENSSSCG00000010995;ENSSSCG00000011213;ENSSSCG00000011347;ENSSSCG00000011917;ENSSSCG00000013066;ENSSSCG00000017473;…
GO:0006915	apoptotic process	BP	71	1264	0.00784241	0.0717094	0.0717094	11	60	71	1264	ENSSSCG00000001347;ENSSSCG00000001410;ENSSSCG00000001701;ENSSSCG00000002723;ENSSSCG00000003144;ENSSSCG00000003385;ENSSSCG00000003398;ENSSSCG00000003789;ENSSSCG00000003877;ENSSSCG00000004048;ENSSSCG00000004952;ENSSSCG00000005055;ENSSSCG00000005066;ENSSSCG00000005267;ENSSSCG00000005672;ENSSSCG00000006203;ENSSSCG00000006468;ENSSSCG00000006539;ENSSSCG00000006543;ENSSSCG00000007031;ENSSSCG00000007469;…
GO:0046434	organophosphate catabolic process	BP	12	128	0.00787201	0.0717094	0.0717094	1	11	12	128	ENSSSCG00000003377;ENSSSCG00000005300;ENSSSCG00000010594;ENSSSCG00000010822;ENSSSCG00000011113;ENSSSCG00000012650;ENSSSCG00000015446;ENSSSCG00000022742;ENSSSCG00000023264;ENSSSCG00000031593;ENSSSCG00000032141;ENSSSCG00000034896
GO:0050792	regulation of viral process	BP	12	128	0.00787201	0.0717094	0.0717094	6	6	12	128	ENSSSCG00000003964;ENSSSCG00000004385;ENSSSCG00000004935;ENSSSCG00000006543;ENSSSCG00000008878;ENSSSCG00000009881;ENSSSCG00000011213;ENSSSCG00000012077;ENSSSCG00000017473;ENSSSCG00000017614;ENSSSCG00000036639;ENSSSCG00000037920
GO:0051248	negative regulation of protein metabolic process	BP	49	815	0.00789539	0.0717094	0.0717094	6	43	49	815	ENSSSCG00000000694;ENSSSCG00000001011;ENSSSCG00000001410;ENSSSCG00000001427;ENSSSCG00000001701;ENSSSCG00000003195;ENSSSCG00000003385;ENSSSCG00000003591;ENSSSCG00000004385;ENSSSCG00000004460;ENSSSCG00000005672;ENSSSCG00000006543;ENSSSCG00000006752;ENSSSCG00000007030;ENSSSCG00000007381;ENSSSCG00000007469;ENSSSCG00000008167;ENSSSCG00000008513;ENSSSCG00000008989;ENSSSCG00000009403;ENSSSCG00000010802;…
GO:0006220	pyrimidine nucleotide metabolic process	BP	6	42	0.00790308	0.0717094	0.0717094	1	5	6	42	ENSSSCG00000006294;ENSSSCG00000011347;ENSSSCG00000017591;ENSSSCG00000032141;ENSSSCG00000038348;ENSSSCG00000039867
GO:0032387	negative regulation of intracellular transport	BP	6	42	0.00790308	0.0717094	0.0717094	0	6	6	42	ENSSSCG00000003385;ENSSSCG00000004385;ENSSSCG00000009010;ENSSSCG00000013256;ENSSSCG00000030421;ENSSSCG00000036724
GO:2001234	negative regulation of apoptotic signaling pathway	BP	15	177	0.00804594	0.072889	0.072889	3	12	15	177	ENSSSCG00000003385;ENSSSCG00000003789;ENSSSCG00000005055;ENSSSCG00000007469;ENSSSCG00000008513;ENSSSCG00000008697;ENSSSCG00000009704;ENSSSCG00000011081;ENSSSCG00000012623;ENSSSCG00000016565;ENSSSCG00000017385;ENSSSCG00000022343;ENSSSCG00000025796;ENSSSCG00000037549;ENSSSCG00000039962
GO:1903047	mitotic cell cycle process	BP	38	599	0.00811099	0.0733612	0.0733612	7	31	38	599	ENSSSCG00000000600;ENSSSCG00000001347;ENSSSCG00000001510;ENSSSCG00000003520;ENSSSCG00000003566;ENSSSCG00000004893;ENSSSCG00000005267;ENSSSCG00000005672;ENSSSCG00000006273;ENSSSCG00000007056;ENSSSCG00000007272;ENSSSCG00000007732;ENSSSCG00000008467;ENSSSCG00000008697;ENSSSCG00000008747;ENSSSCG00000009345;ENSSSCG00000009746;ENSSSCG00000010122;ENSSSCG00000010214;ENSSSCG00000010995;ENSSSCG00000011347;…
GO:0034101	erythrocyte homeostasis	BP	11	113	0.00815758	0.073665	0.073665	3	8	11	113	ENSSSCG00000001556;ENSSSCG00000002873;ENSSSCG00000003914;ENSSSCG00000006543;ENSSSCG00000009704;ENSSSCG00000012623;ENSSSCG00000017403;ENSSSCG00000017524;ENSSSCG00000025108;ENSSSCG00000034012;ENSSSCG00000034039
GO:0019319	hexose biosynthetic process	BP	8	69	0.00830869	0.0747914	0.0747914	1	7	8	69	ENSSSCG00000002873;ENSSSCG00000004679;ENSSSCG00000010517;ENSSSCG00000012440;ENSSSCG00000017759;ENSSSCG00000029918;ENSSSCG00000032622;ENSSSCG00000040608
GO:0051262	protein tetramerization	BP	8	69	0.00830869	0.0747914	0.0747914	2	6	8	69	ENSSSCG00000001476;ENSSSCG00000003103;ENSSSCG00000003789;ENSSSCG00000013299;ENSSSCG00000013745;ENSSSCG00000017694;ENSSSCG00000034896;ENSSSCG00000037105
GO:0051170	import into nucleus	BP	12	129	0.00835752	0.0751117	0.0751117	1	11	12	129	ENSSSCG00000000185;ENSSSCG00000001556;ENSSSCG00000002000;ENSSSCG00000003812;ENSSSCG00000005711;ENSSSCG00000009509;ENSSSCG00000009746;ENSSSCG00000016938;ENSSSCG00000017403;ENSSSCG00000017514;ENSSSCG00000031077;ENSSSCG00000037920
GO:0016458	gene silencing	BP	13	145	0.00837494	0.0751491	0.0751491	2	11	13	145	ENSSSCG00000001679;ENSSSCG00000003591;ENSSSCG00000004943;ENSSSCG00000006543;ENSSSCG00000008167;ENSSSCG00000008989;ENSSSCG00000015729;ENSSSCG00000017403;ENSSSCG00000024445;ENSSSCG00000027127;ENSSSCG00000030255;ENSSSCG00000031302;ENSSSCG00000037920
GO:0048285	organelle fission	BP	28	411	0.00881217	0.0789106	0.0789106	8	20	28	411	ENSSSCG00000000600;ENSSSCG00000001410;ENSSSCG00000001420;ENSSSCG00000001510;ENSSSCG00000003520;ENSSSCG00000003566;ENSSSCG00000004893;ENSSSCG00000007056;ENSSSCG00000007272;ENSSSCG00000007544;ENSSSCG00000007881;ENSSSCG00000008467;ENSSSCG00000008747;ENSSSCG00000009345;ENSSSCG00000009746;ENSSSCG00000010995;ENSSSCG00000011213;ENSSSCG00000011347;ENSSSCG00000011917;ENSSSCG00000013066;ENSSSCG00000017473;…
GO:0046755	viral budding	BP	4	20	0.00884979	0.0789106	0.0789106	0	4	4	20	ENSSSCG00000004140;ENSSSCG00000004893;ENSSSCG00000007272;ENSSSCG00000010995
GO:0098780	response to mitochondrial depolarisation	BP	4	20	0.00884979	0.0789106	0.0789106	1	3	4	20	ENSSSCG00000008261;ENSSSCG00000012328;ENSSSCG00000036431;ENSSSCG00000039882
GO:0150105	protein localization to cell-cell junction	BP	4	20	0.00884979	0.0789106	0.0789106	0	4	4	20	ENSSSCG00000010313;ENSSSCG00000011843;ENSSSCG00000014010;ENSSSCG00000026268
GO:0042177	negative regulation of protein catabolic process	BP	10	99	0.00886963	0.0789634	0.0789634	1	9	10	99	ENSSSCG00000001410;ENSSSCG00000001701;ENSSSCG00000003385;ENSSSCG00000004385;ENSSSCG00000010802;ENSSSCG00000012251;ENSSSCG00000017524;ENSSSCG00000022559;ENSSSCG00000022774;ENSSSCG00000032787
GO:0000423	mitophagy	BP	5	31	0.00897781	0.0798012	0.0798012	1	4	5	31	ENSSSCG00000003438;ENSSSCG00000012328;ENSSSCG00000012623;ENSSSCG00000036431;ENSSSCG00000039882
GO:0051236	establishment of RNA localization	BP	11	115	0.0092617	0.0821958	0.0821958	4	7	11	115	ENSSSCG00000001400;ENSSSCG00000001679;ENSSSCG00000005711;ENSSSCG00000009746;ENSSSCG00000014244;ENSSSCG00000017514;ENSSSCG00000022866;ENSSSCG00000022919;ENSSSCG00000027323;ENSSSCG00000031882;ENSSSCG00000035318
GO:0009062	fatty acid catabolic process	BP	9	85	0.0094686	0.0836003	0.0836003	7	2	9	85	ENSSSCG00000000072;ENSSSCG00000003851;ENSSSCG00000004049;ENSSSCG00000004216;ENSSSCG00000008569;ENSSSCG00000008571;ENSSSCG00000008724;ENSSSCG00000011192;ENSSSCG00000028620
GO:0006047	UDP-N-acetylglucosamine metabolic process	BP	3	11	0.00955264	0.0836003	0.0836003	0	3	3	11	ENSSSCG00000004456;ENSSSCG00000006340;ENSSSCG00000008339
GO:0009086	methionine biosynthetic process	BP	3	11	0.00955264	0.0836003	0.0836003	0	3	3	11	ENSSSCG00000002269;ENSSSCG00000009246;ENSSSCG00000013299
GO:0019184	nonribosomal peptide biosynthetic process	BP	3	11	0.00955264	0.0836003	0.0836003	1	2	3	11	ENSSSCG00000007287;ENSSSCG00000031736;ENSSSCG00000037549
GO:0046500	S-adenosylmethionine metabolic process	BP	3	11	0.00955264	0.0836003	0.0836003	0	3	3	11	ENSSSCG00000009246;ENSSSCG00000013299;ENSSSCG00000021229
GO:0061620	glycolytic process through glucose-6-phosphate	BP	3	11	0.00955264	0.0836003	0.0836003	0	3	3	11	ENSSSCG00000011158;ENSSSCG00000012440;ENSSSCG00000022343
GO:0072350	tricarboxylic acid metabolic process	BP	3	11	0.00955264	0.0836003	0.0836003	0	3	3	11	ENSSSCG00000017421;ENSSSCG00000023264;ENSSSCG00000023807
GO:0090085	regulation of protein deubiquitination	BP	3	11	0.00955264	0.0836003	0.0836003	1	2	3	11	ENSSSCG00000003385;ENSSSCG00000005300;ENSSSCG00000022774
GO:0110096	cellular response to aldehyde	BP	3	11	0.00955264	0.0836003	0.0836003	0	3	3	11	ENSSSCG00000003385;ENSSSCG00000028996;ENSSSCG00000029256
GO:0030041	actin filament polymerization	BP	14	164	0.00964287	0.0839216	0.0839216	0	14	14	164	ENSSSCG00000000600;ENSSSCG00000000746;ENSSSCG00000004205;ENSSSCG00000005596;ENSSSCG00000008239;ENSSSCG00000009010;ENSSSCG00000011435;ENSSSCG00000014088;ENSSSCG00000015560;ENSSSCG00000016019;ENSSSCG00000030174;ENSSSCG00000030260;ENSSSCG00000030535;ENSSSCG00000037105
GO:0006919	activation of cysteine-type endopeptidase activity involved in apoptotic process	BP	7	57	0.00973762	0.0839216	0.0839216	0	7	7	57	ENSSSCG00000004952;ENSSSCG00000005300;ENSSSCG00000006203;ENSSSCG00000012001;ENSSSCG00000026940;ENSSSCG00000026990;ENSSSCG00000028157
GO:0031325	positive regulation of cellular metabolic process	BP	135	2653	0.00982071	0.0839216	0.0839216	19	116	135	2653	ENSSSCG00000000406;ENSSSCG00000000496;ENSSSCG00000000684;ENSSSCG00000000877;ENSSSCG00000000927;ENSSSCG00000001347;ENSSSCG00000001400;ENSSSCG00000001410;ENSSSCG00000001493;ENSSSCG00000001556;ENSSSCG00000001578;ENSSSCG00000001701;ENSSSCG00000001757;ENSSSCG00000002433;ENSSSCG00000002743;ENSSSCG00000003195;ENSSSCG00000003288;ENSSSCG00000003385;ENSSSCG00000003438;ENSSSCG00000003520;ENSSSCG00000003591;…
GO:0050779	RNA destabilization	BP	8	71	0.00982743	0.0839216	0.0839216	1	7	8	71	ENSSSCG00000003591;ENSSSCG00000006752;ENSSSCG00000008989;ENSSSCG00000015231;ENSSSCG00000016874;ENSSSCG00000024916;ENSSSCG00000031882;ENSSSCG00000033144
GO:0017148	negative regulation of translation	BP	12	132	0.00995545	0.0839216	0.0839216	2	10	12	132	ENSSSCG00000000694;ENSSSCG00000003591;ENSSSCG00000006752;ENSSSCG00000008167;ENSSSCG00000008989;ENSSSCG00000015231;ENSSSCG00000016874;ENSSSCG00000024916;ENSSSCG00000028420;ENSSSCG00000030255;ENSSSCG00000031882;ENSSSCG00000033144
GO:0006404	RNA import into nucleus	BP	2	4	0.0100629	0.0839216	0.0839216	0	2	2	4	ENSSSCG00000009746;ENSSSCG00000017514
GO:0007008	outer mitochondrial membrane organization	BP	2	4	0.0100629	0.0839216	0.0839216	1	1	2	4	ENSSSCG00000014292;ENSSSCG00000028346
GO:0009397	folic acid-containing compound catabolic process	BP	2	4	0.0100629	0.0839216	0.0839216	1	1	2	4	ENSSSCG00000014998;ENSSSCG00000030626
GO:0015691	cadmium ion transport	BP	2	4	0.0100629	0.0839216	0.0839216	1	1	2	4	ENSSSCG00000032622;ENSSSCG00000034039
GO:0019323	pentose catabolic process	BP	2	4	0.0100629	0.0839216	0.0839216	1	1	2	4	ENSSSCG00000003144;ENSSSCG00000011113
GO:0030647	aminoglycoside antibiotic metabolic process	BP	2	4	0.0100629	0.0839216	0.0839216	0	2	2	4	ENSSSCG00000029256;ENSSSCG00000040608
GO:0030913	paranodal junction assembly	BP	2	4	0.0100629	0.0839216	0.0839216	2	0	2	4	ENSSSCG00000010175;ENSSSCG00000022230
GO:0033029	regulation of neutrophil apoptotic process	BP	2	4	0.0100629	0.0839216	0.0839216	0	2	2	4	ENSSSCG00000005267;ENSSSCG00000021203
GO:0034398	telomere tethering at nuclear periphery	BP	2	4	0.0100629	0.0839216	0.0839216	1	1	2	4	ENSSSCG00000007544;ENSSSCG00000035639
GO:0035617	stress granule disassembly	BP	2	4	0.0100629	0.0839216	0.0839216	0	2	2	4	ENSSSCG00000005300;ENSSSCG00000011027
GO:0042560	pteridine-containing compound catabolic process	BP	2	4	0.0100629	0.0839216	0.0839216	1	1	2	4	ENSSSCG00000014998;ENSSSCG00000030626
GO:0043132	NAD transport	BP	2	4	0.0100629	0.0839216	0.0839216	2	0	2	4	ENSSSCG00000000072;ENSSSCG00000012540
GO:0044597	daunorubicin metabolic process	BP	2	4	0.0100629	0.0839216	0.0839216	0	2	2	4	ENSSSCG00000029256;ENSSSCG00000040608
GO:0044821	meiotic telomere tethering at nuclear periphery	BP	2	4	0.0100629	0.0839216	0.0839216	1	1	2	4	ENSSSCG00000007544;ENSSSCG00000035639
GO:0045040	protein insertion into mitochondrial outer membrane	BP	2	4	0.0100629	0.0839216	0.0839216	1	1	2	4	ENSSSCG00000014292;ENSSSCG00000028346
GO:0045053	protein retention in Golgi apparatus	BP	2	4	0.0100629	0.0839216	0.0839216	0	2	2	4	ENSSSCG00000003438;ENSSSCG00000036431
GO:0070197	meiotic attachment of telomere to nuclear envelope	BP	2	4	0.0100629	0.0839216	0.0839216	1	1	2	4	ENSSSCG00000007544;ENSSSCG00000035639
GO:0070535	histone H2A K63-linked ubiquitination	BP	2	4	0.0100629	0.0839216	0.0839216	0	2	2	4	ENSSSCG00000001578;ENSSSCG00000013045
GO:0070574	cadmium ion transmembrane transport	BP	2	4	0.0100629	0.0839216	0.0839216	1	1	2	4	ENSSSCG00000032622;ENSSSCG00000034039
GO:0070901	mitochondrial tRNA methylation	BP	2	4	0.0100629	0.0839216	0.0839216	1	1	2	4	ENSSSCG00000024529;ENSSSCG00000030147
GO:0090669	telomerase RNA stabilization	BP	2	4	0.0100629	0.0839216	0.0839216	0	2	2	4	ENSSSCG00000008887;ENSSSCG00000024916
GO:0097089	methyl-branched fatty acid metabolic process	BP	2	4	0.0100629	0.0839216	0.0839216	2	0	2	4	ENSSSCG00000011192;ENSSSCG00000028620
GO:1903842	response to arsenite ion	BP	2	4	0.0100629	0.0839216	0.0839216	0	2	2	4	ENSSSCG00000005300;ENSSSCG00000024916
GO:1903843	cellular response to arsenite ion	BP	2	4	0.0100629	0.0839216	0.0839216	0	2	2	4	ENSSSCG00000005300;ENSSSCG00000024916
GO:1905463	negative regulation of DNA duplex unwinding	BP	2	4	0.0100629	0.0839216	0.0839216	1	1	2	4	ENSSSCG00000011624;ENSSSCG00000017473
GO:1990966	ATP generation from poly-ADP-D-ribose	BP	2	4	0.0100629	0.0839216	0.0839216	0	2	2	4	ENSSSCG00000010396;ENSSSCG00000011113
GO:2000002	negative regulation of DNA damage checkpoint	BP	2	4	0.0100629	0.0839216	0.0839216	0	2	2	4	ENSSSCG00000001347;ENSSSCG00000001400
GO:0009218	pyrimidine ribonucleotide metabolic process	BP	5	32	0.0102795	0.0854764	0.0854764	1	4	5	32	ENSSSCG00000006294;ENSSSCG00000011347;ENSSSCG00000017591;ENSSSCG00000038348;ENSSSCG00000039867
GO:0071985	multivesicular body sorting pathway	BP	5	32	0.0102795	0.0854764	0.0854764	0	5	5	32	ENSSSCG00000004140;ENSSSCG00000004893;ENSSSCG00000005300;ENSSSCG00000007272;ENSSSCG00000010995
GO:0010592	positive regulation of lamellipodium assembly	BP	4	21	0.010574	0.087413	0.087413	0	4	4	21	ENSSSCG00000003520;ENSSSCG00000007586;ENSSSCG00000011435;ENSSSCG00000016019
GO:0036010	protein localization to endosome	BP	4	21	0.010574	0.087413	0.087413	0	4	4	21	ENSSSCG00000004058;ENSSSCG00000012365;ENSSSCG00000026239;ENSSSCG00000033033
GO:0046653	tetrahydrofolate metabolic process	BP	4	21	0.010574	0.087413	0.087413	2	2	4	21	ENSSSCG00000002269;ENSSSCG00000010175;ENSSSCG00000014998;ENSSSCG00000030626
GO:2000637	positive regulation of gene silencing by miRNA	BP	4	21	0.010574	0.087413	0.087413	0	4	4	21	ENSSSCG00000003591;ENSSSCG00000004943;ENSSSCG00000017403;ENSSSCG00000027127
GO:0051173	positive regulation of nitrogen compound metabolic process	BP	128	2506	0.0106523	0.0876773	0.0876773	19	109	128	2506	ENSSSCG00000000406;ENSSSCG00000000496;ENSSSCG00000000684;ENSSSCG00000000927;ENSSSCG00000001347;ENSSSCG00000001400;ENSSSCG00000001410;ENSSSCG00000001493;ENSSSCG00000001556;ENSSSCG00000001578;ENSSSCG00000001701;ENSSSCG00000001757;ENSSSCG00000002433;ENSSSCG00000002743;ENSSSCG00000003195;ENSSSCG00000003288;ENSSSCG00000003385;ENSSSCG00000003591;ENSSSCG00000003812;ENSSSCG00000003870;ENSSSCG00000003877;…
GO:0061014	positive regulation of mRNA catabolic process	BP	8	72	0.0106598	0.0876773	0.0876773	1	7	8	72	ENSSSCG00000003591;ENSSSCG00000006752;ENSSSCG00000008989;ENSSSCG00000015231;ENSSSCG00000016874;ENSSSCG00000024916;ENSSSCG00000031882;ENSSSCG00000033144
GO:2001237	negative regulation of extrinsic apoptotic signaling pathway	BP	8	72	0.0106598	0.0876773	0.0876773	1	7	8	72	ENSSSCG00000003385;ENSSSCG00000005055;ENSSSCG00000008513;ENSSSCG00000008697;ENSSSCG00000009704;ENSSSCG00000016565;ENSSSCG00000017385;ENSSSCG00000037549
GO:0016042	lipid catabolic process	BP	20	270	0.0106678	0.0876773	0.0876773	9	11	20	270	ENSSSCG00000000072;ENSSSCG00000003851;ENSSSCG00000004049;ENSSSCG00000004216;ENSSSCG00000007056;ENSSSCG00000008569;ENSSSCG00000008571;ENSSSCG00000008724;ENSSSCG00000010035;ENSSSCG00000011192;ENSSSCG00000012841;ENSSSCG00000013034;ENSSSCG00000015446;ENSSSCG00000015781;ENSSSCG00000022742;ENSSSCG00000023264;ENSSSCG00000026718;ENSSSCG00000027550;ENSSSCG00000028620;ENSSSCG00000031736
GO:0120031	plasma membrane bounded cell projection assembly	BP	30	456	0.0109323	0.0896623	0.0896623	2	28	30	456	ENSSSCG00000000600;ENSSSCG00000001085;ENSSSCG00000003520;ENSSSCG00000004058;ENSSSCG00000005066;ENSSSCG00000007026;ENSSSCG00000007586;ENSSSCG00000008508;ENSSSCG00000008697;ENSSSCG00000009270;ENSSSCG00000010144;ENSSSCG00000010313;ENSSSCG00000011137;ENSSSCG00000011435;ENSSSCG00000012650;ENSSSCG00000012848;ENSSSCG00000013017;ENSSSCG00000014811;ENSSSCG00000016019;ENSSSCG00000016370;ENSSSCG00000016511;…
GO:0030838	positive regulation of actin filament polymerization	BP	9	87	0.0109568	0.0896623	0.0896623	0	9	9	87	ENSSSCG00000000746;ENSSSCG00000005596;ENSSSCG00000009010;ENSSSCG00000014088;ENSSSCG00000015560;ENSSSCG00000016019;ENSSSCG00000030174;ENSSSCG00000030535;ENSSSCG00000037105
GO:0034502	protein localization to chromosome	BP	9	87	0.0109568	0.0896623	0.0896623	0	9	9	87	ENSSSCG00000000496;ENSSSCG00000004048;ENSSSCG00000005300;ENSSSCG00000006487;ENSSSCG00000008303;ENSSSCG00000008377;ENSSSCG00000010214;ENSSSCG00000024126;ENSSSCG00000026761
GO:0007338	single fertilization	BP	11	118	0.0111299	0.0908165	0.0908165	1	10	11	118	ENSSSCG00000000496;ENSSSCG00000003385;ENSSSCG00000004048;ENSSSCG00000006487;ENSSSCG00000007056;ENSSSCG00000008303;ENSSSCG00000008377;ENSSSCG00000022230;ENSSSCG00000024126;ENSSSCG00000026761;ENSSSCG00000032556
GO:2001236	regulation of extrinsic apoptotic signaling pathway	BP	11	118	0.0111299	0.0908165	0.0908165	1	10	11	118	ENSSSCG00000003385;ENSSSCG00000003877;ENSSSCG00000005055;ENSSSCG00000008513;ENSSSCG00000008697;ENSSSCG00000009704;ENSSSCG00000011843;ENSSSCG00000016565;ENSSSCG00000017385;ENSSSCG00000037549;ENSSSCG00000039882
GO:0006605	protein targeting	BP	16	201	0.0112272	0.0914792	0.0914792	5	11	16	201	ENSSSCG00000001410;ENSSSCG00000003438;ENSSSCG00000006062;ENSSSCG00000007272;ENSSSCG00000007381;ENSSSCG00000008638;ENSSSCG00000011192;ENSSSCG00000014292;ENSSSCG00000015140;ENSSSCG00000016543;ENSSSCG00000028346;ENSSSCG00000030421;ENSSSCG00000030567;ENSSSCG00000032494;ENSSSCG00000036431;ENSSSCG00000036639
GO:0044262	cellular carbohydrate metabolic process	BP	18	236	0.0113117	0.0920352	0.0920352	3	15	18	236	ENSSSCG00000000406;ENSSSCG00000003402;ENSSSCG00000004576;ENSSSCG00000004679;ENSSSCG00000005024;ENSSSCG00000008261;ENSSSCG00000008316;ENSSSCG00000008773;ENSSSCG00000010517;ENSSSCG00000010537;ENSSSCG00000010822;ENSSSCG00000011254;ENSSSCG00000011698;ENSSSCG00000012000;ENSSSCG00000012650;ENSSSCG00000013886;ENSSSCG00000017403;ENSSSCG00000023264
GO:0016241	regulation of macroautophagy	BP	10	103	0.0115735	0.0940302	0.0940302	2	8	10	103	ENSSSCG00000001420;ENSSSCG00000003438;ENSSSCG00000007272;ENSSSCG00000008697;ENSSSCG00000012623;ENSSSCG00000017937;ENSSSCG00000020964;ENSSSCG00000026569;ENSSSCG00000036431;ENSSSCG00000040682
GO:0042307	positive regulation of protein import into nucleus	BP	5	33	0.0117047	0.0949605	0.0949605	0	5	5	33	ENSSSCG00000001556;ENSSSCG00000003812;ENSSSCG00000009509;ENSSSCG00000009746;ENSSSCG00000037920
GO:0140053	mitochondrial gene expression	BP	9	88	0.0117635	0.0953012	0.0953012	6	3	9	88	ENSSSCG00000004089;ENSSSCG00000004487;ENSSSCG00000008404;ENSSSCG00000013118;ENSSSCG00000015233;ENSSSCG00000016677;ENSSSCG00000024529;ENSSSCG00000030147;ENSSSCG00000031882
GO:0051099	positive regulation of binding	BP	12	135	0.0117806	0.0953036	0.0953036	2	10	12	135	ENSSSCG00000003385;ENSSSCG00000009704;ENSSSCG00000009746;ENSSSCG00000010470;ENSSSCG00000012251;ENSSSCG00000013019;ENSSSCG00000022952;ENSSSCG00000029185;ENSSSCG00000030255;ENSSSCG00000037920;ENSSSCG00000038203;ENSSSCG00000038348
GO:0006650	glycerophospholipid metabolic process	BP	19	255	0.0118995	0.0961286	0.0961286	9	10	19	255	ENSSSCG00000003267;ENSSSCG00000007056;ENSSSCG00000008571;ENSSSCG00000010175;ENSSSCG00000010822;ENSSSCG00000011845;ENSSSCG00000012650;ENSSSCG00000013034;ENSSSCG00000013595;ENSSSCG00000014811;ENSSSCG00000015446;ENSSSCG00000021170;ENSSSCG00000021203;ENSSSCG00000022742;ENSSSCG00000025901;ENSSSCG00000027550;ENSSSCG00000029918;ENSSSCG00000035133;ENSSSCG00000037427
GO:0052547	regulation of peptidase activity	BP	25	365	0.0120699	0.0973659	0.0973659	1	24	25	365	ENSSSCG00000000694;ENSSSCG00000001011;ENSSSCG00000001427;ENSSSCG00000003385;ENSSSCG00000003870;ENSSSCG00000004952;ENSSSCG00000005072;ENSSSCG00000005300;ENSSSCG00000006203;ENSSSCG00000008513;ENSSSCG00000009999;ENSSSCG00000010802;ENSSSCG00000011843;ENSSSCG00000012001;ENSSSCG00000015892;ENSSSCG00000017385;ENSSSCG00000017403;ENSSSCG00000022559;ENSSSCG00000025796;ENSSSCG00000026940;ENSSSCG00000026990;…
GO:0016311	dephosphorylation	BP	22	310	0.0122448	0.0981704	0.0981704	1	21	22	310	ENSSSCG00000001701;ENSSSCG00000003098;ENSSSCG00000004311;ENSSSCG00000005672;ENSSSCG00000006107;ENSSSCG00000007030;ENSSSCG00000007381;ENSSSCG00000007469;ENSSSCG00000007748;ENSSSCG00000008697;ENSSSCG00000009657;ENSSSCG00000010822;ENSSSCG00000011546;ENSSSCG00000012650;ENSSSCG00000014811;ENSSSCG00000016339;ENSSSCG00000017042;ENSSSCG00000017524;ENSSSCG00000021634;ENSSSCG00000028558;ENSSSCG00000035133;…
GO:0042981	regulation of apoptotic process	BP	58	1020	0.012333	0.0981704	0.0981704	9	49	58	1020	ENSSSCG00000001347;ENSSSCG00000001410;ENSSSCG00000001701;ENSSSCG00000002723;ENSSSCG00000003144;ENSSSCG00000003385;ENSSSCG00000003789;ENSSSCG00000003877;ENSSSCG00000004048;ENSSSCG00000005055;ENSSSCG00000005267;ENSSSCG00000005672;ENSSSCG00000006203;ENSSSCG00000006468;ENSSSCG00000006539;ENSSSCG00000006543;ENSSSCG00000007469;ENSSSCG00000008513;ENSSSCG00000008697;ENSSSCG00000008878;ENSSSCG00000008948;…
GO:0045727	positive regulation of translation	BP	10	104	0.0123375	0.0981704	0.0981704	2	8	10	104	ENSSSCG00000004089;ENSSSCG00000006752;ENSSSCG00000015233;ENSSSCG00000016874;ENSSSCG00000024445;ENSSSCG00000024916;ENSSSCG00000025675;ENSSSCG00000030255;ENSSSCG00000033144;ENSSSCG00000035956
GO:0000054	ribosomal subunit export from nucleus	BP	3	12	0.0123427	0.0981704	0.0981704	0	3	3	12	ENSSSCG00000009746;ENSSSCG00000022952;ENSSSCG00000028228
GO:0006000	fructose metabolic process	BP	3	12	0.0123427	0.0981704	0.0981704	0	3	3	12	ENSSSCG00000004679;ENSSSCG00000032556;ENSSSCG00000040608
GO:0006555	methionine metabolic process	BP	3	12	0.0123427	0.0981704	0.0981704	0	3	3	12	ENSSSCG00000002269;ENSSSCG00000009246;ENSSSCG00000013299
GO:0006925	inflammatory cell apoptotic process	BP	3	12	0.0123427	0.0981704	0.0981704	0	3	3	12	ENSSSCG00000004048;ENSSSCG00000005267;ENSSSCG00000021203
GO:0033750	ribosome localization	BP	3	12	0.0123427	0.0981704	0.0981704	0	3	3	12	ENSSSCG00000009746;ENSSSCG00000022952;ENSSSCG00000028228
GO:0046761	viral budding from plasma membrane	BP	3	12	0.0123427	0.0981704	0.0981704	0	3	3	12	ENSSSCG00000004893;ENSSSCG00000007272;ENSSSCG00000010995
GO:1902969	mitotic DNA replication	BP	3	12	0.0123427	0.0981704	0.0981704	1	2	3	12	ENSSSCG00000006273;ENSSSCG00000010122;ENSSSCG00000035564
GO:0007006	mitochondrial membrane organization	BP	8	74	0.0124795	0.0988763	0.0988763	7	1	8	74	ENSSSCG00000002042;ENSSSCG00000008261;ENSSSCG00000008947;ENSSSCG00000012459;ENSSSCG00000012623;ENSSSCG00000014292;ENSSSCG00000028346;ENSSSCG00000035775
GO:0061912	selective autophagy	BP	8	74	0.0124795	0.0988763	0.0988763	1	7	8	74	ENSSSCG00000003438;ENSSSCG00000006363;ENSSSCG00000008697;ENSSSCG00000012328;ENSSSCG00000012623;ENSSSCG00000036431;ENSSSCG00000039882;ENSSSCG00000040682
GO:0046174	polyol catabolic process	BP	4	22	0.0125012	0.0988763	0.0988763	0	4	4	22	ENSSSCG00000004679;ENSSSCG00000010822;ENSSSCG00000012650;ENSSSCG00000031593
GO:1900027	regulation of ruffle assembly	BP	4	22	0.0125012	0.0988763	0.0988763	0	4	4	22	ENSSSCG00000000600;ENSSSCG00000008508;ENSSSCG00000012848;ENSSSCG00000037105
GO:1990830	cellular response to leukemia inhibitory factor	BP	9	89	0.0126137	0.0996275	0.0996275	3	6	9	89	ENSSSCG00000000600;ENSSSCG00000003789;ENSSSCG00000008261;ENSSSCG00000011158;ENSSSCG00000012623;ENSSSCG00000015504;ENSSSCG00000017614;ENSSSCG00000030578;ENSSSCG00000037549
GO:1902850	microtubule cytoskeleton organization involved in mitosis	BP	12	137	0.0131333	0.103587	0.103587	1	11	12	137	ENSSSCG00000001510;ENSSSCG00000003566;ENSSSCG00000004893;ENSSSCG00000005672;ENSSSCG00000007272;ENSSSCG00000007732;ENSSSCG00000008697;ENSSSCG00000010995;ENSSSCG00000017514;ENSSSCG00000027667;ENSSSCG00000030443;ENSSSCG00000036106
GO:0030866	cortical actin cytoskeleton organization	BP	5	34	0.0132585	0.104284	0.104284	0	5	5	34	ENSSSCG00000004058;ENSSSCG00000005317;ENSSSCG00000007030;ENSSSCG00000016019;ENSSSCG00000033518
GO:0034605	cellular response to heat	BP	5	34	0.0132585	0.104284	0.104284	0	5	5	34	ENSSSCG00000001701;ENSSSCG00000005300;ENSSSCG00000013784;ENSSSCG00000024916;ENSSSCG00000039882
GO:0007017	microtubule-based process	BP	46	779	0.0133183	0.10461	0.10461	3	43	46	779	ENSSSCG00000001379;ENSSSCG00000001510;ENSSSCG00000003393;ENSSSCG00000003566;ENSSSCG00000003637;ENSSSCG00000004058;ENSSSCG00000004679;ENSSSCG00000004705;ENSSSCG00000004893;ENSSSCG00000005672;ENSSSCG00000007272;ENSSSCG00000007544;ENSSSCG00000007732;ENSSSCG00000008467;ENSSSCG00000008515;ENSSSCG00000008697;ENSSSCG00000009270;ENSSSCG00000010214;ENSSSCG00000010248;ENSSSCG00000010314;ENSSSCG00000010565;…
GO:1990823	response to leukemia inhibitory factor	BP	9	90	0.0135089	0.10596	0.10596	3	6	9	90	ENSSSCG00000000600;ENSSSCG00000003789;ENSSSCG00000008261;ENSSSCG00000011158;ENSSSCG00000012623;ENSSSCG00000015504;ENSSSCG00000017614;ENSSSCG00000030578;ENSSSCG00000037549
GO:0032535	regulation of cellular component size	BP	21	295	0.0137224	0.107338	0.107338	1	20	21	295	ENSSSCG00000000600;ENSSSCG00000000746;ENSSSCG00000004058;ENSSSCG00000004205;ENSSSCG00000005596;ENSSSCG00000008239;ENSSSCG00000008456;ENSSSCG00000009010;ENSSSCG00000010144;ENSSSCG00000011350;ENSSSCG00000011435;ENSSSCG00000012365;ENSSSCG00000014088;ENSSSCG00000015560;ENSSSCG00000016019;ENSSSCG00000027052;ENSSSCG00000030174;ENSSSCG00000030260;ENSSSCG00000030535;ENSSSCG00000036501;ENSSSCG00000037105
GO:2001233	regulation of apoptotic signaling pathway	BP	21	295	0.0137224	0.107338	0.107338	4	17	21	295	ENSSSCG00000003385;ENSSSCG00000003789;ENSSSCG00000003877;ENSSSCG00000005055;ENSSSCG00000007469;ENSSSCG00000008513;ENSSSCG00000008697;ENSSSCG00000009704;ENSSSCG00000011081;ENSSSCG00000011843;ENSSSCG00000012623;ENSSSCG00000014010;ENSSSCG00000014924;ENSSSCG00000016565;ENSSSCG00000017385;ENSSSCG00000022343;ENSSSCG00000025796;ENSSSCG00000032505;ENSSSCG00000037549;ENSSSCG00000039882;ENSSSCG00000039962
GO:0006644	phospholipid metabolic process	BP	23	332	0.0138096	0.107871	0.107871	10	13	23	332	ENSSSCG00000003267;ENSSSCG00000006512;ENSSSCG00000007056;ENSSSCG00000008571;ENSSSCG00000010175;ENSSSCG00000010822;ENSSSCG00000011845;ENSSSCG00000012650;ENSSSCG00000013034;ENSSSCG00000013125;ENSSSCG00000013595;ENSSSCG00000014811;ENSSSCG00000015446;ENSSSCG00000021170;ENSSSCG00000021203;ENSSSCG00000022742;ENSSSCG00000023264;ENSSSCG00000025901;ENSSSCG00000027550;ENSSSCG00000028558;ENSSSCG00000029918;…
GO:0006487	protein N-linked glycosylation	BP	7	61	0.0139171	0.108561	0.108561	5	2	7	61	ENSSSCG00000004456;ENSSSCG00000006527;ENSSSCG00000008339;ENSSSCG00000014538;ENSSSCG00000017955;ENSSSCG00000028227;ENSSSCG00000032234
GO:0010629	negative regulation of gene expression	BP	45	761	0.0139433	0.108616	0.108616	5	40	45	761	ENSSSCG00000000694;ENSSSCG00000001011;ENSSSCG00000001679;ENSSSCG00000001701;ENSSSCG00000001903;ENSSSCG00000002426;ENSSSCG00000003385;ENSSSCG00000003591;ENSSSCG00000004058;ENSSSCG00000004943;ENSSSCG00000005267;ENSSSCG00000006543;ENSSSCG00000006752;ENSSSCG00000006835;ENSSSCG00000008167;ENSSSCG00000008989;ENSSSCG00000009704;ENSSSCG00000010299;ENSSSCG00000010627;ENSSSCG00000011081;ENSSSCG00000011117;…
GO:0030031	cell projection assembly	BP	30	465	0.0140506	0.109302	0.109302	2	28	30	465	ENSSSCG00000000600;ENSSSCG00000001085;ENSSSCG00000003520;ENSSSCG00000004058;ENSSSCG00000005066;ENSSSCG00000007026;ENSSSCG00000007586;ENSSSCG00000008508;ENSSSCG00000008697;ENSSSCG00000009270;ENSSSCG00000010144;ENSSSCG00000010313;ENSSSCG00000011137;ENSSSCG00000011435;ENSSSCG00000012650;ENSSSCG00000012848;ENSSSCG00000013017;ENSSSCG00000014811;ENSSSCG00000016019;ENSSSCG00000016370;ENSSSCG00000016511;…
GO:0043067	regulation of programmed cell death	BP	59	1048	0.0140978	0.109518	0.109518	9	50	59	1048	ENSSSCG00000001347;ENSSSCG00000001410;ENSSSCG00000001701;ENSSSCG00000002723;ENSSSCG00000003144;ENSSSCG00000003385;ENSSSCG00000003789;ENSSSCG00000003877;ENSSSCG00000004048;ENSSSCG00000005055;ENSSSCG00000005267;ENSSSCG00000005672;ENSSSCG00000006203;ENSSSCG00000006468;ENSSSCG00000006539;ENSSSCG00000006543;ENSSSCG00000007469;ENSSSCG00000008513;ENSSSCG00000008697;ENSSSCG00000008878;ENSSSCG00000008948;…
GO:0080135	regulation of cellular response to stress	BP	34	543	0.0141821	0.110023	0.110023	3	31	34	543	ENSSSCG00000001347;ENSSSCG00000001400;ENSSSCG00000001410;ENSSSCG00000001578;ENSSSCG00000003195;ENSSSCG00000003385;ENSSSCG00000003914;ENSSSCG00000004058;ENSSSCG00000004088;ENSSSCG00000004943;ENSSSCG00000006203;ENSSSCG00000006767;ENSSSCG00000007056;ENSSSCG00000007469;ENSSSCG00000007881;ENSSSCG00000009511;ENSSSCG00000010081;ENSSSCG00000010396;ENSSSCG00000010802;ENSSSCG00000013019;ENSSSCG00000013045;…
GO:0017038	protein import	BP	14	172	0.014235	0.110282	0.110282	3	11	14	172	ENSSSCG00000001556;ENSSSCG00000002000;ENSSSCG00000003812;ENSSSCG00000005711;ENSSSCG00000009509;ENSSSCG00000009746;ENSSSCG00000014292;ENSSSCG00000016938;ENSSSCG00000017403;ENSSSCG00000017514;ENSSSCG00000028346;ENSSSCG00000031077;ENSSSCG00000032494;ENSSSCG00000037920
GO:0045333	cellular respiration	BP	16	207	0.0145426	0.112512	0.112512	8	8	16	207	ENSSSCG00000003385;ENSSSCG00000004049;ENSSSCG00000005300;ENSSSCG00000007952;ENSSSCG00000008569;ENSSSCG00000010175;ENSSSCG00000010214;ENSSSCG00000010470;ENSSSCG00000013595;ENSSSCG00000015336;ENSSSCG00000022774;ENSSSCG00000023264;ENSSSCG00000023807;ENSSSCG00000025751;ENSSSCG00000029918;ENSSSCG00000031882
GO:0032509	endosome transport via multivesicular body sorting pathway	BP	4	23	0.014639	0.112949	0.112949	0	4	4	23	ENSSSCG00000004140;ENSSSCG00000004893;ENSSSCG00000005300;ENSSSCG00000007272
GO:0033617	mitochondrial cytochrome c oxidase assembly	BP	4	23	0.014639	0.112949	0.112949	4	0	4	23	ENSSSCG00000008947;ENSSSCG00000032494;ENSSSCG00000035775;ENSSSCG00000038711
GO:0009893	positive regulation of metabolic process	BP	151	3043	0.0148533	0.114167	0.114167	23	128	151	3043	ENSSSCG00000000185;ENSSSCG00000000406;ENSSSCG00000000496;ENSSSCG00000000684;ENSSSCG00000000694;ENSSSCG00000000877;ENSSSCG00000000927;ENSSSCG00000001347;ENSSSCG00000001400;ENSSSCG00000001410;ENSSSCG00000001493;ENSSSCG00000001556;ENSSSCG00000001578;ENSSSCG00000001701;ENSSSCG00000001757;ENSSSCG00000002433;ENSSSCG00000002743;ENSSSCG00000002873;ENSSSCG00000003195;ENSSSCG00000003288;ENSSSCG00000003385;…
GO:0043244	regulation of protein-containing complex disassembly	BP	10	107	0.0148584	0.114167	0.114167	0	10	10	107	ENSSSCG00000000600;ENSSSCG00000004705;ENSSSCG00000008239;ENSSSCG00000008456;ENSSSCG00000010144;ENSSSCG00000011435;ENSSSCG00000017937;ENSSSCG00000021118;ENSSSCG00000026569;ENSSSCG00000036501
GO:0001701	in utero embryonic development	BP	24	353	0.0148955	0.114167	0.114167	6	18	24	353	ENSSSCG00000000158;ENSSSCG00000002873;ENSSSCG00000003851;ENSSSCG00000004038;ENSSSCG00000004652;ENSSSCG00000004943;ENSSSCG00000004952;ENSSSCG00000007031;ENSSSCG00000007228;ENSSSCG00000007732;ENSSSCG00000007748;ENSSSCG00000008513;ENSSSCG00000010248;ENSSSCG00000010604;ENSSSCG00000011081;ENSSSCG00000011366;ENSSSCG00000012650;ENSSSCG00000015246;ENSSSCG00000016884;ENSSSCG00000025796;ENSSSCG00000026472;…
GO:0007566	embryo implantation	BP	5	35	0.0149455	0.114167	0.114167	2	3	5	35	ENSSSCG00000008098;ENSSSCG00000017668;ENSSSCG00000033144;ENSSSCG00000033337;ENSSSCG00000037920
GO:0045022	early endosome to late endosome transport	BP	5	35	0.0149455	0.114167	0.114167	0	5	5	35	ENSSSCG00000004058;ENSSSCG00000004385;ENSSSCG00000010081;ENSSSCG00000012365;ENSSSCG00000040682
GO:0060338	regulation of type I interferon-mediated signaling pathway	BP	5	35	0.0149455	0.114167	0.114167	1	4	5	35	ENSSSCG00000000034;ENSSSCG00000006543;ENSSSCG00000024445;ENSSSCG00000033144;ENSSSCG00000033602
GO:0030834	regulation of actin filament depolymerization	BP	6	48	0.0149578	0.114167	0.114167	0	6	6	48	ENSSSCG00000000600;ENSSSCG00000008239;ENSSSCG00000008456;ENSSSCG00000010144;ENSSSCG00000011435;ENSSSCG00000036501
GO:0071357	cellular response to type I interferon	BP	6	48	0.0149578	0.114167	0.114167	2	4	6	48	ENSSSCG00000000034;ENSSSCG00000006543;ENSSSCG00000012077;ENSSSCG00000024445;ENSSSCG00000033144;ENSSSCG00000033602
GO:0006493	protein O-linked glycosylation	BP	7	62	0.0151358	0.11506	0.11506	5	2	7	62	ENSSSCG00000000927;ENSSSCG00000002306;ENSSSCG00000003103;ENSSSCG00000003743;ENSSSCG00000004456;ENSSSCG00000010185;ENSSSCG00000032313
GO:0042440	pigment metabolic process	BP	7	62	0.0151358	0.11506	0.11506	2	5	7	62	ENSSSCG00000002650;ENSSSCG00000008569;ENSSSCG00000008901;ENSSSCG00000030677;ENSSSCG00000032787;ENSSSCG00000034039;ENSSSCG00000034896
GO:0061512	protein localization to cilium	BP	7	62	0.0151358	0.11506	0.11506	1	6	7	62	ENSSSCG00000003812;ENSSSCG00000011137;ENSSSCG00000013017;ENSSSCG00000016511;ENSSSCG00000027467;ENSSSCG00000031791;ENSSSCG00000033937
GO:0046486	glycerolipid metabolic process	BP	23	335	0.0152169	0.115522	0.115522	12	11	23	335	ENSSSCG00000002414;ENSSSCG00000003267;ENSSSCG00000007056;ENSSSCG00000008569;ENSSSCG00000008571;ENSSSCG00000010175;ENSSSCG00000010822;ENSSSCG00000011845;ENSSSCG00000012650;ENSSSCG00000012841;ENSSSCG00000013034;ENSSSCG00000013595;ENSSSCG00000014811;ENSSSCG00000015446;ENSSSCG00000015755;ENSSSCG00000021170;ENSSSCG00000021203;ENSSSCG00000022742;ENSSSCG00000025901;ENSSSCG00000027550;ENSSSCG00000029918;…
GO:0070085	glycosylation	BP	17	226	0.0153841	0.116339	0.116339	14	3	17	226	ENSSSCG00000000927;ENSSSCG00000002306;ENSSSCG00000003103;ENSSSCG00000003743;ENSSSCG00000004456;ENSSSCG00000006527;ENSSSCG00000008339;ENSSSCG00000008569;ENSSSCG00000010185;ENSSSCG00000013595;ENSSSCG00000013886;ENSSSCG00000014538;ENSSSCG00000017955;ENSSSCG00000028227;ENSSSCG00000032234;ENSSSCG00000032313;ENSSSCG00000037427
GO:0042435	indole-containing compound biosynthetic process	BP	3	13	0.0155501	0.116339	0.116339	2	1	3	13	ENSSSCG00000004049;ENSSSCG00000029918;ENSSSCG00000037427
GO:0042953	lipoprotein transport	BP	3	13	0.0155501	0.116339	0.116339	2	1	3	13	ENSSSCG00000014305;ENSSSCG00000017668;ENSSSCG00000040710
GO:0043649	dicarboxylic acid catabolic process	BP	3	13	0.0155501	0.116339	0.116339	1	2	3	13	ENSSSCG00000010537;ENSSSCG00000014998;ENSSSCG00000030626
GO:0046753	non-lytic viral release	BP	3	13	0.0155501	0.116339	0.116339	0	3	3	13	ENSSSCG00000004893;ENSSSCG00000007272;ENSSSCG00000010995
GO:0061615	glycolytic process through fructose-6-phosphate	BP	3	13	0.0155501	0.116339	0.116339	0	3	3	13	ENSSSCG00000011158;ENSSSCG00000012440;ENSSSCG00000022343
GO:0071428	rRNA-containing ribonucleoprotein complex export from nucleus	BP	3	13	0.0155501	0.116339	0.116339	0	3	3	13	ENSSSCG00000009746;ENSSSCG00000022952;ENSSSCG00000028228
GO:1902570	protein localization to nucleolus	BP	3	13	0.0155501	0.116339	0.116339	1	2	3	13	ENSSSCG00000009746;ENSSSCG00000022774;ENSSSCG00000022952
GO:1903358	regulation of Golgi organization	BP	3	13	0.0155501	0.116339	0.116339	0	3	3	13	ENSSSCG00000010081;ENSSSCG00000035987;ENSSSCG00000040682
GO:1904925	positive regulation of autophagy of mitochondrion in response to mitochondrial depolarization	BP	3	13	0.0155501	0.116339	0.116339	1	2	3	13	ENSSSCG00000008261;ENSSSCG00000012328;ENSSSCG00000036431
GO:2000767	positive regulation of cytoplasmic translation	BP	3	13	0.0155501	0.116339	0.116339	0	3	3	13	ENSSSCG00000006752;ENSSSCG00000016874;ENSSSCG00000024916
GO:0010243	response to organonitrogen compound	BP	38	626	0.0156421	0.116873	0.116873	5	33	38	626	ENSSSCG00000001410;ENSSSCG00000001420;ENSSSCG00000001556;ENSSSCG00000002414;ENSSSCG00000003098;ENSSSCG00000003398;ENSSSCG00000003877;ENSSSCG00000004058;ENSSSCG00000005038;ENSSSCG00000005267;ENSSSCG00000005300;ENSSSCG00000006539;ENSSSCG00000006893;ENSSSCG00000007228;ENSSSCG00000007469;ENSSSCG00000009140;ENSSSCG00000009509;ENSSSCG00000009657;ENSSSCG00000010144;ENSSSCG00000010537;ENSSSCG00000010995;…
GO:0043488	regulation of mRNA stability	BP	11	124	0.015716	0.11727	0.11727	2	9	11	124	ENSSSCG00000002426;ENSSSCG00000003591;ENSSSCG00000006752;ENSSSCG00000008989;ENSSSCG00000013602;ENSSSCG00000015231;ENSSSCG00000016874;ENSSSCG00000024916;ENSSSCG00000031882;ENSSSCG00000033144;ENSSSCG00000040060
GO:0007015	actin filament organization	BP	25	374	0.0159287	0.117489	0.117489	0	25	25	374	ENSSSCG00000000600;ENSSSCG00000000746;ENSSSCG00000003520;ENSSSCG00000004058;ENSSSCG00000004205;ENSSSCG00000005596;ENSSSCG00000007586;ENSSSCG00000008239;ENSSSCG00000008456;ENSSSCG00000009010;ENSSSCG00000009412;ENSSSCG00000010144;ENSSSCG00000011435;ENSSSCG00000011843;ENSSSCG00000014088;ENSSSCG00000014811;ENSSSCG00000015560;ENSSSCG00000016019;ENSSSCG00000016742;ENSSSCG00000030174;ENSSSCG00000030260;…
GO:0000960	regulation of mitochondrial RNA catabolic process	BP	2	5	0.0163047	0.117489	0.117489	2	0	2	5	ENSSSCG00000008940;ENSSSCG00000031882
GO:0001781	neutrophil apoptotic process	BP	2	5	0.0163047	0.117489	0.117489	0	2	2	5	ENSSSCG00000005267;ENSSSCG00000021203
GO:0006101	citrate metabolic process	BP	2	5	0.0163047	0.117489	0.117489	0	2	2	5	ENSSSCG00000017421;ENSSSCG00000023807
GO:0006432	phenylalanyl-tRNA aminoacylation	BP	2	5	0.0163047	0.117489	0.117489	0	2	2	5	ENSSSCG00000013745;ENSSSCG00000039516
GO:0009052	pentose-phosphate shunt, non-oxidative branch	BP	2	5	0.0163047	0.117489	0.117489	0	2	2	5	ENSSSCG00000008207;ENSSSCG00000021408
GO:0019509	L-methionine salvage from methylthioadenosine	BP	2	5	0.0163047	0.117489	0.117489	0	2	2	5	ENSSSCG00000009246;ENSSSCG00000013299
GO:0022614	membrane to membrane docking	BP	2	5	0.0163047	0.117489	0.117489	0	2	2	5	ENSSSCG00000004058;ENSSSCG00000012365
GO:0030638	polyketide metabolic process	BP	2	5	0.0163047	0.117489	0.117489	0	2	2	5	ENSSSCG00000029256;ENSSSCG00000040608
GO:0033034	positive regulation of myeloid cell apoptotic process	BP	2	5	0.0163047	0.117489	0.117489	0	2	2	5	ENSSSCG00000005267;ENSSSCG00000021203
GO:0033182	regulation of histone ubiquitination	BP	2	5	0.0163047	0.117489	0.117489	0	2	2	5	ENSSSCG00000003385;ENSSSCG00000013045
GO:0033240	positive regulation of cellular amine metabolic process	BP	2	5	0.0163047	0.117489	0.117489	0	2	2	5	ENSSSCG00000003385;ENSSSCG00000034896
GO:0033353	S-adenosylmethionine cycle	BP	2	5	0.0163047	0.117489	0.117489	0	2	2	5	ENSSSCG00000009246;ENSSSCG00000013299
GO:0042726	flavin-containing compound metabolic process	BP	2	5	0.0163047	0.117489	0.117489	1	1	2	5	ENSSSCG00000005300;ENSSSCG00000008569
GO:0044359	modulation of molecular function in other organism	BP	2	5	0.0163047	0.117489	0.117489	1	1	2	5	ENSSSCG00000012123;ENSSSCG00000022398
GO:0044598	doxorubicin metabolic process	BP	2	5	0.0163047	0.117489	0.117489	0	2	2	5	ENSSSCG00000029256;ENSSSCG00000040608
GO:0051030	snRNA transport	BP	2	5	0.0163047	0.117489	0.117489	0	2	2	5	ENSSSCG00000009746;ENSSSCG00000014244
GO:0052205	modulation of molecular function in other organism involved in symbiotic interaction	BP	2	5	0.0163047	0.117489	0.117489	1	1	2	5	ENSSSCG00000012123;ENSSSCG00000022398
GO:0052422	modulation by host of symbiont catalytic activity	BP	2	5	0.0163047	0.117489	0.117489	1	1	2	5	ENSSSCG00000012123;ENSSSCG00000022398
GO:0060440	trachea formation	BP	2	5	0.0163047	0.117489	0.117489	0	2	2	5	ENSSSCG00000004943;ENSSSCG00000040682
GO:0071896	protein localization to adherens junction	BP	2	5	0.0163047	0.117489	0.117489	0	2	2	5	ENSSSCG00000010313;ENSSSCG00000026268
GO:0090611	ubiquitin-independent protein catabolic process via the multivesicular body sorting pathway	BP	2	5	0.0163047	0.117489	0.117489	0	2	2	5	ENSSSCG00000004893;ENSSSCG00000007272
GO:0097240	chromosome attachment to the nuclear envelope	BP	2	5	0.0163047	0.117489	0.117489	1	1	2	5	ENSSSCG00000007544;ENSSSCG00000035639
GO:0098971	anterograde dendritic transport of neurotransmitter receptor complex	BP	2	5	0.0163047	0.117489	0.117489	0	2	2	5	ENSSSCG00000011027;ENSSSCG00000022919
GO:1901097	negative regulation of autophagosome maturation	BP	2	5	0.0163047	0.117489	0.117489	0	2	2	5	ENSSSCG00000017937;ENSSSCG00000026569
GO:1901526	positive regulation of mitophagy	BP	2	5	0.0163047	0.117489	0.117489	1	1	2	5	ENSSSCG00000003438;ENSSSCG00000012623
GO:1990173	protein localization to nucleoplasm	BP	2	5	0.0163047	0.117489	0.117489	1	1	2	5	ENSSSCG00000022774;ENSSSCG00000023680
GO:0006606	protein import into nucleus	BP	11	125	0.0166008	0.119319	0.119319	1	10	11	125	ENSSSCG00000001556;ENSSSCG00000002000;ENSSSCG00000003812;ENSSSCG00000005711;ENSSSCG00000009509;ENSSSCG00000009746;ENSSSCG00000016938;ENSSSCG00000017403;ENSSSCG00000017514;ENSSSCG00000031077;ENSSSCG00000037920
GO:0034250	positive regulation of cellular amide metabolic process	BP	11	125	0.0166008	0.119319	0.119319	2	9	11	125	ENSSSCG00000004089;ENSSSCG00000006752;ENSSSCG00000015233;ENSSSCG00000016874;ENSSSCG00000024445;ENSSSCG00000024916;ENSSSCG00000025675;ENSSSCG00000030255;ENSSSCG00000033144;ENSSSCG00000034012;ENSSSCG00000035956
GO:0016236	macroautophagy	BP	17	228	0.0166403	0.119452	0.119452	4	13	17	228	ENSSSCG00000001420;ENSSSCG00000002295;ENSSSCG00000003438;ENSSSCG00000005300;ENSSSCG00000006363;ENSSSCG00000007272;ENSSSCG00000008697;ENSSSCG00000010995;ENSSSCG00000012328;ENSSSCG00000012623;ENSSSCG00000017668;ENSSSCG00000017937;ENSSSCG00000020964;ENSSSCG00000026569;ENSSSCG00000036431;ENSSSCG00000039882;ENSSSCG00000040682
GO:1904591	positive regulation of protein import	BP	5	36	0.0167704	0.120234	0.120234	0	5	5	36	ENSSSCG00000001556;ENSSSCG00000003812;ENSSSCG00000009509;ENSSSCG00000009746;ENSSSCG00000037920
GO:0051301	cell division	BP	24	357	0.0168519	0.120665	0.120665	5	19	24	357	ENSSSCG00000001578;ENSSSCG00000002743;ENSSSCG00000003520;ENSSSCG00000003566;ENSSSCG00000004893;ENSSSCG00000007272;ENSSSCG00000008513;ENSSSCG00000008747;ENSSSCG00000008986;ENSSSCG00000009345;ENSSSCG00000010214;ENSSSCG00000010995;ENSSSCG00000011081;ENSSSCG00000013066;ENSSSCG00000015878;ENSSSCG00000016370;ENSSSCG00000016661;ENSSSCG00000017168;ENSSSCG00000017473;ENSSSCG00000023050;ENSSSCG00000029185;…
GO:0080134	regulation of response to stress	BP	56	996	0.0169085	0.120918	0.120918	8	48	56	996	ENSSSCG00000000034;ENSSSCG00000001347;ENSSSCG00000001400;ENSSSCG00000001410;ENSSSCG00000001578;ENSSSCG00000003195;ENSSSCG00000003385;ENSSSCG00000003914;ENSSSCG00000004038;ENSSSCG00000004058;ENSSSCG00000004088;ENSSSCG00000004576;ENSSSCG00000004943;ENSSSCG00000004952;ENSSSCG00000005267;ENSSSCG00000006203;ENSSSCG00000006543;ENSSSCG00000006767;ENSSSCG00000007056;ENSSSCG00000007469;ENSSSCG00000007881;…
GO:1903146	regulation of autophagy of mitochondrion	BP	4	24	0.0169942	0.121378	0.121378	1	3	4	24	ENSSSCG00000003438;ENSSSCG00000008697;ENSSSCG00000012623;ENSSSCG00000036431
GO:0043414	macromolecule methylation	BP	20	283	0.0170742	0.121796	0.121796	4	16	20	283	ENSSSCG00000001420;ENSSSCG00000001510;ENSSSCG00000001757;ENSSSCG00000003976;ENSSSCG00000004088;ENSSSCG00000004487;ENSSSCG00000004792;ENSSSCG00000006267;ENSSSCG00000008508;ENSSSCG00000011081;ENSSSCG00000011433;ENSSSCG00000013019;ENSSSCG00000013744;ENSSSCG00000021118;ENSSSCG00000023680;ENSSSCG00000024445;ENSSSCG00000024529;ENSSSCG00000024570;ENSSSCG00000030147;ENSSSCG00000037920
GO:0043467	regulation of generation of precursor metabolites and energy	BP	9	94	0.0175646	0.125136	0.125136	3	6	9	94	ENSSSCG00000003385;ENSSSCG00000005300;ENSSSCG00000007952;ENSSSCG00000010214;ENSSSCG00000010470;ENSSSCG00000010517;ENSSSCG00000017403;ENSSSCG00000022774;ENSSSCG00000031882
GO:0045995	regulation of embryonic development	BP	7	64	0.0177974	0.126478	0.126478	1	6	7	64	ENSSSCG00000001410;ENSSSCG00000007056;ENSSSCG00000009868;ENSSSCG00000010802;ENSSSCG00000024578;ENSSSCG00000024916;ENSSSCG00000032313
GO:0060968	regulation of gene silencing	BP	7	64	0.0177974	0.126478	0.126478	1	6	7	64	ENSSSCG00000001679;ENSSSCG00000003591;ENSSSCG00000004943;ENSSSCG00000006543;ENSSSCG00000017403;ENSSSCG00000027127;ENSSSCG00000037920
GO:0140014	mitotic nuclear division	BP	18	248	0.0179714	0.127554	0.127554	4	14	18	248	ENSSSCG00000000600;ENSSSCG00000001510;ENSSSCG00000003520;ENSSSCG00000003566;ENSSSCG00000004893;ENSSSCG00000007272;ENSSSCG00000008467;ENSSSCG00000008747;ENSSSCG00000009345;ENSSSCG00000009746;ENSSSCG00000010995;ENSSSCG00000011347;ENSSSCG00000011917;ENSSSCG00000013066;ENSSSCG00000017514;ENSSSCG00000036106;ENSSSCG00000036476;ENSSSCG00000038766
GO:0007254	JNK cascade	BP	11	127	0.0184812	0.130845	0.130845	1	10	11	127	ENSSSCG00000004935;ENSSSCG00000004952;ENSSSCG00000006203;ENSSSCG00000006767;ENSSSCG00000007056;ENSSSCG00000012117;ENSSSCG00000013019;ENSSSCG00000014010;ENSSSCG00000016793;ENSSSCG00000017917;ENSSSCG00000030957
GO:0032388	positive regulation of intracellular transport	BP	11	127	0.0184812	0.130845	0.130845	2	9	11	127	ENSSSCG00000001556;ENSSSCG00000003812;ENSSSCG00000004058;ENSSSCG00000007246;ENSSSCG00000009509;ENSSSCG00000009746;ENSSSCG00000010144;ENSSSCG00000012365;ENSSSCG00000013017;ENSSSCG00000036639;ENSSSCG00000037920
GO:0006730	one-carbon metabolic process	BP	5	37	0.0187372	0.131835	0.131835	2	3	5	37	ENSSSCG00000002269;ENSSSCG00000007278;ENSSSCG00000010175;ENSSSCG00000021229;ENSSSCG00000030626
GO:0009309	amine biosynthetic process	BP	5	37	0.0187372	0.131835	0.131835	2	3	5	37	ENSSSCG00000003385;ENSSSCG00000004049;ENSSSCG00000012166;ENSSSCG00000029918;ENSSSCG00000037427
GO:0042401	cellular biogenic amine biosynthetic process	BP	5	37	0.0187372	0.131835	0.131835	2	3	5	37	ENSSSCG00000003385;ENSSSCG00000004049;ENSSSCG00000012166;ENSSSCG00000029918;ENSSSCG00000037427
GO:0097178	ruffle assembly	BP	5	37	0.0187372	0.131835	0.131835	0	5	5	37	ENSSSCG00000000600;ENSSSCG00000008508;ENSSSCG00000012848;ENSSSCG00000014811;ENSSSCG00000037105
GO:0098927	vesicle-mediated transport between endosomal compartments	BP	5	37	0.0187372	0.131835	0.131835	0	5	5	37	ENSSSCG00000004058;ENSSSCG00000004385;ENSSSCG00000010081;ENSSSCG00000012365;ENSSSCG00000040682
GO:0001833	inner cell mass cell proliferation	BP	3	14	0.0191814	0.134274	0.134274	0	3	3	14	ENSSSCG00000004652;ENSSSCG00000007732;ENSSSCG00000016884
GO:0006691	leukotriene metabolic process	BP	3	14	0.0191814	0.134274	0.134274	2	1	3	14	ENSSSCG00000000891;ENSSSCG00000006325;ENSSSCG00000031736
GO:0044872	lipoprotein localization	BP	3	14	0.0191814	0.134274	0.134274	2	1	3	14	ENSSSCG00000014305;ENSSSCG00000017668;ENSSSCG00000040710
GO:2001267	regulation of cysteine-type endopeptidase activity involved in apoptotic signaling pathway	BP	3	14	0.0191814	0.134274	0.134274	0	3	3	14	ENSSSCG00000003385;ENSSSCG00000025796;ENSSSCG00000039882
GO:0010604	positive regulation of macromolecule metabolic process	BP	140	2822	0.0192023	0.134274	0.134274	21	119	140	2822	ENSSSCG00000000185;ENSSSCG00000000406;ENSSSCG00000000496;ENSSSCG00000000684;ENSSSCG00000000694;ENSSSCG00000000877;ENSSSCG00000000927;ENSSSCG00000001347;ENSSSCG00000001400;ENSSSCG00000001410;ENSSSCG00000001493;ENSSSCG00000001556;ENSSSCG00000001578;ENSSSCG00000001701;ENSSSCG00000001757;ENSSSCG00000002433;ENSSSCG00000002743;ENSSSCG00000002873;ENSSSCG00000003195;ENSSSCG00000003288;ENSSSCG00000003385;…
GO:1901292	nucleoside phosphate catabolic process	BP	7	65	0.0192446	0.134404	0.134404	0	7	7	65	ENSSSCG00000003377;ENSSSCG00000005300;ENSSSCG00000010594;ENSSSCG00000011113;ENSSSCG00000031593;ENSSSCG00000032141;ENSSSCG00000034896
GO:0006760	folic acid-containing compound metabolic process	BP	4	25	0.0195729	0.136361	0.136361	2	2	4	25	ENSSSCG00000002269;ENSSSCG00000010175;ENSSSCG00000014998;ENSSSCG00000030626
GO:1903715	regulation of aerobic respiration	BP	4	25	0.0195729	0.136361	0.136361	1	3	4	25	ENSSSCG00000003385;ENSSSCG00000005300;ENSSSCG00000010470;ENSSSCG00000022774
GO:0030433	ubiquitin-dependent ERAD pathway	BP	8	81	0.0206538	0.143715	0.143715	1	7	8	81	ENSSSCG00000001410;ENSSSCG00000003398;ENSSSCG00000003877;ENSSSCG00000005038;ENSSSCG00000005300;ENSSSCG00000017614;ENSSSCG00000022559;ENSSSCG00000022837
GO:0006690	icosanoid metabolic process	BP	7	66	0.0207722	0.144362	0.144362	3	4	7	66	ENSSSCG00000000406;ENSSSCG00000000891;ENSSSCG00000005267;ENSSSCG00000006325;ENSSSCG00000015446;ENSSSCG00000021386;ENSSSCG00000031736
GO:0043279	response to alkaloid	BP	5	38	0.0208499	0.144724	0.144724	0	5	5	38	ENSSSCG00000001420;ENSSSCG00000003098;ENSSSCG00000009140;ENSSSCG00000009657;ENSSSCG00000034012
GO:0001960	negative regulation of cytokine-mediated signaling pathway	BP	6	52	0.0215619	0.149119	0.149119	1	5	6	52	ENSSSCG00000000034;ENSSSCG00000006543;ENSSSCG00000012001;ENSSSCG00000015842;ENSSSCG00000024445;ENSSSCG00000033144
GO:0030865	cortical cytoskeleton organization	BP	6	52	0.0215619	0.149119	0.149119	0	6	6	52	ENSSSCG00000004058;ENSSSCG00000005317;ENSSSCG00000007030;ENSSSCG00000016019;ENSSSCG00000033518;ENSSSCG00000036501
GO:0097352	autophagosome maturation	BP	6	52	0.0215619	0.149119	0.149119	1	5	6	52	ENSSSCG00000005300;ENSSSCG00000007272;ENSSSCG00000010995;ENSSSCG00000017668;ENSSSCG00000017937;ENSSSCG00000026569
GO:0015748	organophosphate ester transport	BP	11	130	0.0215922	0.149147	0.149147	7	4	11	130	ENSSSCG00000000072;ENSSSCG00000001702;ENSSSCG00000009967;ENSSSCG00000012540;ENSSSCG00000012623;ENSSSCG00000012903;ENSSSCG00000013125;ENSSSCG00000017119;ENSSSCG00000017208;ENSSSCG00000017668;ENSSSCG00000025248
GO:0009451	RNA modification	BP	12	147	0.0217479	0.149857	0.149857	3	9	12	147	ENSSSCG00000002723;ENSSSCG00000004487;ENSSSCG00000005441;ENSSSCG00000006543;ENSSSCG00000008887;ENSSSCG00000011912;ENSSSCG00000013744;ENSSSCG00000015233;ENSSSCG00000023680;ENSSSCG00000024445;ENSSSCG00000024529;ENSSSCG00000030147
GO:0034249	negative regulation of cellular amide metabolic process	BP	12	147	0.0217479	0.149857	0.149857	2	10	12	147	ENSSSCG00000000694;ENSSSCG00000003591;ENSSSCG00000006752;ENSSSCG00000008167;ENSSSCG00000008989;ENSSSCG00000015231;ENSSSCG00000016874;ENSSSCG00000024916;ENSSSCG00000028420;ENSSSCG00000030255;ENSSSCG00000031882;ENSSSCG00000033144
GO:0006400	tRNA modification	BP	8	82	0.0220727	0.151911	0.151911	2	6	8	82	ENSSSCG00000002723;ENSSSCG00000004487;ENSSSCG00000005441;ENSSSCG00000011912;ENSSSCG00000013744;ENSSSCG00000015233;ENSSSCG00000024529;ENSSSCG00000030147
GO:0000302	response to reactive oxygen species	BP	10	114	0.0222097	0.152668	0.152668	2	8	10	114	ENSSSCG00000003385;ENSSSCG00000003914;ENSSSCG00000004570;ENSSSCG00000005267;ENSSSCG00000009511;ENSSSCG00000014010;ENSSSCG00000015808;ENSSSCG00000015842;ENSSSCG00000036724;ENSSSCG00000040682
GO:0035308	negative regulation of protein dephosphorylation	BP	4	26	0.0223802	0.153468	0.153468	0	4	4	26	ENSSSCG00000005672;ENSSSCG00000007030;ENSSSCG00000007381;ENSSSCG00000021634
GO:0044793	negative regulation by host of viral process	BP	4	26	0.0223802	0.153468	0.153468	0	4	4	26	ENSSSCG00000013239;ENSSSCG00000017614;ENSSSCG00000022398;ENSSSCG00000037920
GO:1902905	positive regulation of supramolecular fiber organization	BP	13	165	0.0225826	0.154669	0.154669	0	13	13	165	ENSSSCG00000000746;ENSSSCG00000003520;ENSSSCG00000005596;ENSSSCG00000009010;ENSSSCG00000010144;ENSSSCG00000014088;ENSSSCG00000015560;ENSSSCG00000016019;ENSSSCG00000030174;ENSSSCG00000030260;ENSSSCG00000030535;ENSSSCG00000036501;ENSSSCG00000037105
GO:0006007	glucose catabolic process	BP	3	15	0.0232399	0.156802	0.156802	0	3	3	15	ENSSSCG00000011158;ENSSSCG00000012440;ENSSSCG00000022343
GO:0006089	lactate metabolic process	BP	3	15	0.0232399	0.156802	0.156802	0	3	3	15	ENSSSCG00000003385;ENSSSCG00000013366;ENSSSCG00000032557
GO:0006828	manganese ion transport	BP	3	15	0.0232399	0.156802	0.156802	2	1	3	15	ENSSSCG00000032234;ENSSSCG00000032622;ENSSSCG00000034039
GO:0006896	Golgi to vacuole transport	BP	3	15	0.0232399	0.156802	0.156802	1	2	3	15	ENSSSCG00000002295;ENSSSCG00000030174;ENSSSCG00000035987
GO:0035336	long-chain fatty-acyl-CoA metabolic process	BP	3	15	0.0232399	0.156802	0.156802	2	1	3	15	ENSSSCG00000003377;ENSSSCG00000021170;ENSSSCG00000035238
GO:0039702	viral budding via host ESCRT complex	BP	3	15	0.0232399	0.156802	0.156802	0	3	3	15	ENSSSCG00000004893;ENSSSCG00000007272;ENSSSCG00000010995
GO:0071545	inositol phosphate catabolic process	BP	3	15	0.0232399	0.156802	0.156802	0	3	3	15	ENSSSCG00000010822;ENSSSCG00000012650;ENSSSCG00000031593
GO:0070887	cellular response to chemical stimulus	BP	114	2264	0.0232674	0.156802	0.156802	17	97	114	2264	ENSSSCG00000000034;ENSSSCG00000000406;ENSSSCG00000000600;ENSSSCG00000000694;ENSSSCG00000001410;ENSSSCG00000001420;ENSSSCG00000001556;ENSSSCG00000001701;ENSSSCG00000002627;ENSSSCG00000002776;ENSSSCG00000003385;ENSSSCG00000003520;ENSSSCG00000003789;ENSSSCG00000003914;ENSSSCG00000004058;ENSSSCG00000004570;ENSSSCG00000004576;ENSSSCG00000004952;ENSSSCG00000005055;ENSSSCG00000005267;ENSSSCG00000005300;…
GO:0008033	tRNA processing	BP	10	115	0.0234429	0.156802	0.156802	2	8	10	115	ENSSSCG00000000158;ENSSSCG00000002723;ENSSSCG00000004487;ENSSSCG00000005441;ENSSSCG00000011912;ENSSSCG00000013744;ENSSSCG00000015233;ENSSSCG00000024529;ENSSSCG00000030147;ENSSSCG00000036852
GO:0030042	actin filament depolymerization	BP	6	53	0.0234773	0.156802	0.156802	0	6	6	53	ENSSSCG00000000600;ENSSSCG00000008239;ENSSSCG00000008456;ENSSSCG00000010144;ENSSSCG00000011435;ENSSSCG00000036501
GO:0034340	response to type I interferon	BP	6	53	0.0234773	0.156802	0.156802	2	4	6	53	ENSSSCG00000000034;ENSSSCG00000006543;ENSSSCG00000012077;ENSSSCG00000024445;ENSSSCG00000033144;ENSSSCG00000033602
GO:0000056	ribosomal small subunit export from nucleus	BP	2	6	0.0237788	0.156802	0.156802	0	2	2	6	ENSSSCG00000009746;ENSSSCG00000028228
GO:0000957	mitochondrial RNA catabolic process	BP	2	6	0.0237788	0.156802	0.156802	2	0	2	6	ENSSSCG00000008940;ENSSSCG00000031882
GO:0006002	fructose 6-phosphate metabolic process	BP	2	6	0.0237788	0.156802	0.156802	0	2	2	6	ENSSSCG00000008339;ENSSSCG00000011158
GO:0006657	CDP-choline pathway	BP	2	6	0.0237788	0.156802	0.156802	1	1	2	6	ENSSSCG00000011845;ENSSSCG00000029918
GO:0009157	deoxyribonucleoside monophosphate biosynthetic process	BP	2	6	0.0237788	0.156802	0.156802	0	2	2	6	ENSSSCG00000010315;ENSSSCG00000032141
GO:0010501	RNA secondary structure unwinding	BP	2	6	0.0237788	0.156802	0.156802	0	2	2	6	ENSSSCG00000001400;ENSSSCG00000024916
GO:0010815	bradykinin catabolic process	BP	2	6	0.0237788	0.156802	0.156802	0	2	2	6	ENSSSCG00000010470;ENSSSCG00000010620
GO:0032510	endosome to lysosome transport via multivesicular body sorting pathway	BP	2	6	0.0237788	0.156802	0.156802	0	2	2	6	ENSSSCG00000004893;ENSSSCG00000005300
GO:0032790	ribosome disassembly	BP	2	6	0.0237788	0.156802	0.156802	0	2	2	6	ENSSSCG00000009788;ENSSSCG00000016884
GO:0033572	transferrin transport	BP	2	6	0.0237788	0.156802	0.156802	0	2	2	6	ENSSSCG00000013256;ENSSSCG00000013630
GO:0042117	monocyte activation	BP	2	6	0.0237788	0.156802	0.156802	2	0	2	6	ENSSSCG00000008312;ENSSSCG00000015808
GO:0048280	vesicle fusion with Golgi apparatus	BP	2	6	0.0237788	0.156802	0.156802	2	0	2	6	ENSSSCG00000002295;ENSSSCG00000020964
GO:0060397	growth hormone receptor signaling pathway via JAK-STAT	BP	2	6	0.0237788	0.156802	0.156802	0	2	2	6	ENSSSCG00000017403;ENSSSCG00000040435
GO:0070106	interleukin-27-mediated signaling pathway	BP	2	6	0.0237788	0.156802	0.156802	2	0	2	6	ENSSSCG00000009881;ENSSSCG00000012077
GO:0097501	stress response to metal ion	BP	2	6	0.0237788	0.156802	0.156802	1	1	2	6	ENSSSCG00000003385;ENSSSCG00000039472
GO:1901977	negative regulation of cell cycle checkpoint	BP	2	6	0.0237788	0.156802	0.156802	0	2	2	6	ENSSSCG00000001347;ENSSSCG00000001400
GO:1903003	positive regulation of protein deubiquitination	BP	2	6	0.0237788	0.156802	0.156802	1	1	2	6	ENSSSCG00000005300;ENSSSCG00000022774
GO:1905462	regulation of DNA duplex unwinding	BP	2	6	0.0237788	0.156802	0.156802	1	1	2	6	ENSSSCG00000011624;ENSSSCG00000017473
GO:2000152	regulation of ubiquitin-specific protease activity	BP	2	6	0.0237788	0.156802	0.156802	0	2	2	6	ENSSSCG00000003385;ENSSSCG00000005300
GO:2000643	positive regulation of early endosome to late endosome transport	BP	2	6	0.0237788	0.156802	0.156802	0	2	2	6	ENSSSCG00000004058;ENSSSCG00000012365
GO:2001171	positive regulation of ATP biosynthetic process	BP	2	6	0.0237788	0.156802	0.156802	0	2	2	6	ENSSSCG00000005300;ENSSSCG00000022343
GO:0009566	fertilization	BP	12	149	0.0238814	0.157295	0.157295	1	11	12	149	ENSSSCG00000000496;ENSSSCG00000001420;ENSSSCG00000003385;ENSSSCG00000004048;ENSSSCG00000006487;ENSSSCG00000007056;ENSSSCG00000008303;ENSSSCG00000008377;ENSSSCG00000022230;ENSSSCG00000024126;ENSSSCG00000026761;ENSSSCG00000032556
GO:0006397	mRNA processing	BP	24	369	0.023958	0.157617	0.157617	5	19	24	369	ENSSSCG00000001400;ENSSSCG00000002426;ENSSSCG00000002505;ENSSSCG00000004311;ENSSSCG00000007315;ENSSSCG00000007623;ENSSSCG00000009868;ENSSSCG00000010002;ENSSSCG00000010550;ENSSSCG00000013239;ENSSSCG00000013602;ENSSSCG00000015140;ENSSSCG00000015231;ENSSSCG00000017613;ENSSSCG00000021410;ENSSSCG00000022742;ENSSSCG00000024445;ENSSSCG00000024916;ENSSSCG00000025839;ENSSSCG00000027323;ENSSSCG00000030507;…
GO:0072657	protein localization to membrane	BP	28	447	0.0242972	0.159663	0.159663	10	18	28	447	ENSSSCG00000001410;ENSSSCG00000002042;ENSSSCG00000002295;ENSSSCG00000003812;ENSSSCG00000004058;ENSSSCG00000005055;ENSSSCG00000005066;ENSSSCG00000007030;ENSSSCG00000007246;ENSSSCG00000007272;ENSSSCG00000008947;ENSSSCG00000010144;ENSSSCG00000011027;ENSSSCG00000012956;ENSSSCG00000013017;ENSSSCG00000013442;ENSSSCG00000014292;ENSSSCG00000016543;ENSSSCG00000020666;ENSSSCG00000026239;ENSSSCG00000028346;…
GO:0009060	aerobic respiration	BP	13	167	0.0246415	0.161738	0.161738	5	8	13	167	ENSSSCG00000003385;ENSSSCG00000004049;ENSSSCG00000005300;ENSSSCG00000008569;ENSSSCG00000010175;ENSSSCG00000010214;ENSSSCG00000010470;ENSSSCG00000013595;ENSSSCG00000022774;ENSSSCG00000023264;ENSSSCG00000023807;ENSSSCG00000025751;ENSSSCG00000029918
GO:0051495	positive regulation of cytoskeleton organization	BP	14	185	0.0250744	0.16439	0.16439	0	14	14	185	ENSSSCG00000000746;ENSSSCG00000003520;ENSSSCG00000004893;ENSSSCG00000005596;ENSSSCG00000009010;ENSSSCG00000010144;ENSSSCG00000014088;ENSSSCG00000015560;ENSSSCG00000016019;ENSSSCG00000030174;ENSSSCG00000030260;ENSSSCG00000030535;ENSSSCG00000036501;ENSSSCG00000037105
GO:0051261	protein depolymerization	BP	9	100	0.0252146	0.165118	0.165118	0	9	9	100	ENSSSCG00000000600;ENSSSCG00000004705;ENSSSCG00000004893;ENSSSCG00000008239;ENSSSCG00000008456;ENSSSCG00000010144;ENSSSCG00000011435;ENSSSCG00000015140;ENSSSCG00000036501
GO:0071103	DNA conformation change	BP	15	203	0.0252481	0.165146	0.165146	3	12	15	203	ENSSSCG00000001578;ENSSSCG00000005267;ENSSSCG00000006273;ENSSSCG00000006701;ENSSSCG00000008747;ENSSSCG00000009704;ENSSSCG00000010122;ENSSSCG00000011213;ENSSSCG00000011624;ENSSSCG00000017473;ENSSSCG00000022823;ENSSSCG00000024916;ENSSSCG00000028504;ENSSSCG00000032180;ENSSSCG00000035564
GO:0060548	negative regulation of cell death	BP	41	709	0.0253263	0.165467	0.165467	5	36	41	709	ENSSSCG00000001347;ENSSSCG00000001410;ENSSSCG00000001701;ENSSSCG00000002433;ENSSSCG00000002723;ENSSSCG00000003385;ENSSSCG00000003789;ENSSSCG00000004893;ENSSSCG00000005055;ENSSSCG00000006203;ENSSSCG00000006468;ENSSSCG00000006539;ENSSSCG00000006543;ENSSSCG00000007272;ENSSSCG00000007469;ENSSSCG00000008513;ENSSSCG00000008697;ENSSSCG00000008948;ENSSSCG00000009704;ENSSSCG00000010214;ENSSSCG00000010995;…
GO:0000413	protein peptidyl-prolyl isomerization	BP	4	27	0.0254204	0.165633	0.165633	0	4	4	27	ENSSSCG00000000743;ENSSSCG00000001549;ENSSSCG00000003964;ENSSSCG00000008878
GO:1902745	positive regulation of lamellipodium organization	BP	4	27	0.0254204	0.165633	0.165633	0	4	4	27	ENSSSCG00000003520;ENSSSCG00000007586;ENSSSCG00000011435;ENSSSCG00000016019
GO:0008088	axo-dendritic transport	BP	6	54	0.0255036	0.165633	0.165633	0	6	6	54	ENSSSCG00000010314;ENSSSCG00000011027;ENSSSCG00000015140;ENSSSCG00000022919;ENSSSCG00000030174;ENSSSCG00000039962
GO:0009166	nucleotide catabolic process	BP	6	54	0.0255036	0.165633	0.165633	0	6	6	54	ENSSSCG00000003377;ENSSSCG00000005300;ENSSSCG00000010594;ENSSSCG00000031593;ENSSSCG00000032141;ENSSSCG00000034896
GO:1902017	regulation of cilium assembly	BP	6	54	0.0255036	0.165633	0.165633	1	5	6	54	ENSSSCG00000001085;ENSSSCG00000007026;ENSSSCG00000008697;ENSSSCG00000009270;ENSSSCG00000011137;ENSSSCG00000017168
GO:1902116	negative regulation of organelle assembly	BP	5	40	0.0255269	0.165633	0.165633	1	4	5	40	ENSSSCG00000001420;ENSSSCG00000007272;ENSSSCG00000011137;ENSSSCG00000017937;ENSSSCG00000020964
GO:1903311	regulation of mRNA metabolic process	BP	17	240	0.0259201	0.167992	0.167992	2	15	17	240	ENSSSCG00000002426;ENSSSCG00000002505;ENSSSCG00000003591;ENSSSCG00000006752;ENSSSCG00000008989;ENSSSCG00000013602;ENSSSCG00000015140;ENSSSCG00000015231;ENSSSCG00000016874;ENSSSCG00000022742;ENSSSCG00000024916;ENSSSCG00000027323;ENSSSCG00000031882;ENSSSCG00000033144;ENSSSCG00000036293;ENSSSCG00000038800;ENSSSCG00000040060
GO:0033157	regulation of intracellular protein transport	BP	12	151	0.0261649	0.169385	0.169385	2	10	12	151	ENSSSCG00000001556;ENSSSCG00000003385;ENSSSCG00000003812;ENSSSCG00000007246;ENSSSCG00000007469;ENSSSCG00000009412;ENSSSCG00000009509;ENSSSCG00000009746;ENSSSCG00000028228;ENSSSCG00000030421;ENSSSCG00000036639;ENSSSCG00000037920
GO:0006302	double-strand break repair	BP	17	241	0.0268403	0.173559	0.173559	2	15	17	241	ENSSSCG00000001578;ENSSSCG00000002431;ENSSSCG00000003195;ENSSSCG00000005300;ENSSSCG00000006273;ENSSSCG00000007031;ENSSSCG00000007881;ENSSSCG00000010122;ENSSSCG00000013045;ENSSSCG00000015892;ENSSSCG00000022398;ENSSSCG00000022823;ENSSSCG00000023886;ENSSSCG00000032180;ENSSSCG00000035564;ENSSSCG00000036817;ENSSSCG00000042208
GO:0007417	central nervous system development	BP	39	672	0.0272985	0.176321	0.176321	8	31	39	672	ENSSSCG00000000877;ENSSSCG00000001410;ENSSSCG00000001701;ENSSSCG00000002377;ENSSSCG00000002723;ENSSSCG00000003030;ENSSSCG00000003267;ENSSSCG00000004542;ENSSSCG00000004576;ENSSSCG00000004943;ENSSSCG00000006363;ENSSSCG00000006717;ENSSSCG00000007056;ENSSSCG00000007544;ENSSSCG00000009142;ENSSSCG00000009758;ENSSSCG00000010175;ENSSSCG00000010248;ENSSSCG00000010565;ENSSSCG00000010773;ENSSSCG00000010802;…
GO:0008360	regulation of cell shape	BP	10	118	0.0274383	0.177022	0.177022	1	9	10	118	ENSSSCG00000000600;ENSSSCG00000004058;ENSSSCG00000004205;ENSSSCG00000004570;ENSSSCG00000005267;ENSSSCG00000012365;ENSSSCG00000013252;ENSSSCG00000032556;ENSSSCG00000036501;ENSSSCG00000038989
GO:0097435	supramolecular fiber organization	BP	38	652	0.0274818	0.177066	0.177066	2	36	38	652	ENSSSCG00000000600;ENSSSCG00000000746;ENSSSCG00000001701;ENSSSCG00000003520;ENSSSCG00000004058;ENSSSCG00000004205;ENSSSCG00000004570;ENSSSCG00000004705;ENSSSCG00000005596;ENSSSCG00000005751;ENSSSCG00000007586;ENSSSCG00000008239;ENSSSCG00000008456;ENSSSCG00000009010;ENSSSCG00000009412;ENSSSCG00000010144;ENSSSCG00000010606;ENSSSCG00000010773;ENSSSCG00000011435;ENSSSCG00000011843;ENSSSCG00000013545;…
GO:0016579	protein deubiquitination	BP	11	135	0.0276064	0.177066	0.177066	1	10	11	135	ENSSSCG00000000684;ENSSSCG00000003385;ENSSSCG00000005300;ENSSSCG00000006203;ENSSSCG00000010802;ENSSSCG00000012251;ENSSSCG00000013045;ENSSSCG00000015892;ENSSSCG00000016306;ENSSSCG00000022559;ENSSSCG00000022774
GO:0060761	negative regulation of response to cytokine stimulus	BP	6	55	0.0276429	0.177066	0.177066	1	5	6	55	ENSSSCG00000000034;ENSSSCG00000006543;ENSSSCG00000012001;ENSSSCG00000015842;ENSSSCG00000024445;ENSSSCG00000033144
GO:0033559	unsaturated fatty acid metabolic process	BP	7	70	0.0277245	0.177066	0.177066	4	3	7	70	ENSSSCG00000000406;ENSSSCG00000005267;ENSSSCG00000010554;ENSSSCG00000013072;ENSSSCG00000015446;ENSSSCG00000021386;ENSSSCG00000035238
GO:0035458	cellular response to interferon-beta	BP	3	16	0.027726	0.177066	0.177066	1	2	3	16	ENSSSCG00000031882;ENSSSCG00000033602;ENSSSCG00000039882
GO:0042026	protein refolding	BP	3	16	0.027726	0.177066	0.177066	0	3	3	16	ENSSSCG00000008303;ENSSSCG00000011051;ENSSSCG00000015140
GO:0061952	midbody abscission	BP	3	16	0.027726	0.177066	0.177066	0	3	3	16	ENSSSCG00000004893;ENSSSCG00000007272;ENSSSCG00000010995
GO:1901550	regulation of endothelial cell development	BP	3	16	0.027726	0.177066	0.177066	0	3	3	16	ENSSSCG00000007030;ENSSSCG00000007056;ENSSSCG00000010313
GO:1903140	regulation of establishment of endothelial barrier	BP	3	16	0.027726	0.177066	0.177066	0	3	3	16	ENSSSCG00000007030;ENSSSCG00000007056;ENSSSCG00000010313
GO:0043388	positive regulation of DNA binding	BP	5	41	0.0280976	0.179237	0.179237	1	4	5	41	ENSSSCG00000003385;ENSSSCG00000009704;ENSSSCG00000037920;ENSSSCG00000038203;ENSSSCG00000038348
GO:0000956	nuclear-transcribed mRNA catabolic process	BP	9	102	0.0282211	0.179823	0.179823	0	9	9	102	ENSSSCG00000001903;ENSSSCG00000006752;ENSSSCG00000008989;ENSSSCG00000011117;ENSSSCG00000015231;ENSSSCG00000016874;ENSSSCG00000016884;ENSSSCG00000024916;ENSSSCG00000027323
GO:0010639	negative regulation of organelle organization	BP	19	280	0.0285425	0.18163	0.18163	5	14	19	280	ENSSSCG00000000600;ENSSSCG00000001420;ENSSSCG00000007272;ENSSSCG00000007881;ENSSSCG00000008239;ENSSSCG00000008456;ENSSSCG00000011137;ENSSSCG00000011347;ENSSSCG00000011435;ENSSSCG00000011624;ENSSSCG00000011843;ENSSSCG00000012328;ENSSSCG00000012623;ENSSSCG00000013545;ENSSSCG00000017473;ENSSSCG00000017937;ENSSSCG00000020964;ENSSSCG00000030174;ENSSSCG00000038766
GO:0043281	regulation of cysteine-type endopeptidase activity involved in apoptotic process	BP	12	153	0.0286037	0.18163	0.18163	0	12	12	153	ENSSSCG00000003385;ENSSSCG00000004952;ENSSSCG00000005300;ENSSSCG00000006203;ENSSSCG00000011843;ENSSSCG00000012001;ENSSSCG00000025796;ENSSSCG00000026940;ENSSSCG00000026990;ENSSSCG00000028157;ENSSSCG00000036724;ENSSSCG00000039882
GO:0008535	respiratory chain complex IV assembly	BP	4	28	0.028697	0.18163	0.18163	4	0	4	28	ENSSSCG00000008947;ENSSSCG00000032494;ENSSSCG00000035775;ENSSSCG00000038711
GO:0050685	positive regulation of mRNA processing	BP	4	28	0.028697	0.18163	0.18163	0	4	4	28	ENSSSCG00000015140;ENSSSCG00000022742;ENSSSCG00000024916;ENSSSCG00000027323
GO:0051642	centrosome localization	BP	4	28	0.028697	0.18163	0.18163	1	3	4	28	ENSSSCG00000004058;ENSSSCG00000007544;ENSSSCG00000011027;ENSSSCG00000030443
GO:0061842	microtubule organizing center localization	BP	4	28	0.028697	0.18163	0.18163	1	3	4	28	ENSSSCG00000004058;ENSSSCG00000007544;ENSSSCG00000011027;ENSSSCG00000030443
GO:0043624	cellular protein complex disassembly	BP	10	119	0.0288718	0.182533	0.182533	0	10	10	119	ENSSSCG00000000600;ENSSSCG00000004705;ENSSSCG00000004893;ENSSSCG00000008239;ENSSSCG00000008456;ENSSSCG00000010144;ENSSSCG00000011435;ENSSSCG00000015140;ENSSSCG00000021118;ENSSSCG00000036501
GO:2000116	regulation of cysteine-type endopeptidase activity	BP	13	171	0.0291701	0.184214	0.184214	0	13	13	171	ENSSSCG00000003385;ENSSSCG00000004952;ENSSSCG00000005300;ENSSSCG00000006203;ENSSSCG00000009999;ENSSSCG00000011843;ENSSSCG00000012001;ENSSSCG00000025796;ENSSSCG00000026940;ENSSSCG00000026990;ENSSSCG00000028157;ENSSSCG00000036724;ENSSSCG00000039882
GO:0044242	cellular lipid catabolic process	BP	14	189	0.0294013	0.185467	0.185467	9	5	14	189	ENSSSCG00000000072;ENSSSCG00000003851;ENSSSCG00000004049;ENSSSCG00000004216;ENSSSCG00000008569;ENSSSCG00000008571;ENSSSCG00000008724;ENSSSCG00000011192;ENSSSCG00000012841;ENSSSCG00000015446;ENSSSCG00000022742;ENSSSCG00000023264;ENSSSCG00000028620;ENSSSCG00000031736
GO:0009100	glycoprotein metabolic process	BP	22	338	0.0294941	0.185846	0.185846	15	7	22	338	ENSSSCG00000000927;ENSSSCG00000002306;ENSSSCG00000003103;ENSSSCG00000003385;ENSSSCG00000003743;ENSSSCG00000004456;ENSSSCG00000006527;ENSSSCG00000007056;ENSSSCG00000008339;ENSSSCG00000008569;ENSSSCG00000009403;ENSSSCG00000010185;ENSSSCG00000013595;ENSSSCG00000013886;ENSSSCG00000014538;ENSSSCG00000017955;ENSSSCG00000028227;ENSSSCG00000030150;ENSSSCG00000031808;ENSSSCG00000032234;ENSSSCG00000032313;…
GO:0001885	endothelial cell development	BP	6	56	0.0298975	0.187761	0.187761	0	6	6	56	ENSSSCG00000004058;ENSSSCG00000007030;ENSSSCG00000007056;ENSSSCG00000010313;ENSSSCG00000012365;ENSSSCG00000029944
GO:0010822	positive regulation of mitochondrion organization	BP	6	56	0.0298975	0.187761	0.187761	1	5	6	56	ENSSSCG00000003438;ENSSSCG00000008697;ENSSSCG00000012623;ENSSSCG00000026239;ENSSSCG00000026990;ENSSSCG00000039882
GO:0072527	pyrimidine-containing compound metabolic process	BP	6	56	0.0298975	0.187761	0.187761	1	5	6	56	ENSSSCG00000006294;ENSSSCG00000011347;ENSSSCG00000017591;ENSSSCG00000032141;ENSSSCG00000038348;ENSSSCG00000039867
GO:0046822	regulation of nucleocytoplasmic transport	BP	8	87	0.0302072	0.189496	0.189496	1	7	8	87	ENSSSCG00000001556;ENSSSCG00000003385;ENSSSCG00000003812;ENSSSCG00000005711;ENSSSCG00000009509;ENSSSCG00000009746;ENSSSCG00000028228;ENSSSCG00000037920
GO:0061013	regulation of mRNA catabolic process	BP	11	137	0.0303208	0.189926	0.189926	2	9	11	137	ENSSSCG00000002426;ENSSSCG00000003591;ENSSSCG00000006752;ENSSSCG00000008989;ENSSSCG00000013602;ENSSSCG00000015231;ENSSSCG00000016874;ENSSSCG00000024916;ENSSSCG00000031882;ENSSSCG00000033144;ENSSSCG00000040060
GO:0008380	RNA splicing	BP	22	339	0.0303426	0.189926	0.189926	5	17	22	339	ENSSSCG00000000158;ENSSSCG00000001400;ENSSSCG00000005055;ENSSSCG00000007315;ENSSSCG00000007623;ENSSSCG00000008940;ENSSSCG00000009868;ENSSSCG00000010002;ENSSSCG00000010550;ENSSSCG00000013602;ENSSSCG00000015140;ENSSSCG00000015231;ENSSSCG00000017613;ENSSSCG00000021410;ENSSSCG00000022742;ENSSSCG00000024445;ENSSSCG00000025839;ENSSSCG00000027323;ENSSSCG00000035956;ENSSSCG00000036293;ENSSSCG00000036852;…
GO:0032527	protein exit from endoplasmic reticulum	BP	5	42	0.0308266	0.192742	0.192742	3	2	5	42	ENSSSCG00000002414;ENSSSCG00000005300;ENSSSCG00000007228;ENSSSCG00000007246;ENSSSCG00000034854
GO:0000422	autophagy of mitochondrion	BP	7	72	0.0317306	0.196692	0.196692	2	5	7	72	ENSSSCG00000003438;ENSSSCG00000008261;ENSSSCG00000008697;ENSSSCG00000012328;ENSSSCG00000012623;ENSSSCG00000036431;ENSSSCG00000039882
GO:0061726	mitochondrion disassembly	BP	7	72	0.0317306	0.196692	0.196692	2	5	7	72	ENSSSCG00000003438;ENSSSCG00000008261;ENSSSCG00000008697;ENSSSCG00000012328;ENSSSCG00000012623;ENSSSCG00000036431;ENSSSCG00000039882
GO:0010591	regulation of lamellipodium assembly	BP	4	29	0.0322127	0.196692	0.196692	0	4	4	29	ENSSSCG00000003520;ENSSSCG00000007586;ENSSSCG00000011435;ENSSSCG00000016019
GO:0033260	nuclear DNA replication	BP	4	29	0.0322127	0.196692	0.196692	1	3	4	29	ENSSSCG00000006273;ENSSSCG00000010122;ENSSSCG00000028377;ENSSSCG00000035564
GO:0009408	response to heat	BP	6	57	0.0322692	0.196692	0.196692	0	6	6	57	ENSSSCG00000001701;ENSSSCG00000005300;ENSSSCG00000011783;ENSSSCG00000013784;ENSSSCG00000024916;ENSSSCG00000039882
GO:0015959	diadenosine polyphosphate metabolic process	BP	2	7	0.0323706	0.196692	0.196692	0	2	2	7	ENSSSCG00000016677;ENSSSCG00000031593
GO:0031442	positive regulation of mRNA 3'-end processing	BP	2	7	0.0323706	0.196692	0.196692	0	2	2	7	ENSSSCG00000024916;ENSSSCG00000027323
GO:0032264	IMP salvage	BP	2	7	0.0323706	0.196692	0.196692	0	2	2	7	ENSSSCG00000002650;ENSSSCG00000034896
GO:0032988	ribonucleoprotein complex disassembly	BP	2	7	0.0323706	0.196692	0.196692	0	2	2	7	ENSSSCG00000005300;ENSSSCG00000011027
GO:0036462	TRAIL-activated apoptotic signaling pathway	BP	2	7	0.0323706	0.196692	0.196692	0	2	2	7	ENSSSCG00000003385;ENSSSCG00000028157
GO:0043102	amino acid salvage	BP	2	7	0.0323706	0.196692	0.196692	0	2	2	7	ENSSSCG00000009246;ENSSSCG00000013299
GO:0044387	negative regulation of protein kinase activity by regulation of protein phosphorylation	BP	2	7	0.0323706	0.196692	0.196692	1	1	2	7	ENSSSCG00000006543;ENSSSCG00000017524
GO:0071265	L-methionine biosynthetic process	BP	2	7	0.0323706	0.196692	0.196692	0	2	2	7	ENSSSCG00000009246;ENSSSCG00000013299
GO:0071267	L-methionine salvage	BP	2	7	0.0323706	0.196692	0.196692	0	2	2	7	ENSSSCG00000009246;ENSSSCG00000013299
GO:0071569	protein ufmylation	BP	2	7	0.0323706	0.196692	0.196692	0	2	2	7	ENSSSCG00000006363;ENSSSCG00000017524
GO:1901203	positive regulation of extracellular matrix assembly	BP	2	7	0.0323706	0.196692	0.196692	0	2	2	7	ENSSSCG00000004952;ENSSSCG00000024578
GO:1901535	regulation of DNA demethylation	BP	2	7	0.0323706	0.196692	0.196692	0	2	2	7	ENSSSCG00000012251;ENSSSCG00000037920
GO:1902965	regulation of protein localization to early endosome	BP	2	7	0.0323706	0.196692	0.196692	0	2	2	7	ENSSSCG00000004058;ENSSSCG00000012365
GO:1902966	positive regulation of protein localization to early endosome	BP	2	7	0.0323706	0.196692	0.196692	0	2	2	7	ENSSSCG00000004058;ENSSSCG00000012365
GO:1903224	regulation of endodermal cell differentiation	BP	2	7	0.0323706	0.196692	0.196692	0	2	2	7	ENSSSCG00000004943;ENSSSCG00000005751
GO:2000630	positive regulation of miRNA metabolic process	BP	2	7	0.0323706	0.196692	0.196692	1	1	2	7	ENSSSCG00000030957;ENSSSCG00000031882
GO:2001137	positive regulation of endocytic recycling	BP	2	7	0.0323706	0.196692	0.196692	0	2	2	7	ENSSSCG00000010144;ENSSSCG00000013017
GO:2001268	negative regulation of cysteine-type endopeptidase activity involved in apoptotic signaling pathway	BP	2	7	0.0323706	0.196692	0.196692	0	2	2	7	ENSSSCG00000003385;ENSSSCG00000025796
GO:0006281	DNA repair	BP	27	439	0.032467	0.196692	0.196692	3	24	27	439	ENSSSCG00000001578;ENSSSCG00000002431;ENSSSCG00000003195;ENSSSCG00000003385;ENSSSCG00000005300;ENSSSCG00000006273;ENSSSCG00000006701;ENSSSCG00000007031;ENSSSCG00000007881;ENSSSCG00000009345;ENSSSCG00000010122;ENSSSCG00000010396;ENSSSCG00000010802;ENSSSCG00000012328;ENSSSCG00000013045;ENSSSCG00000015892;ENSSSCG00000022398;ENSSSCG00000022774;ENSSSCG00000022823;ENSSSCG00000023886;ENSSSCG00000028504;…
GO:0006568	tryptophan metabolic process	BP	3	17	0.0326376	0.196692	0.196692	2	1	3	17	ENSSSCG00000004049;ENSSSCG00000029918;ENSSSCG00000037427
GO:0006586	indolalkylamine metabolic process	BP	3	17	0.0326376	0.196692	0.196692	2	1	3	17	ENSSSCG00000004049;ENSSSCG00000029918;ENSSSCG00000037427
GO:0031468	nuclear membrane reassembly	BP	3	17	0.0326376	0.196692	0.196692	0	3	3	17	ENSSSCG00000007272;ENSSSCG00000010995;ENSSSCG00000036476
GO:0043650	dicarboxylic acid biosynthetic process	BP	3	17	0.0326376	0.196692	0.196692	1	2	3	17	ENSSSCG00000002269;ENSSSCG00000010537;ENSSSCG00000013595
GO:0048679	regulation of axon regeneration	BP	3	17	0.0326376	0.196692	0.196692	0	3	3	17	ENSSSCG00000004943;ENSSSCG00000009511;ENSSSCG00000035849
GO:0070570	regulation of neuron projection regeneration	BP	3	17	0.0326376	0.196692	0.196692	0	3	3	17	ENSSSCG00000004943;ENSSSCG00000009511;ENSSSCG00000035849
GO:0080182	histone H3-K4 trimethylation	BP	3	17	0.0326376	0.196692	0.196692	0	3	3	17	ENSSSCG00000001757;ENSSSCG00000003976;ENSSSCG00000011433
GO:0110154	RNA decapping	BP	3	17	0.0326376	0.196692	0.196692	0	3	3	17	ENSSSCG00000001903;ENSSSCG00000015231;ENSSSCG00000031593
GO:1902774	late endosome to lysosome transport	BP	3	17	0.0326376	0.196692	0.196692	0	3	3	17	ENSSSCG00000007272;ENSSSCG00000010995;ENSSSCG00000026239
GO:2001135	regulation of endocytic recycling	BP	3	17	0.0326376	0.196692	0.196692	0	3	3	17	ENSSSCG00000010144;ENSSSCG00000013017;ENSSSCG00000013256
GO:0010033	response to organic substance	BP	107	2142	0.0335031	0.201694	0.201694	17	90	107	2142	ENSSSCG00000000034;ENSSSCG00000000406;ENSSSCG00000000600;ENSSSCG00000000694;ENSSSCG00000001410;ENSSSCG00000001420;ENSSSCG00000001556;ENSSSCG00000001701;ENSSSCG00000002414;ENSSSCG00000003098;ENSSSCG00000003385;ENSSSCG00000003398;ENSSSCG00000003520;ENSSSCG00000003789;ENSSSCG00000003877;ENSSSCG00000004058;ENSSSCG00000004576;ENSSSCG00000004893;ENSSSCG00000004952;ENSSSCG00000005038;ENSSSCG00000005267;…
GO:0016574	histone ubiquitination	BP	5	43	0.0337162	0.202547	0.202547	1	4	5	43	ENSSSCG00000001578;ENSSSCG00000003385;ENSSSCG00000011081;ENSSSCG00000012328;ENSSSCG00000013045
GO:0042306	regulation of protein import into nucleus	BP	5	43	0.0337162	0.202547	0.202547	0	5	5	43	ENSSSCG00000001556;ENSSSCG00000003812;ENSSSCG00000009509;ENSSSCG00000009746;ENSSSCG00000037920
GO:0016358	dendrite development	BP	12	157	0.033968	0.203844	0.203844	1	11	12	157	ENSSSCG00000001085;ENSSSCG00000003520;ENSSSCG00000004705;ENSSSCG00000010035;ENSSSCG00000011843;ENSSSCG00000016151;ENSSSCG00000026268;ENSSSCG00000031791;ENSSSCG00000034039;ENSSSCG00000034896;ENSSSCG00000037439;ENSSSCG00000038989
GO:0030218	erythrocyte differentiation	BP	9	106	0.0349718	0.205933	0.205933	3	6	9	106	ENSSSCG00000001556;ENSSSCG00000006543;ENSSSCG00000009704;ENSSSCG00000012623;ENSSSCG00000017403;ENSSSCG00000017524;ENSSSCG00000025108;ENSSSCG00000034012;ENSSSCG00000034039
GO:2001056	positive regulation of cysteine-type endopeptidase activity	BP	9	106	0.0349718	0.205933	0.205933	0	9	9	106	ENSSSCG00000004952;ENSSSCG00000005300;ENSSSCG00000006203;ENSSSCG00000009999;ENSSSCG00000012001;ENSSSCG00000026940;ENSSSCG00000026990;ENSSSCG00000028157;ENSSSCG00000039882
GO:0031503	protein-containing complex localization	BP	14	194	0.0355497	0.205933	0.205933	3	11	14	194	ENSSSCG00000001400;ENSSSCG00000004058;ENSSSCG00000005711;ENSSSCG00000009270;ENSSSCG00000009746;ENSSSCG00000011027;ENSSSCG00000016511;ENSSSCG00000022866;ENSSSCG00000022919;ENSSSCG00000022952;ENSSSCG00000026239;ENSSSCG00000027323;ENSSSCG00000028228;ENSSSCG00000033937
GO:0007420	brain development	BP	29	483	0.0358911	0.205933	0.205933	8	21	29	483	ENSSSCG00000000877;ENSSSCG00000001410;ENSSSCG00000002723;ENSSSCG00000003030;ENSSSCG00000003267;ENSSSCG00000004542;ENSSSCG00000004576;ENSSSCG00000004943;ENSSSCG00000006363;ENSSSCG00000007056;ENSSSCG00000007544;ENSSSCG00000009142;ENSSSCG00000009758;ENSSSCG00000010175;ENSSSCG00000010565;ENSSSCG00000010773;ENSSSCG00000010802;ENSSSCG00000011081;ENSSSCG00000011213;ENSSSCG00000012001;ENSSSCG00000024570;…
GO:0045880	positive regulation of smoothened signaling pathway	BP	4	30	0.0359693	0.205933	0.205933	1	3	4	30	ENSSSCG00000001085;ENSSSCG00000010802;ENSSSCG00000026268;ENSSSCG00000033937
GO:0047496	vesicle transport along microtubule	BP	4	30	0.0359693	0.205933	0.205933	0	4	4	30	ENSSSCG00000008697;ENSSSCG00000010314;ENSSSCG00000011027;ENSSSCG00000030174
GO:0048489	synaptic vesicle transport	BP	4	30	0.0359693	0.205933	0.205933	0	4	4	30	ENSSSCG00000010314;ENSSSCG00000011027;ENSSSCG00000022919;ENSSSCG00000030174
GO:0008637	apoptotic mitochondrial changes	BP	7	74	0.0361066	0.205933	0.205933	3	4	7	74	ENSSSCG00000003144;ENSSSCG00000008261;ENSSSCG00000012623;ENSSSCG00000015842;ENSSSCG00000026239;ENSSSCG00000026990;ENSSSCG00000037549
GO:0072655	establishment of protein localization to mitochondrion	BP	7	74	0.0361066	0.205933	0.205933	6	1	7	74	ENSSSCG00000002042;ENSSSCG00000008261;ENSSSCG00000008947;ENSSSCG00000014292;ENSSSCG00000028346;ENSSSCG00000032494;ENSSSCG00000035775
GO:1901879	regulation of protein depolymerization	BP	7	74	0.0361066	0.205933	0.205933	0	7	7	74	ENSSSCG00000000600;ENSSSCG00000004705;ENSSSCG00000008239;ENSSSCG00000008456;ENSSSCG00000010144;ENSSSCG00000011435;ENSSSCG00000036501
GO:0000724	double-strand break repair via homologous recombination	BP	11	141	0.0363115	0.205933	0.205933	2	9	11	141	ENSSSCG00000006273;ENSSSCG00000007881;ENSSSCG00000010122;ENSSSCG00000015892;ENSSSCG00000022398;ENSSSCG00000022823;ENSSSCG00000023886;ENSSSCG00000032180;ENSSSCG00000035564;ENSSSCG00000036817;ENSSSCG00000042208
GO:0051129	negative regulation of cellular component organization	BP	30	504	0.0366758	0.205933	0.205933	6	24	30	504	ENSSSCG00000000600;ENSSSCG00000001420;ENSSSCG00000003520;ENSSSCG00000005055;ENSSSCG00000007030;ENSSSCG00000007272;ENSSSCG00000007881;ENSSSCG00000008239;ENSSSCG00000008456;ENSSSCG00000010035;ENSSSCG00000011137;ENSSSCG00000011347;ENSSSCG00000011435;ENSSSCG00000011624;ENSSSCG00000011843;ENSSSCG00000012328;ENSSSCG00000012623;ENSSSCG00000013545;ENSSSCG00000013630;ENSSSCG00000013784;ENSSSCG00000015140;…
GO:1901698	response to nitrogen compound	BP	40	708	0.0368533	0.205933	0.205933	5	35	40	708	ENSSSCG00000001410;ENSSSCG00000001420;ENSSSCG00000001556;ENSSSCG00000002414;ENSSSCG00000003098;ENSSSCG00000003398;ENSSSCG00000003877;ENSSSCG00000004058;ENSSSCG00000005038;ENSSSCG00000005267;ENSSSCG00000005300;ENSSSCG00000006539;ENSSSCG00000006893;ENSSSCG00000007056;ENSSSCG00000007228;ENSSSCG00000007469;ENSSSCG00000009140;ENSSSCG00000009509;ENSSSCG00000009657;ENSSSCG00000010144;ENSSSCG00000010537;…
GO:0006474	N-terminal protein amino acid acetylation	BP	3	18	0.03797	0.205933	0.205933	0	3	3	18	ENSSSCG00000009887;ENSSSCG00000011917;ENSSSCG00000022687
GO:0019674	NAD metabolic process	BP	3	18	0.03797	0.205933	0.205933	0	3	3	18	ENSSSCG00000011158;ENSSSCG00000012440;ENSSSCG00000022343
GO:0071786	endoplasmic reticulum tubular network organization	BP	3	18	0.03797	0.205933	0.205933	2	1	3	18	ENSSSCG00000008487;ENSSSCG00000015976;ENSSSCG00000036476
GO:1903055	positive regulation of extracellular matrix organization	BP	3	18	0.03797	0.205933	0.205933	0	3	3	18	ENSSSCG00000004952;ENSSSCG00000007586;ENSSSCG00000024578
GO:1903901	negative regulation of viral life cycle	BP	3	18	0.03797	0.205933	0.205933	1	2	3	18	ENSSSCG00000004385;ENSSSCG00000012077;ENSSSCG00000017614
GO:1901989	positive regulation of cell cycle phase transition	BP	8	91	0.0380416	0.205933	0.205933	0	8	8	91	ENSSSCG00000001347;ENSSSCG00000001400;ENSSSCG00000004893;ENSSSCG00000005267;ENSSSCG00000007056;ENSSSCG00000010214;ENSSSCG00000023680;ENSSSCG00000030255
GO:0006892	post-Golgi vesicle-mediated transport	BP	7	75	0.0384369	0.205933	0.205933	1	6	7	75	ENSSSCG00000002295;ENSSSCG00000005066;ENSSSCG00000010174;ENSSSCG00000015714;ENSSSCG00000016543;ENSSSCG00000030174;ENSSSCG00000035987
GO:0000725	recombinational repair	BP	11	143	0.0395987	0.205933	0.205933	2	9	11	143	ENSSSCG00000006273;ENSSSCG00000007881;ENSSSCG00000010122;ENSSSCG00000015892;ENSSSCG00000022398;ENSSSCG00000022823;ENSSSCG00000023886;ENSSSCG00000032180;ENSSSCG00000035564;ENSSSCG00000036817;ENSSSCG00000042208
GO:0002183	cytoplasmic translational initiation	BP	4	31	0.0399681	0.205933	0.205933	0	4	4	31	ENSSSCG00000003612;ENSSSCG00000009788;ENSSSCG00000017957;ENSSSCG00000024445
GO:0007095	mitotic G2 DNA damage checkpoint signaling	BP	4	31	0.0399681	0.205933	0.205933	2	2	4	31	ENSSSCG00000010214;ENSSSCG00000015430;ENSSSCG00000017524;ENSSSCG00000022774
GO:0015695	organic cation transport	BP	4	31	0.0399681	0.205933	0.205933	3	1	4	31	ENSSSCG00000000072;ENSSSCG00000011366;ENSSSCG00000013639;ENSSSCG00000017208
GO:0042558	pteridine-containing compound metabolic process	BP	4	31	0.0399681	0.205933	0.205933	2	2	4	31	ENSSSCG00000002269;ENSSSCG00000010175;ENSSSCG00000014998;ENSSSCG00000030626
GO:0044419	biological process involved in interspecies interaction between organisms	BP	58	1091	0.0400091	0.205933	0.205933	11	47	58	1091	ENSSSCG00000000034;ENSSSCG00000000694;ENSSSCG00000001400;ENSSSCG00000001427;ENSSSCG00000001549;ENSSSCG00000001556;ENSSSCG00000001701;ENSSSCG00000002716;ENSSSCG00000002743;ENSSSCG00000003520;ENSSSCG00000003591;ENSSSCG00000003914;ENSSSCG00000004038;ENSSSCG00000004048;ENSSSCG00000004385;ENSSSCG00000004893;ENSSSCG00000004952;ENSSSCG00000005024;ENSSSCG00000006539;ENSSSCG00000006543;ENSSSCG00000006955;…
GO:1903034	regulation of response to wounding	BP	9	109	0.040711	0.205933	0.205933	1	8	9	109	ENSSSCG00000004038;ENSSSCG00000004943;ENSSSCG00000004952;ENSSSCG00000005267;ENSSSCG00000009511;ENSSSCG00000013252;ENSSSCG00000022230;ENSSSCG00000035849;ENSSSCG00000038989
GO:0009064	glutamine family amino acid metabolic process	BP	7	76	0.0408635	0.205933	0.205933	2	5	7	76	ENSSSCG00000006717;ENSSSCG00000008339;ENSSSCG00000010175;ENSSSCG00000010537;ENSSSCG00000011968;ENSSSCG00000013595;ENSSSCG00000037549
GO:0031099	regeneration	BP	7	76	0.0408635	0.205933	0.205933	1	6	7	76	ENSSSCG00000004038;ENSSSCG00000004943;ENSSSCG00000005267;ENSSSCG00000009511;ENSSSCG00000011117;ENSSSCG00000022230;ENSSSCG00000035849
GO:0071426	ribonucleoprotein complex export from nucleus	BP	7	76	0.0408635	0.205933	0.205933	2	5	7	76	ENSSSCG00000001400;ENSSSCG00000005711;ENSSSCG00000009746;ENSSSCG00000022866;ENSSSCG00000022952;ENSSSCG00000027323;ENSSSCG00000028228
GO:0051235	maintenance of location	BP	17	254	0.0411368	0.205933	0.205933	5	12	17	254	ENSSSCG00000003385;ENSSSCG00000003438;ENSSSCG00000003877;ENSSSCG00000004460;ENSSSCG00000005970;ENSSSCG00000006860;ENSSSCG00000007381;ENSSSCG00000007544;ENSSSCG00000008261;ENSSSCG00000008697;ENSSSCG00000008948;ENSSSCG00000011435;ENSSSCG00000012841;ENSSSCG00000013017;ENSSSCG00000013252;ENSSSCG00000031432;ENSSSCG00000036431
GO:0031293	membrane protein intracellular domain proteolysis	BP	2	8	0.0419727	0.205933	0.205933	2	0	2	8	ENSSSCG00000015808;ENSSSCG00000028297
GO:0033212	iron import into cell	BP	2	8	0.0419727	0.205933	0.205933	1	1	2	8	ENSSSCG00000032622;ENSSSCG00000034039
GO:0044417	translocation of molecules into host	BP	2	8	0.0419727	0.205933	0.205933	0	2	2	8	ENSSSCG00000001400;ENSSSCG00000004048
GO:0060439	trachea morphogenesis	BP	2	8	0.0419727	0.205933	0.205933	0	2	2	8	ENSSSCG00000004943;ENSSSCG00000040682
GO:0060502	epithelial cell proliferation involved in lung morphogenesis	BP	2	8	0.0419727	0.205933	0.205933	0	2	2	8	ENSSSCG00000003520;ENSSSCG00000004943
GO:0071578	zinc ion import across plasma membrane	BP	2	8	0.0419727	0.205933	0.205933	1	1	2	8	ENSSSCG00000032622;ENSSSCG00000039472
GO:0072205	metanephric collecting duct development	BP	2	8	0.0419727	0.205933	0.205933	0	2	2	8	ENSSSCG00000026268;ENSSSCG00000040608
GO:1900152	negative regulation of nuclear-transcribed mRNA catabolic process, deadenylation-dependent decay	BP	2	8	0.0419727	0.205933	0.205933	0	2	2	8	ENSSSCG00000006752;ENSSSCG00000016874
GO:1902946	protein localization to early endosome	BP	2	8	0.0419727	0.205933	0.205933	0	2	2	8	ENSSSCG00000004058;ENSSSCG00000012365
GO:1903651	positive regulation of cytoplasmic transport	BP	2	8	0.0419727	0.205933	0.205933	0	2	2	8	ENSSSCG00000004058;ENSSSCG00000012365
GO:0000378	RNA exon ligation	BP	1	1	0.0421599	0.205933	0.205933	0	1	1	1	ENSSSCG00000000158
GO:0000968	tRNA exon ligation	BP	1	1	0.0421599	0.205933	0.205933	0	1	1	1	ENSSSCG00000000158
GO:0000971	tRNA exon ligation utilizing 2',3' cyclic phosphate of 5'-exon as source of linkage phosphate	BP	1	1	0.0421599	0.205933	0.205933	0	1	1	1	ENSSSCG00000000158
GO:0002280	monocyte activation involved in immune response	BP	1	1	0.0421599	0.205933	0.205933	1	0	1	1	ENSSSCG00000008312
GO:0006060	sorbitol metabolic process	BP	1	1	0.0421599	0.205933	0.205933	0	1	1	1	ENSSSCG00000004679
GO:0006062	sorbitol catabolic process	BP	1	1	0.0421599	0.205933	0.205933	0	1	1	1	ENSSSCG00000004679
GO:0006168	adenine salvage	BP	1	1	0.0421599	0.205933	0.205933	0	1	1	1	ENSSSCG00000002650
GO:0006175	dATP biosynthetic process	BP	1	1	0.0421599	0.205933	0.205933	0	1	1	1	ENSSSCG00000010315
GO:0006178	guanine salvage	BP	1	1	0.0421599	0.205933	0.205933	0	1	1	1	ENSSSCG00000034896
GO:0006226	dUMP biosynthetic process	BP	1	1	0.0421599	0.205933	0.205933	0	1	1	1	ENSSSCG00000032141
GO:0006295	nucleotide-excision repair, DNA incision, 3'-to lesion	BP	1	1	0.0421599	0.205933	0.205933	0	1	1	1	ENSSSCG00000007881
GO:0006426	glycyl-tRNA aminoacylation	BP	1	1	0.0421599	0.205933	0.205933	0	1	1	1	ENSSSCG00000016677
GO:0006666	3-keto-sphinganine metabolic process	BP	1	1	0.0421599	0.205933	0.205933	1	0	1	1	ENSSSCG00000025744
GO:0006713	glucocorticoid catabolic process	BP	1	1	0.0421599	0.205933	0.205933	0	1	1	1	ENSSSCG00000010035
GO:0006844	acyl carnitine transport	BP	1	1	0.0421599	0.205933	0.205933	1	0	1	1	ENSSSCG00000011366
GO:0008039	synaptic target recognition	BP	1	1	0.0421599	0.205933	0.205933	0	1	1	1	ENSSSCG00000006062
GO:0008626	granzyme-mediated apoptotic signaling pathway	BP	1	1	0.0421599	0.205933	0.205933	0	1	1	1	ENSSSCG00000003398
GO:0009386	translational attenuation	BP	1	1	0.0421599	0.205933	0.205933	1	0	1	1	ENSSSCG00000007952
GO:0009955	adaxial/abaxial pattern specification	BP	1	1	0.0421599	0.205933	0.205933	1	0	1	1	ENSSSCG00000011081
GO:0010312	detoxification of zinc ion	BP	1	1	0.0421599	0.205933	0.205933	1	0	1	1	ENSSSCG00000039472
GO:0010424	DNA methylation on cytosine within a CG sequence	BP	1	1	0.0421599	0.205933	0.205933	0	1	1	1	ENSSSCG00000001420
GO:0010731	protein glutathionylation	BP	1	1	0.0421599	0.205933	0.205933	0	1	1	1	ENSSSCG00000025108
GO:0010732	regulation of protein glutathionylation	BP	1	1	0.0421599	0.205933	0.205933	0	1	1	1	ENSSSCG00000025108
GO:0010734	negative regulation of protein glutathionylation	BP	1	1	0.0421599	0.205933	0.205933	0	1	1	1	ENSSSCG00000025108
GO:0015675	nickel cation transport	BP	1	1	0.0421599	0.205933	0.205933	1	0	1	1	ENSSSCG00000034039
GO:0015692	lead ion transport	BP	1	1	0.0421599	0.205933	0.205933	1	0	1	1	ENSSSCG00000034039
GO:0016333	morphogenesis of follicular epithelium	BP	1	1	0.0421599	0.205933	0.205933	0	1	1	1	ENSSSCG00000036501
GO:0016334	establishment or maintenance of polarity of follicular epithelium	BP	1	1	0.0421599	0.205933	0.205933	0	1	1	1	ENSSSCG00000036501
GO:0018215	protein phosphopantetheinylation	BP	1	1	0.0421599	0.205933	0.205933	0	1	1	1	ENSSSCG00000014998
GO:0018272	protein-pyridoxal-5-phosphate linkage via peptidyl-N6-pyridoxal phosphate-L-lysine	BP	1	1	0.0421599	0.205933	0.205933	0	1	1	1	ENSSSCG00000003789
GO:0019407	hexitol catabolic process	BP	1	1	0.0421599	0.205933	0.205933	0	1	1	1	ENSSSCG00000004679
GO:0019519	pentitol metabolic process	BP	1	1	0.0421599	0.205933	0.205933	0	1	1	1	ENSSSCG00000004679
GO:0019527	pentitol catabolic process	BP	1	1	0.0421599	0.205933	0.205933	0	1	1	1	ENSSSCG00000004679
GO:0021691	cerebellar Purkinje cell layer maturation	BP	1	1	0.0421599	0.205933	0.205933	0	1	1	1	ENSSSCG00000030053
GO:0030392	fructosamine catabolic process	BP	1	1	0.0421599	0.205933	0.205933	0	1	1	1	ENSSSCG00000028996
GO:0031441	negative regulation of mRNA 3'-end processing	BP	1	1	0.0421599	0.205933	0.205933	0	1	1	1	ENSSSCG00000002426
GO:0033341	regulation of collagen binding	BP	1	1	0.0421599	0.205933	0.205933	1	0	1	1	ENSSSCG00000028602
GO:0033342	negative regulation of collagen binding	BP	1	1	0.0421599	0.205933	0.205933	1	0	1	1	ENSSSCG00000028602
GO:0035227	regulation of glutamate-cysteine ligase activity	BP	1	1	0.0421599	0.205933	0.205933	0	1	1	1	ENSSSCG00000037549
GO:0035229	positive regulation of glutamate-cysteine ligase activity	BP	1	1	0.0421599	0.205933	0.205933	0	1	1	1	ENSSSCG00000037549
GO:0035281	pre-miRNA export from nucleus	BP	1	1	0.0421599	0.205933	0.205933	0	1	1	1	ENSSSCG00000001679
GO:0035444	nickel cation transmembrane transport	BP	1	1	0.0421599	0.205933	0.205933	1	0	1	1	ENSSSCG00000034039
GO:0035724	CD24 biosynthetic process	BP	1	1	0.0421599	0.205933	0.205933	0	1	1	1	ENSSSCG00000007056
GO:0035887	aortic smooth muscle cell differentiation	BP	1	1	0.0421599	0.205933	0.205933	0	1	1	1	ENSSSCG00000003789
GO:0035915	pore formation in membrane of other organism	BP	1	1	0.0421599	0.205933	0.205933	0	1	1	1	ENSSSCG00000006955
GO:0036116	long-chain fatty-acyl-CoA catabolic process	BP	1	1	0.0421599	0.205933	0.205933	0	1	1	1	ENSSSCG00000003377
GO:0036471	cellular response to glyoxal	BP	1	1	0.0421599	0.205933	0.205933	0	1	1	1	ENSSSCG00000003385
GO:0036525	protein deglycation	BP	1	1	0.0421599	0.205933	0.205933	0	1	1	1	ENSSSCG00000003385
GO:0036526	peptidyl-cysteine deglycation	BP	1	1	0.0421599	0.205933	0.205933	0	1	1	1	ENSSSCG00000003385
GO:0036527	peptidyl-arginine deglycation	BP	1	1	0.0421599	0.205933	0.205933	0	1	1	1	ENSSSCG00000003385
GO:0036528	peptidyl-lysine deglycation	BP	1	1	0.0421599	0.205933	0.205933	0	1	1	1	ENSSSCG00000003385
GO:0036529	protein deglycation, glyoxal removal	BP	1	1	0.0421599	0.205933	0.205933	0	1	1	1	ENSSSCG00000003385
GO:0036530	protein deglycation, methylglyoxal removal	BP	1	1	0.0421599	0.205933	0.205933	0	1	1	1	ENSSSCG00000003385
GO:0036531	glutathione deglycation	BP	1	1	0.0421599	0.205933	0.205933	0	1	1	1	ENSSSCG00000003385
GO:0042000	translocation of peptides or proteins into host	BP	1	1	0.0421599	0.205933	0.205933	0	1	1	1	ENSSSCG00000004048
GO:0042247	establishment of planar polarity of follicular epithelium	BP	1	1	0.0421599	0.205933	0.205933	0	1	1	1	ENSSSCG00000036501
GO:0042543	protein N-linked glycosylation via arginine	BP	1	1	0.0421599	0.205933	0.205933	1	0	1	1	ENSSSCG00000006527
GO:0042728	flavin-containing compound catabolic process	BP	1	1	0.0421599	0.205933	0.205933	0	1	1	1	ENSSSCG00000005300
GO:0042791	5S class rRNA transcription by RNA polymerase III	BP	1	1	0.0421599	0.205933	0.205933	1	0	1	1	ENSSSCG00000007815
GO:0042839	D-glucuronate metabolic process	BP	1	1	0.0421599	0.205933	0.205933	0	1	1	1	ENSSSCG00000029256
GO:0042840	D-glucuronate catabolic process	BP	1	1	0.0421599	0.205933	0.205933	0	1	1	1	ENSSSCG00000029256
GO:0042843	D-xylose catabolic process	BP	1	1	0.0421599	0.205933	0.205933	1	0	1	1	ENSSSCG00000003144
GO:0043578	nuclear matrix organization	BP	1	1	0.0421599	0.205933	0.205933	1	0	1	1	ENSSSCG00000007544
GO:0044053	translocation of peptides or proteins into host cell cytoplasm	BP	1	1	0.0421599	0.205933	0.205933	0	1	1	1	ENSSSCG00000004048
GO:0044357	regulation of rRNA stability	BP	1	1	0.0421599	0.205933	0.205933	0	1	1	1	ENSSSCG00000025329
GO:0044524	protein sulfhydration	BP	1	1	0.0421599	0.205933	0.205933	0	1	1	1	ENSSSCG00000003789
GO:0045186	zonula adherens assembly	BP	1	1	0.0421599	0.205933	0.205933	0	1	1	1	ENSSSCG00000026268
GO:0046080	dUTP metabolic process	BP	1	1	0.0421599	0.205933	0.205933	0	1	1	1	ENSSSCG00000032141
GO:0046081	dUTP catabolic process	BP	1	1	0.0421599	0.205933	0.205933	0	1	1	1	ENSSSCG00000032141
GO:0046099	guanine biosynthetic process	BP	1	1	0.0421599	0.205933	0.205933	0	1	1	1	ENSSSCG00000034896
GO:0046295	glycolate biosynthetic process	BP	1	1	0.0421599	0.205933	0.205933	0	1	1	1	ENSSSCG00000003385
GO:0046745	viral capsid secondary envelopment	BP	1	1	0.0421599	0.205933	0.205933	0	1	1	1	ENSSSCG00000002743
GO:0050787	detoxification of mercury ion	BP	1	1	0.0421599	0.205933	0.205933	0	1	1	1	ENSSSCG00000003385
GO:0050925	negative regulation of negative chemotaxis	BP	1	1	0.0421599	0.205933	0.205933	0	1	1	1	ENSSSCG00000012001
GO:0051083	'de novo' cotranslational protein folding	BP	1	1	0.0421599	0.205933	0.205933	0	1	1	1	ENSSSCG00000015423
GO:0051086	chaperone mediated protein folding independent of cofactor	BP	1	1	0.0421599	0.205933	0.205933	0	1	1	1	ENSSSCG00000000496
GO:0051160	L-xylitol catabolic process	BP	1	1	0.0421599	0.205933	0.205933	0	1	1	1	ENSSSCG00000004679
GO:0051164	L-xylitol metabolic process	BP	1	1	0.0421599	0.205933	0.205933	0	1	1	1	ENSSSCG00000004679
GO:0051344	negative regulation of cyclic-nucleotide phosphodiesterase activity	BP	1	1	0.0421599	0.205933	0.205933	0	1	1	1	ENSSSCG00000032622
GO:0060466	activation of meiosis involved in egg activation	BP	1	1	0.0421599	0.205933	0.205933	0	1	1	1	ENSSSCG00000007056
GO:0070150	mitochondrial glycyl-tRNA aminoacylation	BP	1	1	0.0421599	0.205933	0.205933	0	1	1	1	ENSSSCG00000016677
GO:0070481	nuclear-transcribed mRNA catabolic process, non-stop decay	BP	1	1	0.0421599	0.205933	0.205933	0	1	1	1	ENSSSCG00000016884
GO:0070489	T cell aggregation	BP	1	1	0.0421599	0.205933	0.205933	0	1	1	1	ENSSSCG00000012365
GO:0070651	nonfunctional rRNA decay	BP	1	1	0.0421599	0.205933	0.205933	0	1	1	1	ENSSSCG00000016884
GO:0070899	mitochondrial tRNA wobble uridine modification	BP	1	1	0.0421599	0.205933	0.205933	0	1	1	1	ENSSSCG00000004487
GO:0070902	mitochondrial tRNA pseudouridine synthesis	BP	1	1	0.0421599	0.205933	0.205933	1	0	1	1	ENSSSCG00000015233
GO:0071544	diphosphoinositol polyphosphate catabolic process	BP	1	1	0.0421599	0.205933	0.205933	0	1	1	1	ENSSSCG00000031593
GO:0071580	regulation of zinc ion transmembrane transport	BP	1	1	0.0421599	0.205933	0.205933	1	0	1	1	ENSSSCG00000039472
GO:0071581	regulation of zinc ion transmembrane import	BP	1	1	0.0421599	0.205933	0.205933	1	0	1	1	ENSSSCG00000039472
GO:0071582	negative regulation of zinc ion transport	BP	1	1	0.0421599	0.205933	0.205933	1	0	1	1	ENSSSCG00000039472
GO:0071583	negative regulation of zinc ion transmembrane transport	BP	1	1	0.0421599	0.205933	0.205933	1	0	1	1	ENSSSCG00000039472
GO:0071584	negative regulation of zinc ion transmembrane import	BP	1	1	0.0421599	0.205933	0.205933	1	0	1	1	ENSSSCG00000039472
GO:0071788	endoplasmic reticulum tubular network maintenance	BP	1	1	0.0421599	0.205933	0.205933	1	0	1	1	ENSSSCG00000015976
GO:0071976	cell gliding	BP	1	1	0.0421599	0.205933	0.205933	0	1	1	1	ENSSSCG00000016742
GO:0072389	flavin adenine dinucleotide catabolic process	BP	1	1	0.0421599	0.205933	0.205933	0	1	1	1	ENSSSCG00000005300
GO:0090292	nuclear matrix anchoring at nuclear membrane	BP	1	1	0.0421599	0.205933	0.205933	1	0	1	1	ENSSSCG00000007544
GO:0090616	mitochondrial mRNA 3'-end processing	BP	1	1	0.0421599	0.205933	0.205933	1	0	1	1	ENSSSCG00000031882
GO:0097222	mitochondrial mRNA polyadenylation	BP	1	1	0.0421599	0.205933	0.205933	1	0	1	1	ENSSSCG00000031882
GO:0097238	cellular response to methylglyoxal	BP	1	1	0.0421599	0.205933	0.205933	0	1	1	1	ENSSSCG00000003385
GO:0097698	telomere maintenance via base-excision repair	BP	1	1	0.0421599	0.205933	0.205933	0	1	1	1	ENSSSCG00000040060
GO:0099178	regulation of retrograde trans-synaptic signaling by endocanabinoid	BP	1	1	0.0421599	0.205933	0.205933	0	1	1	1	ENSSSCG00000007056
GO:0099578	regulation of translation at postsynapse, modulating synaptic transmission	BP	1	1	0.0421599	0.205933	0.205933	0	1	1	1	ENSSSCG00000028420
GO:0099640	axo-dendritic protein transport	BP	1	1	0.0421599	0.205933	0.205933	0	1	1	1	ENSSSCG00000039962
GO:0099641	anterograde axonal protein transport	BP	1	1	0.0421599	0.205933	0.205933	0	1	1	1	ENSSSCG00000039962
GO:0106044	guanine deglycation	BP	1	1	0.0421599	0.205933	0.205933	0	1	1	1	ENSSSCG00000003385
GO:0106045	guanine deglycation, methylglyoxal removal	BP	1	1	0.0421599	0.205933	0.205933	0	1	1	1	ENSSSCG00000003385
GO:0106046	guanine deglycation, glyoxal removal	BP	1	1	0.0421599	0.205933	0.205933	0	1	1	1	ENSSSCG00000003385
GO:0120117	T cell meandering migration	BP	1	1	0.0421599	0.205933	0.205933	0	1	1	1	ENSSSCG00000016742
GO:0140018	regulation of cytoplasmic translational fidelity	BP	1	1	0.0421599	0.205933	0.205933	0	1	1	1	ENSSSCG00000002723
GO:0140041	cellular detoxification of methylglyoxal	BP	1	1	0.0421599	0.205933	0.205933	0	1	1	1	ENSSSCG00000003385
GO:0140245	regulation of translation at postsynapse	BP	1	1	0.0421599	0.205933	0.205933	0	1	1	1	ENSSSCG00000028420
GO:1900364	negative regulation of mRNA polyadenylation	BP	1	1	0.0421599	0.205933	0.205933	0	1	1	1	ENSSSCG00000002426
GO:1900370	positive regulation of RNA interference	BP	1	1	0.0421599	0.205933	0.205933	0	1	1	1	ENSSSCG00000001679
GO:1900533	palmitic acid metabolic process	BP	1	1	0.0421599	0.205933	0.205933	0	1	1	1	ENSSSCG00000003377
GO:1900535	palmitic acid biosynthetic process	BP	1	1	0.0421599	0.205933	0.205933	0	1	1	1	ENSSSCG00000003377
GO:1901143	insulin catabolic process	BP	1	1	0.0421599	0.205933	0.205933	0	1	1	1	ENSSSCG00000010470
GO:1901585	regulation of acid-sensing ion channel activity	BP	1	1	0.0421599	0.205933	0.205933	1	0	1	1	ENSSSCG00000036639
GO:1902374	regulation of rRNA catabolic process	BP	1	1	0.0421599	0.205933	0.205933	0	1	1	1	ENSSSCG00000025329
GO:1902616	acyl carnitine transmembrane transport	BP	1	1	0.0421599	0.205933	0.205933	1	0	1	1	ENSSSCG00000011366
GO:1902822	regulation of late endosome to lysosome transport	BP	1	1	0.0421599	0.205933	0.205933	0	1	1	1	ENSSSCG00000026239
GO:1902823	negative regulation of late endosome to lysosome transport	BP	1	1	0.0421599	0.205933	0.205933	0	1	1	1	ENSSSCG00000026239
GO:1902977	mitotic DNA replication preinitiation complex assembly	BP	1	1	0.0421599	0.205933	0.205933	1	0	1	1	ENSSSCG00000010122
GO:1903007	positive regulation of Lys63-specific deubiquitinase activity	BP	1	1	0.0421599	0.205933	0.205933	0	1	1	1	ENSSSCG00000005300
GO:1903122	negative regulation of TRAIL-activated apoptotic signaling pathway	BP	1	1	0.0421599	0.205933	0.205933	0	1	1	1	ENSSSCG00000003385
GO:1903167	regulation of pyrroline-5-carboxylate reductase activity	BP	1	1	0.0421599	0.205933	0.205933	0	1	1	1	ENSSSCG00000003385
GO:1903168	positive regulation of pyrroline-5-carboxylate reductase activity	BP	1	1	0.0421599	0.205933	0.205933	0	1	1	1	ENSSSCG00000003385
GO:1903176	regulation of tyrosine 3-monooxygenase activity	BP	1	1	0.0421599	0.205933	0.205933	0	1	1	1	ENSSSCG00000003385
GO:1903178	positive regulation of tyrosine 3-monooxygenase activity	BP	1	1	0.0421599	0.205933	0.205933	0	1	1	1	ENSSSCG00000003385
GO:1903179	regulation of dopamine biosynthetic process	BP	1	1	0.0421599	0.205933	0.205933	0	1	1	1	ENSSSCG00000003385
GO:1903181	positive regulation of dopamine biosynthetic process	BP	1	1	0.0421599	0.205933	0.205933	0	1	1	1	ENSSSCG00000003385
GO:1903184	L-dopa metabolic process	BP	1	1	0.0421599	0.205933	0.205933	0	1	1	1	ENSSSCG00000003385
GO:1903185	L-dopa biosynthetic process	BP	1	1	0.0421599	0.205933	0.205933	0	1	1	1	ENSSSCG00000003385
GO:1903189	glyoxal metabolic process	BP	1	1	0.0421599	0.205933	0.205933	0	1	1	1	ENSSSCG00000003385
GO:1903190	glyoxal catabolic process	BP	1	1	0.0421599	0.205933	0.205933	0	1	1	1	ENSSSCG00000003385
GO:1903195	regulation of L-dopa biosynthetic process	BP	1	1	0.0421599	0.205933	0.205933	0	1	1	1	ENSSSCG00000003385
GO:1903197	positive regulation of L-dopa biosynthetic process	BP	1	1	0.0421599	0.205933	0.205933	0	1	1	1	ENSSSCG00000003385
GO:1903198	regulation of L-dopa decarboxylase activity	BP	1	1	0.0421599	0.205933	0.205933	0	1	1	1	ENSSSCG00000003385
GO:1903200	positive regulation of L-dopa decarboxylase activity	BP	1	1	0.0421599	0.205933	0.205933	0	1	1	1	ENSSSCG00000003385
GO:1903335	regulation of vacuolar transport	BP	1	1	0.0421599	0.205933	0.205933	0	1	1	1	ENSSSCG00000026239
GO:1903336	negative regulation of vacuolar transport	BP	1	1	0.0421599	0.205933	0.205933	0	1	1	1	ENSSSCG00000026239
GO:1903569	positive regulation of protein localization to ciliary membrane	BP	1	1	0.0421599	0.205933	0.205933	0	1	1	1	ENSSSCG00000003812
GO:1904046	negative regulation of vascular endothelial growth factor production	BP	1	1	0.0421599	0.205933	0.205933	0	1	1	1	ENSSSCG00000006835
GO:1904290	negative regulation of mitotic DNA damage checkpoint	BP	1	1	0.0421599	0.205933	0.205933	0	1	1	1	ENSSSCG00000001347
GO:1904702	regulation of protein localization to adherens junction	BP	1	1	0.0421599	0.205933	0.205933	0	1	1	1	ENSSSCG00000010313
GO:1904764	chaperone-mediated autophagy translocation complex disassembly	BP	1	1	0.0421599	0.205933	0.205933	0	1	1	1	ENSSSCG00000015140
GO:1904766	negative regulation of macroautophagy by TORC1 signaling	BP	1	1	0.0421599	0.205933	0.205933	0	1	1	1	ENSSSCG00000026569
GO:1904829	regulation of aortic smooth muscle cell differentiation	BP	1	1	0.0421599	0.205933	0.205933	0	1	1	1	ENSSSCG00000003789
GO:1904831	positive regulation of aortic smooth muscle cell differentiation	BP	1	1	0.0421599	0.205933	0.205933	0	1	1	1	ENSSSCG00000003789
GO:1904896	ESCRT complex disassembly	BP	1	1	0.0421599	0.205933	0.205933	0	1	1	1	ENSSSCG00000004893
GO:1904903	ESCRT III complex disassembly	BP	1	1	0.0421599	0.205933	0.205933	0	1	1	1	ENSSSCG00000004893
GO:1904924	negative regulation of mitophagy in response to mitochondrial depolarization	BP	1	1	0.0421599	0.205933	0.205933	0	1	1	1	ENSSSCG00000039882
GO:1905089	regulation of parkin-mediated stimulation of mitophagy in response to mitochondrial depolarization	BP	1	1	0.0421599	0.205933	0.205933	0	1	1	1	ENSSSCG00000036431
GO:1905090	negative regulation of parkin-mediated stimulation of mitophagy in response to mitochondrial depolarization	BP	1	1	0.0421599	0.205933	0.205933	0	1	1	1	ENSSSCG00000036431
GO:1905280	negative regulation of retrograde transport, endosome to Golgi	BP	1	1	0.0421599	0.205933	0.205933	0	1	1	1	ENSSSCG00000009010
GO:1905349	ciliary transition zone assembly	BP	1	1	0.0421599	0.205933	0.205933	0	1	1	1	ENSSSCG00000027467
GO:1905383	protein localization to presynapse	BP	1	1	0.0421599	0.205933	0.205933	0	1	1	1	ENSSSCG00000039962
GO:1905535	regulation of eukaryotic translation initiation factor 4F complex assembly	BP	1	1	0.0421599	0.205933	0.205933	0	1	1	1	ENSSSCG00000030255
GO:1905537	positive regulation of eukaryotic translation initiation factor 4F complex assembly	BP	1	1	0.0421599	0.205933	0.205933	0	1	1	1	ENSSSCG00000030255
GO:1905610	regulation of mRNA cap binding	BP	1	1	0.0421599	0.205933	0.205933	0	1	1	1	ENSSSCG00000030255
GO:1905612	positive regulation of mRNA cap binding	BP	1	1	0.0421599	0.205933	0.205933	0	1	1	1	ENSSSCG00000030255
GO:1905767	regulation of double-stranded telomeric DNA binding	BP	1	1	0.0421599	0.205933	0.205933	0	1	1	1	ENSSSCG00000007881
GO:1905768	negative regulation of double-stranded telomeric DNA binding	BP	1	1	0.0421599	0.205933	0.205933	0	1	1	1	ENSSSCG00000007881
GO:1990359	stress response to zinc ion	BP	1	1	0.0421599	0.205933	0.205933	1	0	1	1	ENSSSCG00000039472
GO:1990832	slow axonal transport	BP	1	1	0.0421599	0.205933	0.205933	0	1	1	1	ENSSSCG00000015140
GO:1990968	modulation by host of RNA binding by virus	BP	1	1	0.0421599	0.205933	0.205933	0	1	1	1	ENSSSCG00000022398
GO:1990969	modulation by host of viral RNA-binding transcription factor activity	BP	1	1	0.0421599	0.205933	0.205933	0	1	1	1	ENSSSCG00000022398
GO:2000011	regulation of adaxial/abaxial pattern formation	BP	1	1	0.0421599	0.205933	0.205933	1	0	1	1	ENSSSCG00000011081
GO:2000277	positive regulation of oxidative phosphorylation uncoupler activity	BP	1	1	0.0421599	0.205933	0.205933	0	1	1	1	ENSSSCG00000003385
GO:2000284	positive regulation of cellular amino acid biosynthetic process	BP	1	1	0.0421599	0.205933	0.205933	0	1	1	1	ENSSSCG00000003385
GO:2000331	regulation of terminal button organization	BP	1	1	0.0421599	0.205933	0.205933	0	1	1	1	ENSSSCG00000026239
GO:2000438	negative regulation of monocyte extravasation	BP	1	1	0.0421599	0.205933	0.205933	0	1	1	1	ENSSSCG00000007056
GO:2000559	regulation of CD24 production	BP	1	1	0.0421599	0.205933	0.205933	0	1	1	1	ENSSSCG00000007056
GO:2000560	positive regulation of CD24 production	BP	1	1	0.0421599	0.205933	0.205933	0	1	1	1	ENSSSCG00000007056
GO:2000656	regulation of apolipoprotein binding	BP	1	1	0.0421599	0.205933	0.205933	0	1	1	1	ENSSSCG00000040682
GO:2000657	negative regulation of apolipoprotein binding	BP	1	1	0.0421599	0.205933	0.205933	0	1	1	1	ENSSSCG00000040682
GO:0030855	epithelial cell differentiation	BP	31	531	0.042469	0.207265	0.207265	3	28	31	531	ENSSSCG00000001379;ENSSSCG00000003520;ENSSSCG00000004058;ENSSSCG00000004943;ENSSSCG00000004952;ENSSSCG00000005055;ENSSSCG00000005267;ENSSSCG00000006887;ENSSSCG00000007030;ENSSSCG00000007056;ENSSSCG00000009140;ENSSSCG00000009142;ENSSSCG00000010214;ENSSSCG00000010299;ENSSSCG00000010313;ENSSSCG00000012365;ENSSSCG00000012440;ENSSSCG00000015246;ENSSSCG00000015808;ENSSSCG00000016434;ENSSSCG00000016884;…
GO:0051345	positive regulation of hydrolase activity	BP	26	431	0.0430327	0.209836	0.209836	2	24	26	431	ENSSSCG00000001701;ENSSSCG00000002406;ENSSSCG00000004952;ENSSSCG00000005300;ENSSSCG00000005660;ENSSSCG00000005672;ENSSSCG00000006203;ENSSSCG00000006893;ENSSSCG00000007345;ENSSSCG00000009704;ENSSSCG00000009999;ENSSSCG00000012001;ENSSSCG00000013784;ENSSSCG00000015878;ENSSSCG00000015892;ENSSSCG00000017385;ENSSSCG00000017403;ENSSSCG00000026940;ENSSSCG00000026990;ENSSSCG00000028157;ENSSSCG00000028297;…
GO:0031529	ruffle organization	BP	5	46	0.0433673	0.21048	0.21048	0	5	5	46	ENSSSCG00000000600;ENSSSCG00000008508;ENSSSCG00000012848;ENSSSCG00000014811;ENSSSCG00000037105
GO:0051289	protein homotetramerization	BP	5	46	0.0433673	0.21048	0.21048	0	5	5	46	ENSSSCG00000003789;ENSSSCG00000013299;ENSSSCG00000017694;ENSSSCG00000034896;ENSSSCG00000037105
GO:0060337	type I interferon signaling pathway	BP	5	46	0.0433673	0.21048	0.21048	1	4	5	46	ENSSSCG00000000034;ENSSSCG00000006543;ENSSSCG00000024445;ENSSSCG00000033144;ENSSSCG00000033602
GO:1904589	regulation of protein import	BP	5	46	0.0433673	0.21048	0.21048	0	5	5	46	ENSSSCG00000001556;ENSSSCG00000003812;ENSSSCG00000009509;ENSSSCG00000009746;ENSSSCG00000037920
GO:0042273	ribosomal large subunit biogenesis	BP	7	77	0.0433876	0.21048	0.21048	5	2	7	77	ENSSSCG00000013662;ENSSSCG00000014075;ENSSSCG00000016793;ENSSSCG00000022774;ENSSSCG00000025796;ENSSSCG00000026472;ENSSSCG00000028602
GO:0071166	ribonucleoprotein complex localization	BP	7	77	0.0433876	0.21048	0.21048	2	5	7	77	ENSSSCG00000001400;ENSSSCG00000005711;ENSSSCG00000009746;ENSSSCG00000022866;ENSSSCG00000022952;ENSSSCG00000027323;ENSSSCG00000028228
GO:0016310	phosphorylation	BP	82	1616	0.0436784	0.210636	0.210636	9	73	82	1616	ENSSSCG00000000185;ENSSSCG00000000406;ENSSSCG00000000694;ENSSSCG00000000877;ENSSSCG00000001556;ENSSSCG00000001701;ENSSSCG00000002381;ENSSSCG00000002716;ENSSSCG00000002873;ENSSSCG00000003195;ENSSSCG00000003385;ENSSSCG00000003520;ENSSSCG00000004460;ENSSSCG00000004652;ENSSSCG00000004943;ENSSSCG00000006062;ENSSSCG00000006294;ENSSSCG00000006543;ENSSSCG00000006893;ENSSSCG00000007030;ENSSSCG00000007469;…
GO:0039531	regulation of viral-induced cytoplasmic pattern recognition receptor signaling pathway	BP	3	19	0.0437169	0.210636	0.210636	2	1	3	19	ENSSSCG00000003591;ENSSSCG00000012481;ENSSSCG00000022774
GO:0045948	positive regulation of translational initiation	BP	3	19	0.0437169	0.210636	0.210636	0	3	3	19	ENSSSCG00000024445;ENSSSCG00000033144;ENSSSCG00000035956
GO:0046931	pore complex assembly	BP	3	19	0.0437169	0.210636	0.210636	0	3	3	19	ENSSSCG00000006487;ENSSSCG00000006955;ENSSSCG00000026761
GO:0060143	positive regulation of syncytium formation by plasma membrane fusion	BP	3	19	0.0437169	0.210636	0.210636	1	2	3	19	ENSSSCG00000001556;ENSSSCG00000013017;ENSSSCG00000015808
GO:0072530	purine-containing compound transmembrane transport	BP	3	19	0.0437169	0.210636	0.210636	3	0	3	19	ENSSSCG00000000072;ENSSSCG00000001702;ENSSSCG00000012623
GO:1904292	regulation of ERAD pathway	BP	3	19	0.0437169	0.210636	0.210636	1	2	3	19	ENSSSCG00000001410;ENSSSCG00000022559;ENSSSCG00000027779
GO:2000765	regulation of cytoplasmic translation	BP	3	19	0.0437169	0.210636	0.210636	0	3	3	19	ENSSSCG00000006752;ENSSSCG00000016874;ENSSSCG00000024916
GO:0006040	amino sugar metabolic process	BP	4	32	0.0442093	0.211928	0.211928	0	4	4	32	ENSSSCG00000004456;ENSSSCG00000006340;ENSSSCG00000008339;ENSSSCG00000028996
GO:0009072	aromatic amino acid family metabolic process	BP	4	32	0.0442093	0.211928	0.211928	2	2	4	32	ENSSSCG00000003385;ENSSSCG00000004049;ENSSSCG00000029918;ENSSSCG00000037427
GO:0022616	DNA strand elongation	BP	4	32	0.0442093	0.211928	0.211928	0	4	4	32	ENSSSCG00000006273;ENSSSCG00000010802;ENSSSCG00000022398;ENSSSCG00000032180
GO:0034661	ncRNA catabolic process	BP	4	32	0.0442093	0.211928	0.211928	1	3	4	32	ENSSSCG00000011433;ENSSSCG00000016884;ENSSSCG00000025329;ENSSSCG00000031882
GO:0071108	protein K48-linked deubiquitination	BP	4	32	0.0442093	0.211928	0.211928	0	4	4	32	ENSSSCG00000000684;ENSSSCG00000003385;ENSSSCG00000012251;ENSSSCG00000013045
GO:0072595	maintenance of protein localization in organelle	BP	4	32	0.0442093	0.211928	0.211928	3	1	4	32	ENSSSCG00000003385;ENSSSCG00000007544;ENSSSCG00000008261;ENSSSCG00000031432
GO:0006997	nucleus organization	BP	9	111	0.0448721	0.214923	0.214923	2	7	9	111	ENSSSCG00000001578;ENSSSCG00000004893;ENSSSCG00000007272;ENSSSCG00000007544;ENSSSCG00000008098;ENSSSCG00000009704;ENSSSCG00000010995;ENSSSCG00000035956;ENSSSCG00000036476
GO:0048518	positive regulation of biological process	BP	228	4917	0.0457347	0.21887	0.21887	40	188	228	4917	ENSSSCG00000000185;ENSSSCG00000000406;ENSSSCG00000000496;ENSSSCG00000000600;ENSSSCG00000000684;ENSSSCG00000000694;ENSSSCG00000000746;ENSSSCG00000000877;ENSSSCG00000000927;ENSSSCG00000001085;ENSSSCG00000001347;ENSSSCG00000001400;ENSSSCG00000001410;ENSSSCG00000001427;ENSSSCG00000001493;ENSSSCG00000001556;ENSSSCG00000001578;ENSSSCG00000001679;ENSSSCG00000001701;ENSSSCG00000001757;ENSSSCG00000002377;…
GO:0060425	lung morphogenesis	BP	5	47	0.0469161	0.224335	0.224335	0	5	5	47	ENSSSCG00000003520;ENSSSCG00000004943;ENSSSCG00000009142;ENSSSCG00000026268;ENSSSCG00000040682
GO:0043280	positive regulation of cysteine-type endopeptidase activity involved in apoptotic process	BP	8	95	0.0471333	0.225183	0.225183	0	8	8	95	ENSSSCG00000004952;ENSSSCG00000005300;ENSSSCG00000006203;ENSSSCG00000012001;ENSSSCG00000026940;ENSSSCG00000026990;ENSSSCG00000028157;ENSSSCG00000039882
GO:0006284	base-excision repair	BP	4	33	0.0486927	0.231458	0.231458	0	4	4	33	ENSSSCG00000007031;ENSSSCG00000012328;ENSSSCG00000023886;ENSSSCG00000040060
GO:0006692	prostanoid metabolic process	BP	4	33	0.0486927	0.231458	0.231458	1	3	4	33	ENSSSCG00000000406;ENSSSCG00000005267;ENSSSCG00000015446;ENSSSCG00000021386
GO:0006693	prostaglandin metabolic process	BP	4	33	0.0486927	0.231458	0.231458	1	3	4	33	ENSSSCG00000000406;ENSSSCG00000005267;ENSSSCG00000015446;ENSSSCG00000021386
GO:0006862	nucleotide transport	BP	4	33	0.0486927	0.231458	0.231458	4	0	4	33	ENSSSCG00000000072;ENSSSCG00000001702;ENSSSCG00000012540;ENSSSCG00000012623
GO:2000249	regulation of actin cytoskeleton reorganization	BP	4	33	0.0486927	0.231458	0.231458	0	4	4	33	ENSSSCG00000003520;ENSSSCG00000014088;ENSSSCG00000033337;ENSSSCG00000034058
GO:0070555	response to interleukin-1	BP	7	79	0.0487323	0.231458	0.231458	1	6	7	79	ENSSSCG00000004576;ENSSSCG00000005267;ENSSSCG00000007030;ENSSSCG00000007056;ENSSSCG00000030957;ENSSSCG00000033033;ENSSSCG00000040682
GO:0070585	protein localization to mitochondrion	BP	7	79	0.0487323	0.231458	0.231458	6	1	7	79	ENSSSCG00000002042;ENSSSCG00000008261;ENSSSCG00000008947;ENSSSCG00000014292;ENSSSCG00000028346;ENSSSCG00000032494;ENSSSCG00000035775
GO:0000077	DNA damage checkpoint signaling	BP	8	96	0.0496094	0.23431	0.23431	3	5	8	96	ENSSSCG00000001347;ENSSSCG00000001400;ENSSSCG00000001556;ENSSSCG00000010214;ENSSSCG00000015430;ENSSSCG00000017524;ENSSSCG00000022774;ENSSSCG00000042208
GO:0033865	nucleoside bisphosphate metabolic process	BP	8	96	0.0496094	0.23431	0.23431	3	5	8	96	ENSSSCG00000003377;ENSSSCG00000010437;ENSSSCG00000017340;ENSSSCG00000017421;ENSSSCG00000017694;ENSSSCG00000021170;ENSSSCG00000031901;ENSSSCG00000035238
GO:0033875	ribonucleoside bisphosphate metabolic process	BP	8	96	0.0496094	0.23431	0.23431	3	5	8	96	ENSSSCG00000003377;ENSSSCG00000010437;ENSSSCG00000017340;ENSSSCG00000017421;ENSSSCG00000017694;ENSSSCG00000021170;ENSSSCG00000031901;ENSSSCG00000035238
GO:0034032	purine nucleoside bisphosphate metabolic process	BP	8	96	0.0496094	0.23431	0.23431	3	5	8	96	ENSSSCG00000003377;ENSSSCG00000010437;ENSSSCG00000017340;ENSSSCG00000017421;ENSSSCG00000017694;ENSSSCG00000021170;ENSSSCG00000031901;ENSSSCG00000035238
GO:0045931	positive regulation of mitotic cell cycle	BP	8	96	0.0496094	0.23431	0.23431	0	8	8	96	ENSSSCG00000001347;ENSSSCG00000004893;ENSSSCG00000005267;ENSSSCG00000007056;ENSSSCG00000010214;ENSSSCG00000023680;ENSSSCG00000028420;ENSSSCG00000030255
GO:0006450	regulation of translational fidelity	BP	3	20	0.0498699	0.23431	0.23431	1	2	3	20	ENSSSCG00000002723;ENSSSCG00000010823;ENSSSCG00000015423
GO:0007097	nuclear migration	BP	3	20	0.0498699	0.23431	0.23431	1	2	3	20	ENSSSCG00000003393;ENSSSCG00000003520;ENSSSCG00000007544
GO:0035089	establishment of apical/basal cell polarity	BP	3	20	0.0498699	0.23431	0.23431	0	3	3	20	ENSSSCG00000003520;ENSSSCG00000007586;ENSSSCG00000012365
GO:0039694	viral RNA genome replication	BP	3	20	0.0498699	0.23431	0.23431	2	1	3	20	ENSSSCG00000011213;ENSSSCG00000017473;ENSSSCG00000037920
GO:0044827	modulation by host of viral genome replication	BP	3	20	0.0498699	0.23431	0.23431	1	2	3	20	ENSSSCG00000015140;ENSSSCG00000022398;ENSSSCG00000036639
GO:0080111	DNA demethylation	BP	3	20	0.0498699	0.23431	0.23431	0	3	3	20	ENSSSCG00000012251;ENSSSCG00000037920;ENSSSCG00000040060
GO:1900151	regulation of nuclear-transcribed mRNA catabolic process, deadenylation-dependent decay	BP	3	20	0.0498699	0.23431	0.23431	0	3	3	20	ENSSSCG00000006752;ENSSSCG00000016874;ENSSSCG00000024916
GO:1901673	regulation of mitotic spindle assembly	BP	3	20	0.0498699	0.23431	0.23431	0	3	3	20	ENSSSCG00000004893;ENSSSCG00000007272;ENSSSCG00000010995
GO:0031122	cytoplasmic microtubule organization	BP	5	48	0.0506322	0.237498	0.237498	0	5	5	48	ENSSSCG00000004058;ENSSSCG00000010606;ENSSSCG00000010773;ENSSSCG00000017514;ENSSSCG00000036106
GO:0061045	negative regulation of wound healing	BP	5	48	0.0506322	0.237498	0.237498	1	4	5	48	ENSSSCG00000004038;ENSSSCG00000004952;ENSSSCG00000013252;ENSSSCG00000022230;ENSSSCG00000038989
GO:0048872	homeostasis of number of cells	BP	16	242	0.0509587	0.238832	0.238832	3	13	16	242	ENSSSCG00000001556;ENSSSCG00000002873;ENSSSCG00000003914;ENSSSCG00000005267;ENSSSCG00000006543;ENSSSCG00000007031;ENSSSCG00000009704;ENSSSCG00000012623;ENSSSCG00000013779;ENSSSCG00000017403;ENSSSCG00000017524;ENSSSCG00000021203;ENSSSCG00000025108;ENSSSCG00000025796;ENSSSCG00000034012;ENSSSCG00000034039
GO:0032273	positive regulation of protein polymerization	BP	9	114	0.0516307	0.241782	0.241782	0	9	9	114	ENSSSCG00000000746;ENSSSCG00000005596;ENSSSCG00000009010;ENSSSCG00000014088;ENSSSCG00000015560;ENSSSCG00000016019;ENSSSCG00000030174;ENSSSCG00000030535;ENSSSCG00000037105
GO:0007044	cell-substrate junction assembly	BP	6	64	0.0522827	0.241789	0.241789	0	6	6	64	ENSSSCG00000005317;ENSSSCG00000010144;ENSSSCG00000010313;ENSSSCG00000010606;ENSSSCG00000015555;ENSSSCG00000036702
GO:0010921	regulation of phosphatase activity	BP	6	64	0.0522827	0.241789	0.241789	0	6	6	64	ENSSSCG00000001701;ENSSSCG00000005672;ENSSSCG00000007030;ENSSSCG00000008697;ENSSSCG00000017524;ENSSSCG00000035133
GO:0032612	interleukin-1 production	BP	6	64	0.0522827	0.241789	0.241789	0	6	6	64	ENSSSCG00000001011;ENSSSCG00000005267;ENSSSCG00000006955;ENSSSCG00000017403;ENSSSCG00000028157;ENSSSCG00000039962
GO:0032652	regulation of interleukin-1 production	BP	6	64	0.0522827	0.241789	0.241789	0	6	6	64	ENSSSCG00000001011;ENSSSCG00000005267;ENSSSCG00000006955;ENSSSCG00000017403;ENSSSCG00000028157;ENSSSCG00000039962
GO:1905897	regulation of response to endoplasmic reticulum stress	BP	6	64	0.0522827	0.241789	0.241789	1	5	6	64	ENSSSCG00000001410;ENSSSCG00000003385;ENSSSCG00000006203;ENSSSCG00000007469;ENSSSCG00000022559;ENSSSCG00000027779
GO:0006534	cysteine metabolic process	BP	2	9	0.052485	0.241789	0.241789	0	2	2	9	ENSSSCG00000003789;ENSSSCG00000037549
GO:0015866	ADP transport	BP	2	9	0.052485	0.241789	0.241789	2	0	2	9	ENSSSCG00000000072;ENSSSCG00000012623
GO:0030953	astral microtubule organization	BP	2	9	0.052485	0.241789	0.241789	0	2	2	9	ENSSSCG00000004058;ENSSSCG00000017514
GO:0034035	purine ribonucleoside bisphosphate metabolic process	BP	2	9	0.052485	0.241789	0.241789	0	2	2	9	ENSSSCG00000010437;ENSSSCG00000031901
GO:0035562	negative regulation of chromatin binding	BP	2	9	0.052485	0.241789	0.241789	0	2	2	9	ENSSSCG00000010467;ENSSSCG00000023680
GO:0045141	meiotic telomere clustering	BP	2	9	0.052485	0.241789	0.241789	1	1	2	9	ENSSSCG00000007544;ENSSSCG00000035639
GO:0050427	3'-phosphoadenosine 5'-phosphosulfate metabolic process	BP	2	9	0.052485	0.241789	0.241789	0	2	2	9	ENSSSCG00000010437;ENSSSCG00000031901
GO:0051639	actin filament network formation	BP	2	9	0.052485	0.241789	0.241789	0	2	2	9	ENSSSCG00000009412;ENSSSCG00000036702
GO:0071712	ER-associated misfolded protein catabolic process	BP	2	9	0.052485	0.241789	0.241789	0	2	2	9	ENSSSCG00000001410;ENSSSCG00000005300
GO:0072584	caveolin-mediated endocytosis	BP	2	9	0.052485	0.241789	0.241789	0	2	2	9	ENSSSCG00000010081;ENSSSCG00000040682
GO:0098779	positive regulation of mitophagy in response to mitochondrial depolarization	BP	2	9	0.052485	0.241789	0.241789	0	2	2	9	ENSSSCG00000012328;ENSSSCG00000036431
GO:0098937	anterograde dendritic transport	BP	2	9	0.052485	0.241789	0.241789	0	2	2	9	ENSSSCG00000011027;ENSSSCG00000022919
GO:0099170	postsynaptic modulation of chemical synaptic transmission	BP	2	9	0.052485	0.241789	0.241789	0	2	2	9	ENSSSCG00000007056;ENSSSCG00000028420
GO:1903800	positive regulation of production of miRNAs involved in gene silencing by miRNA	BP	2	9	0.052485	0.241789	0.241789	0	2	2	9	ENSSSCG00000004943;ENSSSCG00000027127
GO:1905214	regulation of RNA binding	BP	2	9	0.052485	0.241789	0.241789	0	2	2	9	ENSSSCG00000022398;ENSSSCG00000030255
GO:0008631	intrinsic apoptotic signaling pathway in response to oxidative stress	BP	4	34	0.0534172	0.244692	0.244692	0	4	4	34	ENSSSCG00000003385;ENSSSCG00000009511;ENSSSCG00000016793;ENSSSCG00000039962
GO:0030488	tRNA methylation	BP	4	34	0.0534172	0.244692	0.244692	1	3	4	34	ENSSSCG00000004487;ENSSSCG00000013744;ENSSSCG00000024529;ENSSSCG00000030147
GO:0044275	cellular carbohydrate catabolic process	BP	4	34	0.0534172	0.244692	0.244692	0	4	4	34	ENSSSCG00000004679;ENSSSCG00000005024;ENSSSCG00000008773;ENSSSCG00000010517
GO:0044786	cell cycle DNA replication	BP	4	34	0.0534172	0.244692	0.244692	1	3	4	34	ENSSSCG00000006273;ENSSSCG00000010122;ENSSSCG00000028377;ENSSSCG00000035564
GO:0060964	regulation of gene silencing by miRNA	BP	4	34	0.0534172	0.244692	0.244692	0	4	4	34	ENSSSCG00000003591;ENSSSCG00000004943;ENSSSCG00000017403;ENSSSCG00000027127
GO:0070536	protein K63-linked deubiquitination	BP	4	34	0.0534172	0.244692	0.244692	1	3	4	34	ENSSSCG00000005300;ENSSSCG00000012251;ENSSSCG00000015892;ENSSSCG00000022774
GO:1900087	positive regulation of G1/S transition of mitotic cell cycle	BP	4	34	0.0534172	0.244692	0.244692	0	4	4	34	ENSSSCG00000005267;ENSSSCG00000007056;ENSSSCG00000023680;ENSSSCG00000030255
GO:0060322	head development	BP	30	522	0.0536035	0.245347	0.245347	8	22	30	522	ENSSSCG00000000877;ENSSSCG00000001410;ENSSSCG00000002723;ENSSSCG00000003030;ENSSSCG00000003267;ENSSSCG00000004542;ENSSSCG00000004576;ENSSSCG00000004943;ENSSSCG00000006363;ENSSSCG00000007056;ENSSSCG00000007544;ENSSSCG00000009142;ENSSSCG00000009758;ENSSSCG00000010175;ENSSSCG00000010565;ENSSSCG00000010773;ENSSSCG00000010802;ENSSSCG00000011081;ENSSSCG00000011213;ENSSSCG00000012001;ENSSSCG00000024570;…
GO:0007043	cell-cell junction assembly	BP	9	115	0.054024	0.247073	0.247073	3	6	9	115	ENSSSCG00000007030;ENSSSCG00000007586;ENSSSCG00000010175;ENSSSCG00000010313;ENSSSCG00000011843;ENSSSCG00000015878;ENSSSCG00000022230;ENSSSCG00000026268;ENSSSCG00000036501
GO:0062197	cellular response to chemical stress	BP	15	225	0.0541955	0.247657	0.247657	2	13	15	225	ENSSSCG00000003385;ENSSSCG00000003914;ENSSSCG00000004570;ENSSSCG00000005267;ENSSSCG00000009511;ENSSSCG00000014010;ENSSSCG00000016158;ENSSSCG00000016793;ENSSSCG00000025108;ENSSSCG00000031882;ENSSSCG00000034012;ENSSSCG00000039882;ENSSSCG00000039962;ENSSSCG00000040608;ENSSSCG00000040682
GO:1904029	regulation of cyclin-dependent protein kinase activity	BP	7	81	0.0544775	0.24872	0.24872	2	5	7	81	ENSSSCG00000001701;ENSSSCG00000013019;ENSSSCG00000017335;ENSSSCG00000017524;ENSSSCG00000028602;ENSSSCG00000029185;ENSSSCG00000034012
GO:0006303	double-strand break repair via nonhomologous end joining	BP	5	49	0.0545159	0.24872	0.24872	0	5	5	49	ENSSSCG00000001578;ENSSSCG00000003195;ENSSSCG00000007031;ENSSSCG00000007881;ENSSSCG00000015892
GO:0035303	regulation of dephosphorylation	BP	8	98	0.0548106	0.249864	0.249864	0	8	8	98	ENSSSCG00000001701;ENSSSCG00000005672;ENSSSCG00000007030;ENSSSCG00000007381;ENSSSCG00000008697;ENSSSCG00000017524;ENSSSCG00000021634;ENSSSCG00000035133
GO:0048522	positive regulation of cellular process	BP	208	4481	0.0550437	0.250725	0.250725	33	175	208	4481	ENSSSCG00000000406;ENSSSCG00000000496;ENSSSCG00000000600;ENSSSCG00000000684;ENSSSCG00000000694;ENSSSCG00000000746;ENSSSCG00000000877;ENSSSCG00000000927;ENSSSCG00000001085;ENSSSCG00000001347;ENSSSCG00000001400;ENSSSCG00000001410;ENSSSCG00000001493;ENSSSCG00000001556;ENSSSCG00000001578;ENSSSCG00000001701;ENSSSCG00000001757;ENSSSCG00000002433;ENSSSCG00000002743;ENSSSCG00000002873;ENSSSCG00000003144;…
GO:0008589	regulation of smoothened signaling pathway	BP	6	65	0.0556425	0.253249	0.253249	2	4	6	65	ENSSSCG00000001085;ENSSSCG00000004576;ENSSSCG00000005300;ENSSSCG00000010802;ENSSSCG00000026268;ENSSSCG00000033937
GO:0009110	vitamin biosynthetic process	BP	3	21	0.0564192	0.25535	0.25535	1	2	3	21	ENSSSCG00000008569;ENSSSCG00000029256;ENSSSCG00000030957
GO:0009162	deoxyribonucleoside monophosphate metabolic process	BP	3	21	0.0564192	0.25535	0.25535	0	3	3	21	ENSSSCG00000010315;ENSSSCG00000010594;ENSSSCG00000032141
GO:0019320	hexose catabolic process	BP	3	21	0.0564192	0.25535	0.25535	0	3	3	21	ENSSSCG00000011158;ENSSSCG00000012440;ENSSSCG00000022343
GO:0033032	regulation of myeloid cell apoptotic process	BP	3	21	0.0564192	0.25535	0.25535	0	3	3	21	ENSSSCG00000004048;ENSSSCG00000005267;ENSSSCG00000021203
GO:0035337	fatty-acyl-CoA metabolic process	BP	3	21	0.0564192	0.25535	0.25535	2	1	3	21	ENSSSCG00000003377;ENSSSCG00000021170;ENSSSCG00000035238
GO:0061162	establishment of monopolar cell polarity	BP	3	21	0.0564192	0.25535	0.25535	0	3	3	21	ENSSSCG00000003520;ENSSSCG00000007586;ENSSSCG00000012365
GO:1901021	positive regulation of calcium ion transmembrane transporter activity	BP	3	21	0.0564192	0.25535	0.25535	1	2	3	21	ENSSSCG00000008697;ENSSSCG00000017668;ENSSSCG00000035987
GO:0007264	small GTPase mediated signal transduction	BP	22	363	0.0566836	0.256342	0.256342	1	21	22	363	ENSSSCG00000000600;ENSSSCG00000002873;ENSSSCG00000003520;ENSSSCG00000004205;ENSSSCG00000004935;ENSSSCG00000006893;ENSSSCG00000007345;ENSSSCG00000008638;ENSSSCG00000011137;ENSSSCG00000012001;ENSSSCG00000012123;ENSSSCG00000012848;ENSSSCG00000013256;ENSSSCG00000014023;ENSSSCG00000016019;ENSSSCG00000016434;ENSSSCG00000017514;ENSSSCG00000021203;ENSSSCG00000030421;ENSSSCG00000033337;ENSSSCG00000034058;…
GO:0008654	phospholipid biosynthetic process	BP	13	189	0.0571661	0.258112	0.258112	6	7	13	189	ENSSSCG00000003267;ENSSSCG00000006512;ENSSSCG00000010175;ENSSSCG00000010822;ENSSSCG00000011845;ENSSSCG00000013125;ENSSSCG00000013595;ENSSSCG00000014811;ENSSSCG00000021170;ENSSSCG00000021203;ENSSSCG00000023264;ENSSSCG00000029918;ENSSSCG00000037427
GO:0034599	cellular response to oxidative stress	BP	13	189	0.0571661	0.258112	0.258112	2	11	13	189	ENSSSCG00000003385;ENSSSCG00000003914;ENSSSCG00000004570;ENSSSCG00000005267;ENSSSCG00000009511;ENSSSCG00000014010;ENSSSCG00000016158;ENSSSCG00000016793;ENSSSCG00000025108;ENSSSCG00000031882;ENSSSCG00000039882;ENSSSCG00000039962;ENSSSCG00000040682
GO:0022037	metencephalon development	BP	7	82	0.0575019	0.259422	0.259422	2	5	7	82	ENSSSCG00000002723;ENSSSCG00000004576;ENSSSCG00000004943;ENSSSCG00000009142;ENSSSCG00000010175;ENSSSCG00000030053;ENSSSCG00000038989
GO:0051651	maintenance of location in cell	BP	12	171	0.0583292	0.262557	0.262557	4	8	12	171	ENSSSCG00000003385;ENSSSCG00000003438;ENSSSCG00000004460;ENSSSCG00000006860;ENSSSCG00000007544;ENSSSCG00000008261;ENSSSCG00000008697;ENSSSCG00000008948;ENSSSCG00000011435;ENSSSCG00000013252;ENSSSCG00000031432;ENSSSCG00000036431
GO:0070266	necroptotic process	BP	4	35	0.0583813	0.262557	0.262557	0	4	4	35	ENSSSCG00000002716;ENSSSCG00000005024;ENSSSCG00000009140;ENSSSCG00000028157
GO:0000226	microtubule cytoskeleton organization	BP	31	547	0.0585289	0.262557	0.262557	2	29	31	547	ENSSSCG00000001379;ENSSSCG00000001510;ENSSSCG00000003566;ENSSSCG00000003637;ENSSSCG00000004058;ENSSSCG00000004705;ENSSSCG00000004893;ENSSSCG00000005672;ENSSSCG00000007272;ENSSSCG00000007544;ENSSSCG00000007732;ENSSSCG00000008467;ENSSSCG00000008697;ENSSSCG00000010214;ENSSSCG00000010248;ENSSSCG00000010606;ENSSSCG00000010773;ENSSSCG00000010995;ENSSSCG00000013545;ENSSSCG00000016151;ENSSSCG00000016511;…
GO:0000288	nuclear-transcribed mRNA catabolic process, deadenylation-dependent decay	BP	5	50	0.0585672	0.262557	0.262557	0	5	5	50	ENSSSCG00000006752;ENSSSCG00000008989;ENSSSCG00000015231;ENSSSCG00000016874;ENSSSCG00000024916
GO:0000768	syncytium formation by plasma membrane fusion	BP	5	50	0.0585672	0.262557	0.262557	2	3	5	50	ENSSSCG00000001556;ENSSSCG00000010604;ENSSSCG00000013017;ENSSSCG00000015808;ENSSSCG00000022230
GO:0006611	protein export from nucleus	BP	5	50	0.0585672	0.262557	0.262557	1	4	5	50	ENSSSCG00000001679;ENSSSCG00000003385;ENSSSCG00000005711;ENSSSCG00000009746;ENSSSCG00000028228
GO:0099518	vesicle cytoskeletal trafficking	BP	5	50	0.0585672	0.262557	0.262557	0	5	5	50	ENSSSCG00000008697;ENSSSCG00000010314;ENSSSCG00000011027;ENSSSCG00000016742;ENSSSCG00000030174
GO:0140253	cell-cell fusion	BP	5	50	0.0585672	0.262557	0.262557	2	3	5	50	ENSSSCG00000001556;ENSSSCG00000010604;ENSSSCG00000013017;ENSSSCG00000015808;ENSSSCG00000022230
GO:0006094	gluconeogenesis	BP	6	66	0.0591295	0.264869	0.264869	1	5	6	66	ENSSSCG00000002873;ENSSSCG00000010517;ENSSSCG00000012440;ENSSSCG00000017759;ENSSSCG00000029918;ENSSSCG00000032622
GO:0043434	response to peptide hormone	BP	14	209	0.0594517	0.266101	0.266101	0	14	14	209	ENSSSCG00000001556;ENSSSCG00000005267;ENSSSCG00000006539;ENSSSCG00000006893;ENSSSCG00000007469;ENSSSCG00000010144;ENSSSCG00000010537;ENSSSCG00000014811;ENSSSCG00000017403;ENSSSCG00000022398;ENSSSCG00000030957;ENSSSCG00000032622;ENSSSCG00000036431;ENSSSCG00000040435
GO:0005976	polysaccharide metabolic process	BP	7	83	0.0606282	0.271154	0.271154	1	6	7	83	ENSSSCG00000000406;ENSSSCG00000005024;ENSSSCG00000008773;ENSSSCG00000011698;ENSSSCG00000012000;ENSSSCG00000013886;ENSSSCG00000030957
GO:0071347	cellular response to interleukin-1	BP	6	67	0.062744	0.275829	0.275829	1	5	6	67	ENSSSCG00000004576;ENSSSCG00000007030;ENSSSCG00000007056;ENSSSCG00000030957;ENSSSCG00000033033;ENSSSCG00000040682
GO:0006949	syncytium formation	BP	5	51	0.062786	0.275829	0.275829	2	3	5	51	ENSSSCG00000001556;ENSSSCG00000010604;ENSSSCG00000013017;ENSSSCG00000015808;ENSSSCG00000022230
GO:0045824	negative regulation of innate immune response	BP	5	51	0.062786	0.275829	0.275829	1	4	5	51	ENSSSCG00000000034;ENSSSCG00000006543;ENSSSCG00000024445;ENSSSCG00000033144;ENSSSCG00000035170
GO:0002181	cytoplasmic translation	BP	8	101	0.0632429	0.275829	0.275829	0	8	8	101	ENSSSCG00000002723;ENSSSCG00000003612;ENSSSCG00000006752;ENSSSCG00000009788;ENSSSCG00000016874;ENSSSCG00000017957;ENSSSCG00000024445;ENSSSCG00000024916
GO:0000027	ribosomal large subunit assembly	BP	3	22	0.0633537	0.275829	0.275829	2	1	3	22	ENSSSCG00000013662;ENSSSCG00000022774;ENSSSCG00000025796
GO:0001516	prostaglandin biosynthetic process	BP	3	22	0.0633537	0.275829	0.275829	1	2	3	22	ENSSSCG00000000406;ENSSSCG00000005267;ENSSSCG00000015446
GO:0001832	blastocyst growth	BP	3	22	0.0633537	0.275829	0.275829	0	3	3	22	ENSSSCG00000004652;ENSSSCG00000007732;ENSSSCG00000016884
GO:0006541	glutamine metabolic process	BP	3	22	0.0633537	0.275829	0.275829	0	3	3	22	ENSSSCG00000006717;ENSSSCG00000008339;ENSSSCG00000011968
GO:0030859	polarized epithelial cell differentiation	BP	3	22	0.0633537	0.275829	0.275829	0	3	3	22	ENSSSCG00000003520;ENSSSCG00000012365;ENSSSCG00000026268
GO:0035510	DNA dealkylation	BP	3	22	0.0633537	0.275829	0.275829	0	3	3	22	ENSSSCG00000012251;ENSSSCG00000037920;ENSSSCG00000040060
GO:0043247	telomere maintenance in response to DNA damage	BP	3	22	0.0633537	0.275829	0.275829	0	3	3	22	ENSSSCG00000007881;ENSSSCG00000010802;ENSSSCG00000040060
GO:0045292	mRNA cis splicing, via spliceosome	BP	3	22	0.0633537	0.275829	0.275829	0	3	3	22	ENSSSCG00000010002;ENSSSCG00000015231;ENSSSCG00000027323
GO:0046457	prostanoid biosynthetic process	BP	3	22	0.0633537	0.275829	0.275829	1	2	3	22	ENSSSCG00000000406;ENSSSCG00000005267;ENSSSCG00000015446
GO:0051016	barbed-end actin filament capping	BP	3	22	0.0633537	0.275829	0.275829	0	3	3	22	ENSSSCG00000000600;ENSSSCG00000008239;ENSSSCG00000011435
GO:0061339	establishment or maintenance of monopolar cell polarity	BP	3	22	0.0633537	0.275829	0.275829	0	3	3	22	ENSSSCG00000003520;ENSSSCG00000007586;ENSSSCG00000012365
GO:1903798	regulation of production of miRNAs involved in gene silencing by miRNA	BP	3	22	0.0633537	0.275829	0.275829	0	3	3	22	ENSSSCG00000004943;ENSSSCG00000017403;ENSSSCG00000027127
GO:0016601	Rac protein signal transduction	BP	4	36	0.0635827	0.275829	0.275829	0	4	4	36	ENSSSCG00000000600;ENSSSCG00000002873;ENSSSCG00000016019;ENSSSCG00000021203
GO:0006271	DNA strand elongation involved in DNA replication	BP	2	10	0.0638138	0.275829	0.275829	0	2	2	10	ENSSSCG00000006273;ENSSSCG00000032180
GO:0006607	NLS-bearing protein import into nucleus	BP	2	10	0.0638138	0.275829	0.275829	0	2	2	10	ENSSSCG00000009509;ENSSSCG00000031077
GO:0006646	phosphatidylethanolamine biosynthetic process	BP	2	10	0.0638138	0.275829	0.275829	2	0	2	10	ENSSSCG00000013595;ENSSSCG00000029918
GO:0009265	2'-deoxyribonucleotide biosynthetic process	BP	2	10	0.0638138	0.275829	0.275829	0	2	2	10	ENSSSCG00000010315;ENSSSCG00000032141
GO:0010992	ubiquitin recycling	BP	2	10	0.0638138	0.275829	0.275829	0	2	2	10	ENSSSCG00000010470;ENSSSCG00000033602
GO:0014072	response to isoquinoline alkaloid	BP	2	10	0.0638138	0.275829	0.275829	0	2	2	10	ENSSSCG00000003098;ENSSSCG00000009657
GO:0015697	quaternary ammonium group transport	BP	2	10	0.0638138	0.275829	0.275829	1	1	2	10	ENSSSCG00000011366;ENSSSCG00000017208
GO:0021670	lateral ventricle development	BP	2	10	0.0638138	0.275829	0.275829	0	2	2	10	ENSSSCG00000010565;ENSSSCG00000010802
GO:0031053	primary miRNA processing	BP	2	10	0.0638138	0.275829	0.275829	0	2	2	10	ENSSSCG00000017403;ENSSSCG00000024445
GO:0031958	corticosteroid receptor signaling pathway	BP	2	10	0.0638138	0.275829	0.275829	0	2	2	10	ENSSSCG00000000406;ENSSSCG00000010035
GO:0034154	toll-like receptor 7 signaling pathway	BP	2	10	0.0638138	0.275829	0.275829	0	2	2	10	ENSSSCG00000010509;ENSSSCG00000012117
GO:0034397	telomere localization	BP	2	10	0.0638138	0.275829	0.275829	1	1	2	10	ENSSSCG00000007544;ENSSSCG00000035639
GO:0042053	regulation of dopamine metabolic process	BP	2	10	0.0638138	0.275829	0.275829	0	2	2	10	ENSSSCG00000003385;ENSSSCG00000034896
GO:0042069	regulation of catecholamine metabolic process	BP	2	10	0.0638138	0.275829	0.275829	0	2	2	10	ENSSSCG00000003385;ENSSSCG00000034896
GO:0042921	glucocorticoid receptor signaling pathway	BP	2	10	0.0638138	0.275829	0.275829	0	2	2	10	ENSSSCG00000000406;ENSSSCG00000010035
GO:0043278	response to morphine	BP	2	10	0.0638138	0.275829	0.275829	0	2	2	10	ENSSSCG00000003098;ENSSSCG00000009657
GO:0045176	apical protein localization	BP	2	10	0.0638138	0.275829	0.275829	0	2	2	10	ENSSSCG00000026268;ENSSSCG00000031791
GO:0046385	deoxyribose phosphate biosynthetic process	BP	2	10	0.0638138	0.275829	0.275829	0	2	2	10	ENSSSCG00000010315;ENSSSCG00000032141
GO:0051290	protein heterotetramerization	BP	2	10	0.0638138	0.275829	0.275829	1	1	2	10	ENSSSCG00000001476;ENSSSCG00000013745
GO:0060020	Bergmann glial cell differentiation	BP	2	10	0.0638138	0.275829	0.275829	0	2	2	10	ENSSSCG00000004943;ENSSSCG00000040682
GO:0070934	CRD-mediated mRNA stabilization	BP	2	10	0.0638138	0.275829	0.275829	0	2	2	10	ENSSSCG00000006752;ENSSSCG00000016874
GO:0075522	IRES-dependent viral translational initiation	BP	2	10	0.0638138	0.275829	0.275829	0	2	2	10	ENSSSCG00000006752;ENSSSCG00000009788
GO:0086100	endothelin receptor signaling pathway	BP	2	10	0.0638138	0.275829	0.275829	0	2	2	10	ENSSSCG00000003520;ENSSSCG00000006893
GO:0090220	chromosome localization to nuclear envelope involved in homologous chromosome segregation	BP	2	10	0.0638138	0.275829	0.275829	1	1	2	10	ENSSSCG00000007544;ENSSSCG00000035639
GO:1901857	positive regulation of cellular respiration	BP	2	10	0.0638138	0.275829	0.275829	0	2	2	10	ENSSSCG00000003385;ENSSSCG00000005300
GO:1903564	regulation of protein localization to cilium	BP	2	10	0.0638138	0.275829	0.275829	0	2	2	10	ENSSSCG00000003812;ENSSSCG00000011137
GO:1905668	positive regulation of protein localization to endosome	BP	2	10	0.0638138	0.275829	0.275829	0	2	2	10	ENSSSCG00000004058;ENSSSCG00000012365
GO:0031570	DNA integrity checkpoint signaling	BP	8	102	0.0662235	0.286027	0.286027	3	5	8	102	ENSSSCG00000001347;ENSSSCG00000001400;ENSSSCG00000001556;ENSSSCG00000010214;ENSSSCG00000015430;ENSSSCG00000017524;ENSSSCG00000022774;ENSSSCG00000042208
GO:0042542	response to hydrogen peroxide	BP	6	68	0.0664861	0.286724	0.286724	1	5	6	68	ENSSSCG00000003385;ENSSSCG00000005267;ENSSSCG00000009511;ENSSSCG00000015808;ENSSSCG00000015842;ENSSSCG00000036724
GO:0150115	cell-substrate junction organization	BP	6	68	0.0664861	0.286724	0.286724	0	6	6	68	ENSSSCG00000005317;ENSSSCG00000010144;ENSSSCG00000010313;ENSSSCG00000010606;ENSSSCG00000015555;ENSSSCG00000036702
GO:0007224	smoothened signaling pathway	BP	9	120	0.0670661	0.288365	0.288365	2	7	9	120	ENSSSCG00000001085;ENSSSCG00000004576;ENSSSCG00000005300;ENSSSCG00000010802;ENSSSCG00000016511;ENSSSCG00000026268;ENSSSCG00000027467;ENSSSCG00000032055;ENSSSCG00000033937
GO:0051726	regulation of cell cycle	BP	45	849	0.0671546	0.288365	0.288365	12	33	45	849	ENSSSCG00000000034;ENSSSCG00000001347;ENSSSCG00000001400;ENSSSCG00000001556;ENSSSCG00000001701;ENSSSCG00000003520;ENSSSCG00000003591;ENSSSCG00000004893;ENSSSCG00000005267;ENSSSCG00000005711;ENSSSCG00000006203;ENSSSCG00000007056;ENSSSCG00000007272;ENSSSCG00000008513;ENSSSCG00000008747;ENSSSCG00000010214;ENSSSCG00000010802;ENSSSCG00000010995;ENSSSCG00000011347;ENSSSCG00000011506;ENSSSCG00000013019;…
GO:0033619	membrane protein proteolysis	BP	5	52	0.0671715	0.288365	0.288365	3	2	5	52	ENSSSCG00000003870;ENSSSCG00000007228;ENSSSCG00000015808;ENSSSCG00000028297;ENSSSCG00000030535
GO:0043489	RNA stabilization	BP	5	52	0.0671715	0.288365	0.288365	0	5	5	52	ENSSSCG00000006752;ENSSSCG00000008887;ENSSSCG00000014244;ENSSSCG00000016874;ENSSSCG00000024916
GO:0046824	positive regulation of nucleocytoplasmic transport	BP	5	52	0.0671715	0.288365	0.288365	0	5	5	52	ENSSSCG00000001556;ENSSSCG00000003812;ENSSSCG00000009509;ENSSSCG00000009746;ENSSSCG00000037920
GO:0070988	demethylation	BP	5	52	0.0671715	0.288365	0.288365	0	5	5	52	ENSSSCG00000012251;ENSSSCG00000020856;ENSSSCG00000024570;ENSSSCG00000037920;ENSSSCG00000040060
GO:0043393	regulation of protein binding	BP	11	157	0.0684784	0.293753	0.293753	1	10	11	157	ENSSSCG00000003385;ENSSSCG00000003520;ENSSSCG00000009746;ENSSSCG00000010470;ENSSSCG00000012251;ENSSSCG00000013019;ENSSSCG00000022952;ENSSSCG00000029185;ENSSSCG00000035849;ENSSSCG00000038989;ENSSSCG00000040682
GO:0051338	regulation of transferase activity	BP	37	681	0.0687269	0.29451	0.29451	6	31	37	681	ENSSSCG00000000185;ENSSSCG00000000406;ENSSSCG00000000496;ENSSSCG00000001493;ENSSSCG00000001701;ENSSSCG00000003195;ENSSSCG00000003385;ENSSSCG00000003520;ENSSSCG00000004048;ENSSSCG00000004460;ENSSSCG00000004943;ENSSSCG00000006543;ENSSSCG00000007469;ENSSSCG00000008377;ENSSSCG00000008697;ENSSSCG00000008887;ENSSSCG00000011081;ENSSSCG00000011843;ENSSSCG00000012001;ENSSSCG00000013019;ENSSSCG00000013252;…
GO:0009154	purine ribonucleotide catabolic process	BP	4	37	0.0690185	0.29451	0.29451	0	4	4	37	ENSSSCG00000003377;ENSSSCG00000010594;ENSSSCG00000031593;ENSSSCG00000034896
GO:0017004	cytochrome complex assembly	BP	4	37	0.0690185	0.29451	0.29451	4	0	4	37	ENSSSCG00000008947;ENSSSCG00000032494;ENSSSCG00000035775;ENSSSCG00000038711
GO:0019068	virion assembly	BP	4	37	0.0690185	0.29451	0.29451	0	4	4	37	ENSSSCG00000004140;ENSSSCG00000004893;ENSSSCG00000007272;ENSSSCG00000010995
GO:0032731	positive regulation of interleukin-1 beta production	BP	4	37	0.0690185	0.29451	0.29451	0	4	4	37	ENSSSCG00000006955;ENSSSCG00000017403;ENSSSCG00000028157;ENSSSCG00000039962
GO:0097479	synaptic vesicle localization	BP	4	37	0.0690185	0.29451	0.29451	0	4	4	37	ENSSSCG00000010314;ENSSSCG00000011027;ENSSSCG00000022919;ENSSSCG00000030174
GO:1902041	regulation of extrinsic apoptotic signaling pathway via death domain receptors	BP	4	37	0.0690185	0.29451	0.29451	0	4	4	37	ENSSSCG00000003385;ENSSSCG00000003877;ENSSSCG00000005055;ENSSSCG00000009704
GO:0010821	regulation of mitochondrion organization	BP	8	103	0.0692894	0.295222	0.295222	1	7	8	103	ENSSSCG00000003438;ENSSSCG00000008697;ENSSSCG00000012328;ENSSSCG00000012623;ENSSSCG00000026239;ENSSSCG00000026990;ENSSSCG00000036431;ENSSSCG00000039882
GO:1903322	positive regulation of protein modification by small protein conjugation or removal	BP	8	103	0.0692894	0.295222	0.295222	2	6	8	103	ENSSSCG00000003288;ENSSSCG00000005300;ENSSSCG00000011081;ENSSSCG00000012328;ENSSSCG00000014010;ENSSSCG00000017524;ENSSSCG00000017937;ENSSSCG00000022774
GO:0051168	nuclear export	BP	10	139	0.0695121	0.295948	0.295948	2	8	10	139	ENSSSCG00000001400;ENSSSCG00000001679;ENSSSCG00000003385;ENSSSCG00000005711;ENSSSCG00000009746;ENSSSCG00000014244;ENSSSCG00000022866;ENSSSCG00000022952;ENSSSCG00000027323;ENSSSCG00000028228
GO:0001738	morphogenesis of a polarized epithelium	BP	6	69	0.0703556	0.299043	0.299043	0	6	6	69	ENSSSCG00000003520;ENSSSCG00000005066;ENSSSCG00000009142;ENSSSCG00000012365;ENSSSCG00000026268;ENSSSCG00000036501
GO:0001778	plasma membrane repair	BP	3	23	0.0706609	0.299043	0.299043	1	2	3	23	ENSSSCG00000007272;ENSSSCG00000008312;ENSSSCG00000010995
GO:0010559	regulation of glycoprotein biosynthetic process	BP	3	23	0.0706609	0.299043	0.299043	1	2	3	23	ENSSSCG00000007056;ENSSSCG00000009403;ENSSSCG00000031808
GO:0030878	thyroid gland development	BP	3	23	0.0706609	0.299043	0.299043	0	3	3	23	ENSSSCG00000004943;ENSSSCG00000004952;ENSSSCG00000040682
GO:0046337	phosphatidylethanolamine metabolic process	BP	3	23	0.0706609	0.299043	0.299043	3	0	3	23	ENSSSCG00000013595;ENSSSCG00000015446;ENSSSCG00000029918
GO:0060142	regulation of syncytium formation by plasma membrane fusion	BP	3	23	0.0706609	0.299043	0.299043	1	2	3	23	ENSSSCG00000001556;ENSSSCG00000013017;ENSSSCG00000015808
GO:0071577	zinc ion transmembrane transport	BP	3	23	0.0706609	0.299043	0.299043	2	1	3	23	ENSSSCG00000006860;ENSSSCG00000032622;ENSSSCG00000039472
GO:1902410	mitotic cytokinetic process	BP	3	23	0.0706609	0.299043	0.299043	0	3	3	23	ENSSSCG00000004893;ENSSSCG00000007272;ENSSSCG00000010995
GO:0006310	DNA recombination	BP	16	254	0.0719844	0.302788	0.302788	3	13	16	254	ENSSSCG00000001578;ENSSSCG00000006273;ENSSSCG00000007031;ENSSSCG00000007881;ENSSSCG00000010122;ENSSSCG00000011213;ENSSSCG00000015892;ENSSSCG00000022398;ENSSSCG00000022823;ENSSSCG00000023886;ENSSSCG00000032180;ENSSSCG00000035564;ENSSSCG00000036817;ENSSSCG00000040060;ENSSSCG00000040435;ENSSSCG00000042208
GO:0051604	protein maturation	BP	16	254	0.0719844	0.302788	0.302788	5	11	16	254	ENSSSCG00000003103;ENSSSCG00000007228;ENSSSCG00000009140;ENSSSCG00000009887;ENSSSCG00000009999;ENSSSCG00000010185;ENSSSCG00000010759;ENSSSCG00000011917;ENSSSCG00000012440;ENSSSCG00000014998;ENSSSCG00000022343;ENSSSCG00000022687;ENSSSCG00000028157;ENSSSCG00000028297;ENSSSCG00000033937;ENSSSCG00000034012
GO:1901652	response to peptide	BP	16	254	0.0719844	0.302788	0.302788	0	16	16	254	ENSSSCG00000001556;ENSSSCG00000005267;ENSSSCG00000006539;ENSSSCG00000006893;ENSSSCG00000007469;ENSSSCG00000010144;ENSSSCG00000010537;ENSSSCG00000010995;ENSSSCG00000014811;ENSSSCG00000017403;ENSSSCG00000022398;ENSSSCG00000030957;ENSSSCG00000032622;ENSSSCG00000036431;ENSSSCG00000040435;ENSSSCG00000040912
GO:0032259	methylation	BP	20	334	0.0734501	0.302788	0.302788	4	16	20	334	ENSSSCG00000001420;ENSSSCG00000001510;ENSSSCG00000001757;ENSSSCG00000003976;ENSSSCG00000004088;ENSSSCG00000004487;ENSSSCG00000004792;ENSSSCG00000006267;ENSSSCG00000008508;ENSSSCG00000011081;ENSSSCG00000011433;ENSSSCG00000013019;ENSSSCG00000013744;ENSSSCG00000021118;ENSSSCG00000023680;ENSSSCG00000024445;ENSSSCG00000024529;ENSSSCG00000024570;ENSSSCG00000030147;ENSSSCG00000037920
GO:0043242	negative regulation of protein-containing complex disassembly	BP	6	70	0.0743522	0.302788	0.302788	0	6	6	70	ENSSSCG00000000600;ENSSSCG00000008239;ENSSSCG00000008456;ENSSSCG00000011435;ENSSSCG00000017937;ENSSSCG00000026569
GO:0032506	cytokinetic process	BP	4	38	0.0746854	0.302788	0.302788	0	4	4	38	ENSSSCG00000004893;ENSSSCG00000007272;ENSSSCG00000010995;ENSSSCG00000030535
GO:0035305	negative regulation of dephosphorylation	BP	4	38	0.0746854	0.302788	0.302788	0	4	4	38	ENSSSCG00000005672;ENSSSCG00000007030;ENSSSCG00000007381;ENSSSCG00000021634
GO:0046164	alcohol catabolic process	BP	4	38	0.0746854	0.302788	0.302788	0	4	4	38	ENSSSCG00000004679;ENSSSCG00000010822;ENSSSCG00000012650;ENSSSCG00000031593
GO:0050819	negative regulation of coagulation	BP	4	38	0.0746854	0.302788	0.302788	1	3	4	38	ENSSSCG00000004038;ENSSSCG00000009097;ENSSSCG00000013252;ENSSSCG00000022230
GO:2000379	positive regulation of reactive oxygen species metabolic process	BP	4	38	0.0746854	0.302788	0.302788	0	4	4	38	ENSSSCG00000001556;ENSSSCG00000003385;ENSSSCG00000013252;ENSSSCG00000039873
GO:0051225	spindle assembly	BP	8	105	0.0756782	0.302788	0.302788	1	7	8	105	ENSSSCG00000001379;ENSSSCG00000001510;ENSSSCG00000004893;ENSSSCG00000007272;ENSSSCG00000010773;ENSSSCG00000010995;ENSSSCG00000017514;ENSSSCG00000029185
GO:0002566	somatic diversification of immune receptors via somatic mutation	BP	2	11	0.0758718	0.302788	0.302788	1	1	2	11	ENSSSCG00000006543;ENSSSCG00000007031
GO:0006103	2-oxoglutarate metabolic process	BP	2	11	0.0758718	0.302788	0.302788	0	2	2	11	ENSSSCG00000010537;ENSSSCG00000023264
GO:0006266	DNA ligation	BP	2	11	0.0758718	0.302788	0.302788	1	1	2	11	ENSSSCG00000003195;ENSSSCG00000017473
GO:0006388	tRNA splicing, via endonucleolytic cleavage and ligation	BP	2	11	0.0758718	0.302788	0.302788	0	2	2	11	ENSSSCG00000000158;ENSSSCG00000036852
GO:0006566	threonine metabolic process	BP	2	11	0.0758718	0.302788	0.302788	0	2	2	11	ENSSSCG00000006717;ENSSSCG00000009870
GO:0009128	purine nucleoside monophosphate catabolic process	BP	2	11	0.0758718	0.302788	0.302788	0	2	2	11	ENSSSCG00000010594;ENSSSCG00000034896
GO:0009169	purine ribonucleoside monophosphate catabolic process	BP	2	11	0.0758718	0.302788	0.302788	0	2	2	11	ENSSSCG00000010594;ENSSSCG00000034896
GO:0009170	purine deoxyribonucleoside monophosphate metabolic process	BP	2	11	0.0758718	0.302788	0.302788	0	2	2	11	ENSSSCG00000010315;ENSSSCG00000010594
GO:0009263	deoxyribonucleotide biosynthetic process	BP	2	11	0.0758718	0.302788	0.302788	0	2	2	11	ENSSSCG00000010315;ENSSSCG00000032141
GO:0010470	regulation of gastrulation	BP	2	11	0.0758718	0.302788	0.302788	1	1	2	11	ENSSSCG00000024578;ENSSSCG00000032313
GO:0016137	glycoside metabolic process	BP	2	11	0.0758718	0.302788	0.302788	0	2	2	11	ENSSSCG00000029256;ENSSSCG00000040608
GO:0030836	positive regulation of actin filament depolymerization	BP	2	11	0.0758718	0.302788	0.302788	0	2	2	11	ENSSSCG00000010144;ENSSSCG00000036501
GO:0031281	positive regulation of cyclase activity	BP	2	11	0.0758718	0.302788	0.302788	0	2	2	11	ENSSSCG00000001556;ENSSSCG00000040682
GO:0032511	late endosome to vacuole transport via multivesicular body sorting pathway	BP	2	11	0.0758718	0.302788	0.302788	0	2	2	11	ENSSSCG00000004140;ENSSSCG00000007272
GO:0032530	regulation of microvillus organization	BP	2	11	0.0758718	0.302788	0.302788	0	2	2	11	ENSSSCG00000004058;ENSSSCG00000007586
GO:0040019	positive regulation of embryonic development	BP	2	11	0.0758718	0.302788	0.302788	0	2	2	11	ENSSSCG00000007056;ENSSSCG00000009868
GO:0042364	water-soluble vitamin biosynthetic process	BP	2	11	0.0758718	0.302788	0.302788	1	1	2	11	ENSSSCG00000008569;ENSSSCG00000029256
GO:0043922	negative regulation by host of viral transcription	BP	2	11	0.0758718	0.302788	0.302788	0	2	2	11	ENSSSCG00000013239;ENSSSCG00000022398
GO:0051645	Golgi localization	BP	2	11	0.0758718	0.302788	0.302788	0	2	2	11	ENSSSCG00000006062;ENSSSCG00000030053
GO:0070207	protein homotrimerization	BP	2	11	0.0758718	0.302788	0.302788	1	1	2	11	ENSSSCG00000002716;ENSSSCG00000031882
GO:0098760	response to interleukin-7	BP	2	11	0.0758718	0.302788	0.302788	0	2	2	11	ENSSSCG00000006468;ENSSSCG00000016173
GO:0098761	cellular response to interleukin-7	BP	2	11	0.0758718	0.302788	0.302788	0	2	2	11	ENSSSCG00000006468;ENSSSCG00000016173
GO:0098935	dendritic transport	BP	2	11	0.0758718	0.302788	0.302788	0	2	2	11	ENSSSCG00000011027;ENSSSCG00000022919
GO:1901201	regulation of extracellular matrix assembly	BP	2	11	0.0758718	0.302788	0.302788	0	2	2	11	ENSSSCG00000004952;ENSSSCG00000024578
GO:1905063	regulation of vascular associated smooth muscle cell differentiation	BP	2	11	0.0758718	0.302788	0.302788	0	2	2	11	ENSSSCG00000003789;ENSSSCG00000010627
GO:1905666	regulation of protein localization to endosome	BP	2	11	0.0758718	0.302788	0.302788	0	2	2	11	ENSSSCG00000004058;ENSSSCG00000012365
GO:0006469	negative regulation of protein kinase activity	BP	11	160	0.0760706	0.302788	0.302788	2	9	11	160	ENSSSCG00000003385;ENSSSCG00000004460;ENSSSCG00000006543;ENSSSCG00000007469;ENSSSCG00000013019;ENSSSCG00000013779;ENSSSCG00000017335;ENSSSCG00000017524;ENSSSCG00000027946;ENSSSCG00000034012;ENSSSCG00000039962
GO:0030032	lamellipodium assembly	BP	5	54	0.0764392	0.302788	0.302788	0	5	5	54	ENSSSCG00000003520;ENSSSCG00000007586;ENSSSCG00000010313;ENSSSCG00000011435;ENSSSCG00000016019
GO:0032611	interleukin-1 beta production	BP	5	54	0.0764392	0.302788	0.302788	0	5	5	54	ENSSSCG00000001011;ENSSSCG00000006955;ENSSSCG00000017403;ENSSSCG00000028157;ENSSSCG00000039962
GO:0032651	regulation of interleukin-1 beta production	BP	5	54	0.0764392	0.302788	0.302788	0	5	5	54	ENSSSCG00000001011;ENSSSCG00000006955;ENSSSCG00000017403;ENSSSCG00000028157;ENSSSCG00000039962
GO:0035924	cellular response to vascular endothelial growth factor stimulus	BP	5	54	0.0764392	0.302788	0.302788	0	5	5	54	ENSSSCG00000001556;ENSSSCG00000005267;ENSSSCG00000012001;ENSSSCG00000021203;ENSSSCG00000039962
GO:0048708	astrocyte differentiation	BP	5	54	0.0764392	0.302788	0.302788	0	5	5	54	ENSSSCG00000004943;ENSSSCG00000011783;ENSSSCG00000013252;ENSSSCG00000017403;ENSSSCG00000040682
GO:1901655	cellular response to ketone	BP	5	54	0.0764392	0.302788	0.302788	0	5	5	54	ENSSSCG00000003385;ENSSSCG00000012365;ENSSSCG00000015231;ENSSSCG00000017694;ENSSSCG00000028420
GO:0007163	establishment or maintenance of cell polarity	BP	12	179	0.0764903	0.302788	0.302788	0	12	12	179	ENSSSCG00000001701;ENSSSCG00000003520;ENSSSCG00000004058;ENSSSCG00000007586;ENSSSCG00000008697;ENSSSCG00000012365;ENSSSCG00000023272;ENSSSCG00000026268;ENSSSCG00000031791;ENSSSCG00000033518;ENSSSCG00000036501;ENSSSCG00000038989
GO:0007005	mitochondrion organization	BP	24	417	0.07677	0.302788	0.302788	12	12	24	417	ENSSSCG00000002042;ENSSSCG00000003144;ENSSSCG00000003385;ENSSSCG00000003438;ENSSSCG00000008261;ENSSSCG00000008697;ENSSSCG00000008947;ENSSSCG00000012328;ENSSSCG00000012459;ENSSSCG00000012623;ENSSSCG00000014292;ENSSSCG00000015842;ENSSSCG00000017835;ENSSSCG00000021628;ENSSSCG00000026239;ENSSSCG00000026990;ENSSSCG00000028346;ENSSSCG00000031882;ENSSSCG00000032494;ENSSSCG00000035775;ENSSSCG00000036431;…
GO:0010506	regulation of autophagy	BP	15	237	0.0771415	0.302788	0.302788	2	13	15	237	ENSSSCG00000001420;ENSSSCG00000003438;ENSSSCG00000007272;ENSSSCG00000007881;ENSSSCG00000008697;ENSSSCG00000012623;ENSSSCG00000013405;ENSSSCG00000017403;ENSSSCG00000017937;ENSSSCG00000020964;ENSSSCG00000026569;ENSSSCG00000030255;ENSSSCG00000035133;ENSSSCG00000036431;ENSSSCG00000040682
GO:0009303	rRNA transcription	BP	3	24	0.0783275	0.302788	0.302788	3	0	3	24	ENSSSCG00000007815;ENSSSCG00000008098;ENSSSCG00000022774
GO:0033522	histone H2A ubiquitination	BP	3	24	0.0783275	0.302788	0.302788	1	2	3	24	ENSSSCG00000001578;ENSSSCG00000011081;ENSSSCG00000013045
GO:0035456	response to interferon-beta	BP	3	24	0.0783275	0.302788	0.302788	1	2	3	24	ENSSSCG00000031882;ENSSSCG00000033602;ENSSSCG00000039882
GO:0045454	cell redox homeostasis	BP	3	24	0.0783275	0.302788	0.302788	0	3	3	24	ENSSSCG00000003914;ENSSSCG00000010759;ENSSSCG00000040060
GO:0046686	response to cadmium ion	BP	3	24	0.0783275	0.302788	0.302788	0	3	3	24	ENSSSCG00000007287;ENSSSCG00000014010;ENSSSCG00000040682
GO:0051647	nucleus localization	BP	3	24	0.0783275	0.302788	0.302788	1	2	3	24	ENSSSCG00000003393;ENSSSCG00000003520;ENSSSCG00000007544
GO:0070920	regulation of production of small RNA involved in gene silencing by RNA	BP	3	24	0.0783275	0.302788	0.302788	0	3	3	24	ENSSSCG00000004943;ENSSSCG00000017403;ENSSSCG00000027127
GO:0071312	cellular response to alkaloid	BP	3	24	0.0783275	0.302788	0.302788	0	3	3	24	ENSSSCG00000001420;ENSSSCG00000009140;ENSSSCG00000034012
GO:1904353	regulation of telomere capping	BP	3	24	0.0783275	0.302788	0.302788	0	3	3	24	ENSSSCG00000003195;ENSSSCG00000007881;ENSSSCG00000040682
GO:0035304	regulation of protein dephosphorylation	BP	6	71	0.0784756	0.302788	0.302788	0	6	6	71	ENSSSCG00000001701;ENSSSCG00000005672;ENSSSCG00000007030;ENSSSCG00000007381;ENSSSCG00000008697;ENSSSCG00000021634
GO:0045216	cell-cell junction organization	BP	11	161	0.0787148	0.302788	0.302788	3	8	11	161	ENSSSCG00000003520;ENSSSCG00000004952;ENSSSCG00000007030;ENSSSCG00000007586;ENSSSCG00000010175;ENSSSCG00000010313;ENSSSCG00000011843;ENSSSCG00000015878;ENSSSCG00000022230;ENSSSCG00000026268;ENSSSCG00000036501
GO:0055088	lipid homeostasis	BP	9	124	0.0788102	0.302788	0.302788	4	5	9	124	ENSSSCG00000004576;ENSSSCG00000008724;ENSSSCG00000010537;ENSSSCG00000012841;ENSSSCG00000013017;ENSSSCG00000014305;ENSSSCG00000015446;ENSSSCG00000017694;ENSSSCG00000040710
GO:0006479	protein methylation	BP	12	180	0.0789879	0.302788	0.302788	2	10	12	180	ENSSSCG00000001420;ENSSSCG00000001510;ENSSSCG00000001757;ENSSSCG00000003976;ENSSSCG00000004088;ENSSSCG00000004792;ENSSSCG00000006267;ENSSSCG00000008508;ENSSSCG00000011433;ENSSSCG00000013019;ENSSSCG00000021118;ENSSSCG00000024570
GO:0008213	protein alkylation	BP	12	180	0.0789879	0.302788	0.302788	2	10	12	180	ENSSSCG00000001420;ENSSSCG00000001510;ENSSSCG00000001757;ENSSSCG00000003976;ENSSSCG00000004088;ENSSSCG00000004792;ENSSSCG00000006267;ENSSSCG00000008508;ENSSSCG00000011433;ENSSSCG00000013019;ENSSSCG00000021118;ENSSSCG00000024570
GO:0006275	regulation of DNA replication	BP	8	106	0.0790012	0.302788	0.302788	2	6	8	106	ENSSSCG00000001420;ENSSSCG00000003877;ENSSSCG00000006893;ENSSSCG00000010802;ENSSSCG00000022398;ENSSSCG00000028504;ENSSSCG00000028602;ENSSSCG00000032505
GO:0006195	purine nucleotide catabolic process	BP	4	39	0.0805795	0.302788	0.302788	0	4	4	39	ENSSSCG00000003377;ENSSSCG00000010594;ENSSSCG00000031593;ENSSSCG00000034896
GO:0034332	adherens junction organization	BP	4	39	0.0805795	0.302788	0.302788	0	4	4	39	ENSSSCG00000003520;ENSSSCG00000010313;ENSSSCG00000011843;ENSSSCG00000026268
GO:0060711	labyrinthine layer development	BP	4	39	0.0805795	0.302788	0.302788	0	4	4	39	ENSSSCG00000004038;ENSSSCG00000004943;ENSSSCG00000008513;ENSSSCG00000015246
GO:1902743	regulation of lamellipodium organization	BP	4	39	0.0805795	0.302788	0.302788	0	4	4	39	ENSSSCG00000003520;ENSSSCG00000007586;ENSSSCG00000011435;ENSSSCG00000016019
GO:0046488	phosphatidylinositol metabolic process	BP	10	143	0.0805948	0.302788	0.302788	2	8	10	143	ENSSSCG00000003267;ENSSSCG00000007056;ENSSSCG00000010822;ENSSSCG00000012650;ENSSSCG00000013034;ENSSSCG00000014811;ENSSSCG00000021203;ENSSSCG00000025901;ENSSSCG00000027550;ENSSSCG00000035133
GO:0031124	mRNA 3'-end processing	BP	5	55	0.0813189	0.302788	0.302788	1	4	5	55	ENSSSCG00000002426;ENSSSCG00000002505;ENSSSCG00000024916;ENSSSCG00000027323;ENSSSCG00000031882
GO:0032481	positive regulation of type I interferon production	BP	5	55	0.0813189	0.302788	0.302788	1	4	5	55	ENSSSCG00000000694;ENSSSCG00000009704;ENSSSCG00000009881;ENSSSCG00000012117;ENSSSCG00000024916
GO:1990542	mitochondrial transmembrane transport	BP	7	89	0.0815376	0.302788	0.302788	6	1	7	89	ENSSSCG00000009141;ENSSSCG00000011350;ENSSSCG00000012540;ENSSSCG00000012623;ENSSSCG00000015336;ENSSSCG00000031882;ENSSSCG00000032494
GO:0051017	actin filament bundle assembly	BP	9	125	0.0819298	0.302788	0.302788	0	9	9	125	ENSSSCG00000000600;ENSSSCG00000003520;ENSSSCG00000004058;ENSSSCG00000007586;ENSSSCG00000009412;ENSSSCG00000011843;ENSSSCG00000030260;ENSSSCG00000036702;ENSSSCG00000037105
GO:0000493	box H/ACA snoRNP assembly	BP	1	2	0.0825447	0.302788	0.302788	0	1	1	2	ENSSSCG00000008887
GO:0002188	translation reinitiation	BP	1	2	0.0825447	0.302788	0.302788	0	1	1	2	ENSSSCG00000009788
GO:0002926	tRNA wobble base 5-methoxycarbonylmethyl-2-thiouridinylation	BP	1	2	0.0825447	0.302788	0.302788	0	1	1	2	ENSSSCG00000005441
GO:0002941	synoviocyte proliferation	BP	1	2	0.0825447	0.302788	0.302788	0	1	1	2	ENSSSCG00000035393
GO:0006059	hexitol metabolic process	BP	1	2	0.0825447	0.302788	0.302788	0	1	1	2	ENSSSCG00000004679
GO:0006097	glyoxylate cycle	BP	1	2	0.0825447	0.302788	0.302788	0	1	1	2	ENSSSCG00000023264
GO:0006170	dAMP biosynthetic process	BP	1	2	0.0825447	0.302788	0.302788	0	1	1	2	ENSSSCG00000010315
GO:0006231	dTMP biosynthetic process	BP	1	2	0.0825447	0.302788	0.302788	0	1	1	2	ENSSSCG00000032141
GO:0006296	nucleotide-excision repair, DNA incision, 5'-to lesion	BP	1	2	0.0825447	0.302788	0.302788	0	1	1	2	ENSSSCG00000007881
GO:0006423	cysteinyl-tRNA aminoacylation	BP	1	2	0.0825447	0.302788	0.302788	0	1	1	2	ENSSSCG00000012857
GO:0006428	isoleucyl-tRNA aminoacylation	BP	1	2	0.0825447	0.302788	0.302788	1	0	1	2	ENSSSCG00000010823
GO:0006431	methionyl-tRNA aminoacylation	BP	1	2	0.0825447	0.302788	0.302788	1	0	1	2	ENSSSCG00000034494
GO:0006434	seryl-tRNA aminoacylation	BP	1	2	0.0825447	0.302788	0.302788	0	1	1	2	ENSSSCG00000006835
GO:0006533	aspartate catabolic process	BP	1	2	0.0825447	0.302788	0.302788	0	1	1	2	ENSSSCG00000010537
GO:0006668	sphinganine-1-phosphate metabolic process	BP	1	2	0.0825447	0.302788	0.302788	1	0	1	2	ENSSSCG00000028558
GO:0007113	endomitotic cell cycle	BP	1	2	0.0825447	0.302788	0.302788	0	1	1	2	ENSSSCG00000011506
GO:0009153	purine deoxyribonucleotide biosynthetic process	BP	1	2	0.0825447	0.302788	0.302788	0	1	1	2	ENSSSCG00000010315
GO:0009171	purine deoxyribonucleoside monophosphate biosynthetic process	BP	1	2	0.0825447	0.302788	0.302788	0	1	1	2	ENSSSCG00000010315
GO:0009177	pyrimidine deoxyribonucleoside monophosphate biosynthetic process	BP	1	2	0.0825447	0.302788	0.302788	0	1	1	2	ENSSSCG00000032141
GO:0009213	pyrimidine deoxyribonucleoside triphosphate catabolic process	BP	1	2	0.0825447	0.302788	0.302788	0	1	1	2	ENSSSCG00000032141
GO:0009224	CMP biosynthetic process	BP	1	2	0.0825447	0.302788	0.302788	0	1	1	2	ENSSSCG00000039867
GO:0009257	10-formyltetrahydrofolate biosynthetic process	BP	1	2	0.0825447	0.302788	0.302788	0	1	1	2	ENSSSCG00000002269
GO:0009441	glycolate metabolic process	BP	1	2	0.0825447	0.302788	0.302788	0	1	1	2	ENSSSCG00000003385
GO:0010025	wax biosynthetic process	BP	1	2	0.0825447	0.302788	0.302788	1	0	1	2	ENSSSCG00000021170
GO:0010040	response to iron(II) ion	BP	1	2	0.0825447	0.302788	0.302788	0	1	1	2	ENSSSCG00000023807
GO:0010166	wax metabolic process	BP	1	2	0.0825447	0.302788	0.302788	1	0	1	2	ENSSSCG00000021170
GO:0015880	coenzyme A transport	BP	1	2	0.0825447	0.302788	0.302788	1	0	1	2	ENSSSCG00000000072
GO:0015883	FAD transport	BP	1	2	0.0825447	0.302788	0.302788	1	0	1	2	ENSSSCG00000000072
GO:0015960	diadenosine polyphosphate biosynthetic process	BP	1	2	0.0825447	0.302788	0.302788	0	1	1	2	ENSSSCG00000016677
GO:0015965	diadenosine tetraphosphate metabolic process	BP	1	2	0.0825447	0.302788	0.302788	0	1	1	2	ENSSSCG00000016677
GO:0015966	diadenosine tetraphosphate biosynthetic process	BP	1	2	0.0825447	0.302788	0.302788	0	1	1	2	ENSSSCG00000016677
GO:0016598	protein arginylation	BP	1	2	0.0825447	0.302788	0.302788	0	1	1	2	ENSSSCG00000010699
GO:0017126	nucleologenesis	BP	1	2	0.0825447	0.302788	0.302788	1	0	1	2	ENSSSCG00000008098
GO:0017186	peptidyl-pyroglutamic acid biosynthetic process, using glutaminyl-peptide cyclotransferase	BP	1	2	0.0825447	0.302788	0.302788	1	0	1	2	ENSSSCG00000032819
GO:0018352	protein-pyridoxal-5-phosphate linkage	BP	1	2	0.0825447	0.302788	0.302788	0	1	1	2	ENSSSCG00000003789
GO:0019343	cysteine biosynthetic process via cystathionine	BP	1	2	0.0825447	0.302788	0.302788	0	1	1	2	ENSSSCG00000003789
GO:0019520	aldonic acid metabolic process	BP	1	2	0.0825447	0.302788	0.302788	0	1	1	2	ENSSSCG00000003402
GO:0019521	D-gluconate metabolic process	BP	1	2	0.0825447	0.302788	0.302788	0	1	1	2	ENSSSCG00000003402
GO:0019550	glutamate catabolic process to aspartate	BP	1	2	0.0825447	0.302788	0.302788	0	1	1	2	ENSSSCG00000010537
GO:0019551	glutamate catabolic process to 2-oxoglutarate	BP	1	2	0.0825447	0.302788	0.302788	0	1	1	2	ENSSSCG00000010537
GO:0019878	lysine biosynthetic process via aminoadipic acid	BP	1	2	0.0825447	0.302788	0.302788	0	1	1	2	ENSSSCG00000014998
GO:0021590	cerebellum maturation	BP	1	2	0.0825447	0.302788	0.302788	0	1	1	2	ENSSSCG00000030053
GO:0021699	cerebellar cortex maturation	BP	1	2	0.0825447	0.302788	0.302788	0	1	1	2	ENSSSCG00000030053
GO:0021817	nucleokinesis involved in cell motility in cerebral cortex radial glia guided migration	BP	1	2	0.0825447	0.302788	0.302788	1	0	1	2	ENSSSCG00000007544
GO:0021823	cerebral cortex tangential migration using cell-cell interactions	BP	1	2	0.0825447	0.302788	0.302788	0	1	1	2	ENSSSCG00000012001
GO:0021825	substrate-dependent cerebral cortex tangential migration	BP	1	2	0.0825447	0.302788	0.302788	0	1	1	2	ENSSSCG00000012001
GO:0021827	postnatal olfactory bulb interneuron migration	BP	1	2	0.0825447	0.302788	0.302788	0	1	1	2	ENSSSCG00000012001
GO:0021836	chemorepulsion involved in postnatal olfactory bulb interneuron migration	BP	1	2	0.0825447	0.302788	0.302788	0	1	1	2	ENSSSCG00000012001
GO:0030389	fructosamine metabolic process	BP	1	2	0.0825447	0.302788	0.302788	0	1	1	2	ENSSSCG00000028996
GO:0030451	regulation of complement activation, alternative pathway	BP	1	2	0.0825447	0.302788	0.302788	0	1	1	2	ENSSSCG00000035170
GO:0030974	thiamine pyrophosphate transmembrane transport	BP	1	2	0.0825447	0.302788	0.302788	0	1	1	2	ENSSSCG00000017208
GO:0031584	activation of phospholipase D activity	BP	1	2	0.0825447	0.302788	0.302788	0	1	1	2	ENSSSCG00000031791
GO:0032468	Golgi calcium ion homeostasis	BP	1	2	0.0825447	0.302788	0.302788	1	0	1	2	ENSSSCG00000032234
GO:0032472	Golgi calcium ion transport	BP	1	2	0.0825447	0.302788	0.302788	1	0	1	2	ENSSSCG00000032234
GO:0033864	positive regulation of NAD(P)H oxidase activity	BP	1	2	0.0825447	0.302788	0.302788	0	1	1	2	ENSSSCG00000003385
GO:0034087	establishment of mitotic sister chromatid cohesion	BP	1	2	0.0825447	0.302788	0.302788	0	1	1	2	ENSSSCG00000011917
GO:0035349	coenzyme A transmembrane transport	BP	1	2	0.0825447	0.302788	0.302788	1	0	1	2	ENSSSCG00000000072
GO:0035350	FAD transmembrane transport	BP	1	2	0.0825447	0.302788	0.302788	1	0	1	2	ENSSSCG00000000072
GO:0035684	helper T cell extravasation	BP	1	2	0.0825447	0.302788	0.302788	0	1	1	2	ENSSSCG00000038989
GO:0035685	helper T cell diapedesis	BP	1	2	0.0825447	0.302788	0.302788	0	1	1	2	ENSSSCG00000038989
GO:0035795	negative regulation of mitochondrial membrane permeability	BP	1	2	0.0825447	0.302788	0.302788	1	0	1	2	ENSSSCG00000008261
GO:0036245	cellular response to menadione	BP	1	2	0.0825447	0.302788	0.302788	0	1	1	2	ENSSSCG00000015231
GO:0036482	neuron intrinsic apoptotic signaling pathway in response to hydrogen peroxide	BP	1	2	0.0825447	0.302788	0.302788	0	1	1	2	ENSSSCG00000003385
GO:0036506	maintenance of unfolded protein	BP	1	2	0.0825447	0.302788	0.302788	0	1	1	2	ENSSSCG00000001410
GO:0042351	'de novo' GDP-L-fucose biosynthetic process	BP	1	2	0.0825447	0.302788	0.302788	0	1	1	2	ENSSSCG00000031698
GO:0043103	hypoxanthine salvage	BP	1	2	0.0825447	0.302788	0.302788	0	1	1	2	ENSSSCG00000034896
GO:0045764	positive regulation of cellular amino acid metabolic process	BP	1	2	0.0825447	0.302788	0.302788	0	1	1	2	ENSSSCG00000003385
GO:0045957	negative regulation of complement activation, alternative pathway	BP	1	2	0.0825447	0.302788	0.302788	0	1	1	2	ENSSSCG00000035170
GO:0046166	glyceraldehyde-3-phosphate biosynthetic process	BP	1	2	0.0825447	0.302788	0.302788	0	1	1	2	ENSSSCG00000021408
GO:0046338	phosphatidylethanolamine catabolic process	BP	1	2	0.0825447	0.302788	0.302788	1	0	1	2	ENSSSCG00000015446
GO:0046963	3'-phosphoadenosine 5'-phosphosulfate transport	BP	1	2	0.0825447	0.302788	0.302788	1	0	1	2	ENSSSCG00000001702
GO:0048295	positive regulation of isotype switching to IgE isotypes	BP	1	2	0.0825447	0.302788	0.302788	0	1	1	2	ENSSSCG00000040435
GO:0051595	response to methylglyoxal	BP	1	2	0.0825447	0.302788	0.302788	0	1	1	2	ENSSSCG00000003385
GO:0051659	maintenance of mitochondrion location	BP	1	2	0.0825447	0.302788	0.302788	0	1	1	2	ENSSSCG00000008948
GO:0051673	membrane disruption in other organism	BP	1	2	0.0825447	0.302788	0.302788	0	1	1	2	ENSSSCG00000006955
GO:0051695	actin filament uncapping	BP	1	2	0.0825447	0.302788	0.302788	0	1	1	2	ENSSSCG00000010144
GO:0055071	manganese ion homeostasis	BP	1	2	0.0825447	0.302788	0.302788	0	1	1	2	ENSSSCG00000032622
GO:0060988	lipid tube assembly	BP	1	2	0.0825447	0.302788	0.302788	0	1	1	2	ENSSSCG00000030535
GO:0061015	snRNA import into nucleus	BP	1	2	0.0825447	0.302788	0.302788	0	1	1	2	ENSSSCG00000009746
GO:0070124	mitochondrial translational initiation	BP	1	2	0.0825447	0.302788	0.302788	1	0	1	2	ENSSSCG00000008404
GO:0070994	detection of oxidative stress	BP	1	2	0.0825447	0.302788	0.302788	0	1	1	2	ENSSSCG00000003385
GO:0071106	adenosine 3',5'-bisphosphate transmembrane transport	BP	1	2	0.0825447	0.302788	0.302788	1	0	1	2	ENSSSCG00000000072
GO:0071579	regulation of zinc ion transport	BP	1	2	0.0825447	0.302788	0.302788	1	0	1	2	ENSSSCG00000039472
GO:0071707	immunoglobulin heavy chain V-D-J recombination	BP	1	2	0.0825447	0.302788	0.302788	0	1	1	2	ENSSSCG00000007031
GO:0072387	flavin adenine dinucleotide metabolic process	BP	1	2	0.0825447	0.302788	0.302788	0	1	1	2	ENSSSCG00000005300
GO:0080121	AMP transport	BP	1	2	0.0825447	0.302788	0.302788	1	0	1	2	ENSSSCG00000000072
GO:0086097	phospholipase C-activating angiotensin-activated signaling pathway	BP	1	2	0.0825447	0.302788	0.302788	0	1	1	2	ENSSSCG00000010144
GO:0090615	mitochondrial mRNA processing	BP	1	2	0.0825447	0.302788	0.302788	1	0	1	2	ENSSSCG00000031882
GO:0097528	execution phase of necroptosis	BP	1	2	0.0825447	0.302788	0.302788	0	1	1	2	ENSSSCG00000002716
GO:0099179	regulation of synaptic membrane adhesion	BP	1	2	0.0825447	0.302788	0.302788	0	1	1	2	ENSSSCG00000001556
GO:0099547	regulation of translation at synapse, modulating synaptic transmission	BP	1	2	0.0825447	0.302788	0.302788	0	1	1	2	ENSSSCG00000028420
GO:0106381	purine deoxyribonucleotide salvage	BP	1	2	0.0825447	0.302788	0.302788	0	1	1	2	ENSSSCG00000010315
GO:0106383	dAMP salvage	BP	1	2	0.0825447	0.302788	0.302788	0	1	1	2	ENSSSCG00000010315
GO:0110064	lncRNA catabolic process	BP	1	2	0.0825447	0.302788	0.302788	0	1	1	2	ENSSSCG00000011433
GO:0140141	mitochondrial potassium ion transmembrane transport	BP	1	2	0.0825447	0.302788	0.302788	0	1	1	2	ENSSSCG00000011350
GO:0140243	regulation of translation at synapse	BP	1	2	0.0825447	0.302788	0.302788	0	1	1	2	ENSSSCG00000028420
GO:1900138	negative regulation of phospholipase A2 activity	BP	1	2	0.0825447	0.302788	0.302788	0	1	1	2	ENSSSCG00000005267
GO:1900369	negative regulation of RNA interference	BP	1	2	0.0825447	0.302788	0.302788	1	0	1	2	ENSSSCG00000006543
GO:1901253	negative regulation of intracellular transport of viral material	BP	1	2	0.0825447	0.302788	0.302788	1	0	1	2	ENSSSCG00000012077
GO:1901255	nucleotide-excision repair involved in interstrand cross-link repair	BP	1	2	0.0825447	0.302788	0.302788	0	1	1	2	ENSSSCG00000007881
GO:1901301	regulation of cargo loading into COPII-coated vesicle	BP	1	2	0.0825447	0.302788	0.302788	0	1	1	2	ENSSSCG00000009142
GO:1901389	negative regulation of transforming growth factor beta activation	BP	1	2	0.0825447	0.302788	0.302788	0	1	1	2	ENSSSCG00000001701
GO:1901536	negative regulation of DNA demethylation	BP	1	2	0.0825447	0.302788	0.302788	0	1	1	2	ENSSSCG00000037920
GO:1901645	regulation of synoviocyte proliferation	BP	1	2	0.0825447	0.302788	0.302788	0	1	1	2	ENSSSCG00000035393
GO:1901647	positive regulation of synoviocyte proliferation	BP	1	2	0.0825447	0.302788	0.302788	0	1	1	2	ENSSSCG00000035393
GO:1901896	positive regulation of ATPase-coupled calcium transmembrane transporter activity	BP	1	2	0.0825447	0.302788	0.302788	1	0	1	2	ENSSSCG00000017668
GO:1902559	3'-phospho-5'-adenylyl sulfate transmembrane transport	BP	1	2	0.0825447	0.302788	0.302788	1	0	1	2	ENSSSCG00000001702
GO:1903031	regulation of microtubule plus-end binding	BP	1	2	0.0825447	0.302788	0.302788	0	1	1	2	ENSSSCG00000029185
GO:1903033	positive regulation of microtubule plus-end binding	BP	1	2	0.0825447	0.302788	0.302788	0	1	1	2	ENSSSCG00000029185
GO:1903070	negative regulation of ER-associated ubiquitin-dependent protein catabolic process	BP	1	2	0.0825447	0.302788	0.302788	0	1	1	2	ENSSSCG00000022559
GO:1903094	negative regulation of protein K48-linked deubiquitination	BP	1	2	0.0825447	0.302788	0.302788	0	1	1	2	ENSSSCG00000003385
GO:1903383	regulation of hydrogen peroxide-induced neuron intrinsic apoptotic signaling pathway	BP	1	2	0.0825447	0.302788	0.302788	0	1	1	2	ENSSSCG00000003385
GO:1903384	negative regulation of hydrogen peroxide-induced neuron intrinsic apoptotic signaling pathway	BP	1	2	0.0825447	0.302788	0.302788	0	1	1	2	ENSSSCG00000003385
GO:1903526	negative regulation of membrane tubulation	BP	1	2	0.0825447	0.302788	0.302788	0	1	1	2	ENSSSCG00000013630
GO:1903567	regulation of protein localization to ciliary membrane	BP	1	2	0.0825447	0.302788	0.302788	0	1	1	2	ENSSSCG00000003812
GO:1903750	regulation of intrinsic apoptotic signaling pathway in response to hydrogen peroxide	BP	1	2	0.0825447	0.302788	0.302788	0	1	1	2	ENSSSCG00000003385
GO:1903751	negative regulation of intrinsic apoptotic signaling pathway in response to hydrogen peroxide	BP	1	2	0.0825447	0.302788	0.302788	0	1	1	2	ENSSSCG00000003385
GO:1903862	positive regulation of oxidative phosphorylation	BP	1	2	0.0825447	0.302788	0.302788	0	1	1	2	ENSSSCG00000005300
GO:1904184	positive regulation of pyruvate dehydrogenase activity	BP	1	2	0.0825447	0.302788	0.302788	0	1	1	2	ENSSSCG00000006107
GO:1904211	membrane protein proteolysis involved in retrograde protein transport, ER to cytosol	BP	1	2	0.0825447	0.302788	0.302788	1	0	1	2	ENSSSCG00000007228
GO:1904378	maintenance of unfolded protein involved in ERAD pathway	BP	1	2	0.0825447	0.302788	0.302788	0	1	1	2	ENSSSCG00000001410
GO:1904743	negative regulation of telomeric DNA binding	BP	1	2	0.0825447	0.302788	0.302788	0	1	1	2	ENSSSCG00000007881
GO:1904869	regulation of protein localization to Cajal body	BP	1	2	0.0825447	0.302788	0.302788	0	1	1	2	ENSSSCG00000023680
GO:1904871	positive regulation of protein localization to Cajal body	BP	1	2	0.0825447	0.302788	0.302788	0	1	1	2	ENSSSCG00000023680
GO:1905258	regulation of nitrosative stress-induced intrinsic apoptotic signaling pathway	BP	1	2	0.0825447	0.302788	0.302788	0	1	1	2	ENSSSCG00000003385
GO:1905259	negative regulation of nitrosative stress-induced intrinsic apoptotic signaling pathway	BP	1	2	0.0825447	0.302788	0.302788	0	1	1	2	ENSSSCG00000003385
GO:1905289	regulation of CAMKK-AMPK signaling cascade	BP	1	2	0.0825447	0.302788	0.302788	0	1	1	2	ENSSSCG00000008697
GO:1905696	regulation of polysome binding	BP	1	2	0.0825447	0.302788	0.302788	0	1	1	2	ENSSSCG00000030255
GO:1905775	negative regulation of DNA helicase activity	BP	1	2	0.0825447	0.302788	0.302788	0	1	1	2	ENSSSCG00000011624
GO:2000157	negative regulation of ubiquitin-specific protease activity	BP	1	2	0.0825447	0.302788	0.302788	0	1	1	2	ENSSSCG00000003385
GO:2000257	regulation of protein activation cascade	BP	1	2	0.0825447	0.302788	0.302788	0	1	1	2	ENSSSCG00000015519
GO:2000642	negative regulation of early endosome to late endosome transport	BP	1	2	0.0825447	0.302788	0.302788	0	1	1	2	ENSSSCG00000004385
GO:2000815	regulation of mRNA stability involved in response to oxidative stress	BP	1	2	0.0825447	0.302788	0.302788	1	0	1	2	ENSSSCG00000013602
GO:2001136	negative regulation of endocytic recycling	BP	1	2	0.0825447	0.302788	0.302788	0	1	1	2	ENSSSCG00000013256
GO:2001162	positive regulation of histone H3-K79 methylation	BP	1	2	0.0825447	0.302788	0.302788	0	1	1	2	ENSSSCG00000001757
GO:0021549	cerebellum development	BP	6	72	0.0827252	0.302863	0.302863	2	4	6	72	ENSSSCG00000002723;ENSSSCG00000004576;ENSSSCG00000004943;ENSSSCG00000010175;ENSSSCG00000030053;ENSSSCG00000038989
GO:0032092	positive regulation of protein binding	BP	6	72	0.0827252	0.302863	0.302863	1	5	6	72	ENSSSCG00000009746;ENSSSCG00000010470;ENSSSCG00000012251;ENSSSCG00000013019;ENSSSCG00000022952;ENSSSCG00000029185
GO:1901992	positive regulation of mitotic cell cycle phase transition	BP	6	72	0.0827252	0.302863	0.302863	0	6	6	72	ENSSSCG00000004893;ENSSSCG00000005267;ENSSSCG00000007056;ENSSSCG00000010214;ENSSSCG00000023680;ENSSSCG00000030255
GO:0071674	mononuclear cell migration	BP	10	144	0.083526	0.305597	0.305597	0	10	10	144	ENSSSCG00000000600;ENSSSCG00000003520;ENSSSCG00000004038;ENSSSCG00000005055;ENSSSCG00000005267;ENSSSCG00000007056;ENSSSCG00000012365;ENSSSCG00000016742;ENSSSCG00000038989;ENSSSCG00000040682
GO:0034612	response to tumor necrosis factor	BP	11	163	0.0841741	0.30777	0.30777	2	9	11	163	ENSSSCG00000001556;ENSSSCG00000004576;ENSSSCG00000007030;ENSSSCG00000015808;ENSSSCG00000015842;ENSSSCG00000023272;ENSSSCG00000028157;ENSSSCG00000030957;ENSSSCG00000033602;ENSSSCG00000035820;ENSSSCG00000040682
GO:0043069	negative regulation of programmed cell death	BP	35	652	0.0852072	0.311347	0.311347	4	31	35	652	ENSSSCG00000001347;ENSSSCG00000001410;ENSSSCG00000001701;ENSSSCG00000002723;ENSSSCG00000003385;ENSSSCG00000003789;ENSSSCG00000005055;ENSSSCG00000006203;ENSSSCG00000006468;ENSSSCG00000006539;ENSSSCG00000006543;ENSSSCG00000007469;ENSSSCG00000008513;ENSSSCG00000008697;ENSSSCG00000008948;ENSSSCG00000009704;ENSSSCG00000010214;ENSSSCG00000011081;ENSSSCG00000011843;ENSSSCG00000012275;ENSSSCG00000012623;…
GO:0035967	cellular response to topologically incorrect protein	BP	7	90	0.0853809	0.31158	0.31158	0	7	7	90	ENSSSCG00000001410;ENSSSCG00000005300;ENSSSCG00000006203;ENSSSCG00000007469;ENSSSCG00000011051;ENSSSCG00000015140;ENSSSCG00000017524
GO:0051101	regulation of DNA binding	BP	7	90	0.0853809	0.31158	0.31158	1	6	7	90	ENSSSCG00000003385;ENSSSCG00000007881;ENSSSCG00000009704;ENSSSCG00000035956;ENSSSCG00000037920;ENSSSCG00000038203;ENSSSCG00000038348
GO:0006099	tricarboxylic acid cycle	BP	3	25	0.0863395	0.313138	0.313138	0	3	3	25	ENSSSCG00000023264;ENSSSCG00000023807;ENSSSCG00000025751
GO:0006829	zinc ion transport	BP	3	25	0.0863395	0.313138	0.313138	2	1	3	25	ENSSSCG00000006860;ENSSSCG00000032622;ENSSSCG00000039472
GO:0010922	positive regulation of phosphatase activity	BP	3	25	0.0863395	0.313138	0.313138	0	3	3	25	ENSSSCG00000001701;ENSSSCG00000005672;ENSSSCG00000035133
GO:0015868	purine ribonucleotide transport	BP	3	25	0.0863395	0.313138	0.313138	3	0	3	25	ENSSSCG00000000072;ENSSSCG00000001702;ENSSSCG00000012623
GO:0033028	myeloid cell apoptotic process	BP	3	25	0.0863395	0.313138	0.313138	0	3	3	25	ENSSSCG00000004048;ENSSSCG00000005267;ENSSSCG00000021203
GO:0045724	positive regulation of cilium assembly	BP	3	25	0.0863395	0.313138	0.313138	0	3	3	25	ENSSSCG00000008697;ENSSSCG00000009270;ENSSSCG00000017168
GO:0045736	negative regulation of cyclin-dependent protein serine/threonine kinase activity	BP	3	25	0.0863395	0.313138	0.313138	1	2	3	25	ENSSSCG00000013019;ENSSSCG00000017335;ENSSSCG00000034012
GO:0051503	adenine nucleotide transport	BP	3	25	0.0863395	0.313138	0.313138	3	0	3	25	ENSSSCG00000000072;ENSSSCG00000001702;ENSSSCG00000012623
GO:1904030	negative regulation of cyclin-dependent protein kinase activity	BP	3	25	0.0863395	0.313138	0.313138	1	2	3	25	ENSSSCG00000013019;ENSSSCG00000017335;ENSSSCG00000034012
GO:0070972	protein localization to endoplasmic reticulum	BP	5	56	0.0863602	0.313138	0.313138	2	3	5	56	ENSSSCG00000001410;ENSSSCG00000007272;ENSSSCG00000030567;ENSSSCG00000031432;ENSSSCG00000034854
GO:0030835	negative regulation of actin filament depolymerization	BP	4	40	0.0866965	0.313956	0.313956	0	4	4	40	ENSSSCG00000000600;ENSSSCG00000008239;ENSSSCG00000008456;ENSSSCG00000011435
GO:2000785	regulation of autophagosome assembly	BP	4	40	0.0866965	0.313956	0.313956	1	3	4	40	ENSSSCG00000001420;ENSSSCG00000007272;ENSSSCG00000017937;ENSSSCG00000020964
GO:0070482	response to oxygen levels	BP	11	164	0.0869894	0.314816	0.314816	5	6	11	164	ENSSSCG00000002776;ENSSSCG00000004576;ENSSSCG00000004952;ENSSSCG00000007246;ENSSSCG00000012440;ENSSSCG00000017513;ENSSSCG00000022343;ENSSSCG00000022774;ENSSSCG00000026990;ENSSSCG00000034039;ENSSSCG00000036724
GO:0001510	RNA methylation	BP	6	73	0.0871001	0.315016	0.315016	1	5	6	73	ENSSSCG00000004487;ENSSSCG00000013744;ENSSSCG00000023680;ENSSSCG00000024445;ENSSSCG00000024529;ENSSSCG00000030147
GO:0061572	actin filament bundle organization	BP	9	127	0.0883896	0.316724	0.316724	0	9	9	127	ENSSSCG00000000600;ENSSSCG00000003520;ENSSSCG00000004058;ENSSSCG00000007586;ENSSSCG00000009412;ENSSSCG00000011843;ENSSSCG00000030260;ENSSSCG00000036702;ENSSSCG00000037105
GO:0000394	RNA splicing, via endonucleolytic cleavage and ligation	BP	2	12	0.0885776	0.316724	0.316724	0	2	2	12	ENSSSCG00000000158;ENSSSCG00000036852
GO:0002295	T-helper cell lineage commitment	BP	2	12	0.0885776	0.316724	0.316724	0	2	2	12	ENSSSCG00000017403;ENSSSCG00000040435
GO:0006782	protoporphyrinogen IX biosynthetic process	BP	2	12	0.0885776	0.316724	0.316724	1	1	2	12	ENSSSCG00000008569;ENSSSCG00000032787
GO:0006972	hyperosmotic response	BP	2	12	0.0885776	0.316724	0.316724	0	2	2	12	ENSSSCG00000013779;ENSSSCG00000040608
GO:0009068	aspartate family amino acid catabolic process	BP	2	12	0.0885776	0.316724	0.316724	0	2	2	12	ENSSSCG00000009870;ENSSSCG00000010537
GO:0030497	fatty acid elongation	BP	2	12	0.0885776	0.316724	0.316724	1	1	2	12	ENSSSCG00000004935;ENSSSCG00000035238
GO:0030810	positive regulation of nucleotide biosynthetic process	BP	2	12	0.0885776	0.316724	0.316724	0	2	2	12	ENSSSCG00000005300;ENSSSCG00000022343
GO:0050765	negative regulation of phagocytosis	BP	2	12	0.0885776	0.316724	0.316724	1	1	2	12	ENSSSCG00000004385;ENSSSCG00000008312
GO:0051044	positive regulation of membrane protein ectodomain proteolysis	BP	2	12	0.0885776	0.316724	0.316724	0	2	2	12	ENSSSCG00000003870;ENSSSCG00000030535
GO:0051873	killing by host of symbiont cells	BP	2	12	0.0885776	0.316724	0.316724	0	2	2	12	ENSSSCG00000000694;ENSSSCG00000013252
GO:0051883	killing of cells in other organism involved in symbiotic interaction	BP	2	12	0.0885776	0.316724	0.316724	0	2	2	12	ENSSSCG00000000694;ENSSSCG00000013252
GO:0060396	growth hormone receptor signaling pathway	BP	2	12	0.0885776	0.316724	0.316724	0	2	2	12	ENSSSCG00000017403;ENSSSCG00000040435
GO:0071378	cellular response to growth hormone stimulus	BP	2	12	0.0885776	0.316724	0.316724	0	2	2	12	ENSSSCG00000017403;ENSSSCG00000040435
GO:1900373	positive regulation of purine nucleotide biosynthetic process	BP	2	12	0.0885776	0.316724	0.316724	0	2	2	12	ENSSSCG00000005300;ENSSSCG00000022343
GO:1901741	positive regulation of myoblast fusion	BP	2	12	0.0885776	0.316724	0.316724	0	2	2	12	ENSSSCG00000001556;ENSSSCG00000013017
GO:2000628	regulation of miRNA metabolic process	BP	2	12	0.0885776	0.316724	0.316724	1	1	2	12	ENSSSCG00000030957;ENSSSCG00000031882
GO:2001169	regulation of ATP biosynthetic process	BP	2	12	0.0885776	0.316724	0.316724	0	2	2	12	ENSSSCG00000005300;ENSSSCG00000022343
GO:0034329	cell junction assembly	BP	18	302	0.0889	0.317676	0.317676	4	14	18	302	ENSSSCG00000003520;ENSSSCG00000005317;ENSSSCG00000007030;ENSSSCG00000007586;ENSSSCG00000010144;ENSSSCG00000010175;ENSSSCG00000010313;ENSSSCG00000010606;ENSSSCG00000011843;ENSSSCG00000015555;ENSSSCG00000015878;ENSSSCG00000017668;ENSSSCG00000022230;ENSSSCG00000026268;ENSSSCG00000029331;ENSSSCG00000030255;ENSSSCG00000036501;ENSSSCG00000036702
GO:0001666	response to hypoxia	BP	10	146	0.0895812	0.319909	0.319909	4	6	10	146	ENSSSCG00000004576;ENSSSCG00000004952;ENSSSCG00000007246;ENSSSCG00000012440;ENSSSCG00000017513;ENSSSCG00000022343;ENSSSCG00000022774;ENSSSCG00000026990;ENSSSCG00000034039;ENSSSCG00000036724
GO:0000375	RNA splicing, via transesterification reactions	BP	16	263	0.0910874	0.324674	0.324674	3	13	16	263	ENSSSCG00000001400;ENSSSCG00000007315;ENSSSCG00000007623;ENSSSCG00000009868;ENSSSCG00000010002;ENSSSCG00000010550;ENSSSCG00000013602;ENSSSCG00000015140;ENSSSCG00000015231;ENSSSCG00000017613;ENSSSCG00000021410;ENSSSCG00000022742;ENSSSCG00000024445;ENSSSCG00000027323;ENSSSCG00000036293;ENSSSCG00000038800
GO:0000377	RNA splicing, via transesterification reactions with bulged adenosine as nucleophile	BP	16	263	0.0910874	0.324674	0.324674	3	13	16	263	ENSSSCG00000001400;ENSSSCG00000007315;ENSSSCG00000007623;ENSSSCG00000009868;ENSSSCG00000010002;ENSSSCG00000010550;ENSSSCG00000013602;ENSSSCG00000015140;ENSSSCG00000015231;ENSSSCG00000017613;ENSSSCG00000021410;ENSSSCG00000022742;ENSSSCG00000024445;ENSSSCG00000027323;ENSSSCG00000036293;ENSSSCG00000038800
GO:0000398	mRNA splicing, via spliceosome	BP	16	263	0.0910874	0.324674	0.324674	3	13	16	263	ENSSSCG00000001400;ENSSSCG00000007315;ENSSSCG00000007623;ENSSSCG00000009868;ENSSSCG00000010002;ENSSSCG00000010550;ENSSSCG00000013602;ENSSSCG00000015140;ENSSSCG00000015231;ENSSSCG00000017613;ENSSSCG00000021410;ENSSSCG00000022742;ENSSSCG00000024445;ENSSSCG00000027323;ENSSSCG00000036293;ENSSSCG00000038800
GO:0120035	regulation of plasma membrane bounded cell projection organization	BP	23	405	0.0912825	0.325165	0.325165	1	22	23	405	ENSSSCG00000000600;ENSSSCG00000001085;ENSSSCG00000003520;ENSSSCG00000004058;ENSSSCG00000004943;ENSSSCG00000007026;ENSSSCG00000007586;ENSSSCG00000008508;ENSSSCG00000008697;ENSSSCG00000009270;ENSSSCG00000009511;ENSSSCG00000010035;ENSSSCG00000011137;ENSSSCG00000011435;ENSSSCG00000011843;ENSSSCG00000012001;ENSSSCG00000012848;ENSSSCG00000016019;ENSSSCG00000017168;ENSSSCG00000026239;ENSSSCG00000035849;…
GO:0000271	polysaccharide biosynthetic process	BP	5	57	0.0915612	0.325749	0.325749	1	4	5	57	ENSSSCG00000000406;ENSSSCG00000011698;ENSSSCG00000012000;ENSSSCG00000013886;ENSSSCG00000030957
GO:0032543	mitochondrial translation	BP	5	57	0.0915612	0.325749	0.325749	4	1	5	57	ENSSSCG00000004089;ENSSSCG00000008404;ENSSSCG00000013118;ENSSSCG00000015233;ENSSSCG00000016677
GO:0051223	regulation of protein transport	BP	19	324	0.0926866	0.329406	0.329406	3	16	19	324	ENSSSCG00000001556;ENSSSCG00000003385;ENSSSCG00000003812;ENSSSCG00000004058;ENSSSCG00000004385;ENSSSCG00000005602;ENSSSCG00000007246;ENSSSCG00000007469;ENSSSCG00000008878;ENSSSCG00000009010;ENSSSCG00000009412;ENSSSCG00000009509;ENSSSCG00000009746;ENSSSCG00000015808;ENSSSCG00000028228;ENSSSCG00000030421;ENSSSCG00000033518;ENSSSCG00000036639;ENSSSCG00000037920
GO:0036293	response to decreased oxygen levels	BP	10	147	0.0927052	0.329406	0.329406	4	6	10	147	ENSSSCG00000004576;ENSSSCG00000004952;ENSSSCG00000007246;ENSSSCG00000012440;ENSSSCG00000017513;ENSSSCG00000022343;ENSSSCG00000022774;ENSSSCG00000026990;ENSSSCG00000034039;ENSSSCG00000036724
GO:0006509	membrane protein ectodomain proteolysis	BP	4	41	0.0930315	0.32972	0.32972	2	2	4	41	ENSSSCG00000003870;ENSSSCG00000015808;ENSSSCG00000028297;ENSSSCG00000030535
GO:0006998	nuclear envelope organization	BP	4	41	0.0930315	0.32972	0.32972	1	3	4	41	ENSSSCG00000007272;ENSSSCG00000007544;ENSSSCG00000010995;ENSSSCG00000036476
GO:0009261	ribonucleotide catabolic process	BP	4	41	0.0930315	0.32972	0.32972	0	4	4	41	ENSSSCG00000003377;ENSSSCG00000010594;ENSSSCG00000031593;ENSSSCG00000034896
GO:0046839	phospholipid dephosphorylation	BP	4	41	0.0930315	0.32972	0.32972	1	3	4	41	ENSSSCG00000012650;ENSSSCG00000014811;ENSSSCG00000028558;ENSSSCG00000035133
GO:0016050	vesicle organization	BP	15	244	0.0930844	0.32972	0.32972	3	12	15	244	ENSSSCG00000000840;ENSSSCG00000001934;ENSSSCG00000002295;ENSSSCG00000004385;ENSSSCG00000004893;ENSSSCG00000005267;ENSSSCG00000007097;ENSSSCG00000007272;ENSSSCG00000008312;ENSSSCG00000009142;ENSSSCG00000010174;ENSSSCG00000010306;ENSSSCG00000017528;ENSSSCG00000020964;ENSSSCG00000034854
GO:0035556	intracellular signal transduction	BP	97	2021	0.0931691	0.329814	0.329814	12	85	97	2021	ENSSSCG00000000600;ENSSSCG00000000694;ENSSSCG00000001085;ENSSSCG00000001347;ENSSSCG00000001400;ENSSSCG00000001410;ENSSSCG00000001556;ENSSSCG00000001701;ENSSSCG00000002873;ENSSSCG00000003144;ENSSSCG00000003385;ENSSSCG00000003520;ENSSSCG00000003591;ENSSSCG00000003789;ENSSSCG00000003914;ENSSSCG00000004058;ENSSSCG00000004205;ENSSSCG00000004576;ENSSSCG00000004935;ENSSSCG00000004943;ENSSSCG00000004952;…
GO:0071453	cellular response to oxygen levels	BP	7	92	0.0933719	0.330326	0.330326	3	4	7	92	ENSSSCG00000002776;ENSSSCG00000004576;ENSSSCG00000012440;ENSSSCG00000017513;ENSSSCG00000022343;ENSSSCG00000022774;ENSSSCG00000026990
GO:0006882	cellular zinc ion homeostasis	BP	3	26	0.0946821	0.333712	0.333712	2	1	3	26	ENSSSCG00000006860;ENSSSCG00000032622;ENSSSCG00000039472
GO:0015865	purine nucleotide transport	BP	3	26	0.0946821	0.333712	0.333712	3	0	3	26	ENSSSCG00000000072;ENSSSCG00000001702;ENSSSCG00000012623
GO:0021680	cerebellar Purkinje cell layer development	BP	3	26	0.0946821	0.333712	0.333712	1	2	3	26	ENSSSCG00000002723;ENSSSCG00000004576;ENSSSCG00000030053
GO:0034067	protein localization to Golgi apparatus	BP	3	26	0.0946821	0.333712	0.333712	0	3	3	26	ENSSSCG00000003438;ENSSSCG00000012956;ENSSSCG00000036431
GO:0039528	cytoplasmic pattern recognition receptor signaling pathway in response to virus	BP	3	26	0.0946821	0.333712	0.333712	2	1	3	26	ENSSSCG00000003591;ENSSSCG00000012481;ENSSSCG00000022774
GO:2000008	regulation of protein localization to cell surface	BP	3	26	0.0946821	0.333712	0.333712	1	2	3	26	ENSSSCG00000001701;ENSSSCG00000007246;ENSSSCG00000010144
GO:0090150	establishment of protein localization to membrane	BP	12	186	0.0950491	0.334711	0.334711	6	6	12	186	ENSSSCG00000001410;ENSSSCG00000002042;ENSSSCG00000007272;ENSSSCG00000008947;ENSSSCG00000014292;ENSSSCG00000016543;ENSSSCG00000026239;ENSSSCG00000028346;ENSSSCG00000030421;ENSSSCG00000030567;ENSSSCG00000035775;ENSSSCG00000036639
GO:0048015	phosphatidylinositol-mediated signaling	BP	9	129	0.0951427	0.334711	0.334711	1	8	9	129	ENSSSCG00000004058;ENSSSCG00000007056;ENSSSCG00000010509;ENSSSCG00000013034;ENSSSCG00000013252;ENSSSCG00000021203;ENSSSCG00000022774;ENSSSCG00000026718;ENSSSCG00000027550
GO:0051701	biological process involved in interaction with host	BP	9	129	0.0951427	0.334711	0.334711	0	9	9	129	ENSSSCG00000001400;ENSSSCG00000002743;ENSSSCG00000004048;ENSSSCG00000004385;ENSSSCG00000004893;ENSSSCG00000007272;ENSSSCG00000010995;ENSSSCG00000017614;ENSSSCG00000037920
GO:0006405	RNA export from nucleus	BP	6	75	0.0962224	0.3383	0.3383	2	4	6	75	ENSSSCG00000001400;ENSSSCG00000001679;ENSSSCG00000005711;ENSSSCG00000014244;ENSSSCG00000022866;ENSSSCG00000027323
GO:0045935	positive regulation of nucleobase-containing compound metabolic process	BP	79	1623	0.0972126	0.341386	0.341386	10	69	79	1623	ENSSSCG00000000406;ENSSSCG00000000496;ENSSSCG00000001347;ENSSSCG00000001400;ENSSSCG00000001493;ENSSSCG00000001556;ENSSSCG00000001578;ENSSSCG00000001701;ENSSSCG00000003195;ENSSSCG00000003385;ENSSSCG00000003591;ENSSSCG00000003812;ENSSSCG00000003976;ENSSSCG00000004048;ENSSSCG00000004353;ENSSSCG00000004576;ENSSSCG00000004943;ENSSSCG00000004952;ENSSSCG00000005038;ENSSSCG00000005300;ENSSSCG00000006203;…
GO:0043065	positive regulation of apoptotic process	BP	21	367	0.0972205	0.341386	0.341386	4	17	21	367	ENSSSCG00000003144;ENSSSCG00000003385;ENSSSCG00000003877;ENSSSCG00000005267;ENSSSCG00000005672;ENSSSCG00000006203;ENSSSCG00000008697;ENSSSCG00000008878;ENSSSCG00000009140;ENSSSCG00000010627;ENSSSCG00000011843;ENSSSCG00000014010;ENSSSCG00000014924;ENSSSCG00000016793;ENSSSCG00000017473;ENSSSCG00000021203;ENSSSCG00000021698;ENSSSCG00000026990;ENSSSCG00000032505;ENSSSCG00000034012;ENSSSCG00000039882
[truncated: 4,056 more rows]

## Sheet: Sheet2
GO ID	GO Term	Ontology	GeneRatio	BgRatio	Pvalue	FDR	Qvalue	Up	Down	fg_num	bg_num	geneID
[truncated: 4,442 more rows]

## Sheet: Sheet3
GO ID	GO Term	Ontology	GeneRatio	BgRatio	Pvalue	FDR	Qvalue	Up	Down	fg_num	bg_num	geneID
[truncated: 3,672 more rows]
