# Supplementary material for: Temporally integrated multiomics analysis elucidates intricate regulatory mechanisms of ASFV in a wild boar lung-derived clonal cell line
Source: Vet Res. 2025 Oct 14;56:193. doi: 10.1186/s13567-025-01629-2 (PMC12523111; doi:10.1186/s13567-025-01629-2)
Supplement: Supplementary file 7 — Additional file 7. GO enrichment of DEGs/DEPs at both the transcriptional and protein levels in a time series. GO analyses were performed at 6, 12, and 24 hpi, targeting genes/proteins whose transcript and protein levels significantly differed. [file 13567_2025_1629_MOESM7_ESM.xlsx]

## Sheet: Summary
Additional file 7. GO enrichment of DEGs/DEPs in both transcription and protein levels with time series.
Sheet1. GO enrichment of DEGs/DEPs in both transcription and protein levels at 6 h post-ASFV infection in this study.
Sheet2. GO enrichment of DEGs/DEPs in both transcription and protein levels at 12 h post-ASFV infection in this study.
Sheet3. GO enrichment of DEGs/DEPs in both transcription and protein levels at 24 h post-ASFV infection in this study.

## Sheet: Sheet1
GO ID	GO Term	Ontology	GeneRatio	BgRatio	Pvalue	FDR	geneID
GO:0022613	ribonucleoprotein complex biogenesis	BP	8	386	1.74e-07	9.67e-05	ENSSSCG00000000869;ENSSSCG00000001400;ENSSSCG00000006543;ENSSSCG00000010599;ENSSSCG00000022225;ENSSSCG00000026472;ENSSSCG00000028602;ENSSSCG00000028638
GO:0006396	RNA processing	BP	10	782	3.34e-07	9.67e-05	ENSSSCG00000000869;ENSSSCG00000001400;ENSSSCG00000006543;ENSSSCG00000009868;ENSSSCG00000010599;ENSSSCG00000015140;ENSSSCG00000026472;ENSSSCG00000028602;ENSSSCG00000028638;ENSSSCG00000031882
GO:0000727	double-strand break repair via break-induced replication	BP	3	9	3.63e-07	9.67e-05	ENSSSCG00000006273;ENSSSCG00000010122;ENSSSCG00000022823
GO:0071162	CMG complex	CC	3	11	6.15e-07	6.22e-05	ENSSSCG00000006273;ENSSSCG00000010122;ENSSSCG00000022823
GO:0031261	DNA replication preinitiation complex	CC	3	12	8.19e-07	6.22e-05	ENSSSCG00000006273;ENSSSCG00000010122;ENSSSCG00000022823
GO:0031974	membrane-enclosed lumen	CC	18	3779	1.87e-06	6.22e-05	ENSSSCG00000000869;ENSSSCG00000001400;ENSSSCG00000006273;ENSSSCG00000006543;ENSSSCG00000009868;ENSSSCG00000009881;ENSSSCG00000010122;ENSSSCG00000010599;ENSSSCG00000016098;ENSSSCG00000016261;ENSSSCG00000017614;ENSSSCG00000022225;ENSSSCG00000022823;ENSSSCG00000022866;ENSSSCG00000026472;ENSSSCG00000028602;ENSSSCG00000028638;ENSSSCG00000031882
GO:0043233	organelle lumen	CC	18	3779	1.87e-06	6.22e-05	ENSSSCG00000000869;ENSSSCG00000001400;ENSSSCG00000006273;ENSSSCG00000006543;ENSSSCG00000009868;ENSSSCG00000009881;ENSSSCG00000010122;ENSSSCG00000010599;ENSSSCG00000016098;ENSSSCG00000016261;ENSSSCG00000017614;ENSSSCG00000022225;ENSSSCG00000022823;ENSSSCG00000022866;ENSSSCG00000026472;ENSSSCG00000028602;ENSSSCG00000028638;ENSSSCG00000031882
GO:0070013	intracellular organelle lumen	CC	18	3779	1.87e-06	6.22e-05	ENSSSCG00000000869;ENSSSCG00000001400;ENSSSCG00000006273;ENSSSCG00000006543;ENSSSCG00000009868;ENSSSCG00000009881;ENSSSCG00000010122;ENSSSCG00000010599;ENSSSCG00000016098;ENSSSCG00000016261;ENSSSCG00000017614;ENSSSCG00000022225;ENSSSCG00000022823;ENSSSCG00000022866;ENSSSCG00000026472;ENSSSCG00000028602;ENSSSCG00000028638;ENSSSCG00000031882
GO:0003688	DNA replication origin binding	MF	3	15	1.89e-06	0.000348096	ENSSSCG00000010122;ENSSSCG00000016098;ENSSSCG00000022823
GO:0006268	DNA unwinding involved in DNA replication	BP	3	16	2.4e-06	0.000479815	ENSSSCG00000006273;ENSSSCG00000010122;ENSSSCG00000022823
GO:0031981	nuclear lumen	CC	17	3458	3.08e-06	7.44e-05	ENSSSCG00000000869;ENSSSCG00000001400;ENSSSCG00000006273;ENSSSCG00000006543;ENSSSCG00000009868;ENSSSCG00000009881;ENSSSCG00000010122;ENSSSCG00000010599;ENSSSCG00000016098;ENSSSCG00000016261;ENSSSCG00000017614;ENSSSCG00000022225;ENSSSCG00000022823;ENSSSCG00000022866;ENSSSCG00000026472;ENSSSCG00000028602;ENSSSCG00000028638
GO:0005634	nucleus	CC	22	5978	3.14e-06	7.44e-05	ENSSSCG00000000869;ENSSSCG00000001400;ENSSSCG00000002000;ENSSSCG00000006273;ENSSSCG00000006543;ENSSSCG00000009868;ENSSSCG00000009881;ENSSSCG00000010122;ENSSSCG00000010599;ENSSSCG00000012077;ENSSSCG00000015140;ENSSSCG00000016098;ENSSSCG00000016261;ENSSSCG00000017614;ENSSSCG00000022225;ENSSSCG00000022823;ENSSSCG00000022866;ENSSSCG00000026472;ENSSSCG00000028602;ENSSSCG00000028638;ENSSSCG00000031781;…
GO:0034660	ncRNA metabolic process	BP	7	416	4.62e-06	0.000644987	ENSSSCG00000000869;ENSSSCG00000006543;ENSSSCG00000010599;ENSSSCG00000026472;ENSSSCG00000028602;ENSSSCG00000028638;ENSSSCG00000031882
GO:0042254	ribosome biogenesis	BP	6	268	4.84e-06	0.000644987	ENSSSCG00000000869;ENSSSCG00000010599;ENSSSCG00000022225;ENSSSCG00000026472;ENSSSCG00000028602;ENSSSCG00000028638
GO:0006364	rRNA processing	BP	5	178	1.11e-05	0.00126188	ENSSSCG00000000869;ENSSSCG00000010599;ENSSSCG00000026472;ENSSSCG00000028602;ENSSSCG00000028638
GO:0034470	ncRNA processing	BP	6	323	1.4e-05	0.00126188	ENSSSCG00000000869;ENSSSCG00000006543;ENSSSCG00000010599;ENSSSCG00000026472;ENSSSCG00000028602;ENSSSCG00000028638
GO:0016072	rRNA metabolic process	BP	5	189	1.48e-05	0.00126188	ENSSSCG00000000869;ENSSSCG00000010599;ENSSSCG00000026472;ENSSSCG00000028602;ENSSSCG00000028638
GO:0006270	DNA replication initiation	BP	3	30	1.71e-05	0.00126188	ENSSSCG00000006273;ENSSSCG00000010122;ENSSSCG00000022823
GO:0019079	viral genome replication	BP	4	93	1.74e-05	0.00126188	ENSSSCG00000006543;ENSSSCG00000009881;ENSSSCG00000012077;ENSSSCG00000015140
GO:0005730	nucleolus	CC	8	783	2.35e-05	0.000488306	ENSSSCG00000000869;ENSSSCG00000006543;ENSSSCG00000009868;ENSSSCG00000010599;ENSSSCG00000022225;ENSSSCG00000026472;ENSSSCG00000028602;ENSSSCG00000028638
GO:0006260	DNA replication	BP	5	216	2.81e-05	0.0018469	ENSSSCG00000006273;ENSSSCG00000010122;ENSSSCG00000016098;ENSSSCG00000022823;ENSSSCG00000028602
GO:0032040	small-subunit processome	CC	3	37	2.82e-05	0.000519522	ENSSSCG00000000869;ENSSSCG00000022225;ENSSSCG00000028638
GO:0019058	viral life cycle	BP	5	219	3e-05	0.0018469	ENSSSCG00000006543;ENSSSCG00000009881;ENSSSCG00000012077;ENSSSCG00000015140;ENSSSCG00000017614
GO:1903900	regulation of viral life cycle	BP	4	111	3.49e-05	0.00199145	ENSSSCG00000006543;ENSSSCG00000009881;ENSSSCG00000012077;ENSSSCG00000017614
GO:0070106	interleukin-27-mediated signaling pathway	BP	2	6	4.12e-05	0.00219973	ENSSSCG00000009881;ENSSSCG00000012077
GO:0140513	nuclear protein-containing complex	CC	9	1136	4.87e-05	0.000809126	ENSSSCG00000001400;ENSSSCG00000006273;ENSSSCG00000006543;ENSSSCG00000010122;ENSSSCG00000015140;ENSSSCG00000016098;ENSSSCG00000022823;ENSSSCG00000022866;ENSSSCG00000028638
GO:0050792	regulation of viral process	BP	4	128	6.09e-05	0.00304291	ENSSSCG00000006543;ENSSSCG00000009881;ENSSSCG00000012077;ENSSSCG00000017614
GO:0006403	RNA localization	BP	4	135	7.49e-05	0.00352357	ENSSSCG00000001400;ENSSSCG00000022225;ENSSSCG00000022866;ENSSSCG00000031882
GO:0016032	viral process	BP	5	278	9.32e-05	0.00414342	ENSSSCG00000006543;ENSSSCG00000009881;ENSSSCG00000012077;ENSSSCG00000015140;ENSSSCG00000017614
GO:0000346	transcription export complex	CC	2	10	0.00011191	0.00168882	ENSSSCG00000001400;ENSSSCG00000022866
GO:0042555	MCM complex	CC	2	11	0.000136642	0.00189021	ENSSSCG00000006273;ENSSSCG00000022823
GO:1990904	ribonucleoprotein complex	CC	7	760	0.000160947	0.00199329	ENSSSCG00000000869;ENSSSCG00000001400;ENSSSCG00000006543;ENSSSCG00000015140;ENSSSCG00000022225;ENSSSCG00000026472;ENSSSCG00000028638
GO:0003676	nucleic acid binding	MF	14	3109	0.000166438	0.00911851	ENSSSCG00000001400;ENSSSCG00000006273;ENSSSCG00000006543;ENSSSCG00000009868;ENSSSCG00000009881;ENSSSCG00000010122;ENSSSCG00000010599;ENSSSCG00000016098;ENSSSCG00000016261;ENSSSCG00000022225;ENSSSCG00000022823;ENSSSCG00000022866;ENSSSCG00000028602;ENSSSCG00000031882
GO:0030684	preribosome	CC	3	67	0.000168109	0.00199329	ENSSSCG00000000869;ENSSSCG00000022225;ENSSSCG00000028638
GO:0045069	regulation of viral genome replication	BP	3	64	0.000169013	0.00711635	ENSSSCG00000006543;ENSSSCG00000009881;ENSSSCG00000012077
GO:1902969	mitotic DNA replication	BP	2	12	0.000180338	0.00721353	ENSSSCG00000006273;ENSSSCG00000010122
GO:0017111	nucleoside-triphosphatase activity	MF	6	524	0.00019333	0.00911851	ENSSSCG00000006273;ENSSSCG00000012077;ENSSSCG00000015140;ENSSSCG00000022823;ENSSSCG00000028602;ENSSSCG00000036060
GO:0032508	DNA duplex unwinding	BP	3	68	0.000202378	0.0073592	ENSSSCG00000006273;ENSSSCG00000010122;ENSSSCG00000022823
GO:0048525	negative regulation of viral process	BP	3	68	0.000202378	0.0073592	ENSSSCG00000009881;ENSSSCG00000012077;ENSSSCG00000017614
GO:0000228	nuclear chromosome	CC	4	185	0.000209909	0.002323	ENSSSCG00000006273;ENSSSCG00000010122;ENSSSCG00000016098;ENSSSCG00000022823
GO:0032392	DNA geometric change	BP	3	72	0.000239746	0.0082709	ENSSSCG00000006273;ENSSSCG00000010122;ENSSSCG00000022823
GO:0000463	maturation of LSU-rRNA from tricistronic rRNA transcript (SSU-rRNA, 5.8S rRNA, LSU-rRNA)	BP	2	14	0.000248127	0.0082709	ENSSSCG00000026472;ENSSSCG00000028602
GO:0003723	RNA binding	MF	8	1069	0.000268414	0.00911851	ENSSSCG00000001400;ENSSSCG00000006543;ENSSSCG00000009868;ENSSSCG00000009881;ENSSSCG00000022225;ENSSSCG00000022866;ENSSSCG00000028602;ENSSSCG00000031882
GO:0016462	pyrophosphatase activity	MF	6	576	0.000322174	0.00911851	ENSSSCG00000006273;ENSSSCG00000012077;ENSSSCG00000015140;ENSSSCG00000022823;ENSSSCG00000028602;ENSSSCG00000036060
GO:0043232	intracellular non-membrane-bounded organelle	CC	15	3885	0.000341461	0.00334418	ENSSSCG00000000869;ENSSSCG00000002000;ENSSSCG00000006273;ENSSSCG00000006543;ENSSSCG00000009868;ENSSSCG00000010122;ENSSSCG00000010599;ENSSSCG00000012077;ENSSSCG00000016098;ENSSSCG00000017614;ENSSSCG00000022225;ENSSSCG00000022823;ENSSSCG00000026472;ENSSSCG00000028602;ENSSSCG00000028638
GO:0043228	non-membrane-bounded organelle	CC	15	3886	0.000342476	0.00334418	ENSSSCG00000000869;ENSSSCG00000002000;ENSSSCG00000006273;ENSSSCG00000006543;ENSSSCG00000009868;ENSSSCG00000010122;ENSSSCG00000010599;ENSSSCG00000012077;ENSSSCG00000016098;ENSSSCG00000017614;ENSSSCG00000022225;ENSSSCG00000022823;ENSSSCG00000026472;ENSSSCG00000028602;ENSSSCG00000028638
GO:0016818	hydrolase activity, acting on acid anhydrides, in phosphorus-containing anhydrides	MF	6	583	0.00034373	0.00911851	ENSSSCG00000006273;ENSSSCG00000012077;ENSSSCG00000015140;ENSSSCG00000022823;ENSSSCG00000028602;ENSSSCG00000036060
GO:0016817	hydrolase activity, acting on acid anhydrides	MF	6	584	0.0003469	0.00911851	ENSSSCG00000006273;ENSSSCG00000012077;ENSSSCG00000015140;ENSSSCG00000022823;ENSSSCG00000028602;ENSSSCG00000036060
GO:1903901	negative regulation of viral life cycle	BP	2	18	0.000415434	0.0132939	ENSSSCG00000012077;ENSSSCG00000017614
GO:0005654	nucleoplasm	CC	13	3086	0.000474624	0.00437709	ENSSSCG00000001400;ENSSSCG00000006273;ENSSSCG00000006543;ENSSSCG00000009868;ENSSSCG00000009881;ENSSSCG00000010122;ENSSSCG00000016098;ENSSSCG00000016261;ENSSSCG00000017614;ENSSSCG00000022225;ENSSSCG00000022823;ENSSSCG00000022866;ENSSSCG00000028602
GO:0016787	hydrolase activity	MF	11	2191	0.000482934	0.0111075	ENSSSCG00000001400;ENSSSCG00000006273;ENSSSCG00000006543;ENSSSCG00000012077;ENSSSCG00000015140;ENSSSCG00000022823;ENSSSCG00000027550;ENSSSCG00000028602;ENSSSCG00000031781;ENSSSCG00000031882;ENSSSCG00000036060
GO:0090304	nucleic acid metabolic process	BP	16	4284	0.000487155	0.0149894	ENSSSCG00000000869;ENSSSCG00000001400;ENSSSCG00000006273;ENSSSCG00000006543;ENSSSCG00000009868;ENSSSCG00000009881;ENSSSCG00000010122;ENSSSCG00000010599;ENSSSCG00000015140;ENSSSCG00000016261;ENSSSCG00000017614;ENSSSCG00000022823;ENSSSCG00000026472;ENSSSCG00000028602;ENSSSCG00000028638;ENSSSCG00000031882
GO:0017116	single-stranded DNA helicase activity	MF	2	21	0.00055758	0.0111443	ENSSSCG00000006273;ENSSSCG00000022823
GO:0030686	90S preribosome	CC	2	23	0.000621059	0.0054261	ENSSSCG00000000869;ENSSSCG00000028638
GO:1901363	heterocyclic compound binding	MF	17	4972	0.000652739	0.0111443	ENSSSCG00000001400;ENSSSCG00000006273;ENSSSCG00000006543;ENSSSCG00000009868;ENSSSCG00000009881;ENSSSCG00000010122;ENSSSCG00000010599;ENSSSCG00000012077;ENSSSCG00000015140;ENSSSCG00000016098;ENSSSCG00000016261;ENSSSCG00000022225;ENSSSCG00000022823;ENSSSCG00000022866;ENSSSCG00000028602;ENSSSCG00000031882;ENSSSCG00000036060
GO:0003697	single-stranded DNA binding	MF	3	103	0.000666234	0.0111443	ENSSSCG00000006273;ENSSSCG00000010122;ENSSSCG00000022823
GO:0043231	intracellular membrane-bounded organelle	CC	24	9467	0.000717288	0.00595349	ENSSSCG00000000869;ENSSSCG00000001400;ENSSSCG00000002000;ENSSSCG00000006273;ENSSSCG00000006543;ENSSSCG00000009868;ENSSSCG00000009881;ENSSSCG00000010122;ENSSSCG00000010599;ENSSSCG00000012077;ENSSSCG00000013176;ENSSSCG00000015140;ENSSSCG00000016098;ENSSSCG00000016261;ENSSSCG00000017614;ENSSSCG00000022225;ENSSSCG00000022823;ENSSSCG00000022866;ENSSSCG00000026472;ENSSSCG00000028602;ENSSSCG00000028638;…
GO:0097159	organic cyclic compound binding	MF	17	5032	0.000760845	0.0116663	ENSSSCG00000001400;ENSSSCG00000006273;ENSSSCG00000006543;ENSSSCG00000009868;ENSSSCG00000009881;ENSSSCG00000010122;ENSSSCG00000010599;ENSSSCG00000012077;ENSSSCG00000015140;ENSSSCG00000016098;ENSSSCG00000016261;ENSSSCG00000022225;ENSSSCG00000022823;ENSSSCG00000022866;ENSSSCG00000028602;ENSSSCG00000031882;ENSSSCG00000036060
GO:0050657	nucleic acid transport	BP	3	112	0.000875553	0.0250158	ENSSSCG00000001400;ENSSSCG00000022866;ENSSSCG00000031882
GO:0050658	RNA transport	BP	3	112	0.000875553	0.0250158	ENSSSCG00000001400;ENSSSCG00000022866;ENSSSCG00000031882
GO:0051236	establishment of RNA localization	BP	3	115	0.000945262	0.0260762	ENSSSCG00000001400;ENSSSCG00000022866;ENSSSCG00000031882
GO:0033260	nuclear DNA replication	BP	2	29	0.00108975	0.0266658	ENSSSCG00000006273;ENSSSCG00000010122
GO:0006950	response to stress	BP	12	2789	0.0011386	0.0266658	ENSSSCG00000001400;ENSSSCG00000003421;ENSSSCG00000006273;ENSSSCG00000006543;ENSSSCG00000009881;ENSSSCG00000010122;ENSSSCG00000012077;ENSSSCG00000015140;ENSSSCG00000017614;ENSSSCG00000022823;ENSSSCG00000031882;ENSSSCG00000039472
GO:0005246	calcium channel regulator activity	MF	2	31	0.00122192	0.0172948	ENSSSCG00000036060;ENSSSCG00000039472
GO:0000470	maturation of LSU-rRNA	BP	2	31	0.0012455	0.0266658	ENSSSCG00000026472;ENSSSCG00000028602
GO:0032991	protein-containing complex	CC	16	4873	0.00127016	0.0100403	ENSSSCG00000000869;ENSSSCG00000001400;ENSSSCG00000002000;ENSSSCG00000003421;ENSSSCG00000006273;ENSSSCG00000006543;ENSSSCG00000010122;ENSSSCG00000015140;ENSSSCG00000016098;ENSSSCG00000022225;ENSSSCG00000022823;ENSSSCG00000022866;ENSSSCG00000026472;ENSSSCG00000028638;ENSSSCG00000031781;ENSSSCG00000031882
GO:0006261	DNA-dependent DNA replication	BP	3	129	0.00131699	0.0266658	ENSSSCG00000006273;ENSSSCG00000010122;ENSSSCG00000022823
GO:0004386	helicase activity	MF	3	133	0.00139631	0.0181375	ENSSSCG00000001400;ENSSSCG00000006273;ENSSSCG00000022823
GO:0006139	nucleobase-containing compound metabolic process	BP	16	4699	0.00145935	0.0266658	ENSSSCG00000000869;ENSSSCG00000001400;ENSSSCG00000006273;ENSSSCG00000006543;ENSSSCG00000009868;ENSSSCG00000009881;ENSSSCG00000010122;ENSSSCG00000010599;ENSSSCG00000015140;ENSSSCG00000016261;ENSSSCG00000017614;ENSSSCG00000022823;ENSSSCG00000026472;ENSSSCG00000028602;ENSSSCG00000028638;ENSSSCG00000031882
GO:0044786	cell cycle DNA replication	BP	2	34	0.00149792	0.0266658	ENSSSCG00000006273;ENSSSCG00000010122
GO:0043227	membrane-bounded organelle	CC	24	9876	0.00158743	0.0119779	ENSSSCG00000000869;ENSSSCG00000001400;ENSSSCG00000002000;ENSSSCG00000006273;ENSSSCG00000006543;ENSSSCG00000009868;ENSSSCG00000009881;ENSSSCG00000010122;ENSSSCG00000010599;ENSSSCG00000012077;ENSSSCG00000013176;ENSSSCG00000015140;ENSSSCG00000016098;ENSSSCG00000016261;ENSSSCG00000017614;ENSSSCG00000022225;ENSSSCG00000022823;ENSSSCG00000022866;ENSSSCG00000026472;ENSSSCG00000028602;ENSSSCG00000028638;…
GO:0004654	polyribonucleotide nucleotidyltransferase activity	MF	1	1	0.00167574	0.0181375	ENSSSCG00000031882
GO:0140545	protein disaggregase activity	MF	1	1	0.00167574	0.0181375	ENSSSCG00000015140
GO:1990833	clathrin-uncoating ATPase activity	MF	1	1	0.00167574	0.0181375	ENSSSCG00000015140
GO:0051926	negative regulation of calcium ion transport	BP	2	36	0.00167864	0.0266658	ENSSSCG00000036060;ENSSSCG00000039472
GO:0010312	detoxification of zinc ion	BP	1	1	0.00169106	0.0266658	ENSSSCG00000039472
GO:0033341	regulation of collagen binding	BP	1	1	0.00169106	0.0266658	ENSSSCG00000028602
GO:0033342	negative regulation of collagen binding	BP	1	1	0.00169106	0.0266658	ENSSSCG00000028602
GO:0071580	regulation of zinc ion transmembrane transport	BP	1	1	0.00169106	0.0266658	ENSSSCG00000039472
GO:0071581	regulation of zinc ion transmembrane import	BP	1	1	0.00169106	0.0266658	ENSSSCG00000039472
GO:0071582	negative regulation of zinc ion transport	BP	1	1	0.00169106	0.0266658	ENSSSCG00000039472
GO:0071583	negative regulation of zinc ion transmembrane transport	BP	1	1	0.00169106	0.0266658	ENSSSCG00000039472
GO:0071584	negative regulation of zinc ion transmembrane import	BP	1	1	0.00169106	0.0266658	ENSSSCG00000039472
GO:0090616	mitochondrial mRNA 3'-end processing	BP	1	1	0.00169106	0.0266658	ENSSSCG00000031882
GO:0097222	mitochondrial mRNA polyadenylation	BP	1	1	0.00169106	0.0266658	ENSSSCG00000031882
GO:1902977	mitotic DNA replication preinitiation complex assembly	BP	1	1	0.00169106	0.0266658	ENSSSCG00000010122
GO:1904764	chaperone-mediated autophagy translocation complex disassembly	BP	1	1	0.00169106	0.0266658	ENSSSCG00000015140
GO:1990359	stress response to zinc ion	BP	1	1	0.00169106	0.0266658	ENSSSCG00000039472
GO:1990832	slow axonal transport	BP	1	1	0.00169106	0.0266658	ENSSSCG00000015140
GO:0000724	double-strand break repair via homologous recombination	BP	3	141	0.00169994	0.0266658	ENSSSCG00000006273;ENSSSCG00000010122;ENSSSCG00000022823
GO:0000725	recombinational repair	BP	3	143	0.00176983	0.0272282	ENSSSCG00000006273;ENSSSCG00000010122;ENSSSCG00000022823
GO:0045071	negative regulation of viral genome replication	BP	2	38	0.00186923	0.0282148	ENSSSCG00000009881;ENSSSCG00000012077
GO:0046483	heterocycle metabolic process	BP	16	4814	0.00192907	0.0285788	ENSSSCG00000000869;ENSSSCG00000001400;ENSSSCG00000006273;ENSSSCG00000006543;ENSSSCG00000009868;ENSSSCG00000009881;ENSSSCG00000010122;ENSSSCG00000010599;ENSSSCG00000015140;ENSSSCG00000016261;ENSSSCG00000017614;ENSSSCG00000022823;ENSSSCG00000026472;ENSSSCG00000028602;ENSSSCG00000028638;ENSSSCG00000031882
GO:0005635	nuclear envelope	CC	4	341	0.00206811	0.0149263	ENSSSCG00000012077;ENSSSCG00000022866;ENSSSCG00000028602;ENSSSCG00000039472
GO:0006725	cellular aromatic compound metabolic process	BP	16	4857	0.0021357	0.0310647	ENSSSCG00000000869;ENSSSCG00000001400;ENSSSCG00000006273;ENSSSCG00000006543;ENSSSCG00000009868;ENSSSCG00000009881;ENSSSCG00000010122;ENSSSCG00000010599;ENSSSCG00000015140;ENSSSCG00000016261;ENSSSCG00000017614;ENSSSCG00000022823;ENSSSCG00000026472;ENSSSCG00000028602;ENSSSCG00000028638;ENSSSCG00000031882
GO:0005681	spliceosomal complex	CC	3	168	0.00244228	0.015841	ENSSSCG00000001400;ENSSSCG00000006543;ENSSSCG00000015140
GO:0031967	organelle envelope	CC	6	884	0.00248112	0.015841	ENSSSCG00000012077;ENSSSCG00000013176;ENSSSCG00000022866;ENSSSCG00000028602;ENSSSCG00000031882;ENSSSCG00000039472
GO:0031975	envelope	CC	6	884	0.00248112	0.015841	ENSSSCG00000012077;ENSSSCG00000013176;ENSSSCG00000022866;ENSSSCG00000028602;ENSSSCG00000031882;ENSSSCG00000039472
GO:0015931	nucleobase-containing compound transport	BP	3	163	0.00256909	0.0367013	ENSSSCG00000001400;ENSSSCG00000022866;ENSSSCG00000031882
GO:0033554	cellular response to stress	BP	8	1495	0.00265989	0.0373318	ENSSSCG00000001400;ENSSSCG00000003421;ENSSSCG00000006273;ENSSSCG00000010122;ENSSSCG00000015140;ENSSSCG00000017614;ENSSSCG00000022823;ENSSSCG00000031882
GO:0071357	cellular response to type I interferon	BP	2	48	0.00296806	0.0409387	ENSSSCG00000006543;ENSSSCG00000012077
GO:1901360	organic cyclic compound metabolic process	BP	16	5011	0.00304081	0.0412314	ENSSSCG00000000869;ENSSSCG00000001400;ENSSSCG00000006273;ENSSSCG00000006543;ENSSSCG00000009868;ENSSSCG00000009881;ENSSSCG00000010122;ENSSSCG00000010599;ENSSSCG00000015140;ENSSSCG00000016261;ENSSSCG00000017614;ENSSSCG00000022823;ENSSSCG00000026472;ENSSSCG00000028602;ENSSSCG00000028638;ENSSSCG00000031882
GO:0044530	supraspliceosomal complex	CC	1	2	0.00322007	0.0190904	ENSSSCG00000006543
GO:0045025	mitochondrial degradosome	CC	1	2	0.00322007	0.0190904	ENSSSCG00000031882
GO:0006397	mRNA processing	BP	4	369	0.00327313	0.042242	ENSSSCG00000001400;ENSSSCG00000009868;ENSSSCG00000015140;ENSSSCG00000031882
GO:0071579	regulation of zinc ion transport	BP	1	2	0.00337936	0.042242	ENSSSCG00000039472
GO:0090615	mitochondrial mRNA processing	BP	1	2	0.00337936	0.042242	ENSSSCG00000031882
GO:1900369	negative regulation of RNA interference	BP	1	2	0.00337936	0.042242	ENSSSCG00000006543
GO:1901253	negative regulation of intracellular transport of viral material	BP	1	2	0.00337936	0.042242	ENSSSCG00000012077
GO:0003678	DNA helicase activity	MF	2	52	0.00340955	0.0348532	ENSSSCG00000006273;ENSSSCG00000022823
GO:0034340	response to type I interferon	BP	2	53	0.00360696	0.0443934	ENSSSCG00000006543;ENSSSCG00000012077
GO:0016604	nuclear body	CC	5	660	0.00373375	0.0213725	ENSSSCG00000001400;ENSSSCG00000009868;ENSSSCG00000017614;ENSSSCG00000022225;ENSSSCG00000022866
GO:1904063	negative regulation of cation transmembrane transport	BP	2	54	0.00374178	0.0453549	ENSSSCG00000036060;ENSSSCG00000039472
GO:0044788	modulation by host of viral process	BP	2	55	0.00387892	0.0463154	ENSSSCG00000015140;ENSSSCG00000017614
GO:0071345	cellular response to cytokine stimulus	BP	5	639	0.0039956	0.047007	ENSSSCG00000006543;ENSSSCG00000009881;ENSSSCG00000012077;ENSSSCG00000017614;ENSSSCG00000031882
GO:0032993	protein-DNA complex	CC	3	203	0.00416214	0.0222549	ENSSSCG00000006273;ENSSSCG00000010122;ENSSSCG00000022823
GO:0034766	negative regulation of ion transmembrane transport	BP	2	58	0.00430423	0.0480928	ENSSSCG00000036060;ENSSSCG00000039472
GO:0035639	purine ribonucleoside triphosphate binding	MF	8	1638	0.00434749	0.0401637	ENSSSCG00000001400;ENSSSCG00000006273;ENSSSCG00000009881;ENSSSCG00000012077;ENSSSCG00000015140;ENSSSCG00000022823;ENSSSCG00000028602;ENSSSCG00000036060
GO:0048471	perinuclear region of cytoplasm	CC	4	422	0.0044485	0.0222549	ENSSSCG00000009881;ENSSSCG00000012077;ENSSSCG00000015140;ENSSSCG00000028602
GO:0031965	nuclear membrane	CC	3	209	0.00451488	0.0222549	ENSSSCG00000012077;ENSSSCG00000028602;ENSSSCG00000039472
GO:0005694	chromosome	CC	6	1003	0.00464266	0.0222549	ENSSSCG00000002000;ENSSSCG00000006273;ENSSSCG00000010122;ENSSSCG00000016098;ENSSSCG00000022823;ENSSSCG00000028638
GO:0006406	mRNA export from nucleus	BP	2	61	0.0047502	0.0480928	ENSSSCG00000001400;ENSSSCG00000022866
GO:0071427	mRNA-containing ribonucleoprotein complex export from nucleus	BP	2	61	0.0047502	0.0480928	ENSSSCG00000001400;ENSSSCG00000022866
GO:0071103	DNA conformation change	BP	3	203	0.00476037	0.0480928	ENSSSCG00000006273;ENSSSCG00000010122;ENSSSCG00000022823
GO:0000939	inner kinetochore	CC	1	3	0.00482635	0.0222549	ENSSSCG00000016098
GO:0034455	t-UTP complex	CC	1	3	0.00482635	0.0222549	ENSSSCG00000028638
GO:0042272	nuclear RNA export factor complex	CC	1	3	0.00482635	0.0222549	ENSSSCG00000022866
GO:0001730	2'-5'-oligoadenylate synthetase activity	MF	1	3	0.00501911	0.0401637	ENSSSCG00000009881
GO:0039552	RIG-I binding	MF	1	3	0.00501911	0.0401637	ENSSSCG00000017614
GO:0000958	mitochondrial mRNA catabolic process	BP	1	3	0.0050649	0.0480928	ENSSSCG00000031882
GO:0000962	positive regulation of mitochondrial RNA catabolic process	BP	1	3	0.0050649	0.0480928	ENSSSCG00000031882
GO:0035928	rRNA import into mitochondrion	BP	1	3	0.0050649	0.0480928	ENSSSCG00000031882
GO:0061738	late endosomal microautophagy	BP	1	3	0.0050649	0.0480928	ENSSSCG00000015140
GO:0061740	protein targeting to lysosome involved in chaperone-mediated autophagy	BP	1	3	0.0050649	0.0480928	ENSSSCG00000015140
GO:0071042	nuclear polyadenylation-dependent mRNA catabolic process	BP	1	3	0.0050649	0.0480928	ENSSSCG00000031882
GO:0071047	polyadenylation-dependent mRNA catabolic process	BP	1	3	0.0050649	0.0480928	ENSSSCG00000031882
GO:0071163	DNA replication preinitiation complex assembly	BP	1	3	0.0050649	0.0480928	ENSSSCG00000010122
GO:1900368	regulation of RNA interference	BP	1	3	0.0050649	0.0480928	ENSSSCG00000006543
GO:1901252	regulation of intracellular transport of viral material	BP	1	3	0.0050649	0.0480928	ENSSSCG00000012077
GO:1903944	negative regulation of hepatocyte apoptotic process	BP	1	3	0.0050649	0.0480928	ENSSSCG00000006543
GO:0051607	defense response to virus	BP	3	209	0.00516216	0.0480928	ENSSSCG00000006543;ENSSSCG00000009881;ENSSSCG00000012077
GO:0140546	defense response to symbiont	BP	3	209	0.00516216	0.0480928	ENSSSCG00000006543;ENSSSCG00000009881;ENSSSCG00000012077
GO:0007049	cell cycle	BP	7	1307	0.00516998	0.0480928	ENSSSCG00000001400;ENSSSCG00000006273;ENSSSCG00000010122;ENSSSCG00000015140;ENSSSCG00000022823;ENSSSCG00000028602;ENSSSCG00000031882
GO:0032555	purine ribonucleotide binding	MF	8	1687	0.00520869	0.0401637	ENSSSCG00000001400;ENSSSCG00000006273;ENSSSCG00000009881;ENSSSCG00000012077;ENSSSCG00000015140;ENSSSCG00000022823;ENSSSCG00000028602;ENSSSCG00000036060
GO:0003725	double-stranded RNA binding	MF	2	65	0.00527697	0.0401637	ENSSSCG00000006543;ENSSSCG00000009881
GO:0032553	ribonucleotide binding	MF	8	1702	0.00549732	0.0401637	ENSSSCG00000001400;ENSSSCG00000006273;ENSSSCG00000009881;ENSSSCG00000012077;ENSSSCG00000015140;ENSSSCG00000022823;ENSSSCG00000028602;ENSSSCG00000036060
GO:0044403	biological process involved in symbiotic interaction	BP	3	214	0.00551222	0.0506871	ENSSSCG00000001400;ENSSSCG00000015140;ENSSSCG00000017614
GO:0017076	purine nucleotide binding	MF	8	1706	0.00557636	0.0401637	ENSSSCG00000001400;ENSSSCG00000006273;ENSSSCG00000009881;ENSSSCG00000012077;ENSSSCG00000015140;ENSSSCG00000022823;ENSSSCG00000028602;ENSSSCG00000036060
GO:0043168	anion binding	MF	9	2101	0.0056753	0.0401637	ENSSSCG00000001400;ENSSSCG00000006273;ENSSSCG00000009881;ENSSSCG00000012077;ENSSSCG00000015140;ENSSSCG00000022823;ENSSSCG00000027550;ENSSSCG00000028602;ENSSSCG00000036060
GO:0034097	response to cytokine	BP	5	699	0.00583962	0.0530874	ENSSSCG00000006543;ENSSSCG00000009881;ENSSSCG00000012077;ENSSSCG00000017614;ENSSSCG00000031882
GO:0016070	RNA metabolic process	BP	13	3832	0.00593368	0.0533365	ENSSSCG00000000869;ENSSSCG00000001400;ENSSSCG00000006543;ENSSSCG00000009868;ENSSSCG00000009881;ENSSSCG00000010599;ENSSSCG00000015140;ENSSSCG00000016261;ENSSSCG00000017614;ENSSSCG00000026472;ENSSSCG00000028602;ENSSSCG00000028638;ENSSSCG00000031882
GO:1990111	spermatoproteasome complex	CC	1	4	0.00643013	0.0288487	ENSSSCG00000031781
GO:0043008	ATP-dependent protein binding	MF	1	4	0.00668674	0.0439415	ENSSSCG00000001400
GO:0055131	C3HC4-type RING finger domain binding	MF	1	4	0.00668674	0.0439415	ENSSSCG00000015140
GO:0000964	mitochondrial RNA 5'-end processing	BP	1	4	0.00674769	0.0550832	ENSSSCG00000031882
GO:0071211	protein targeting to vacuole involved in autophagy	BP	1	4	0.00674769	0.0550832	ENSSSCG00000015140
GO:1901842	negative regulation of high voltage-gated calcium channel activity	BP	1	4	0.00674769	0.0550832	ENSSSCG00000036060
GO:1902292	cell cycle DNA replication initiation	BP	1	4	0.00674769	0.0550832	ENSSSCG00000006273
GO:1902315	nuclear cell cycle DNA replication initiation	BP	1	4	0.00674769	0.0550832	ENSSSCG00000006273
GO:1902975	mitotic DNA replication initiation	BP	1	4	0.00674769	0.0550832	ENSSSCG00000006273
GO:1903943	regulation of hepatocyte apoptotic process	BP	1	4	0.00674769	0.0550832	ENSSSCG00000006543
GO:2000002	negative regulation of DNA damage checkpoint	BP	1	4	0.00674769	0.0550832	ENSSSCG00000001400
GO:2000627	positive regulation of miRNA catabolic process	BP	1	4	0.00674769	0.0550832	ENSSSCG00000031882
GO:0006405	RNA export from nucleus	BP	2	75	0.00709864	0.0573628	ENSSSCG00000001400;ENSSSCG00000022866
GO:0016887	ATP hydrolysis activity	MF	3	237	0.00710508	0.0450805	ENSSSCG00000006273;ENSSSCG00000015140;ENSSSCG00000022823
GO:0005622	intracellular anatomical structure	CC	26	12279	0.00717498	0.0313433	ENSSSCG00000000869;ENSSSCG00000001400;ENSSSCG00000002000;ENSSSCG00000003421;ENSSSCG00000006273;ENSSSCG00000006543;ENSSSCG00000009868;ENSSSCG00000009881;ENSSSCG00000010122;ENSSSCG00000010599;ENSSSCG00000012077;ENSSSCG00000013176;ENSSSCG00000015140;ENSSSCG00000016098;ENSSSCG00000016261;ENSSSCG00000017614;ENSSSCG00000022225;ENSSSCG00000022823;ENSSSCG00000022866;ENSSSCG00000026472;ENSSSCG00000027550;…
GO:0071426	ribonucleoprotein complex export from nucleus	BP	2	76	0.00728289	0.0576255	ENSSSCG00000001400;ENSSSCG00000022866
GO:0043229	intracellular organelle	CC	24	10754	0.00737045	0.0313716	ENSSSCG00000000869;ENSSSCG00000001400;ENSSSCG00000002000;ENSSSCG00000006273;ENSSSCG00000006543;ENSSSCG00000009868;ENSSSCG00000009881;ENSSSCG00000010122;ENSSSCG00000010599;ENSSSCG00000012077;ENSSSCG00000013176;ENSSSCG00000015140;ENSSSCG00000016098;ENSSSCG00000016261;ENSSSCG00000017614;ENSSSCG00000022225;ENSSSCG00000022823;ENSSSCG00000022866;ENSSSCG00000026472;ENSSSCG00000028602;ENSSSCG00000028638;…
GO:0034763	negative regulation of transmembrane transport	BP	2	77	0.00746931	0.0576255	ENSSSCG00000036060;ENSSSCG00000039472
GO:0042273	ribosomal large subunit biogenesis	BP	2	77	0.00746931	0.0576255	ENSSSCG00000026472;ENSSSCG00000028602
GO:0071166	ribonucleoprotein complex localization	BP	2	77	0.00746931	0.0576255	ENSSSCG00000001400;ENSSSCG00000022866
GO:0006302	double-strand break repair	BP	3	241	0.00764855	0.0576255	ENSSSCG00000006273;ENSSSCG00000010122;ENSSSCG00000022823
GO:0044085	cellular component biogenesis	BP	10	2587	0.0076736	0.0576255	ENSSSCG00000000869;ENSSSCG00000001400;ENSSSCG00000006543;ENSSSCG00000010122;ENSSSCG00000010599;ENSSSCG00000022225;ENSSSCG00000026472;ENSSSCG00000028602;ENSSSCG00000028638;ENSSSCG00000031882
GO:0043170	macromolecule metabolic process	BP	21	8318	0.00781289	0.0576255	ENSSSCG00000000869;ENSSSCG00000001400;ENSSSCG00000003421;ENSSSCG00000006273;ENSSSCG00000006543;ENSSSCG00000009868;ENSSSCG00000009881;ENSSSCG00000010122;ENSSSCG00000010599;ENSSSCG00000015140;ENSSSCG00000016098;ENSSSCG00000016261;ENSSSCG00000017614;ENSSSCG00000017955;ENSSSCG00000022823;ENSSSCG00000022866;ENSSSCG00000026472;ENSSSCG00000028602;ENSSSCG00000028638;ENSSSCG00000031781;ENSSSCG00000031882
GO:0098690	glycinergic synapse	CC	1	5	0.00803142	0.0333304	ENSSSCG00000015140
GO:0043271	negative regulation of ion transport	BP	2	80	0.00804144	0.0576255	ENSSSCG00000036060;ENSSSCG00000039472
GO:0045087	innate immune response	BP	4	477	0.008089	0.0576255	ENSSSCG00000006543;ENSSSCG00000009881;ENSSSCG00000012077;ENSSSCG00000017614
GO:0030433	ubiquitin-dependent ERAD pathway	BP	2	81	0.00823643	0.0576255	ENSSSCG00000003421;ENSSSCG00000017614
GO:0003726	double-stranded RNA adenosine deaminase activity	MF	1	5	0.00835168	0.0495713	ENSSSCG00000006543
GO:0030621	U4 snRNA binding	MF	1	5	0.00835168	0.0495713	ENSSSCG00000001400
GO:0000960	regulation of mitochondrial RNA catabolic process	BP	1	5	0.00842774	0.0576255	ENSSSCG00000031882
GO:0000965	mitochondrial RNA 3'-end processing	BP	1	5	0.00842774	0.0576255	ENSSSCG00000031882
GO:0006382	adenosine to inosine editing	BP	1	5	0.00842774	0.0576255	ENSSSCG00000006543
GO:0035927	RNA import into mitochondrion	BP	1	5	0.00842774	0.0576255	ENSSSCG00000031882
GO:0048254	snoRNA localization	BP	1	5	0.00842774	0.0576255	ENSSSCG00000022225
GO:0051029	rRNA transport	BP	1	5	0.00842774	0.0576255	ENSSSCG00000031882
GO:0090281	negative regulation of calcium ion import	BP	1	5	0.00842774	0.0576255	ENSSSCG00000039472
GO:2000625	regulation of miRNA catabolic process	BP	1	5	0.00842774	0.0576255	ENSSSCG00000031882
GO:0044419	biological process involved in interspecies interaction between organisms	BP	6	1091	0.00877592	0.0588008	ENSSSCG00000001400;ENSSSCG00000006543;ENSSSCG00000009881;ENSSSCG00000012077;ENSSSCG00000015140;ENSSSCG00000017614
GO:0006310	DNA recombination	BP	3	254	0.00882948	0.0588008	ENSSSCG00000006273;ENSSSCG00000010122;ENSSSCG00000022823
GO:0051851	modulation by host of symbiont process	BP	2	84	0.00883411	0.0588008	ENSSSCG00000015140;ENSSSCG00000017614
GO:0034641	cellular nitrogen compound metabolic process	BP	16	5530	0.00889362	0.0588008	ENSSSCG00000000869;ENSSSCG00000001400;ENSSSCG00000006273;ENSSSCG00000006543;ENSSSCG00000009868;ENSSSCG00000009881;ENSSSCG00000010122;ENSSSCG00000010599;ENSSSCG00000015140;ENSSSCG00000016261;ENSSSCG00000017614;ENSSSCG00000022823;ENSSSCG00000026472;ENSSSCG00000028602;ENSSSCG00000028638;ENSSSCG00000031882
GO:0051028	mRNA transport	BP	2	85	0.00903755	0.0592626	ENSSSCG00000001400;ENSSSCG00000022866
GO:0098684	photoreceptor ribbon synapse	CC	1	6	0.00963021	0.0389906	ENSSSCG00000015140
GO:0000375	RNA splicing, via transesterification reactions	BP	3	263	0.00970662	0.0607822	ENSSSCG00000001400;ENSSSCG00000009868;ENSSSCG00000015140
GO:0000377	RNA splicing, via transesterification reactions with bulged adenosine as nucleophile	BP	3	263	0.00970662	0.0607822	ENSSSCG00000001400;ENSSSCG00000009868;ENSSSCG00000015140
GO:0000398	mRNA splicing, via spliceosome	BP	3	263	0.00970662	0.0607822	ENSSSCG00000001400;ENSSSCG00000009868;ENSSSCG00000015140
GO:0051817	modulation of process of other organism involved in symbiotic interaction	BP	2	89	0.00987221	0.0607822	ENSSSCG00000015140;ENSSSCG00000017614
GO:0008251	tRNA-specific adenosine deaminase activity	MF	1	6	0.0100139	0.0575801	ENSSSCG00000006543
GO:0000957	mitochondrial RNA catabolic process	BP	1	6	0.010105	0.0607822	ENSSSCG00000031882
GO:0010501	RNA secondary structure unwinding	BP	1	6	0.010105	0.0607822	ENSSSCG00000001400
GO:0070922	small RNA loading onto RISC	BP	1	6	0.010105	0.0607822	ENSSSCG00000006543
GO:0075733	intracellular transport of virus	BP	1	6	0.010105	0.0607822	ENSSSCG00000012077
GO:0097501	stress response to metal ion	BP	1	6	0.010105	0.0607822	ENSSSCG00000039472
GO:1901841	regulation of high voltage-gated calcium channel activity	BP	1	6	0.010105	0.0607822	ENSSSCG00000036060
GO:1901977	negative regulation of cell cycle checkpoint	BP	1	6	0.010105	0.0607822	ENSSSCG00000001400
GO:0006913	nucleocytoplasmic transport	BP	3	270	0.010423	0.0617659	ENSSSCG00000001400;ENSSSCG00000002000;ENSSSCG00000022866
GO:0051169	nuclear transport	BP	3	270	0.010423	0.0617659	ENSSSCG00000001400;ENSSSCG00000002000;ENSSSCG00000022866
GO:0009615	response to virus	BP	3	272	0.0106332	0.0625483	ENSSSCG00000006543;ENSSSCG00000009881;ENSSSCG00000012077
GO:0140640	catalytic activity, acting on a nucleic acid	MF	4	526	0.0109132	0.0579144	ENSSSCG00000001400;ENSSSCG00000006273;ENSSSCG00000022823;ENSSSCG00000031882
GO:0070761	pre-snoRNP complex	CC	1	7	0.0112265	0.0423546	ENSSSCG00000022225
GO:0099523	presynaptic cytosol	CC	1	7	0.0112265	0.0423546	ENSSSCG00000015140
GO:0099524	postsynaptic cytosol	CC	1	7	0.0112265	0.0423546	ENSSSCG00000015140
GO:0000166	nucleotide binding	MF	8	1924	0.0114034	0.0579144	ENSSSCG00000001400;ENSSSCG00000006273;ENSSSCG00000009881;ENSSSCG00000012077;ENSSSCG00000015140;ENSSSCG00000022823;ENSSSCG00000028602;ENSSSCG00000036060
GO:1901265	nucleoside phosphate binding	MF	8	1924	0.0114034	0.0579144	ENSSSCG00000001400;ENSSSCG00000006273;ENSSSCG00000009881;ENSSSCG00000012077;ENSSSCG00000015140;ENSSSCG00000022823;ENSSSCG00000028602;ENSSSCG00000036060
GO:0051051	negative regulation of transport	BP	3	280	0.0114988	0.0658998	ENSSSCG00000012077;ENSSSCG00000036060;ENSSSCG00000039472
GO:0003924	GTPase activity	MF	3	283	0.0115167	0.0579144	ENSSSCG00000012077;ENSSSCG00000028602;ENSSSCG00000036060
GO:0044387	negative regulation of protein kinase activity by regulation of protein phosphorylation	BP	1	7	0.0117796	0.0658998	ENSSSCG00000006543
GO:0046784	viral mRNA export from host cell nucleus	BP	1	7	0.0117796	0.0658998	ENSSSCG00000001400
GO:0060700	regulation of ribonuclease activity	BP	1	7	0.0117796	0.0658998	ENSSSCG00000009881
GO:0061684	chaperone-mediated autophagy	BP	1	7	0.0117796	0.0658998	ENSSSCG00000015140
GO:0072318	clathrin coat disassembly	BP	1	7	0.0117796	0.0658998	ENSSSCG00000015140
GO:2000630	positive regulation of miRNA metabolic process	BP	1	7	0.0117796	0.0658998	ENSSSCG00000031882
GO:0043226	organelle	CC	24	11057	0.0118987	0.0434322	ENSSSCG00000000869;ENSSSCG00000001400;ENSSSCG00000002000;ENSSSCG00000006273;ENSSSCG00000006543;ENSSSCG00000009868;ENSSSCG00000009881;ENSSSCG00000010122;ENSSSCG00000010599;ENSSSCG00000012077;ENSSSCG00000013176;ENSSSCG00000015140;ENSSSCG00000016098;ENSSSCG00000016261;ENSSSCG00000017614;ENSSSCG00000022225;ENSSSCG00000022823;ENSSSCG00000022866;ENSSSCG00000026472;ENSSSCG00000028602;ENSSSCG00000028638;…
GO:0035821	modulation of process of other organism	BP	2	99	0.0121026	0.0667731	ENSSSCG00000015140;ENSSSCG00000017614
GO:1903313	positive regulation of mRNA metabolic process	BP	2	99	0.0121026	0.0667731	ENSSSCG00000015140;ENSSSCG00000031882
GO:0140657	ATP-dependent activity	MF	4	543	0.0121588	0.0579144	ENSSSCG00000001400;ENSSSCG00000006273;ENSSSCG00000015140;ENSSSCG00000022823
GO:0097367	carbohydrate derivative binding	MF	8	1951	0.0123629	0.0579144	ENSSSCG00000001400;ENSSSCG00000006273;ENSSSCG00000009881;ENSSSCG00000012077;ENSSSCG00000015140;ENSSSCG00000022823;ENSSSCG00000028602;ENSSSCG00000036060
GO:0051702	biological process involved in interaction with symbiont	BP	2	101	0.0125729	0.0688925	ENSSSCG00000015140;ENSSSCG00000017614
GO:0036503	ERAD pathway	BP	2	102	0.012811	0.0697198	ENSSSCG00000003421;ENSSSCG00000017614
GO:0000808	origin recognition complex	CC	1	8	0.0128203	0.0434322	ENSSSCG00000016098
GO:0005664	nuclear origin of replication recognition complex	CC	1	8	0.0128203	0.0434322	ENSSSCG00000016098
GO:0005688	U6 snRNP	CC	1	8	0.0128203	0.0434322	ENSSSCG00000001400
GO:0031428	box C/D RNP complex	CC	1	8	0.0128203	0.0434322	ENSSSCG00000022225
GO:0099106	ion channel regulator activity	MF	2	104	0.0130529	0.0579144	ENSSSCG00000036060;ENSSSCG00000039472
GO:0019855	calcium channel inhibitor activity	MF	1	8	0.0133304	0.0579144	ENSSSCG00000039472
GO:0034046	poly(G) binding	MF	1	8	0.0133304	0.0579144	ENSSSCG00000031882
GO:1990275	preribosome binding	MF	1	8	0.0133304	0.0579144	ENSSSCG00000028602
GO:0043633	polyadenylation-dependent RNA catabolic process	BP	1	8	0.0134514	0.0712658	ENSSSCG00000031882
GO:0044417	translocation of molecules into host	BP	1	8	0.0134514	0.0712658	ENSSSCG00000001400
GO:0071578	zinc ion import across plasma membrane	BP	1	8	0.0134514	0.0712658	ENSSSCG00000039472
GO:0072319	vesicle uncoating	BP	1	8	0.0134514	0.0712658	ENSSSCG00000015140
GO:0016779	nucleotidyltransferase activity	MF	2	106	0.0135343	0.0579144	ENSSSCG00000009881;ENSSSCG00000031882
GO:0008094	ATP-dependent activity, acting on DNA	MF	2	108	0.0140235	0.0586437	ENSSSCG00000006273;ENSSSCG00000022823
GO:0097470	ribbon synapse	CC	1	9	0.0144117	0.0478468	ENSSSCG00000015140
GO:0016247	channel regulator activity	MF	2	110	0.0145203	0.0593718	ENSSSCG00000036060;ENSSSCG00000039472
GO:0016607	nuclear speck	CC	3	323	0.0148184	0.0482323	ENSSSCG00000001400;ENSSSCG00000009868;ENSSSCG00000022866
GO:0010587	miRNA catabolic process	BP	1	9	0.0151205	0.0790615	ENSSSCG00000031882
GO:0044829	positive regulation by host of viral genome replication	BP	1	9	0.0151205	0.0790615	ENSSSCG00000015140
GO:0016071	mRNA metabolic process	BP	4	577	0.0154502	0.0802606	ENSSSCG00000001400;ENSSSCG00000009868;ENSSSCG00000015140;ENSSSCG00000031882
GO:0003824	catalytic activity	MF	15	5383	0.0155462	0.062185	ENSSSCG00000001400;ENSSSCG00000003421;ENSSSCG00000006273;ENSSSCG00000006543;ENSSSCG00000009881;ENSSSCG00000012077;ENSSSCG00000013176;ENSSSCG00000015140;ENSSSCG00000017614;ENSSSCG00000022823;ENSSSCG00000027550;ENSSSCG00000028602;ENSSSCG00000031781;ENSSSCG00000031882;ENSSSCG00000036060
GO:0005687	U4 snRNP	CC	1	10	0.0160005	0.0510787	ENSSSCG00000001400
GO:0001094	TFIID-class transcription factor complex binding	MF	1	10	0.0166361	0.0624702	ENSSSCG00000022225
GO:0004298	threonine-type endopeptidase activity	MF	1	10	0.0166361	0.0624702	ENSSSCG00000031781
GO:0032794	GTPase activating protein binding	MF	1	10	0.0166361	0.0624702	ENSSSCG00000027550
GO:0006271	DNA strand elongation involved in DNA replication	BP	1	10	0.0167869	0.0849968	ENSSSCG00000006273
GO:0016246	RNA interference	BP	1	10	0.0167869	0.0849968	ENSSSCG00000006543
GO:0016553	base conversion or substitution editing	BP	1	10	0.0167869	0.0849968	ENSSSCG00000006543
GO:0031054	pre-miRNA processing	BP	1	10	0.0167869	0.0849968	ENSSSCG00000006543
GO:0099522	cytosolic region	CC	1	11	0.0175869	0.0550836	ENSSSCG00000015140
GO:0017070	U6 snRNA binding	MF	1	11	0.0182849	0.0672886	ENSSSCG00000001400
GO:0002566	somatic diversification of immune receptors via somatic mutation	BP	1	11	0.0184505	0.0911137	ENSSSCG00000006543
GO:0040019	positive regulation of embryonic development	BP	1	11	0.0184505	0.0911137	ENSSSCG00000009868
GO:0070207	protein homotrimerization	BP	1	11	0.0184505	0.0911137	ENSSSCG00000031882
GO:1901386	negative regulation of voltage-gated calcium channel activity	BP	1	11	0.0184505	0.0911137	ENSSSCG00000036060
GO:0005525	GTP binding	MF	3	342	0.0190703	0.0688025	ENSSSCG00000012077;ENSSSCG00000028602;ENSSSCG00000036060
GO:0008380	RNA splicing	BP	3	339	0.0191311	0.0938951	ENSSSCG00000001400;ENSSSCG00000009868;ENSSSCG00000015140
GO:0000177	cytoplasmic exosome (RNase complex)	CC	1	12	0.0191709	0.0552828	ENSSSCG00000031882
GO:0000974	Prp19 complex	CC	1	12	0.0191709	0.0552828	ENSSSCG00000015140
GO:0019774	proteasome core complex, beta-subunit complex	CC	1	12	0.0191709	0.0552828	ENSSSCG00000031781
GO:0042405	nuclear inclusion body	CC	1	12	0.0191709	0.0552828	ENSSSCG00000022866
GO:0001650	fibrillar center	CC	2	133	0.0193157	0.0552828	ENSSSCG00000022225;ENSSSCG00000028638
GO:0043138	3'-5' DNA helicase activity	MF	1	12	0.0199311	0.0705255	ENSSSCG00000022823
GO:0051701	biological process involved in interaction with host	BP	2	129	0.0199651	0.0973908	ENSSSCG00000001400;ENSSSCG00000017614
GO:2000628	regulation of miRNA metabolic process	BP	1	12	0.0201114	0.09751	ENSSSCG00000031882
GO:0032561	guanyl ribonucleotide binding	MF	3	356	0.021185	0.0735136	ENSSSCG00000012077;ENSSSCG00000028602;ENSSSCG00000036060
GO:0004000	adenosine deaminase activity	MF	1	13	0.0215746	0.0735136	ENSSSCG00000006543
GO:0006488	dolichol-linked oligosaccharide biosynthetic process	BP	1	13	0.0217697	0.104286	ENSSSCG00000017955
GO:0070206	protein trimerization	BP	1	13	0.0217697	0.104286	ENSSSCG00000031882
GO:0019001	guanyl nucleotide binding	MF	3	364	0.0224495	0.0751039	ENSSSCG00000012077;ENSSSCG00000028602;ENSSSCG00000036060
GO:0031090	organelle membrane	CC	8	2255	0.0227852	0.0641075	ENSSSCG00000006273;ENSSSCG00000010599;ENSSSCG00000012077;ENSSSCG00000013176;ENSSSCG00000022823;ENSSSCG00000028602;ENSSSCG00000031882;ENSSSCG00000039472
GO:0051168	nuclear export	BP	2	139	0.022954	0.108324	ENSSSCG00000001400;ENSSSCG00000022866
GO:0070003	threonine-type peptidase activity	MF	1	14	0.0232155	0.0757822	ENSSSCG00000031781
GO:0044789	modulation by host of viral release from host cell	BP	1	14	0.0234252	0.108324	ENSSSCG00000017614
GO:0044790	negative regulation by host of viral release from host cell	BP	1	14	0.0234252	0.108324	ENSSSCG00000017614
GO:0097284	hepatocyte apoptotic process	BP	1	14	0.0234252	0.108324	ENSSSCG00000006543
GO:1902186	regulation of viral release from host cell	BP	1	14	0.0234252	0.108324	ENSSSCG00000017614
GO:1902187	negative regulation of viral release from host cell	BP	1	14	0.0234252	0.108324	ENSSSCG00000017614
GO:0036094	small molecule binding	MF	8	2186	0.023476	0.0757822	ENSSSCG00000001400;ENSSSCG00000006273;ENSSSCG00000009881;ENSSSCG00000012077;ENSSSCG00000015140;ENSSSCG00000022823;ENSSSCG00000028602;ENSSSCG00000036060
GO:0071704	organic substance metabolic process	BP	22	9655	0.023932	0.110032	ENSSSCG00000000869;ENSSSCG00000001400;ENSSSCG00000003421;ENSSSCG00000006273;ENSSSCG00000006543;ENSSSCG00000009868;ENSSSCG00000009881;ENSSSCG00000010122;ENSSSCG00000010599;ENSSSCG00000015140;ENSSSCG00000016098;ENSSSCG00000016261;ENSSSCG00000017614;ENSSSCG00000017955;ENSSSCG00000022823;ENSSSCG00000022866;ENSSSCG00000026472;ENSSSCG00000027550;ENSSSCG00000028602;ENSSSCG00000028638;ENSSSCG00000031781;…
GO:0006490	oligosaccharide-lipid intermediate biosynthetic process	BP	1	15	0.025078	0.11271	ENSSSCG00000017955
GO:0009312	oligosaccharide biosynthetic process	BP	1	15	0.025078	0.11271	ENSSSCG00000017955
GO:0046794	transport of virus	BP	1	15	0.025078	0.11271	ENSSSCG00000012077
GO:2000001	regulation of DNA damage checkpoint	BP	1	15	0.025078	0.11271	ENSSSCG00000001400
GO:0019221	cytokine-mediated signaling pathway	BP	3	379	0.0255827	0.114336	ENSSSCG00000006543;ENSSSCG00000009881;ENSSSCG00000012077
GO:0035455	response to interferon-alpha	BP	1	16	0.026728	0.115581	ENSSSCG00000006543
GO:0035458	cellular response to interferon-beta	BP	1	16	0.026728	0.115581	ENSSSCG00000031882
GO:0042026	protein refolding	BP	1	16	0.026728	0.115581	ENSSSCG00000015140
GO:0044766	multi-organism transport	BP	1	16	0.026728	0.115581	ENSSSCG00000012077
GO:0046597	negative regulation of viral entry into host cell	BP	1	16	0.026728	0.115581	ENSSSCG00000017614
GO:1902579	multi-organism localization	BP	1	16	0.026728	0.115581	ENSSSCG00000012077
GO:0010467	gene expression	BP	14	5114	0.0277156	0.118231	ENSSSCG00000000869;ENSSSCG00000001400;ENSSSCG00000006543;ENSSSCG00000009868;ENSSSCG00000009881;ENSSSCG00000010599;ENSSSCG00000015140;ENSSSCG00000016261;ENSSSCG00000017614;ENSSSCG00000022866;ENSSSCG00000026472;ENSSSCG00000028602;ENSSSCG00000028638;ENSSSCG00000031882
GO:0004435	phosphatidylinositol phospholipase C activity	MF	1	17	0.0281222	0.0877031	ENSSSCG00000027550
GO:0004629	phospholipase C activity	MF	1	17	0.0281222	0.0877031	ENSSSCG00000027550
GO:0006974	cellular response to DNA damage stimulus	BP	4	693	0.0281433	0.118231	ENSSSCG00000001400;ENSSSCG00000006273;ENSSSCG00000010122;ENSSSCG00000022823
GO:0010043	response to zinc ion	BP	1	17	0.0283754	0.118231	ENSSSCG00000039472
GO:0032069	regulation of nuclease activity	BP	1	17	0.0283754	0.118231	ENSSSCG00000009881
GO:0060149	negative regulation of posttranscriptional gene silencing	BP	1	17	0.0283754	0.118231	ENSSSCG00000006543
GO:0060967	negative regulation of gene silencing by RNA	BP	1	17	0.0283754	0.118231	ENSSSCG00000006543
GO:0140374	antiviral innate immune response	BP	1	17	0.0283754	0.118231	ENSSSCG00000012077
GO:0043195	terminal bouton	CC	1	18	0.0286227	0.0791895	ENSSSCG00000015140
GO:0008139	nuclear localization sequence binding	MF	1	18	0.0297525	0.0882977	ENSSSCG00000002000
GO:0008200	ion channel inhibitor activity	MF	1	18	0.0297525	0.0882977	ENSSSCG00000039472
GO:0061608	nuclear import signal receptor activity	MF	1	18	0.0297525	0.0882977	ENSSSCG00000002000
GO:0000963	mitochondrial RNA processing	BP	1	18	0.0300202	0.122359	ENSSSCG00000031882
GO:0060216	definitive hemopoiesis	BP	1	18	0.0300202	0.122359	ENSSSCG00000006543
GO:0060339	negative regulation of type I interferon-mediated signaling pathway	BP	1	18	0.0300202	0.122359	ENSSSCG00000006543
GO:0070584	mitochondrion morphogenesis	BP	1	18	0.0300202	0.122359	ENSSSCG00000031882
GO:0051924	regulation of calcium ion transport	BP	2	161	0.0301308	0.122359	ENSSSCG00000036060;ENSSSCG00000039472
GO:0022618	ribonucleoprotein complex assembly	BP	2	162	0.0304759	0.123135	ENSSSCG00000001400;ENSSSCG00000006543
GO:0044237	cellular metabolic process	BP	21	9197	0.0308326	0.12356	ENSSSCG00000000869;ENSSSCG00000001400;ENSSSCG00000003421;ENSSSCG00000006273;ENSSSCG00000006543;ENSSSCG00000009868;ENSSSCG00000009881;ENSSSCG00000010122;ENSSSCG00000010599;ENSSSCG00000015140;ENSSSCG00000016098;ENSSSCG00000016261;ENSSSCG00000017614;ENSSSCG00000017955;ENSSSCG00000022823;ENSSSCG00000026472;ENSSSCG00000027550;ENSSSCG00000028602;ENSSSCG00000028638;ENSSSCG00000031781;ENSSSCG00000031882
GO:0016248	channel inhibitor activity	MF	1	19	0.0313801	0.0916499	ENSSSCG00000039472
GO:0098542	defense response to other organism	BP	4	718	0.0315113	0.12356	ENSSSCG00000006543;ENSSSCG00000009881;ENSSSCG00000012077;ENSSSCG00000017614
GO:0000966	RNA 5'-end processing	BP	1	19	0.0316622	0.12356	ENSSSCG00000031882
GO:0010586	miRNA metabolic process	BP	1	19	0.0316622	0.12356	ENSSSCG00000031882
GO:0016973	poly(A)+ mRNA export from nucleus	BP	1	19	0.0316622	0.12356	ENSSSCG00000022866
GO:0044794	positive regulation by host of viral process	BP	1	19	0.0316622	0.12356	ENSSSCG00000015140
GO:0061484	hematopoietic stem cell homeostasis	BP	1	19	0.0316622	0.12356	ENSSSCG00000006543
GO:0034645	cellular macromolecule biosynthetic process	BP	12	4181	0.0324448	0.125999	ENSSSCG00000001400;ENSSSCG00000006273;ENSSSCG00000010122;ENSSSCG00000015140;ENSSSCG00000016098;ENSSSCG00000016261;ENSSSCG00000017614;ENSSSCG00000017955;ENSSSCG00000022823;ENSSSCG00000028602;ENSSSCG00000028638;ENSSSCG00000031882
GO:0071826	ribonucleoprotein complex subunit organization	BP	2	169	0.0329357	0.127288	ENSSSCG00000001400;ENSSSCG00000006543
GO:0001091	RNA polymerase II general transcription initiation factor binding	MF	1	20	0.0330051	0.0934299	ENSSSCG00000022225
GO:0005385	zinc ion transmembrane transporter activity	MF	1	20	0.0330051	0.0934299	ENSSSCG00000039472
GO:0006622	protein targeting to lysosome	BP	1	20	0.0333015	0.12747	ENSSSCG00000015140
GO:0044827	modulation by host of viral genome replication	BP	1	20	0.0333015	0.12747	ENSSSCG00000015140
GO:0044233	mitochondria-associated endoplasmic reticulum membrane	CC	1	21	0.0333156	0.0906622	ENSSSCG00000013176
GO:0009059	macromolecule biosynthetic process	BP	12	4207	0.0339442	0.129311	ENSSSCG00000001400;ENSSSCG00000006273;ENSSSCG00000010122;ENSSSCG00000015140;ENSSSCG00000016098;ENSSSCG00000016261;ENSSSCG00000017614;ENSSSCG00000017955;ENSSSCG00000022823;ENSSSCG00000028602;ENSSSCG00000028638;ENSSSCG00000031882
GO:0000178	exosome (RNase complex)	CC	1	22	0.034875	0.0933751	ENSSSCG00000031882
GO:0008266	poly(U) RNA binding	MF	1	22	0.0362473	0.0995447	ENSSSCG00000031882
GO:0051787	misfolded protein binding	MF	1	22	0.0362473	0.0995447	ENSSSCG00000015140
GO:1905354	exoribonuclease complex	CC	1	23	0.036432	0.0959956	ENSSSCG00000031882
GO:0008156	negative regulation of DNA replication	BP	1	22	0.0365721	0.136728	ENSSSCG00000028602
GO:0048026	positive regulation of mRNA splicing, via spliceosome	BP	1	22	0.0365721	0.136728	ENSSSCG00000015140
GO:1901020	negative regulation of calcium ion transmembrane transporter activity	BP	1	22	0.0365721	0.136728	ENSSSCG00000036060
GO:0010498	proteasomal protein catabolic process	BP	3	436	0.0365747	0.136728	ENSSSCG00000003421;ENSSSCG00000017614;ENSSSCG00000031781
GO:0009057	macromolecule catabolic process	BP	5	1115	0.0371403	0.13782	ENSSSCG00000003421;ENSSSCG00000015140;ENSSSCG00000017614;ENSSSCG00000031781;ENSSSCG00000031882
GO:0006281	DNA repair	BP	3	439	0.0372114	0.13782	ENSSSCG00000006273;ENSSSCG00000010122;ENSSSCG00000022823
GO:0008187	poly-pyrimidine tract binding	MF	1	23	0.0378644	0.102457	ENSSSCG00000031882
GO:0005839	proteasome core complex	CC	1	24	0.0379866	0.0985278	ENSSSCG00000031781
GO:0060969	negative regulation of gene silencing	BP	1	23	0.0382034	0.140196	ENSSSCG00000006543
GO:0071577	zinc ion transmembrane transport	BP	1	23	0.0382034	0.140196	ENSSSCG00000039472
GO:0005732	sno(s)RNA-containing ribonucleoprotein complex	CC	1	25	0.0395388	0.100976	ENSSSCG00000022225
GO:0035456	response to interferon-beta	BP	1	24	0.0398321	0.144844	ENSSSCG00000031882
GO:1903170	negative regulation of calcium ion transmembrane transport	BP	1	24	0.0398321	0.144844	ENSSSCG00000036060
GO:0035198	miRNA binding	MF	1	25	0.0410908	0.109122	ENSSSCG00000031882
GO:0006829	zinc ion transport	BP	1	25	0.0414581	0.148728	ENSSSCG00000039472
GO:0051085	chaperone cofactor-dependent protein refolding	BP	1	25	0.0414581	0.148728	ENSSSCG00000015140
GO:1901385	regulation of voltage-gated calcium channel activity	BP	1	25	0.0414581	0.148728	ENSSSCG00000036060
GO:0031503	protein-containing complex localization	BP	2	194	0.0423267	0.151163	ENSSSCG00000001400;ENSSSCG00000022866
GO:0019239	deaminase activity	MF	1	26	0.0427001	0.109122	ENSSSCG00000006543
GO:0030515	snoRNA binding	MF	1	26	0.0427001	0.109122	ENSSSCG00000022225
GO:0070717	poly-purine tract binding	MF	1	26	0.0427001	0.109122	ENSSSCG00000031882
GO:0006516	glycoprotein catabolic process	BP	1	26	0.0430814	0.151163	ENSSSCG00000003421
GO:0006882	cellular zinc ion homeostasis	BP	1	26	0.0430814	0.151163	ENSSSCG00000039472
GO:0044793	negative regulation by host of viral process	BP	1	26	0.0430814	0.151163	ENSSSCG00000017614
GO:0051084	'de novo' posttranslational protein folding	BP	1	26	0.0430814	0.151163	ENSSSCG00000015140
GO:0051059	NF-kappaB binding	MF	1	27	0.0443068	0.109709	ENSSSCG00000010599
GO:0005829	cytosol	CC	9	3043	0.0446417	0.112281	ENSSSCG00000009881;ENSSSCG00000010599;ENSSSCG00000012077;ENSSSCG00000015140;ENSSSCG00000017614;ENSSSCG00000022225;ENSSSCG00000026472;ENSSSCG00000028602;ENSSSCG00000031882
GO:0006458	'de novo' protein folding	BP	1	27	0.044702	0.154812	ENSSSCG00000015140
GO:0045070	positive regulation of viral genome replication	BP	1	27	0.044702	0.154812	ENSSSCG00000006543
GO:0090279	regulation of calcium ion import	BP	1	27	0.044702	0.154812	ENSSSCG00000039472
GO:0008152	metabolic process	BP	22	10113	0.0452555	0.156053	ENSSSCG00000000869;ENSSSCG00000001400;ENSSSCG00000003421;ENSSSCG00000006273;ENSSSCG00000006543;ENSSSCG00000009868;ENSSSCG00000009881;ENSSSCG00000010122;ENSSSCG00000010599;ENSSSCG00000015140;ENSSSCG00000016098;ENSSSCG00000016261;ENSSSCG00000017614;ENSSSCG00000017955;ENSSSCG00000022823;ENSSSCG00000022866;ENSSSCG00000026472;ENSSSCG00000027550;ENSSSCG00000028602;ENSSSCG00000028638;ENSSSCG00000031781;…
GO:0140097	catalytic activity, acting on DNA	MF	2	204	0.04555	0.109709	ENSSSCG00000006273;ENSSSCG00000022823
GO:0000175	3'-5'-exoribonuclease activity	MF	1	28	0.0459109	0.109709	ENSSSCG00000031882
GO:0070566	adenylyltransferase activity	MF	1	28	0.0459109	0.109709	ENSSSCG00000009881
GO:0140142	nucleocytoplasmic carrier activity	MF	1	28	0.0459109	0.109709	ENSSSCG00000002000
GO:0050685	positive regulation of mRNA processing	BP	1	28	0.0463201	0.159039	ENSSSCG00000015140
GO:0016814	hydrolase activity, acting on carbon-nitrogen (but not peptide) bonds, in cyclic amidines	MF	1	29	0.0475124	0.11208	ENSSSCG00000006543
GO:0046907	intracellular transport	BP	5	1193	0.0475341	0.161807	ENSSSCG00000001400;ENSSSCG00000002000;ENSSSCG00000012077;ENSSSCG00000015140;ENSSSCG00000022866
GO:0000462	maturation of SSU-rRNA from tricistronic rRNA transcript (SSU-rRNA, 5.8S rRNA, LSU-rRNA)	BP	1	29	0.0479354	0.161807	ENSSSCG00000028638
GO:0032786	positive regulation of DNA-templated transcription, elongation	BP	1	29	0.0479354	0.161807	ENSSSCG00000001400
GO:0055069	zinc ion homeostasis	BP	1	29	0.0479354	0.161807	ENSSSCG00000039472
GO:1901976	regulation of cell cycle checkpoint	BP	1	30	0.0495482	0.165852	ENSSSCG00000001400
GO:2001258	negative regulation of cation channel activity	BP	1	30	0.0495482	0.165852	ENSSSCG00000036060
GO:0030163	protein catabolic process	BP	4	837	0.0507535	0.169178	ENSSSCG00000003421;ENSSSCG00000015140;ENSSSCG00000017614;ENSSSCG00000031781
GO:0006623	protein targeting to vacuole	BP	1	31	0.0511582	0.16982	ENSSSCG00000015140
GO:0016896	exoribonuclease activity, producing 5'-phosphomonoesters	MF	1	32	0.0523013	0.120293	ENSSSCG00000031882
GO:0140662	ATP-dependent protein folding chaperone	MF	1	32	0.0523013	0.120293	ENSSSCG00000015140
GO:0022616	DNA strand elongation	BP	1	32	0.0527657	0.173714	ENSSSCG00000006273
GO:0034661	ncRNA catabolic process	BP	1	32	0.0527657	0.173714	ENSSSCG00000031882
GO:0051726	regulation of cell cycle	BP	4	849	0.0529912	0.173742	ENSSSCG00000001400;ENSSSCG00000015140;ENSSSCG00000028602;ENSSSCG00000031882
GO:0004532	exoribonuclease activity	MF	1	33	0.0538925	0.120929	ENSSSCG00000031882
GO:0046915	transition metal ion transmembrane transporter activity	MF	1	33	0.0538925	0.120929	ENSSSCG00000039472
GO:0032728	positive regulation of interferon-beta production	BP	1	33	0.0543705	0.174684	ENSSSCG00000009881
GO:0033120	positive regulation of RNA splicing	BP	1	33	0.0543705	0.174684	ENSSSCG00000015140
GO:0043627	response to estrogen	BP	1	33	0.0543705	0.174684	ENSSSCG00000017614
GO:0090342	regulation of cell aging	BP	1	33	0.0543705	0.174684	ENSSSCG00000031882
GO:2000772	regulation of cellular senescence	BP	1	33	0.0543705	0.174684	ENSSSCG00000031882
GO:0034976	response to endoplasmic reticulum stress	BP	2	225	0.0551846	0.176591	ENSSSCG00000003421;ENSSSCG00000017614
GO:0006378	mRNA polyadenylation	BP	1	34	0.0559727	0.178399	ENSSSCG00000031882
GO:0031647	regulation of protein stability	BP	2	229	0.056934	0.179213	ENSSSCG00000015140;ENSSSCG00000028602
GO:1904062	regulation of cation transmembrane transport	BP	2	229	0.056934	0.179213	ENSSSCG00000036060;ENSSSCG00000039472
GO:0019076	viral release from host cell	BP	1	35	0.0575723	0.179213	ENSSSCG00000017614
GO:0035890	exit from host	BP	1	35	0.0575723	0.179213	ENSSSCG00000017614
GO:0035891	exit from host cell	BP	1	35	0.0575723	0.179213	ENSSSCG00000017614
GO:0060338	regulation of type I interferon-mediated signaling pathway	BP	1	35	0.0575723	0.179213	ENSSSCG00000006543
GO:0015030	Cajal body	CC	1	37	0.057977	0.143645	ENSSSCG00000022225
GO:0043457	regulation of cellular respiration	BP	1	36	0.0591693	0.182762	ENSSSCG00000031882
GO:0046596	regulation of viral entry into host cell	BP	1	36	0.0591693	0.182762	ENSSSCG00000017614
GO:0005048	signal sequence binding	MF	1	37	0.0602313	0.131935	ENSSSCG00000002000
GO:0061980	regulatory RNA binding	MF	1	37	0.0602313	0.131935	ENSSSCG00000031882
GO:0044238	primary metabolic process	BP	20	9088	0.0605778	0.186393	ENSSSCG00000000869;ENSSSCG00000001400;ENSSSCG00000003421;ENSSSCG00000006273;ENSSSCG00000006543;ENSSSCG00000009868;ENSSSCG00000009881;ENSSSCG00000010122;ENSSSCG00000010599;ENSSSCG00000015140;ENSSSCG00000016261;ENSSSCG00000017614;ENSSSCG00000017955;ENSSSCG00000022823;ENSSSCG00000026472;ENSSSCG00000027550;ENSSSCG00000028602;ENSSSCG00000028638;ENSSSCG00000031781;ENSSSCG00000031882
GO:0101031	chaperone complex	CC	1	39	0.0610167	0.148952	ENSSSCG00000015140
GO:1901575	organic substance catabolic process	BP	6	1701	0.0615297	0.187535	ENSSSCG00000003421;ENSSSCG00000015140;ENSSSCG00000017614;ENSSSCG00000027550;ENSSSCG00000031781;ENSSSCG00000031882
GO:0010033	response to organic substance	BP	7	2142	0.0616574	0.187535	ENSSSCG00000003421;ENSSSCG00000006543;ENSSSCG00000009881;ENSSSCG00000012077;ENSSSCG00000015140;ENSSSCG00000017614;ENSSSCG00000031882
GO:1903311	regulation of mRNA metabolic process	BP	2	240	0.0618446	0.187535	ENSSSCG00000015140;ENSSSCG00000031882
GO:0043631	RNA polyadenylation	BP	1	38	0.0623554	0.187535	ENSSSCG00000031882
GO:0060147	regulation of posttranscriptional gene silencing	BP	1	38	0.0623554	0.187535	ENSSSCG00000006543
GO:0090503	RNA phosphodiester bond hydrolysis, exonucleolytic	BP	1	38	0.0623554	0.187535	ENSSSCG00000031882
GO:0044232	organelle membrane contact site	CC	1	41	0.0640468	0.154084	ENSSSCG00000013176
GO:0005524	ATP binding	MF	5	1316	0.0648419	0.140364	ENSSSCG00000001400;ENSSSCG00000006273;ENSSSCG00000009881;ENSSSCG00000015140;ENSSSCG00000022823
GO:0001825	blastocyst formation	BP	1	40	0.065531	0.194888	ENSSSCG00000026472
GO:0060966	regulation of gene silencing by RNA	BP	1	40	0.065531	0.194888	ENSSSCG00000006543
GO:0061462	protein localization to lysosome	BP	1	40	0.065531	0.194888	ENSSSCG00000015140
GO:0017069	snRNA binding	MF	1	41	0.0665292	0.142342	ENSSSCG00000001400
GO:0009311	oligosaccharide metabolic process	BP	1	41	0.067115	0.197916	ENSSSCG00000017955
GO:0035196	production of miRNAs involved in gene silencing by miRNA	BP	1	41	0.067115	0.197916	ENSSSCG00000006543
GO:0071840	cellular component organization or biogenesis	BP	13	5169	0.0672915	0.197916	ENSSSCG00000000869;ENSSSCG00000001400;ENSSSCG00000006273;ENSSSCG00000006543;ENSSSCG00000010122;ENSSSCG00000010599;ENSSSCG00000015140;ENSSSCG00000022225;ENSSSCG00000022823;ENSSSCG00000026472;ENSSSCG00000028602;ENSSSCG00000028638;ENSSSCG00000031882
GO:0052372	modulation by symbiont of entry into host	BP	1	42	0.0686963	0.201308	ENSSSCG00000017614
GO:0010959	regulation of metal ion transport	BP	2	257	0.0697093	0.203531	ENSSSCG00000036060;ENSSSCG00000039472
GO:0030490	maturation of SSU-rRNA	BP	1	43	0.0702751	0.203696	ENSSSCG00000028638
GO:0072666	establishment of protein localization to vacuole	BP	1	43	0.0702751	0.203696	ENSSSCG00000015140
GO:0006807	nitrogen compound metabolic process	BP	19	8607	0.0705826	0.203849	ENSSSCG00000000869;ENSSSCG00000001400;ENSSSCG00000003421;ENSSSCG00000006273;ENSSSCG00000006543;ENSSSCG00000009868;ENSSSCG00000009881;ENSSSCG00000010122;ENSSSCG00000010599;ENSSSCG00000015140;ENSSSCG00000016261;ENSSSCG00000017614;ENSSSCG00000017955;ENSSSCG00000022823;ENSSSCG00000026472;ENSSSCG00000028602;ENSSSCG00000028638;ENSSSCG00000031781;ENSSSCG00000031882
GO:0015036	disulfide oxidoreductase activity	MF	1	44	0.0712259	0.14709	ENSSSCG00000013176
GO:0000245	spliceosomal complex assembly	BP	1	44	0.0718512	0.205289	ENSSSCG00000001400
GO:0032608	interferon-beta production	BP	1	44	0.0718512	0.205289	ENSSSCG00000009881
GO:0032648	regulation of interferon-beta production	BP	1	44	0.0718512	0.205289	ENSSSCG00000009881
GO:0032559	adenyl ribonucleotide binding	MF	5	1356	0.07191	0.14709	ENSSSCG00000001400;ENSSSCG00000006273;ENSSSCG00000009881;ENSSSCG00000015140;ENSSSCG00000022823
GO:0044265	cellular macromolecule catabolic process	BP	4	944	0.0726183	0.206742	ENSSSCG00000003421;ENSSSCG00000017614;ENSSSCG00000031781;ENSSSCG00000031882
GO:0031050	dsRNA processing	BP	1	45	0.0734248	0.206831	ENSSSCG00000006543
GO:0032413	negative regulation of ion transmembrane transporter activity	BP	1	45	0.0734248	0.206831	ENSSSCG00000036060
GO:0070918	production of small RNA involved in gene silencing by RNA	BP	1	45	0.0734248	0.206831	ENSSSCG00000006543
GO:0005737	cytoplasm	CC	19	9069	0.0735475	0.174413	ENSSSCG00000001400;ENSSSCG00000002000;ENSSSCG00000003421;ENSSSCG00000006543;ENSSSCG00000009868;ENSSSCG00000009881;ENSSSCG00000010599;ENSSSCG00000012077;ENSSSCG00000013176;ENSSSCG00000015140;ENSSSCG00000017614;ENSSSCG00000022225;ENSSSCG00000022866;ENSSSCG00000026472;ENSSSCG00000027550;ENSSSCG00000028602;ENSSSCG00000031781;ENSSSCG00000031882;ENSSSCG00000039472
GO:0030554	adenyl nucleotide binding	MF	5	1366	0.0737433	0.14709	ENSSSCG00000001400;ENSSSCG00000006273;ENSSSCG00000009881;ENSSSCG00000015140;ENSSSCG00000022823
GO:0061630	ubiquitin protein ligase activity	MF	2	268	0.0737512	0.14709	ENSSSCG00000003421;ENSSSCG00000017614
GO:0008408	3'-5' exonuclease activity	MF	1	46	0.0743444	0.14709	ENSSSCG00000031882
GO:0016796	exonuclease activity, active with either ribo- or deoxyribonucleic acids and producing 5'-phosphomonoesters	MF	1	46	0.0743444	0.14709	ENSSSCG00000031882
GO:0140296	general transcription initiation factor binding	MF	1	46	0.0743444	0.14709	ENSSSCG00000022225
GO:0071310	cellular response to organic substance	BP	6	1788	0.0748784	0.208293	ENSSSCG00000006543;ENSSSCG00000009881;ENSSSCG00000012077;ENSSSCG00000015140;ENSSSCG00000017614;ENSSSCG00000031882
GO:0060337	type I interferon signaling pathway	BP	1	46	0.0749959	0.208293	ENSSSCG00000006543
GO:0099175	regulation of postsynapse organization	BP	1	46	0.0749959	0.208293	ENSSSCG00000015140
GO:0033036	macromolecule localization	BP	7	2241	0.0752165	0.208293	ENSSSCG00000001400;ENSSSCG00000002000;ENSSSCG00000015140;ENSSSCG00000017614;ENSSSCG00000022225;ENSSSCG00000022866;ENSSSCG00000031882
GO:0043632	modification-dependent macromolecule catabolic process	BP	3	586	0.0752457	0.208293	ENSSSCG00000003421;ENSSSCG00000017614;ENSSSCG00000031882
GO:0051707	response to other organism	BP	4	959	0.0760237	0.209721	ENSSSCG00000006543;ENSSSCG00000009881;ENSSSCG00000012077;ENSSSCG00000017614
GO:0043207	response to external biotic stimulus	BP	4	961	0.076484	0.209765	ENSSSCG00000006543;ENSSSCG00000009881;ENSSSCG00000012077;ENSSSCG00000017614
GO:0000959	mitochondrial RNA metabolic process	BP	1	47	0.0765643	0.209765	ENSSSCG00000031882
GO:0031146	SCF-dependent proteasomal ubiquitin-dependent protein catabolic process	BP	1	48	0.0781302	0.212599	ENSSSCG00000003421
GO:1904036	negative regulation of epithelial cell apoptotic process	BP	1	48	0.0781302	0.212599	ENSSSCG00000006543
GO:0061659	ubiquitin-like protein ligase activity	MF	2	279	0.0790563	0.154748	ENSSSCG00000003421;ENSSSCG00000017614
GO:0043679	axon terminus	CC	1	51	0.0790565	0.184836	ENSSSCG00000015140
GO:0032784	regulation of DNA-templated transcription, elongation	BP	1	49	0.0796935	0.216118	ENSSSCG00000001400
GO:0045824	negative regulation of innate immune response	BP	1	51	0.0828124	0.223817	ENSSSCG00000006543
GO:0001098	basal transcription machinery binding	MF	1	52	0.0836393	0.157037	ENSSSCG00000022225
GO:0001099	basal RNA polymerase II transcription machinery binding	MF	1	52	0.0836393	0.157037	ENSSSCG00000022225
GO:0001786	phosphatidylserine binding	MF	1	52	0.0836393	0.157037	ENSSSCG00000015140
GO:0005044	scavenger receptor activity	MF	1	52	0.0836393	0.157037	ENSSSCG00000036383
GO:0009607	response to biotic stimulus	BP	4	994	0.0842879	0.226492	ENSSSCG00000006543;ENSSSCG00000009881;ENSSSCG00000012077;ENSSSCG00000017614
GO:0001960	negative regulation of cytokine-mediated signaling pathway	BP	1	52	0.0843681	0.226492	ENSSSCG00000006543
GO:0032410	negative regulation of transporter activity	BP	1	53	0.0859212	0.229889	ENSSSCG00000036060
GO:0043933	protein-containing complex subunit organization	BP	5	1416	0.0862203	0.229921	ENSSSCG00000001400;ENSSSCG00000006543;ENSSSCG00000010122;ENSSSCG00000015140;ENSSSCG00000031882
GO:0008088	axo-dendritic transport	BP	1	54	0.0874717	0.231713	ENSSSCG00000015140
GO:0048524	positive regulation of viral process	BP	1	54	0.0874717	0.231713	ENSSSCG00000006543
GO:0044183	protein folding chaperone	MF	1	55	0.088253	0.164026	ENSSSCG00000015140
GO:0031124	mRNA 3'-end processing	BP	1	55	0.0890198	0.231973	ENSSSCG00000031882
GO:0032481	positive regulation of type I interferon production	BP	1	55	0.0890198	0.231973	ENSSSCG00000009881
GO:0043903	regulation of biological process involved in symbiotic interaction	BP	1	55	0.0890198	0.231973	ENSSSCG00000017614
GO:0060761	negative regulation of response to cytokine stimulus	BP	1	55	0.0890198	0.231973	ENSSSCG00000006543
GO:1901019	regulation of calcium ion transmembrane transporter activity	BP	1	55	0.0890198	0.231973	ENSSSCG00000036060
GO:0019005	SCF ubiquitin ligase complex	CC	1	58	0.0894248	0.206174	ENSSSCG00000003421
GO:0005488	binding	MF	24	12198	0.0910189	0.167475	ENSSSCG00000001400;ENSSSCG00000002000;ENSSSCG00000003421;ENSSSCG00000006273;ENSSSCG00000006543;ENSSSCG00000009868;ENSSSCG00000009881;ENSSSCG00000010122;ENSSSCG00000010599;ENSSSCG00000012077;ENSSSCG00000013176;ENSSSCG00000015140;ENSSSCG00000016098;ENSSSCG00000016261;ENSSSCG00000017614;ENSSSCG00000022225;ENSSSCG00000022823;ENSSSCG00000022866;ENSSSCG00000027550;ENSSSCG00000028602;ENSSSCG00000028638;…
GO:0044306	neuron projection terminus	CC	1	60	0.0923663	0.210039	ENSSSCG00000015140
GO:0071705	nitrogen compound transport	BP	5	1447	0.0926518	0.240654	ENSSSCG00000001400;ENSSSCG00000002000;ENSSSCG00000015140;ENSSSCG00000022866;ENSSSCG00000031882
GO:0016667	oxidoreductase activity, acting on a sulfur group of donors	MF	1	58	0.0928442	0.169142	ENSSSCG00000013176
GO:0005643	nuclear pore	CC	1	61	0.0938337	0.210492	ENSSSCG00000022866
GO:0061077	chaperone-mediated protein folding	BP	1	59	0.0951865	0.246438	ENSSSCG00000015140
GO:0000502	proteasome complex	CC	1	62	0.0952988	0.210928	ENSSSCG00000031781
GO:0006816	calcium ion transport	BP	2	309	0.0956177	0.246755	ENSSSCG00000036060;ENSSSCG00000039472
GO:0140104	molecular carrier activity	MF	1	60	0.0958927	0.172983	ENSSSCG00000002000
GO:0072665	protein localization to vacuole	BP	1	60	0.0967219	0.248005	ENSSSCG00000015140
GO:0098586	cellular response to virus	BP	1	60	0.0967219	0.248005	ENSSSCG00000006543
GO:0005546	phosphatidylinositol-4,5-bisphosphate binding	MF	1	61	0.0974132	0.17402	ENSSSCG00000027550
GO:0016234	inclusion body	CC	1	64	0.098222	0.214538	ENSSSCG00000022866
GO:0006487	protein N-linked glycosylation	BP	1	61	0.0982547	0.250331	ENSSSCG00000017955
GO:0042274	ribosomal small subunit biogenesis	BP	1	61	0.0982547	0.250331	ENSSSCG00000028638
GO:0003724	RNA helicase activity	MF	1	63	0.100447	0.177714	ENSSSCG00000001400
GO:0010494	cytoplasmic stress granule	CC	1	66	0.101136	0.215239	ENSSSCG00000017614
GO:0097525	spliceosomal snRNP complex	CC	1	66	0.101136	0.215239	ENSSSCG00000001400
GO:0051603	proteolysis involved in cellular protein catabolic process	BP	3	669	0.102176	0.256733	ENSSSCG00000003421;ENSSSCG00000017614;ENSSSCG00000031781
GO:0031397	negative regulation of protein ubiquitination	BP	1	64	0.102838	0.256733	ENSSSCG00000028602
GO:0045995	regulation of embryonic development	BP	1	64	0.102838	0.256733	ENSSSCG00000009868
GO:0060968	regulation of gene silencing	BP	1	64	0.102838	0.256733	ENSSSCG00000006543
GO:0090398	cellular senescence	BP	1	64	0.102838	0.256733	ENSSSCG00000031882
GO:0008186	ATP-dependent activity, acting on RNA	MF	1	65	0.103471	0.18132	ENSSSCG00000001400
GO:0044249	cellular biosynthetic process	BP	12	4964	0.103912	0.256733	ENSSSCG00000001400;ENSSSCG00000006273;ENSSSCG00000010122;ENSSSCG00000015140;ENSSSCG00000016098;ENSSSCG00000016261;ENSSSCG00000017614;ENSSSCG00000017955;ENSSSCG00000022823;ENSSSCG00000028602;ENSSSCG00000028638;ENSSSCG00000031882
GO:0005758	mitochondrial intermembrane space	CC	1	68	0.104041	0.218618	ENSSSCG00000031882
GO:0034765	regulation of ion transmembrane transport	BP	2	325	0.104083	0.256733	ENSSSCG00000036060;ENSSSCG00000039472
GO:0002200	somatic diversification of immune receptors	BP	1	65	0.104361	0.256733	ENSSSCG00000006543
GO:0035195	gene silencing by miRNA	BP	1	65	0.104361	0.256733	ENSSSCG00000006543
GO:2001021	negative regulation of response to DNA damage stimulus	BP	1	65	0.104361	0.256733	ENSSSCG00000001400
GO:0016567	protein ubiquitination	BP	3	676	0.104609	0.256733	ENSSSCG00000003421;ENSSSCG00000017614;ENSSSCG00000028602
GO:0072594	establishment of protein localization to organelle	BP	2	326	0.104619	0.256733	ENSSSCG00000002000;ENSSSCG00000015140
GO:0070509	calcium ion import	BP	1	66	0.105881	0.259037	ENSSSCG00000039472
GO:0140098	catalytic activity, acting on RNA	MF	2	332	0.106177	0.183114	ENSSSCG00000001400;ENSSSCG00000031882
GO:0051117	ATPase binding	MF	1	67	0.106485	0.183114	ENSSSCG00000022225
GO:0000792	heterochromatin	CC	1	71	0.108382	0.222116	ENSSSCG00000016098
GO:0099634	postsynaptic specialization membrane	CC	1	71	0.108382	0.222116	ENSSSCG00000015140
GO:0061157	mRNA destabilization	BP	1	68	0.108915	0.265646	ENSSSCG00000031882
GO:0070062	extracellular exosome	CC	1	72	0.109824	0.222327	ENSSSCG00000015140
GO:0044257	cellular protein catabolic process	BP	3	692	0.110257	0.267703	ENSSSCG00000003421;ENSSSCG00000017614;ENSSSCG00000031781
GO:0032760	positive regulation of tumor necrosis factor production	BP	1	69	0.110428	0.267703	ENSSSCG00000009881
GO:0004527	exonuclease activity	MF	1	70	0.110987	0.189089	ENSSSCG00000031882
GO:0009100	glycoprotein metabolic process	BP	2	338	0.11111	0.268545	ENSSSCG00000003421;ENSSSCG00000017955
GO:0030532	small nuclear ribonucleoprotein complex	CC	1	73	0.111264	0.222529	ENSSSCG00000001400
GO:1901576	organic substance biosynthetic process	BP	12	5027	0.112324	0.270109	ENSSSCG00000001400;ENSSSCG00000006273;ENSSSCG00000010122;ENSSSCG00000015140;ENSSSCG00000016098;ENSSSCG00000016261;ENSSSCG00000017614;ENSSSCG00000017955;ENSSSCG00000022823;ENSSSCG00000028602;ENSSSCG00000028638;ENSSSCG00000031882
GO:1901565	organonitrogen compound catabolic process	BP	4	1103	0.112777	0.270109	ENSSSCG00000003421;ENSSSCG00000015140;ENSSSCG00000017614;ENSSSCG00000031781
GO:0007569	cell aging	BP	1	71	0.113446	0.270109	ENSSSCG00000031882
GO:0035194	post-transcriptional gene silencing by RNA	BP	1	71	0.113446	0.270109	ENSSSCG00000006543
GO:0050779	RNA destabilization	BP	1	71	0.113446	0.270109	ENSSSCG00000031882
GO:0006513	protein monoubiquitination	BP	1	72	0.114951	0.271272	ENSSSCG00000017614
GO:0061014	positive regulation of mRNA catabolic process	BP	1	72	0.114951	0.271272	ENSSSCG00000031882
GO:1903557	positive regulation of tumor necrosis factor superfamily cytokine production	BP	1	72	0.114951	0.271272	ENSSSCG00000009881
GO:0072341	modified amino acid binding	MF	1	73	0.115468	0.194919	ENSSSCG00000015140
GO:0016441	posttranscriptional gene silencing	BP	1	73	0.116454	0.27401	ENSSSCG00000006543
GO:0031970	organelle envelope lumen	CC	1	77	0.117002	0.225972	ENSSSCG00000031882
GO:0006952	defense response	BP	4	1119	0.117295	0.275113	ENSSSCG00000006543;ENSSSCG00000009881;ENSSSCG00000012077;ENSSSCG00000017614
GO:0034620	cellular response to unfolded protein	BP	1	74	0.117955	0.275113	ENSSSCG00000015140
GO:1903321	negative regulation of protein modification by small protein conjugation or removal	BP	1	74	0.117955	0.275113	ENSSSCG00000028602
GO:0043230	extracellular organelle	CC	1	78	0.118431	0.225972	ENSSSCG00000015140
GO:0065010	extracellular membrane-bounded organelle	CC	1	78	0.118431	0.225972	ENSSSCG00000015140
GO:1903561	extracellular vesicle	CC	1	78	0.118431	0.225972	ENSSSCG00000015140
GO:0009056	catabolic process	BP	6	2022	0.118688	0.276019	ENSSSCG00000003421;ENSSSCG00000015140;ENSSSCG00000017614;ENSSSCG00000027550;ENSSSCG00000031781;ENSSSCG00000031882
GO:0001701	in utero embryonic development	BP	2	353	0.119374	0.276809	ENSSSCG00000026472;ENSSSCG00000039472
GO:1905369	endopeptidase complex	CC	1	79	0.119858	0.226095	ENSSSCG00000031781
GO:0009058	biosynthetic process	BP	12	5093	0.121595	0.281145	ENSSSCG00000001400;ENSSSCG00000006273;ENSSSCG00000010122;ENSSSCG00000015140;ENSSSCG00000016098;ENSSSCG00000016261;ENSSSCG00000017614;ENSSSCG00000017955;ENSSSCG00000022823;ENSSSCG00000028602;ENSSSCG00000028638;ENSSSCG00000031882
GO:0008081	phosphoric diester hydrolase activity	MF	1	78	0.122888	0.205558	ENSSSCG00000027550
GO:0032446	protein modification by small protein conjugation	BP	3	728	0.123397	0.284086	ENSSSCG00000003421;ENSSSCG00000017614;ENSSSCG00000028602
GO:0000079	regulation of cyclin-dependent protein serine/threonine kinase activity	BP	1	78	0.123932	0.284086	ENSSSCG00000028602
GO:1904035	regulation of epithelial cell apoptotic process	BP	1	78	0.123932	0.284086	ENSSSCG00000006543
GO:0022625	cytosolic large ribosomal subunit	CC	1	82	0.124124	0.231513	ENSSSCG00000026472
GO:0038024	cargo receptor activity	MF	1	79	0.124364	0.206154	ENSSSCG00000036383
GO:0002832	negative regulation of response to biotic stimulus	BP	1	79	0.125421	0.285859	ENSSSCG00000006543
GO:0032479	regulation of type I interferon production	BP	1	79	0.125421	0.285859	ENSSSCG00000009881
GO:0043161	proteasome-mediated ubiquitin-dependent protein catabolic process	BP	2	365	0.126096	0.286582	ENSSSCG00000003421;ENSSSCG00000017614
GO:0032606	type I interferon production	BP	1	80	0.126906	0.287607	ENSSSCG00000009881
GO:1904029	regulation of cyclin-dependent protein kinase activity	BP	1	81	0.12839	0.290146	ENSSSCG00000028602
GO:0004842	ubiquitin-protein transferase activity	MF	2	373	0.128659	0.209695	ENSSSCG00000003421;ENSSSCG00000017614
GO:1902936	phosphatidylinositol bisphosphate binding	MF	1	82	0.12878	0.209695	ENSSSCG00000027550
GO:0051276	chromosome organization	BP	3	743	0.129041	0.290797	ENSSSCG00000006273;ENSSSCG00000010122;ENSSSCG00000022823
GO:0006259	DNA metabolic process	BP	3	744	0.129421	0.290834	ENSSSCG00000006273;ENSSSCG00000010122;ENSSSCG00000022823
GO:0120114	Sm-like protein family complex	CC	1	86	0.129782	0.239376	ENSSSCG00000001400
GO:0046718	viral entry into host cell	BP	1	82	0.129871	0.291027	ENSSSCG00000017614
GO:0005776	autophagosome	CC	1	88	0.132598	0.241881	ENSSSCG00000015140
GO:0006986	response to unfolded protein	BP	1	85	0.134299	0.298442	ENSSSCG00000015140
GO:0098659	inorganic cation import across plasma membrane	BP	1	85	0.134299	0.298442	ENSSSCG00000039472
GO:0099587	inorganic ion import across plasma membrane	BP	1	85	0.134299	0.298442	ENSSSCG00000039472
GO:0043167	ion binding	MF	11	4692	0.134461	0.213558	ENSSSCG00000001400;ENSSSCG00000006273;ENSSSCG00000009881;ENSSSCG00000012077;ENSSSCG00000015140;ENSSSCG00000016261;ENSSSCG00000017614;ENSSSCG00000022823;ENSSSCG00000027550;ENSSSCG00000028602;ENSSSCG00000036060
GO:0004620	phospholipase activity	MF	1	86	0.134634	0.213558	ENSSSCG00000027550
GO:0051087	chaperone binding	MF	1	86	0.134634	0.213558	ENSSSCG00000015140
GO:0032269	negative regulation of cellular protein metabolic process	BP	3	760	0.135552	0.299891	ENSSSCG00000006543;ENSSSCG00000028602;ENSSSCG00000031882
GO:0044409	entry into host	BP	1	86	0.13577	0.299891	ENSSSCG00000017614
GO:0051179	localization	BP	12	5190	0.136076	0.299891	ENSSSCG00000001400;ENSSSCG00000002000;ENSSSCG00000012077;ENSSSCG00000015140;ENSSSCG00000017614;ENSSSCG00000022225;ENSSSCG00000022866;ENSSSCG00000028602;ENSSSCG00000031882;ENSSSCG00000036060;ENSSSCG00000036383;ENSSSCG00000039472
GO:0051082	unfolded protein binding	MF	1	87	0.136092	0.214025	ENSSSCG00000015140
GO:0034762	regulation of transmembrane transport	BP	2	385	0.137501	0.302201	ENSSSCG00000036060;ENSSSCG00000039472
GO:0140053	mitochondrial gene expression	BP	1	88	0.138705	0.304012	ENSSSCG00000031882
GO:0019787	ubiquitin-like protein transferase activity	MF	2	393	0.140016	0.218215	ENSSSCG00000003421;ENSSSCG00000017614
GO:1990542	mitochondrial transmembrane transport	BP	1	89	0.140169	0.304583	ENSSSCG00000031882
GO:1990830	cellular response to leukemia inhibitory factor	BP	1	89	0.140169	0.304583	ENSSSCG00000017614
GO:0031400	negative regulation of protein modification process	BP	2	390	0.140389	0.304583	ENSSSCG00000006543;ENSSSCG00000028602
GO:0048519	negative regulation of biological process	BP	10	4150	0.141376	0.304583	ENSSSCG00000001400;ENSSSCG00000006543;ENSSSCG00000009881;ENSSSCG00000012077;ENSSSCG00000015140;ENSSSCG00000017614;ENSSSCG00000028602;ENSSSCG00000031882;ENSSSCG00000036060;ENSSSCG00000039472
GO:0031047	gene silencing by RNA	BP	1	90	0.141631	0.304583	ENSSSCG00000006543
GO:0035967	cellular response to topologically incorrect protein	BP	1	90	0.141631	0.304583	ENSSSCG00000015140
GO:1990823	response to leukemia inhibitory factor	BP	1	90	0.141631	0.304583	ENSSSCG00000017614
GO:0003727	single-stranded RNA binding	MF	1	91	0.141899	0.218215	ENSSSCG00000031882
GO:0005543	phospholipid binding	MF	2	397	0.142314	0.218215	ENSSSCG00000015140;ENSSSCG00000027550
GO:1901989	positive regulation of cell cycle phase transition	BP	1	91	0.14309	0.306896	ENSSSCG00000001400
GO:0000781	chromosome, telomeric region	CC	1	96	0.143772	0.259415	ENSSSCG00000016098
GO:0043467	regulation of generation of precursor metabolites and energy	BP	1	94	0.147454	0.313731	ENSSSCG00000031882
GO:0048024	regulation of mRNA splicing, via spliceosome	BP	1	94	0.147454	0.313731	ENSSSCG00000015140
GO:0098754	detoxification	BP	1	94	0.147454	0.313731	ENSSSCG00000039472
GO:0000077	DNA damage checkpoint signaling	BP	1	96	0.15035	0.319046	ENSSSCG00000001400
GO:0031123	RNA 3'-end processing	BP	1	97	0.151795	0.32126	ENSSSCG00000031882
GO:0004540	ribonuclease activity	MF	1	98	0.151971	0.229202	ENSSSCG00000031882
GO:0140678	molecular function inhibitor activity	MF	1	98	0.151971	0.229202	ENSSSCG00000039472
GO:0010608	posttranscriptional regulation of gene expression	BP	2	411	0.152665	0.321759	ENSSSCG00000006543;ENSSSCG00000031882
GO:0006810	transport	BP	9	3689	0.152922	0.321759	ENSSSCG00000001400;ENSSSCG00000002000;ENSSSCG00000012077;ENSSSCG00000015140;ENSSSCG00000022866;ENSSSCG00000031882;ENSSSCG00000036060;ENSSSCG00000036383;ENSSSCG00000039472
GO:0000041	transition metal ion transport	BP	1	98	0.153238	0.321759	ENSSSCG00000039472
GO:0031072	heat shock protein binding	MF	1	99	0.1534	0.229477	ENSSSCG00000015140
GO:0044260	cellular macromolecule metabolic process	BP	15	6980	0.153898	0.322246	ENSSSCG00000001400;ENSSSCG00000003421;ENSSSCG00000006273;ENSSSCG00000006543;ENSSSCG00000010122;ENSSSCG00000015140;ENSSSCG00000016098;ENSSSCG00000016261;ENSSSCG00000017614;ENSSSCG00000017955;ENSSSCG00000022823;ENSSSCG00000028602;ENSSSCG00000028638;ENSSSCG00000031781;ENSSSCG00000031882
GO:0001824	blastocyst development	BP	1	99	0.154678	0.322246	ENSSSCG00000026472
GO:0046916	cellular transition metal ion homeostasis	BP	1	99	0.154678	0.322246	ENSSSCG00000039472
GO:0051261	protein depolymerization	BP	1	100	0.156116	0.324397	ENSSSCG00000015140
GO:0051248	negative regulation of protein metabolic process	BP	3	815	0.157395	0.324842	ENSSSCG00000006543;ENSSSCG00000028602;ENSSSCG00000031882
GO:0051649	establishment of localization in cell	BP	5	1712	0.157478	0.324842	ENSSSCG00000001400;ENSSSCG00000002000;ENSSSCG00000012077;ENSSSCG00000015140;ENSSSCG00000022866
GO:0065003	protein-containing complex assembly	BP	4	1251	0.157549	0.324842	ENSSSCG00000001400;ENSSSCG00000006543;ENSSSCG00000010122;ENSSSCG00000031882
GO:0031570	DNA integrity checkpoint signaling	BP	1	102	0.158984	0.325288	ENSSSCG00000001400
GO:0099173	postsynapse organization	BP	1	102	0.158984	0.325288	ENSSSCG00000015140
GO:1903169	regulation of calcium ion transmembrane transport	BP	1	102	0.158984	0.325288	ENSSSCG00000036060
GO:0007041	lysosomal transport	BP	1	103	0.160415	0.325716	ENSSSCG00000015140
GO:0035966	response to topologically incorrect protein	BP	1	103	0.160415	0.325716	ENSSSCG00000015140
GO:1904019	epithelial cell apoptotic process	BP	1	103	0.160415	0.325716	ENSSSCG00000006543
GO:1905368	peptidase complex	CC	1	110	0.162994	0.290936	ENSSSCG00000031781
GO:0006275	regulation of DNA replication	BP	1	106	0.164693	0.332713	ENSSSCG00000028602
GO:0030218	erythrocyte differentiation	BP	1	106	0.164693	0.332713	ENSSSCG00000006543
GO:0016298	lipase activity	MF	1	108	0.166161	0.246562	ENSSSCG00000027550
GO:0044248	cellular catabolic process	BP	5	1745	0.166691	0.335901	ENSSSCG00000003421;ENSSSCG00000015140;ENSSSCG00000017614;ENSSSCG00000031781;ENSSSCG00000031882
GO:0001959	regulation of cytokine-mediated signaling pathway	BP	1	110	0.170365	0.342441	ENSSSCG00000006543
GO:0000776	kinetochore	CC	1	116	0.171104	0.302163	ENSSSCG00000016098
GO:0044092	negative regulation of molecular function	BP	3	849	0.17144	0.342943	ENSSSCG00000006543;ENSSSCG00000028602;ENSSSCG00000036060
GO:0034622	cellular protein-containing complex assembly	BP	3	853	0.173118	0.342943	ENSSSCG00000001400;ENSSSCG00000006543;ENSSSCG00000010122
GO:0007568	aging	BP	1	112	0.173186	0.342943	ENSSSCG00000031882
GO:0032640	tumor necrosis factor production	BP	1	112	0.173186	0.342943	ENSSSCG00000009881
GO:0032680	regulation of tumor necrosis factor production	BP	1	112	0.173186	0.342943	ENSSSCG00000009881
GO:2001257	regulation of cation channel activity	BP	1	112	0.173186	0.342943	ENSSSCG00000036060
GO:0034101	erythrocyte homeostasis	BP	1	113	0.174594	0.344027	ENSSSCG00000006543
GO:0052126	movement in host environment	BP	1	113	0.174594	0.344027	ENSSSCG00000017614
GO:0150034	distal axon	CC	1	119	0.175131	0.306018	ENSSSCG00000015140
GO:0070887	cellular response to chemical stimulus	BP	6	2264	0.175504	0.344971	ENSSSCG00000006543;ENSSSCG00000009881;ENSSSCG00000012077;ENSSSCG00000015140;ENSSSCG00000017614;ENSSSCG00000031882
GO:0043269	regulation of ion transport	BP	2	451	0.176615	0.345756	ENSSSCG00000036060;ENSSSCG00000039472
GO:0006955	immune response	BP	4	1309	0.176768	0.345756	ENSSSCG00000006543;ENSSSCG00000009881;ENSSSCG00000012077;ENSSSCG00000017614
GO:0043123	positive regulation of I-kappaB kinase/NF-kappaB signaling	BP	1	116	0.178802	0.346785	ENSSSCG00000017614
GO:0071706	tumor necrosis factor superfamily cytokine production	BP	1	116	0.178802	0.346785	ENSSSCG00000009881
GO:1903555	regulation of tumor necrosis factor superfamily cytokine production	BP	1	116	0.178802	0.346785	ENSSSCG00000009881
GO:0070647	protein modification by small protein conjugation or removal	BP	3	867	0.179028	0.346785	ENSSSCG00000003421;ENSSSCG00000017614;ENSSSCG00000028602
GO:0002244	hematopoietic progenitor cell differentiation	BP	1	117	0.1802	0.347374	ENSSSCG00000006543
GO:0055076	transition metal ion homeostasis	BP	1	117	0.1802	0.347374	ENSSSCG00000039472
GO:0051234	establishment of localization	BP	9	3829	0.180738	0.347573	ENSSSCG00000001400;ENSSSCG00000002000;ENSSSCG00000012077;ENSSSCG00000015140;ENSSSCG00000022866;ENSSSCG00000031882;ENSSSCG00000036060;ENSSSCG00000036383;ENSSSCG00000039472
GO:0010970	transport along microtubule	BP	1	119	0.182989	0.348551	ENSSSCG00000015140
GO:0043624	cellular protein complex disassembly	BP	1	119	0.182989	0.348551	ENSSSCG00000015140
GO:0050684	regulation of mRNA processing	BP	1	119	0.182989	0.348551	ENSSSCG00000015140
GO:0051092	positive regulation of NF-kappaB transcription factor activity	BP	1	119	0.182989	0.348551	ENSSSCG00000017614
GO:0000779	condensed chromosome, centromeric region	CC	1	125	0.183127	0.316657	ENSSSCG00000016098
GO:0010628	positive regulation of gene expression	BP	3	879	0.184141	0.349537	ENSSSCG00000006543;ENSSSCG00000009881;ENSSSCG00000015140
GO:0060759	regulation of response to cytokine stimulus	BP	1	120	0.184381	0.349537	ENSSSCG00000006543
GO:0008134	transcription factor binding	MF	2	469	0.184953	0.272251	ENSSSCG00000010599;ENSSSCG00000022225
GO:0071702	organic substance transport	BP	5	1815	0.186971	0.35361	ENSSSCG00000001400;ENSSSCG00000002000;ENSSSCG00000015140;ENSSSCG00000022866;ENSSSCG00000031882
GO:0016810	hydrolase activity, acting on carbon-nitrogen (but not peptide) bonds	MF	1	124	0.188391	0.27511	ENSSSCG00000006543
GO:0022626	cytosolic ribosome	CC	1	129	0.188416	0.322445	ENSSSCG00000026472
GO:0051100	negative regulation of binding	BP	1	123	0.188541	0.355737	ENSSSCG00000028602
GO:0043488	regulation of mRNA stability	BP	1	124	0.189923	0.357502	ENSSSCG00000031882
GO:0006606	protein import into nucleus	BP	1	125	0.191303	0.359254	ENSSSCG00000002000
GO:1901136	carbohydrate derivative catabolic process	BP	1	126	0.19268	0.360994	ENSSSCG00000003421
GO:0009636	response to toxic substance	BP	1	127	0.194056	0.362721	ENSSSCG00000039472
GO:0048015	phosphatidylinositol-mediated signaling	BP	1	129	0.1968	0.366139	ENSSSCG00000027550
GO:0051170	import into nucleus	BP	1	129	0.1968	0.366139	ENSSSCG00000002000
GO:1902904	negative regulation of supramolecular fiber organization	BP	1	130	0.198168	0.36783	ENSSSCG00000015140
GO:0036064	ciliary basal body	CC	1	138	0.200197	0.339109	ENSSSCG00000010122
GO:0017148	negative regulation of translation	BP	1	132	0.200899	0.371175	ENSSSCG00000031882
GO:0048017	inositol lipid-mediated signaling	BP	1	132	0.200899	0.371175	ENSSSCG00000027550
GO:0007034	vacuolar transport	BP	1	133	0.20226	0.371973	ENSSSCG00000015140
GO:0043487	regulation of RNA stability	BP	1	133	0.20226	0.371973	ENSSSCG00000031882
GO:0009790	embryo development	BP	3	925	0.204114	0.37452	ENSSSCG00000009868;ENSSSCG00000026472;ENSSSCG00000039472
GO:0099080	supramolecular complex	CC	3	971	0.204205	0.342404	ENSSSCG00000012077;ENSSSCG00000016098;ENSSSCG00000017614
GO:0022408	negative regulation of cell-cell adhesion	BP	1	135	0.204977	0.375244	ENSSSCG00000028602
GO:0043484	regulation of RNA splicing	BP	1	136	0.206332	0.376004	ENSSSCG00000015140
GO:0090501	RNA phosphodiester bond hydrolysis	BP	1	136	0.206332	0.376004	ENSSSCG00000031882
GO:0043021	ribonucleoprotein complex binding	MF	1	138	0.207372	0.300445	ENSSSCG00000028602
GO:0002262	myeloid cell homeostasis	BP	1	137	0.207685	0.376753	ENSSSCG00000006543
GO:0061013	regulation of mRNA catabolic process	BP	1	137	0.207685	0.376753	ENSSSCG00000031882
GO:0015934	large ribosomal subunit	CC	1	144	0.207958	0.345211	ENSSSCG00000026472
GO:0045859	regulation of protein kinase activity	BP	2	504	0.209222	0.378683	ENSSSCG00000006543;ENSSSCG00000028602
GO:0050807	regulation of synapse organization	BP	1	140	0.211731	0.382358	ENSSSCG00000015140
GO:0050821	protein stabilization	BP	1	141	0.213074	0.383918	ENSSSCG00000028602
GO:0046488	phosphatidylinositol metabolic process	BP	1	143	0.215756	0.387876	ENSSSCG00000027550
GO:0050777	negative regulation of immune response	BP	1	144	0.217093	0.388534	ENSSSCG00000006543
GO:0050803	regulation of synapse structure or activity	BP	1	144	0.217093	0.388534	ENSSSCG00000015140
GO:0016458	gene silencing	BP	1	145	0.218428	0.390051	ENSSSCG00000006543
GO:0005515	protein binding	MF	15	7448	0.220594	0.317103	ENSSSCG00000001400;ENSSSCG00000002000;ENSSSCG00000003421;ENSSSCG00000010599;ENSSSCG00000012077;ENSSSCG00000013176;ENSSSCG00000015140;ENSSSCG00000016261;ENSSSCG00000017614;ENSSSCG00000022225;ENSSSCG00000022866;ENSSSCG00000027550;ENSSSCG00000028638;ENSSSCG00000031882;ENSSSCG00000036383
GO:0009451	RNA modification	BP	1	147	0.221092	0.392539	ENSSSCG00000006543
GO:0034249	negative regulation of cellular amide metabolic process	BP	1	147	0.221092	0.392539	ENSSSCG00000031882
GO:0000075	cell cycle checkpoint signaling	BP	1	148	0.222421	0.392539	ENSSSCG00000001400
GO:0098739	import across plasma membrane	BP	1	148	0.222421	0.392539	ENSSSCG00000039472
GO:0099111	microtubule-based transport	BP	1	148	0.222421	0.392539	ENSSSCG00000015140
GO:0005740	mitochondrial envelope	CC	2	552	0.222943	0.366421	ENSSSCG00000013176;ENSSSCG00000031882
GO:0022402	cell cycle process	BP	3	968	0.223258	0.392539	ENSSSCG00000001400;ENSSSCG00000006273;ENSSSCG00000010122
GO:0030705	cytoskeleton-dependent intracellular transport	BP	1	149	0.223747	0.392539	ENSSSCG00000015140
GO:0042770	signal transduction in response to DNA damage	BP	1	149	0.223747	0.392539	ENSSSCG00000001400
GO:0001649	osteoblast differentiation	BP	1	150	0.225071	0.393137	ENSSSCG00000006543
GO:0045088	regulation of innate immune response	BP	1	150	0.225071	0.393137	ENSSSCG00000006543
GO:1901981	phosphatidylinositol phosphate binding	MF	1	152	0.225925	0.32225	ENSSSCG00000027550
GO:0005813	centrosome	CC	2	557	0.225931	0.367692	ENSSSCG00000010122;ENSSSCG00000016098
GO:0000785	chromatin	CC	2	566	0.231318	0.372804	ENSSSCG00000002000;ENSSSCG00000016098
GO:0080135	regulation of cellular response to stress	BP	2	543	0.233644	0.407223	ENSSSCG00000001400;ENSSSCG00000031882
GO:0051254	positive regulation of RNA metabolic process	BP	4	1471	0.234474	0.407782	ENSSSCG00000001400;ENSSSCG00000015140;ENSSSCG00000017614;ENSSSCG00000031882
GO:0031461	cullin-RING ubiquitin ligase complex	CC	1	166	0.2358	0.376373	ENSSSCG00000003421
GO:0080134	regulation of response to stress	BP	3	996	0.235935	0.409315	ENSSSCG00000001400;ENSSSCG00000006543;ENSSSCG00000031882
GO:0045926	negative regulation of growth	BP	1	159	0.236891	0.409315	ENSSSCG00000031882
GO:0065004	protein-DNA complex assembly	BP	1	159	0.236891	0.409315	ENSSSCG00000010122
GO:0003677	DNA binding	MF	5	1995	0.236967	0.3354	ENSSSCG00000006273;ENSSSCG00000010122;ENSSSCG00000016098;ENSSSCG00000016261;ENSSSCG00000022823
GO:0006469	negative regulation of protein kinase activity	BP	1	160	0.238194	0.409796	ENSSSCG00000006543
GO:0031396	regulation of protein ubiquitination	BP	1	160	0.238194	0.409796	ENSSSCG00000028602
GO:0045211	postsynaptic membrane	CC	1	169	0.239522	0.378674	ENSSSCG00000015140
GO:0032412	regulation of ion transmembrane transporter activity	BP	1	162	0.240792	0.412492	ENSSSCG00000036060
GO:0042098	T cell proliferation	BP	1	162	0.240792	0.412492	ENSSSCG00000031781
GO:0000775	chromosome, centromeric region	CC	1	171	0.241994	0.378972	ENSSSCG00000016098
GO:0016051	carbohydrate biosynthetic process	BP	1	164	0.243382	0.416038	ENSSSCG00000017955
GO:0051260	protein homooligomerization	BP	1	167	0.247252	0.421751	ENSSSCG00000031882
GO:0006511	ubiquitin-dependent protein catabolic process	BP	2	566	0.248152	0.422387	ENSSSCG00000003421;ENSSSCG00000017614
GO:0031348	negative regulation of defense response	BP	1	169	0.24982	0.424323	ENSSSCG00000006543
GO:0043122	regulation of I-kappaB kinase/NF-kappaB signaling	BP	1	170	0.251102	0.425596	ENSSSCG00000017614
GO:0015630	microtubule cytoskeleton	CC	3	1081	0.251524	0.390215	ENSSSCG00000010122;ENSSSCG00000012077;ENSSSCG00000016098
GO:0043009	chordate embryonic development	BP	2	572	0.251946	0.425959	ENSSSCG00000026472;ENSSSCG00000039472
GO:0022898	regulation of transmembrane transporter activity	BP	1	171	0.252381	0.425959	ENSSSCG00000036060
GO:0006457	protein folding	BP	1	172	0.253658	0.426316	ENSSSCG00000015140
GO:0017038	protein import	BP	1	172	0.253658	0.426316	ENSSSCG00000002000
GO:0004518	nuclease activity	MF	1	174	0.254236	0.357095	ENSSSCG00000031882
GO:0006839	mitochondrial transport	BP	1	173	0.254933	0.426659	ENSSSCG00000031882
GO:0019941	modification-dependent protein catabolic process	BP	2	577	0.255109	0.426659	ENSSSCG00000003421;ENSSSCG00000017614
GO:0051252	regulation of RNA metabolic process	BP	7	3079	0.255462	0.426659	ENSSSCG00000001400;ENSSSCG00000009881;ENSSSCG00000015140;ENSSSCG00000016261;ENSSSCG00000017614;ENSSSCG00000028638;ENSSSCG00000031882
GO:0009792	embryo development ending in birth or egg hatching	BP	2	579	0.256375	0.427291	ENSSSCG00000026472;ENSSSCG00000039472
GO:0033673	negative regulation of kinase activity	BP	1	175	0.257476	0.428235	ENSSSCG00000006543
GO:0071824	protein-DNA complex subunit organization	BP	1	176	0.258745	0.429452	ENSSSCG00000010122
GO:0006354	DNA-templated transcription, elongation	BP	1	177	0.260011	0.43066	ENSSSCG00000001400
GO:0043549	regulation of kinase activity	BP	2	588	0.262073	0.433179	ENSSSCG00000006543;ENSSSCG00000028602
GO:0036464	cytoplasmic ribonucleoprotein granule	CC	1	188	0.262695	0.403722	ENSSSCG00000017614
GO:0002376	immune system process	BP	5	2058	0.263965	0.435407	ENSSSCG00000006543;ENSSSCG00000009881;ENSSSCG00000012077;ENSSSCG00000017614;ENSSSCG00000031781
GO:0010038	response to metal ion	BP	1	181	0.265056	0.436307	ENSSSCG00000039472
GO:0099572	postsynaptic specialization	CC	1	190	0.265095	0.403722	ENSSSCG00000015140
GO:0042802	identical protein binding	MF	4	1571	0.266751	0.371835	ENSSSCG00000001400;ENSSSCG00000012077;ENSSSCG00000013176;ENSSSCG00000031882
GO:0032409	regulation of transporter activity	BP	1	183	0.267567	0.439534	ENSSSCG00000036060
GO:0032879	regulation of localization	BP	5	2072	0.268656	0.440153	ENSSSCG00000012077;ENSSSCG00000017614;ENSSSCG00000028602;ENSSSCG00000036060;ENSSSCG00000039472
GO:1903047	mitotic cell cycle process	BP	2	599	0.269043	0.440153	ENSSSCG00000006273;ENSSSCG00000010122
GO:0008289	lipid binding	MF	2	607	0.27063	0.374406	ENSSSCG00000015140;ENSSSCG00000027550
GO:0098657	import into cell	BP	1	188	0.273806	0.446119	ENSSSCG00000039472
GO:1903320	regulation of protein modification by small protein conjugation or removal	BP	1	188	0.273806	0.446119	ENSSSCG00000028602
GO:0006402	mRNA catabolic process	BP	1	189	0.275047	0.446324	ENSSSCG00000031882
GO:0034599	cellular response to oxidative stress	BP	1	189	0.275047	0.446324	ENSSSCG00000031882
GO:0005770	late endosome	CC	1	199	0.275798	0.415751	ENSSSCG00000015140
GO:0090068	positive regulation of cell cycle process	BP	1	190	0.276287	0.447428	ENSSSCG00000001400
GO:0000793	condensed chromosome	CC	1	203	0.280507	0.415751	ENSSSCG00000016098
GO:0035770	ribonucleoprotein granule	CC	1	203	0.280507	0.415751	ENSSSCG00000017614
GO:1901988	negative regulation of cell cycle phase transition	BP	1	195	0.282454	0.456492	ENSSSCG00000001400
GO:0007249	I-kappaB kinase/NF-kappaB signaling	BP	1	196	0.283682	0.45663	ENSSSCG00000017614
GO:0016197	endosomal transport	BP	1	196	0.283682	0.45663	ENSSSCG00000012077
GO:0010243	response to organonitrogen compound	BP	2	626	0.286159	0.459693	ENSSSCG00000003421;ENSSSCG00000017614
GO:0006605	protein targeting	BP	1	201	0.289788	0.46459	ENSSSCG00000015140
GO:0051348	negative regulation of transferase activity	BP	1	202	0.291003	0.465605	ENSSSCG00000006543
GO:0042277	peptide binding	MF	1	205	0.29244	0.40156	ENSSSCG00000002000
GO:0045935	positive regulation of nucleobase-containing compound metabolic process	BP	4	1623	0.292609	0.466752	ENSSSCG00000001400;ENSSSCG00000015140;ENSSSCG00000017614;ENSSSCG00000031882
GO:0032984	protein-containing complex disassembly	BP	1	204	0.293428	0.466752	ENSSSCG00000015140
GO:0006486	protein glycosylation	BP	1	205	0.294637	0.466752	ENSSSCG00000017955
GO:0030336	negative regulation of cell migration	BP	1	205	0.294637	0.466752	ENSSSCG00000028602
GO:0043413	macromolecule glycosylation	BP	1	205	0.294637	0.466752	ENSSSCG00000017955
GO:0007162	negative regulation of cell adhesion	BP	1	206	0.295844	0.467738	ENSSSCG00000028602
GO:0045333	cellular respiration	BP	1	207	0.29705	0.468444	ENSSSCG00000031882
GO:2000112	regulation of cellular macromolecule biosynthetic process	BP	7	3228	0.297462	0.468444	ENSSSCG00000001400;ENSSSCG00000015140;ENSSSCG00000016261;ENSSSCG00000017614;ENSSSCG00000028602;ENSSSCG00000028638;ENSSSCG00000031882
GO:0044391	ribosomal subunit	CC	1	218	0.297902	0.437626	ENSSSCG00000026472
GO:0051091	positive regulation of DNA-binding transcription factor activity	BP	1	208	0.298253	0.468767	ENSSSCG00000017614
GO:0001664	G protein-coupled receptor binding	MF	1	211	0.299614	0.40536	ENSSSCG00000015140
GO:0003713	transcription coactivator activity	MF	1	211	0.299614	0.40536	ENSSSCG00000017614
GO:0005815	microtubule organizing center	CC	2	681	0.300648	0.437786	ENSSSCG00000010122;ENSSSCG00000016098
GO:0006886	intracellular protein transport	BP	2	649	0.300727	0.471729	ENSSSCG00000002000;ENSSSCG00000015140
GO:0042742	defense response to bacterium	BP	1	212	0.303046	0.472902	ENSSSCG00000009881
GO:0051259	protein complex oligomerization	BP	1	212	0.303046	0.472902	ENSSSCG00000031882
GO:0010556	regulation of macromolecule biosynthetic process	BP	7	3248	0.303248	0.472902	ENSSSCG00000001400;ENSSSCG00000015140;ENSSSCG00000016261;ENSSSCG00000017614;ENSSSCG00000028602;ENSSSCG00000028638;ENSSSCG00000031882
GO:0140535	intracellular protein-containing complex	CC	2	689	0.30547	0.440939	ENSSSCG00000003421;ENSSSCG00000031781
GO:2000146	negative regulation of cell motility	BP	1	216	0.307808	0.479059	ENSSSCG00000028602
GO:0098662	inorganic cation transmembrane transport	BP	2	662	0.308949	0.479059	ENSSSCG00000036060;ENSSSCG00000039472
GO:0051271	negative regulation of cellular component movement	BP	1	217	0.308993	0.479059	ENSSSCG00000028602
GO:0090305	nucleic acid phosphodiester bond hydrolysis	BP	1	218	0.310177	0.479964	ENSSSCG00000031882
GO:0098978	glutamatergic synapse	CC	1	229	0.3104	0.444194	ENSSSCG00000015140
GO:0008017	microtubule binding	MF	1	221	0.311413	0.415218	ENSSSCG00000012077
GO:0031267	small GTPase binding	MF	1	221	0.311413	0.415218	ENSSSCG00000002000
GO:0097060	synaptic membrane	CC	1	234	0.31601	0.448356	ENSSSCG00000015140
GO:0006401	RNA catabolic process	BP	1	223	0.316065	0.487673	ENSSSCG00000031882
GO:0019219	regulation of nucleobase-containing compound metabolic process	BP	7	3293	0.316378	0.487673	ENSSSCG00000001400;ENSSSCG00000009881;ENSSSCG00000015140;ENSSSCG00000016261;ENSSSCG00000017614;ENSSSCG00000028638;ENSSSCG00000031882
GO:0062197	cellular response to chemical stress	BP	1	225	0.318407	0.488916	ENSSSCG00000031882
GO:2001020	regulation of response to DNA damage stimulus	BP	1	225	0.318407	0.488916	ENSSSCG00000001400
GO:0070085	glycosylation	BP	1	226	0.319574	0.489769	ENSSSCG00000017955
GO:0051338	regulation of transferase activity	BP	2	681	0.320939	0.49092	ENSSSCG00000006543;ENSSSCG00000028602
GO:2000113	negative regulation of cellular macromolecule biosynthetic process	BP	3	1184	0.323814	0.49406	ENSSSCG00000015140;ENSSSCG00000028602;ENSSSCG00000031882
GO:0010948	negative regulation of cell cycle process	BP	1	230	0.324227	0.49406	ENSSSCG00000001400
GO:0010558	negative regulation of macromolecule biosynthetic process	BP	3	1191	0.327137	0.497451	ENSSSCG00000015140;ENSSSCG00000028602;ENSSSCG00000031882
GO:0034504	protein localization to nucleus	BP	1	233	0.327696	0.497451	ENSSSCG00000002000
GO:0016788	hydrolase activity, acting on ester bonds	MF	2	702	0.330198	0.434964	ENSSSCG00000027550;ENSSSCG00000031882
GO:0035091	phosphatidylinositol binding	MF	1	238	0.331034	0.434964	ENSSSCG00000027550
GO:0040013	negative regulation of locomotion	BP	1	236	0.331148	0.50174	ENSSSCG00000028602
GO:1990837	sequence-specific double-stranded DNA binding	MF	3	1215	0.333315	0.434964	ENSSSCG00000010122;ENSSSCG00000016098;ENSSSCG00000022823
GO:0030001	metal ion transport	BP	2	701	0.333518	0.504375	ENSSSCG00000036060;ENSSSCG00000039472
GO:0031326	regulation of cellular biosynthetic process	BP	7	3358	0.335584	0.506542	ENSSSCG00000001400;ENSSSCG00000015140;ENSSSCG00000016261;ENSSSCG00000017614;ENSSSCG00000028602;ENSSSCG00000028638;ENSSSCG00000031882
GO:1901698	response to nitrogen compound	BP	2	708	0.337909	0.507174	ENSSSCG00000003421;ENSSSCG00000017614
GO:0002831	regulation of response to biotic stimulus	BP	1	242	0.338001	0.507174	ENSSSCG00000006543
GO:0048872	homeostasis of number of cells	BP	1	242	0.338001	0.507174	ENSSSCG00000006543
GO:0033365	protein localization to organelle	BP	2	710	0.339162	0.507174	ENSSSCG00000002000;ENSSSCG00000015140
GO:0010604	positive regulation of macromolecule metabolic process	BP	6	2822	0.339835	0.507174	ENSSSCG00000001400;ENSSSCG00000006543;ENSSSCG00000009881;ENSSSCG00000015140;ENSSSCG00000017614;ENSSSCG00000031882
GO:0070588	calcium ion transmembrane transport	BP	1	244	0.34027	0.507174	ENSSSCG00000036060
GO:0051049	regulation of transport	BP	3	1219	0.340441	0.507174	ENSSSCG00000012077;ENSSSCG00000036060;ENSSSCG00000039472
GO:0051020	GTPase binding	MF	1	247	0.341202	0.440471	ENSSSCG00000002000
GO:0030674	protein-macromolecule adaptor activity	MF	1	248	0.342323	0.440471	ENSSSCG00000015140
GO:0098687	chromosomal region	CC	1	260	0.344477	0.483519	ENSSSCG00000016098
GO:0001933	negative regulation of protein phosphorylation	BP	1	248	0.344786	0.512347	ENSSSCG00000006543
GO:0016192	vesicle-mediated transport	BP	3	1229	0.345194	0.512347	ENSSSCG00000012077;ENSSSCG00000015140;ENSSSCG00000036383
GO:0033218	amide binding	MF	1	251	0.345673	0.44147	ENSSSCG00000002000
GO:0000151	ubiquitin ligase complex	CC	1	262	0.346619	0.483519	ENSSSCG00000003421
GO:0031327	negative regulation of cellular biosynthetic process	BP	3	1232	0.346619	0.51256	ENSSSCG00000015140;ENSSSCG00000028602;ENSSSCG00000031882
GO:0010468	regulation of gene expression	BP	8	3952	0.346649	0.51256	ENSSSCG00000001400;ENSSSCG00000006543;ENSSSCG00000009881;ENSSSCG00000015140;ENSSSCG00000016261;ENSSSCG00000017614;ENSSSCG00000028638;ENSSSCG00000031882
GO:0031625	ubiquitin protein ligase binding	MF	1	253	0.347898	0.44147	ENSSSCG00000015140
GO:0009889	regulation of biosynthetic process	BP	7	3400	0.348126	0.51256	ENSSSCG00000001400;ENSSSCG00000015140;ENSSSCG00000016261;ENSSSCG00000017614;ENSSSCG00000028602;ENSSSCG00000028638;ENSSSCG00000031882
GO:0046651	lymphocyte proliferation	BP	1	251	0.348153	0.51256	ENSSSCG00000031781
GO:0000278	mitotic cell cycle	BP	2	725	0.348541	0.51256	ENSSSCG00000006273;ENSSSCG00000010122
GO:0032943	mononuclear cell proliferation	BP	1	253	0.350388	0.514332	ENSSSCG00000031781
GO:0006650	glycerophospholipid metabolic process	BP	1	255	0.352616	0.516654	ENSSSCG00000027550
GO:0005198	structural molecule activity	MF	2	741	0.354397	0.446637	ENSSSCG00000021624;ENSSSCG00000026472
GO:0009890	negative regulation of biosynthetic process	BP	3	1249	0.354698	0.518753	ENSSSCG00000015140;ENSSSCG00000028602;ENSSSCG00000031882
GO:0045787	positive regulation of cell cycle	BP	1	258	0.355945	0.51887	ENSSSCG00000001400
GO:0051641	cellular localization	BP	5	2324	0.356075	0.51887	ENSSSCG00000001400;ENSSSCG00000002000;ENSSSCG00000012077;ENSSSCG00000015140;ENSSSCG00000022866
GO:0046034	ATP metabolic process	BP	1	261	0.359257	0.522555	ENSSSCG00000015140
GO:0003690	double-stranded DNA binding	MF	3	1286	0.366787	0.457008	ENSSSCG00000010122;ENSSSCG00000016098;ENSSSCG00000022823
GO:0098660	inorganic ion transmembrane transport	BP	2	755	0.367184	0.533116	ENSSSCG00000036060;ENSSSCG00000039472
GO:0044389	ubiquitin-like protein ligase binding	MF	1	271	0.367594	0.457008	ENSSSCG00000015140
GO:0012505	endomembrane system	CC	6	3053	0.367945	0.508657	ENSSSCG00000012077;ENSSSCG00000013176;ENSSSCG00000015140;ENSSSCG00000022866;ENSSSCG00000028602;ENSSSCG00000039472
GO:0009101	glycoprotein biosynthetic process	BP	1	270	0.369094	0.533951	ENSSSCG00000017955
GO:0016042	lipid catabolic process	BP	1	270	0.369094	0.533951	ENSSSCG00000027550
GO:0065009	regulation of molecular function	BP	5	2364	0.370289	0.534187	ENSSSCG00000006543;ENSSSCG00000009881;ENSSSCG00000017614;ENSSSCG00000028602;ENSSSCG00000036060
GO:0098798	mitochondrial protein-containing complex	CC	1	285	0.370768	0.508657	ENSSSCG00000031882
GO:0003729	mRNA binding	MF	1	274	0.37082	0.457925	ENSSSCG00000022866
GO:0010629	negative regulation of gene expression	BP	2	761	0.370892	0.534187	ENSSSCG00000006543;ENSSSCG00000031882
GO:0006979	response to oxidative stress	BP	1	272	0.37126	0.534187	ENSSSCG00000031882
GO:0098655	cation transmembrane transport	BP	2	763	0.372126	0.534472	ENSSSCG00000036060;ENSSSCG00000039472
GO:0015980	energy derivation by oxidation of organic compounds	BP	1	274	0.373419	0.535368	ENSSSCG00000031882
GO:0070661	leukocyte proliferation	BP	1	276	0.375571	0.537489	ENSSSCG00000031781
GO:1902494	catalytic complex	CC	3	1360	0.376923	0.512863	ENSSSCG00000003421;ENSSSCG00000031781;ENSSSCG00000031882
GO:0032102	negative regulation of response to external stimulus	BP	1	278	0.377715	0.539593	ENSSSCG00000006543
GO:0051098	regulation of binding	BP	1	282	0.381983	0.544293	ENSSSCG00000028602
GO:0042221	response to chemical	BP	8	4078	0.382585	0.544293	ENSSSCG00000003421;ENSSSCG00000006543;ENSSSCG00000009881;ENSSSCG00000012077;ENSSSCG00000015140;ENSSSCG00000017614;ENSSSCG00000031882;ENSSSCG00000039472
GO:0042326	negative regulation of phosphorylation	BP	1	283	0.383046	0.544293	ENSSSCG00000006543
GO:0061629	RNA polymerase II-specific DNA-binding transcription factor binding	MF	1	288	0.385668	0.473085	ENSSSCG00000010599
GO:0051172	negative regulation of nitrogen compound metabolic process	BP	4	1860	0.386991	0.54888	ENSSSCG00000006543;ENSSSCG00000015140;ENSSSCG00000028602;ENSSSCG00000031882
GO:0051171	regulation of nitrogen compound metabolic process	BP	9	4665	0.388019	0.54888	ENSSSCG00000001400;ENSSSCG00000006543;ENSSSCG00000009881;ENSSSCG00000015140;ENSSSCG00000016261;ENSSSCG00000017614;ENSSSCG00000028602;ENSSSCG00000028638;ENSSSCG00000031882
GO:0001503	ossification	BP	1	288	0.388332	0.54888	ENSSSCG00000006543
GO:0005874	microtubule	CC	1	303	0.389065	0.525079	ENSSSCG00000012077
GO:0071900	regulation of protein serine/threonine kinase activity	BP	1	292	0.39253	0.553834	ENSSSCG00000028602
GO:0010035	response to inorganic substance	BP	1	296	0.3967	0.556772	ENSSSCG00000039472
GO:0045786	negative regulation of cell cycle	BP	1	296	0.3967	0.556772	ENSSSCG00000001400
GO:0050808	synapse organization	BP	1	296	0.3967	0.556772	ENSSSCG00000015140
GO:0043565	sequence-specific DNA binding	MF	3	1351	0.397301	0.484128	ENSSSCG00000010122;ENSSSCG00000016098;ENSSSCG00000022823
GO:0098793	presynapse	CC	1	315	0.400976	0.53679	ENSSSCG00000015140
GO:0009605	response to external stimulus	BP	4	1902	0.403822	0.565775	ENSSSCG00000006543;ENSSSCG00000009881;ENSSSCG00000012077;ENSSSCG00000017614
GO:0006417	regulation of translation	BP	1	304	0.404957	0.566373	ENSSSCG00000031882
GO:0044255	cellular lipid metabolic process	BP	2	822	0.408131	0.569816	ENSSSCG00000017955;ENSSSCG00000027550
GO:0015631	tubulin binding	MF	1	310	0.408319	0.492266	ENSSSCG00000012077
GO:1902903	regulation of supramolecular fiber organization	BP	1	308	0.409044	0.570097	ENSSSCG00000015140
GO:0003735	structural constituent of ribosome	MF	1	311	0.409329	0.492266	ENSSSCG00000026472
GO:0030425	dendrite	CC	1	325	0.41073	0.54112	ENSSSCG00000015140
GO:0097447	dendritic tree	CC	1	325	0.41073	0.54112	ENSSSCG00000015140
GO:0009893	positive regulation of metabolic process	BP	6	3043	0.411696	0.572795	ENSSSCG00000001400;ENSSSCG00000006543;ENSSSCG00000009881;ENSSSCG00000015140;ENSSSCG00000017614;ENSSSCG00000031882
GO:0006874	cellular calcium ion homeostasis	BP	1	312	0.413105	0.573756	ENSSSCG00000039472
GO:0034655	nucleobase-containing compound catabolic process	BP	1	313	0.414115	0.574164	ENSSSCG00000031882
GO:0055085	transmembrane transport	BP	3	1378	0.415625	0.57526	ENSSSCG00000031882;ENSSSCG00000036060;ENSSSCG00000039472
GO:0030099	myeloid cell differentiation	BP	1	319	0.420145	0.580296	ENSSSCG00000006543
GO:0080090	regulation of primary metabolic process	BP	9	4783	0.420714	0.580296	ENSSSCG00000001400;ENSSSCG00000006543;ENSSSCG00000009881;ENSSSCG00000015140;ENSSSCG00000016261;ENSSSCG00000017614;ENSSSCG00000028602;ENSSSCG00000028638;ENSSSCG00000031882
GO:1901987	regulation of cell cycle phase transition	BP	1	322	0.423138	0.582634	ENSSSCG00000001400
GO:0060090	molecular adaptor activity	MF	1	326	0.424285	0.506938	ENSSSCG00000015140
GO:0055074	calcium ion homeostasis	BP	1	328	0.429078	0.589127	ENSSSCG00000039472
GO:0010563	negative regulation of phosphorus metabolic process	BP	1	329	0.430063	0.589127	ENSSSCG00000006543
GO:0045936	negative regulation of phosphate metabolic process	BP	1	329	0.430063	0.589127	ENSSSCG00000006543
GO:0031324	negative regulation of cellular metabolic process	BP	4	1975	0.432955	0.590777	ENSSSCG00000006543;ENSSSCG00000015140;ENSSSCG00000028602;ENSSSCG00000031882
GO:0006644	phospholipid metabolic process	BP	1	332	0.433006	0.590777	ENSSSCG00000027550
GO:0002683	negative regulation of immune system process	BP	1	333	0.433983	0.590777	ENSSSCG00000006543
GO:0001932	regulation of protein phosphorylation	BP	2	866	0.434394	0.590777	ENSSSCG00000006543;ENSSSCG00000028602
GO:0007018	microtubule-based movement	BP	1	334	0.434959	0.590777	ENSSSCG00000015140
GO:0046486	glycerolipid metabolic process	BP	1	335	0.435934	0.591097	ENSSSCG00000027550
GO:0051090	regulation of DNA-binding transcription factor activity	BP	1	336	0.436907	0.591414	ENSSSCG00000017614
GO:0030424	axon	CC	1	354	0.438158	0.571202	ENSSSCG00000015140
GO:0072503	cellular divalent inorganic cation homeostasis	BP	1	338	0.438848	0.593037	ENSSSCG00000039472
GO:0046700	heterocycle catabolic process	BP	1	339	0.439816	0.593343	ENSSSCG00000031882
GO:0022407	regulation of cell-cell adhesion	BP	1	341	0.441747	0.594945	ENSSSCG00000028602
GO:0005840	ribosome	CC	1	358	0.441843	0.571202	ENSSSCG00000026472
GO:0016772	transferase activity, transferring phosphorus-containing groups	MF	2	887	0.442182	0.524913	ENSSSCG00000009881;ENSSSCG00000031882
GO:0031331	positive regulation of cellular catabolic process	BP	1	342	0.44271	0.595241	ENSSSCG00000031882
GO:1901135	carbohydrate derivative metabolic process	BP	2	882	0.443805	0.595712	ENSSSCG00000003421;ENSSSCG00000017955
GO:0044270	cellular nitrogen compound catabolic process	BP	1	344	0.444632	0.595821	ENSSSCG00000031882
GO:0000323	lytic vacuole	CC	1	364	0.447327	0.571202	ENSSSCG00000015140
GO:0005764	lysosome	CC	1	364	0.447327	0.571202	ENSSSCG00000015140
GO:0042578	phosphoric ester hydrolase activity	MF	1	351	0.448403	0.528886	ENSSSCG00000027550
GO:0001819	positive regulation of cytokine production	BP	1	350	0.450358	0.602486	ENSSSCG00000009881
GO:0034248	regulation of cellular amide metabolic process	BP	1	351	0.451307	0.602747	ENSSSCG00000031882
GO:0019439	aromatic compound catabolic process	BP	1	356	0.456028	0.608037	ENSSSCG00000031882
GO:0022411	cellular component disassembly	BP	1	360	0.459776	0.612014	ENSSSCG00000015140
GO:0072507	divalent inorganic cation homeostasis	BP	1	362	0.46164	0.613476	ENSSSCG00000039472
GO:0098794	postsynapse	CC	1	380	0.461697	0.585051	ENSSSCG00000015140
GO:0031323	regulation of cellular metabolic process	BP	9	4936	0.463395	0.614786	ENSSSCG00000001400;ENSSSCG00000006543;ENSSSCG00000009881;ENSSSCG00000015140;ENSSSCG00000016261;ENSSSCG00000017614;ENSSSCG00000028602;ENSSSCG00000028638;ENSSSCG00000031882
GO:0048523	negative regulation of cellular process	BP	7	3788	0.466368	0.617706	ENSSSCG00000001400;ENSSSCG00000006543;ENSSSCG00000015140;ENSSSCG00000028602;ENSSSCG00000031882;ENSSSCG00000036060;ENSSSCG00000039472
GO:0044877	protein-containing complex binding	MF	2	935	0.469761	0.550548	ENSSSCG00000022225;ENSSSCG00000028602
GO:1901361	organic cyclic compound catabolic process	BP	1	372	0.470871	0.62264	ENSSSCG00000031882
GO:0140297	DNA-binding transcription factor binding	MF	1	386	0.480538	0.559182	ENSSSCG00000010599
GO:0003712	transcription coregulator activity	MF	1	389	0.483207	0.559182	ENSSSCG00000017614
GO:0006091	generation of precursor metabolites and energy	BP	1	387	0.484431	0.639514	ENSSSCG00000031882
GO:0046873	metal ion transmembrane transporter activity	MF	1	394	0.487625	0.560769	ENSSSCG00000039472
GO:0006914	autophagy	BP	1	391	0.48799	0.642093	ENSSSCG00000015140
GO:0061919	process utilizing autophagic mechanism	BP	1	391	0.48799	0.642093	ENSSSCG00000015140
GO:0006812	cation transport	BP	2	965	0.491303	0.644624	ENSSSCG00000036060;ENSSSCG00000039472
GO:0040008	regulation of growth	BP	1	395	0.491526	0.644624	ENSSSCG00000031882
GO:0009896	positive regulation of catabolic process	BP	1	398	0.494162	0.64702	ENSSSCG00000031882
GO:0009968	negative regulation of signal transduction	BP	2	978	0.498529	0.650608	ENSSSCG00000001400;ENSSSCG00000006543
GO:0034220	ion transmembrane transport	BP	2	978	0.498529	0.650608	ENSSSCG00000036060;ENSSSCG00000039472
GO:0042325	regulation of phosphorylation	BP	2	981	0.500187	0.65171	ENSSSCG00000006543;ENSSSCG00000028602
GO:0006508	proteolysis	BP	3	1573	0.50452	0.656287	ENSSSCG00000003421;ENSSSCG00000017614;ENSSSCG00000031781
GO:0016740	transferase activity	MF	4	2177	0.504592	0.576677	ENSSSCG00000003421;ENSSSCG00000009881;ENSSSCG00000017614;ENSSSCG00000031882
GO:0042110	T cell activation	BP	1	414	0.507999	0.65867	ENSSSCG00000031781
GO:1902532	negative regulation of intracellular signal transduction	BP	1	414	0.507999	0.65867	ENSSSCG00000001400
GO:0044770	cell cycle phase transition	BP	1	415	0.508852	0.658708	ENSSSCG00000001400
GO:0036477	somatodendritic compartment	CC	1	437	0.510017	0.641385	ENSSSCG00000015140
GO:0007005	mitochondrion organization	BP	1	417	0.510553	0.659842	ENSSSCG00000031882
GO:0010605	negative regulation of macromolecule metabolic process	BP	4	2192	0.517471	0.667487	ENSSSCG00000006543;ENSSSCG00000015140;ENSSSCG00000028602;ENSSSCG00000031882
GO:0006875	cellular metal ion homeostasis	BP	1	426	0.518136	0.667487	ENSSSCG00000039472
GO:0060255	regulation of macromolecule metabolic process	BP	9	5139	0.51978	0.667488	ENSSSCG00000001400;ENSSSCG00000006543;ENSSSCG00000009881;ENSSSCG00000015140;ENSSSCG00000016261;ENSSSCG00000017614;ENSSSCG00000028602;ENSSSCG00000028638;ENSSSCG00000031882
GO:0031347	regulation of defense response	BP	1	428	0.519806	0.667488	ENSSSCG00000006543
GO:0004175	endopeptidase activity	MF	1	433	0.520862	0.589285	ENSSSCG00000031781
GO:0019899	enzyme binding	MF	3	1627	0.52203	0.589285	ENSSSCG00000002000;ENSSSCG00000015140;ENSSSCG00000022225
GO:0005773	vacuole	CC	1	453	0.52281	0.65253	ENSSSCG00000015140
GO:0006897	endocytosis	BP	1	433	0.523956	0.671739	ENSSSCG00000036383
GO:0009617	response to bacterium	BP	1	435	0.525607	0.672777	ENSSSCG00000009881
GO:0010648	negative regulation of cell communication	BP	2	1037	0.530549	0.678018	ENSSSCG00000001400;ENSSSCG00000006543
GO:0006355	regulation of transcription, DNA-templated	BP	5	2824	0.532211	0.678834	ENSSSCG00000001400;ENSSSCG00000015140;ENSSSCG00000016261;ENSSSCG00000017614;ENSSSCG00000028638
GO:1903506	regulation of nucleic acid-templated transcription	BP	5	2826	0.532889	0.678834	ENSSSCG00000001400;ENSSSCG00000015140;ENSSSCG00000016261;ENSSSCG00000017614;ENSSSCG00000028638
GO:0023057	negative regulation of signaling	BP	2	1043	0.533733	0.678834	ENSSSCG00000001400;ENSSSCG00000006543
GO:2001141	regulation of RNA biosynthetic process	BP	5	2833	0.535262	0.679698	ENSSSCG00000001400;ENSSSCG00000015140;ENSSSCG00000016261;ENSSSCG00000017614;ENSSSCG00000028638
GO:0007155	cell adhesion	BP	2	1051	0.537956	0.681624	ENSSSCG00000028602;ENSSSCG00000036383
GO:0051240	positive regulation of multicellular organismal process	BP	2	1052	0.538483	0.681624	ENSSSCG00000009868;ENSSSCG00000009881
GO:0015031	protein transport	BP	2	1056	0.540584	0.682595	ENSSSCG00000002000;ENSSSCG00000015140
GO:0022610	biological adhesion	BP	2	1058	0.541632	0.682595	ENSSSCG00000028602;ENSSSCG00000036383
GO:0009725	response to hormone	BP	1	455	0.541809	0.682595	ENSSSCG00000017614
GO:0006629	lipid metabolic process	BP	2	1077	0.551513	0.693727	ENSSSCG00000017955;ENSSSCG00000027550
GO:0019220	regulation of phosphate metabolic process	BP	2	1086	0.556144	0.697065	ENSSSCG00000006543;ENSSSCG00000028602
GO:0051174	regulation of phosphorus metabolic process	BP	2	1086	0.556144	0.697065	ENSSSCG00000006543;ENSSSCG00000028602
GO:0009987	cellular process	BP	28	16268	0.556781	0.697065	ENSSSCG00000000869;ENSSSCG00000001400;ENSSSCG00000002000;ENSSSCG00000003421;ENSSSCG00000006273;ENSSSCG00000006543;ENSSSCG00000009868;ENSSSCG00000009881;ENSSSCG00000010122;ENSSSCG00000010599;ENSSSCG00000012077;ENSSSCG00000015140;ENSSSCG00000016098;ENSSSCG00000016261;ENSSSCG00000017614;ENSSSCG00000017955;ENSSSCG00000022225;ENSSSCG00000022823;ENSSSCG00000022866;ENSSSCG00000026472;ENSSSCG00000027550;…
GO:0031966	mitochondrial membrane	CC	1	498	0.557084	0.690119	ENSSSCG00000013176
GO:0019904	protein domain specific binding	MF	1	481	0.558922	0.625824	ENSSSCG00000015140
GO:0032990	cell part morphogenesis	BP	1	479	0.560548	0.700685	ENSSSCG00000031882
GO:0003682	chromatin binding	MF	1	484	0.561201	0.625824	ENSSSCG00000010122
GO:0030003	cellular cation homeostasis	BP	1	482	0.562838	0.702156	ENSSSCG00000039472
GO:0007420	brain development	BP	1	483	0.563598	0.702156	ENSSSCG00000013176
GO:0055065	metal ion homeostasis	BP	1	484	0.564358	0.702156	ENSSSCG00000039472
GO:0008285	negative regulation of cell population proliferation	BP	1	488	0.567382	0.704823	ENSSSCG00000028602
GO:0065008	regulation of biological quality	BP	5	2932	0.568318	0.70489	ENSSSCG00000006543;ENSSSCG00000015140;ENSSSCG00000028602;ENSSSCG00000031882;ENSSSCG00000039472
GO:0005615	extracellular space	CC	2	1167	0.569312	0.699378	ENSSSCG00000015140;ENSSSCG00000036383
GO:0006873	cellular ion homeostasis	BP	1	495	0.572627	0.705922	ENSSSCG00000039472
GO:0005975	carbohydrate metabolic process	BP	1	496	0.573371	0.705922	ENSSSCG00000017955
GO:0005856	cytoskeleton	CC	3	1821	0.573501	0.699378	ENSSSCG00000010122;ENSSSCG00000012077;ENSSSCG00000016098
GO:0006351	transcription, DNA-templated	BP	5	2948	0.573566	0.705922	ENSSSCG00000001400;ENSSSCG00000015140;ENSSSCG00000016261;ENSSSCG00000017614;ENSSSCG00000028638
GO:0097659	nucleic acid-templated transcription	BP	5	2949	0.573893	0.705922	ENSSSCG00000001400;ENSSSCG00000015140;ENSSSCG00000016261;ENSSSCG00000017614;ENSSSCG00000028638
GO:0009892	negative regulation of metabolic process	BP	4	2345	0.573994	0.705922	ENSSSCG00000006543;ENSSSCG00000015140;ENSSSCG00000028602;ENSSSCG00000031882
GO:0051716	cellular response to stimulus	BP	12	7112	0.574444	0.705922	ENSSSCG00000001400;ENSSSCG00000003421;ENSSSCG00000006273;ENSSSCG00000006543;ENSSSCG00000009881;ENSSSCG00000010122;ENSSSCG00000012077;ENSSSCG00000015140;ENSSSCG00000017614;ENSSSCG00000022823;ENSSSCG00000027550;ENSSSCG00000031882
GO:0099513	polymeric cytoskeletal fiber	CC	1	526	0.577197	0.699378	ENSSSCG00000012077
GO:0022607	cellular component assembly	BP	4	2356	0.577933	0.708413	ENSSSCG00000001400;ENSSSCG00000006543;ENSSSCG00000010122;ENSSSCG00000031882
GO:0032774	RNA biosynthetic process	BP	5	2963	0.578461	0.708413	ENSSSCG00000001400;ENSSSCG00000015140;ENSSSCG00000016261;ENSSSCG00000017614;ENSSSCG00000028638
GO:0005102	signaling receptor binding	MF	2	1140	0.578492	0.64122	ENSSSCG00000015140;ENSSSCG00000017614
GO:0051129	negative regulation of cellular component organization	BP	1	504	0.57928	0.708413	ENSSSCG00000015140
GO:0034330	cell junction organization	BP	1	505	0.580013	0.708413	ENSSSCG00000015140
GO:0045184	establishment of protein localization	BP	2	1148	0.587186	0.71608	ENSSSCG00000002000;ENSSSCG00000015140
GO:0005929	cilium	CC	1	546	0.591021	0.710938	ENSSSCG00000010122
GO:0060322	head development	BP	1	522	0.592287	0.721202	ENSSSCG00000013176
GO:0044267	cellular protein metabolic process	BP	7	4250	0.602895	0.732652	ENSSSCG00000003421;ENSSSCG00000006543;ENSSSCG00000017614;ENSSSCG00000017955;ENSSSCG00000028602;ENSSSCG00000031781;ENSSSCG00000031882
GO:0001817	regulation of cytokine production	BP	1	538	0.603522	0.732652	ENSSSCG00000009881
GO:0005783	endoplasmic reticulum	CC	2	1248	0.606923	0.724814	ENSSSCG00000013176;ENSSSCG00000039472
GO:0001816	cytokine production	BP	1	543	0.606971	0.733767	ENSSSCG00000009881
GO:1901137	carbohydrate derivative biosynthetic process	BP	1	543	0.606971	0.733767	ENSSSCG00000017955
GO:0010564	regulation of cell cycle process	BP	1	544	0.607658	0.733767	ENSSSCG00000001400
GO:0050790	regulation of catalytic activity	BP	3	1824	0.608973	0.733767	ENSSSCG00000006543;ENSSSCG00000009881;ENSSSCG00000028602
GO:0055080	cation homeostasis	BP	1	546	0.609027	0.733767	ENSSSCG00000039472
GO:0022890	inorganic cation transmembrane transporter activity	MF	1	553	0.610598	0.672755	ENSSSCG00000039472
GO:0019538	protein metabolic process	BP	8	4892	0.614065	0.738725	ENSSSCG00000003421;ENSSSCG00000006543;ENSSSCG00000015140;ENSSSCG00000017614;ENSSSCG00000017955;ENSSSCG00000028602;ENSSSCG00000031781;ENSSSCG00000031882
GO:0098771	inorganic ion homeostasis	BP	1	557	0.616476	0.740205	ENSSSCG00000039472
GO:0032989	cellular component morphogenesis	BP	1	558	0.617146	0.740205	ENSSSCG00000031882
GO:0008104	protein localization	BP	3	1852	0.619765	0.742234	ENSSSCG00000002000;ENSSSCG00000015140;ENSSSCG00000017614
GO:0019222	regulation of metabolic process	BP	9	5530	0.624121	0.746235	ENSSSCG00000001400;ENSSSCG00000006543;ENSSSCG00000009881;ENSSSCG00000015140;ENSSSCG00000016261;ENSSSCG00000017614;ENSSSCG00000028602;ENSSSCG00000028638;ENSSSCG00000031882
GO:0031399	regulation of protein modification process	BP	2	1228	0.624972	0.746235	ENSSSCG00000006543;ENSSSCG00000028602
GO:0030155	regulation of cell adhesion	BP	1	572	0.626413	0.746841	ENSSSCG00000028602
GO:0006464	cellular protein modification process	BP	5	3119	0.627796	0.747376	ENSSSCG00000003421;ENSSSCG00000006543;ENSSSCG00000017614;ENSSSCG00000017955;ENSSSCG00000028602
GO:0051173	positive regulation of nitrogen compound metabolic process	BP	4	2506	0.629762	0.748603	ENSSSCG00000001400;ENSSSCG00000015140;ENSSSCG00000017614;ENSSSCG00000031882
GO:0036211	protein modification process	BP	5	3132	0.631769	0.748993	ENSSSCG00000003421;ENSSSCG00000006543;ENSSSCG00000017614;ENSSSCG00000017955;ENSSSCG00000028602
GO:0048585	negative regulation of response to stimulus	BP	2	1245	0.632669	0.748993	ENSSSCG00000001400;ENSSSCG00000006543
GO:0043086	negative regulation of catalytic activity	BP	1	582	0.632899	0.748993	ENSSSCG00000006543
GO:0032268	regulation of cellular protein metabolic process	BP	3	1895	0.635977	0.751209	ENSSSCG00000006543;ENSSSCG00000028602;ENSSSCG00000031882
GO:0055082	cellular chemical homeostasis	BP	1	588	0.636738	0.751209	ENSSSCG00000039472
GO:1902531	regulation of intracellular signal transduction	BP	2	1256	0.637588	0.751209	ENSSSCG00000001400;ENSSSCG00000017614
GO:0050801	ion homeostasis	BP	1	592	0.639276	0.75209	ENSSSCG00000039472
GO:0048856	anatomical structure development	BP	7	4386	0.640276	0.752159	ENSSSCG00000006543;ENSSSCG00000009868;ENSSSCG00000013176;ENSSSCG00000026472;ENSSSCG00000031781;ENSSSCG00000031882;ENSSSCG00000039472
GO:0046649	lymphocyte activation	BP	1	596	0.641797	0.752841	ENSSSCG00000031781
GO:0008324	cation transmembrane transporter activity	MF	1	609	0.646703	0.704593	ENSSSCG00000039472
GO:0005509	calcium ion binding	MF	1	613	0.649155	0.704593	ENSSSCG00000027550
GO:0008233	peptidase activity	MF	1	616	0.650983	0.704593	ENSSSCG00000031781
GO:0005789	endoplasmic reticulum membrane	CC	1	643	0.652106	0.769275	ENSSSCG00000013176
GO:0032880	regulation of protein localization	BP	1	617	0.654755	0.766917	ENSSSCG00000017614
GO:0006811	ion transport	BP	2	1302	0.657632	0.76916	ENSSSCG00000036060;ENSSSCG00000039472
GO:0098827	endoplasmic reticulum subcompartment	CC	1	654	0.658449	0.769275	ENSSSCG00000013176
GO:0031329	regulation of cellular catabolic process	BP	1	624	0.658973	0.769604	ENSSSCG00000031882
GO:0042175	nuclear outer membrane-endoplasmic reticulum membrane network	CC	1	660	0.661862	0.769275	ENSSSCG00000013176
GO:0005739	mitochondrion	CC	2	1379	0.662689	0.769275	ENSSSCG00000013176;ENSSSCG00000031882
GO:0034613	cellular protein localization	BP	2	1318	0.664405	0.773723	ENSSSCG00000002000;ENSSSCG00000015140
GO:0043066	negative regulation of apoptotic process	BP	1	634	0.664912	0.773723	ENSSSCG00000006543
GO:0040007	growth	BP	1	636	0.666088	0.773723	ENSSSCG00000031882
GO:0050776	regulation of immune response	BP	1	638	0.66726	0.773723	ENSSSCG00000006543
GO:0070727	cellular macromolecule localization	BP	2	1325	0.667336	0.773723	ENSSSCG00000002000;ENSSSCG00000015140
GO:0005768	endosome	CC	1	671	0.668033	0.770094	ENSSSCG00000015140
GO:0006468	protein phosphorylation	BP	2	1335	0.67149	0.777053	ENSSSCG00000006543;ENSSSCG00000028602
GO:0098609	cell-cell adhesion	BP	1	651	0.674781	0.777053	ENSSSCG00000028602
GO:0043069	negative regulation of programmed cell death	BP	1	652	0.675352	0.777053	ENSSSCG00000006543
GO:0097435	supramolecular fiber organization	BP	1	652	0.675352	0.777053	ENSSSCG00000015140
GO:0031325	positive regulation of cellular metabolic process	BP	4	2653	0.676856	0.777053	ENSSSCG00000001400;ENSSSCG00000015140;ENSSSCG00000017614;ENSSSCG00000031882
GO:0099512	supramolecular fiber	CC	1	694	0.680587	0.778058	ENSSSCG00000012077
GO:0035556	intracellular signal transduction	BP	3	2021	0.680886	0.777053	ENSSSCG00000001400;ENSSSCG00000017614;ENSSSCG00000027550
GO:0050896	response to stimulus	BP	13	8145	0.680985	0.777053	ENSSSCG00000001400;ENSSSCG00000003421;ENSSSCG00000006273;ENSSSCG00000006543;ENSSSCG00000009881;ENSSSCG00000010122;ENSSSCG00000012077;ENSSSCG00000015140;ENSSSCG00000017614;ENSSSCG00000022823;ENSSSCG00000027550;ENSSSCG00000031882;ENSSSCG00000039472
GO:0019725	cellular homeostasis	BP	1	662	0.681016	0.777053	ENSSSCG00000039472
GO:0045893	positive regulation of transcription, DNA-templated	BP	2	1360	0.681701	0.777053	ENSSSCG00000001400;ENSSSCG00000017614
GO:1903508	positive regulation of nucleic acid-templated transcription	BP	2	1360	0.681701	0.777053	ENSSSCG00000001400;ENSSSCG00000017614
GO:0034654	nucleobase-containing compound biosynthetic process	BP	5	3303	0.681864	0.777053	ENSSSCG00000001400;ENSSSCG00000015140;ENSSSCG00000016261;ENSSSCG00000017614;ENSSSCG00000028638
GO:0043412	macromolecule modification	BP	5	3303	0.681864	0.777053	ENSSSCG00000003421;ENSSSCG00000006543;ENSSSCG00000017614;ENSSSCG00000017955;ENSSSCG00000028602
GO:0042592	homeostatic process	BP	2	1366	0.684115	0.777218	ENSSSCG00000006543;ENSSSCG00000039472
GO:1902680	positive regulation of RNA biosynthetic process	BP	2	1366	0.684115	0.777218	ENSSSCG00000001400;ENSSSCG00000017614
GO:0099081	supramolecular polymer	CC	1	701	0.684316	0.778058	ENSSSCG00000012077
GO:0032101	regulation of response to external stimulus	BP	1	669	0.684924	0.777218	ENSSSCG00000006543
GO:0007417	central nervous system development	BP	1	672	0.686584	0.777999	ENSSSCG00000013176
GO:0015318	inorganic molecular entity transmembrane transporter activity	MF	1	685	0.690577	0.743077	ENSSSCG00000039472
GO:0051246	regulation of protein metabolic process	BP	3	2052	0.691333	0.782272	ENSSSCG00000006543;ENSSSCG00000028602;ENSSSCG00000031882
GO:0051704	multi-organism process	BP	1	685	0.693682	0.783822	ENSSSCG00000012077
GO:0030334	regulation of cell migration	BP	1	694	0.698506	0.788159	ENSSSCG00000028602
GO:0018130	heterocycle biosynthetic process	BP	5	3373	0.701153	0.790031	ENSSSCG00000001400;ENSSSCG00000015140;ENSSSCG00000016261;ENSSSCG00000017614;ENSSSCG00000028638
GO:0019438	aromatic compound biosynthetic process	BP	5	3377	0.702233	0.790135	ENSSSCG00000001400;ENSSSCG00000015140;ENSSSCG00000016261;ENSSSCG00000017614;ENSSSCG00000028638
GO:0016491	oxidoreductase activity	MF	1	708	0.702785	0.751816	ENSSSCG00000013176
GO:0045321	leukocyte activation	BP	1	705	0.704301	0.791349	ENSSSCG00000031781
GO:0060548	negative regulation of cell death	BP	1	709	0.706381	0.791837	ENSSSCG00000006543
GO:0009653	anatomical structure morphogenesis	BP	3	2099	0.706714	0.791837	ENSSSCG00000026472;ENSSSCG00000031781;ENSSSCG00000031882
GO:1990234	transferase complex	CC	1	747	0.707796	0.798091	ENSSSCG00000003421
GO:0120025	plasma membrane bounded cell projection	CC	2	1508	0.711551	0.798091	ENSSSCG00000010122;ENSSSCG00000015140
GO:0006412	translation	BP	1	721	0.712539	0.79718	ENSSSCG00000031882
GO:0008283	cell population proliferation	BP	2	1442	0.713476	0.79718	ENSSSCG00000028602;ENSSSCG00000031781
GO:0030097	hemopoiesis	BP	1	725	0.714563	0.797281	ENSSSCG00000006543
GO:1902533	positive regulation of intracellular signal transduction	BP	1	733	0.718571	0.800637	ENSSSCG00000017614
GO:0140096	catalytic activity, acting on a protein	MF	3	2158	0.719917	0.765692	ENSSSCG00000003421;ENSSSCG00000017614;ENSSSCG00000031781
GO:2000145	regulation of cell motility	BP	1	736	0.72006	0.80118	ENSSSCG00000028602
GO:0043043	peptide biosynthetic process	BP	1	740	0.722034	0.80226	ENSSSCG00000031882
GO:0016020	membrane	CC	14	9363	0.722625	0.805072	ENSSSCG00000000869;ENSSSCG00000006273;ENSSSCG00000009881;ENSSSCG00000010599;ENSSSCG00000012077;ENSSSCG00000013176;ENSSSCG00000015140;ENSSSCG00000017955;ENSSSCG00000022823;ENSSSCG00000028602;ENSSSCG00000031882;ENSSSCG00000036060;ENSSSCG00000036383;ENSSSCG00000039472
GO:1901362	organic cyclic compound biosynthetic process	BP	5	3471	0.726915	0.805974	ENSSSCG00000001400;ENSSSCG00000015140;ENSSSCG00000016261;ENSSSCG00000017614;ENSSSCG00000028638
GO:0009894	regulation of catabolic process	BP	1	751	0.727392	0.805974	ENSSSCG00000031882
GO:0042995	cell projection	CC	2	1558	0.72892	0.806672	ENSSSCG00000010122;ENSSSCG00000015140
GO:0044271	cellular nitrogen compound biosynthetic process	BP	6	4115	0.729122	0.806774	ENSSSCG00000001400;ENSSSCG00000015140;ENSSSCG00000016261;ENSSSCG00000017614;ENSSSCG00000028638;ENSSSCG00000031882
GO:0032502	developmental process	BP	7	4747	0.730443	0.80712	ENSSSCG00000006543;ENSSSCG00000009868;ENSSSCG00000013176;ENSSSCG00000026472;ENSSSCG00000031781;ENSSSCG00000031882;ENSSSCG00000039472
GO:0048534	hematopoietic or lymphoid organ development	BP	1	760	0.731701	0.8072	ENSSSCG00000006543
GO:0007166	cell surface receptor signaling pathway	BP	3	2182	0.732534	0.8072	ENSSSCG00000006543;ENSSSCG00000009881;ENSSSCG00000012077
GO:0040012	regulation of locomotion	BP	1	768	0.735477	0.809328	ENSSSCG00000028602
GO:0140110	transcription regulator activity	MF	2	1521	0.737436	0.779817	ENSSSCG00000016261;ENSSSCG00000017614
GO:0000902	cell morphogenesis	BP	1	778	0.740124	0.812605	ENSSSCG00000031781
GO:0007017	microtubule-based process	BP	1	779	0.740584	0.812605	ENSSSCG00000015140
GO:0051270	regulation of cellular component movement	BP	1	781	0.741502	0.812605	ENSSSCG00000028602
GO:0015075	ion transmembrane transporter activity	MF	1	790	0.74264	0.780833	ENSSSCG00000039472
GO:0001775	cell activation	BP	1	785	0.74333	0.813493	ENSSSCG00000031781
GO:0043005	neuron projection	CC	1	828	0.745104	0.813732	ENSSSCG00000015140
GO:0098590	plasma membrane region	CC	1	828	0.745104	0.813732	ENSSSCG00000015140
GO:0010557	positive regulation of macromolecule biosynthetic process	BP	2	1538	0.747426	0.816688	ENSSSCG00000001400;ENSSSCG00000017614
GO:0019637	organophosphate metabolic process	BP	1	796	0.748291	0.816688	ENSSSCG00000027550
GO:0098772	molecular function regulator	MF	2	1557	0.749601	0.783673	ENSSSCG00000036060;ENSSSCG00000039472
GO:1901566	organonitrogen compound biosynthetic process	BP	2	1546	0.750102	0.817369	ENSSSCG00000017955;ENSSSCG00000031882
GO:0051336	regulation of hydrolase activity	BP	1	802	0.750957	0.817369	ENSSSCG00000009881
GO:0002520	immune system development	BP	1	815	0.756642	0.822437	ENSSSCG00000006543
GO:0008092	cytoskeletal protein binding	MF	1	824	0.757608	0.787569	ENSSSCG00000012077
GO:0009966	regulation of signal transduction	BP	3	2287	0.762764	0.827966	ENSSSCG00000001400;ENSSSCG00000006543;ENSSSCG00000017614
GO:0048518	positive regulation of biological process	BP	7	4917	0.76776	0.832261	ENSSSCG00000001400;ENSSSCG00000006543;ENSSSCG00000009868;ENSSSCG00000009881;ENSSSCG00000015140;ENSSSCG00000017614;ENSSSCG00000031882
GO:0031984	organelle subcompartment	CC	1	885	0.768555	0.828916	ENSSSCG00000013176
GO:0043604	amide biosynthetic process	BP	1	847	0.770107	0.832836	ENSSSCG00000031882
GO:0031328	positive regulation of cellular biosynthetic process	BP	2	1609	0.770373	0.832836	ENSSSCG00000001400;ENSSSCG00000017614
GO:0016310	phosphorylation	BP	2	1616	0.77254	0.834051	ENSSSCG00000006543;ENSSSCG00000028602
GO:0005576	extracellular region	CC	2	1697	0.77282	0.828916	ENSSSCG00000015140;ENSSSCG00000036383
GO:0045202	synapse	CC	1	899	0.773988	0.828916	ENSSSCG00000015140
GO:0048583	regulation of response to stimulus	BP	4	3014	0.7756	0.835873	ENSSSCG00000001400;ENSSSCG00000006543;ENSSSCG00000017614;ENSSSCG00000031882
GO:0009891	positive regulation of biosynthetic process	BP	2	1631	0.777125	0.835873	ENSSSCG00000001400;ENSSSCG00000017614
GO:0006518	peptide metabolic process	BP	1	865	0.777362	0.835873	ENSSSCG00000031882
GO:0016043	cellular component organization	BP	7	4978	0.780301	0.837908	ENSSSCG00000001400;ENSSSCG00000006273;ENSSSCG00000006543;ENSSSCG00000010122;ENSSSCG00000015140;ENSSSCG00000022823;ENSSSCG00000031882
GO:0006796	phosphate-containing compound metabolic process	BP	3	2369	0.784521	0.83977	ENSSSCG00000006543;ENSSSCG00000027550;ENSSSCG00000028602
GO:0048646	anatomical structure formation involved in morphogenesis	BP	1	885	0.785163	0.83977	ENSSSCG00000026472
GO:0006928	movement of cell or subcellular component	BP	2	1658	0.785185	0.83977	ENSSSCG00000015140;ENSSSCG00000028602
GO:0048878	chemical homeostasis	BP	1	897	0.789717	0.843295	ENSSSCG00000039472
GO:0006793	phosphorus metabolic process	BP	3	2393	0.790589	0.843295	ENSSSCG00000006543;ENSSSCG00000027550;ENSSSCG00000028602
GO:1901564	organonitrogen compound metabolic process	BP	8	5665	0.792064	0.843744	ENSSSCG00000003421;ENSSSCG00000006543;ENSSSCG00000015140;ENSSSCG00000017614;ENSSSCG00000017955;ENSSSCG00000028602;ENSSSCG00000031781;ENSSSCG00000031882
GO:0110165	cellular anatomical entity	CC	29	17859	0.798505	0.849691	ENSSSCG00000000869;ENSSSCG00000001400;ENSSSCG00000002000;ENSSSCG00000003421;ENSSSCG00000006273;ENSSSCG00000006543;ENSSSCG00000009868;ENSSSCG00000009881;ENSSSCG00000010122;ENSSSCG00000010599;ENSSSCG00000012077;ENSSSCG00000013176;ENSSSCG00000015140;ENSSSCG00000016098;ENSSSCG00000016261;ENSSSCG00000017614;ENSSSCG00000017955;ENSSSCG00000022225;ENSSSCG00000022823;ENSSSCG00000022866;ENSSSCG00000026472;…
GO:0006996	organelle organization	BP	4	3124	0.800853	0.851971	ENSSSCG00000006273;ENSSSCG00000010122;ENSSSCG00000022823;ENSSSCG00000031882
GO:0051094	positive regulation of developmental process	BP	1	963	0.813143	0.863897	ENSSSCG00000009868
GO:0007275	multicellular organism development	BP	5	3867	0.815902	0.865679	ENSSSCG00000006543;ENSSSCG00000009868;ENSSSCG00000013176;ENSSSCG00000026472;ENSSSCG00000039472
GO:2000026	regulation of multicellular organismal development	BP	1	997	0.824207	0.873332	ENSSSCG00000009868
GO:0045892	negative regulation of transcription, DNA-templated	BP	1	1010	0.828267	0.874748	ENSSSCG00000015140
GO:0000981	DNA-binding transcription factor activity, RNA polymerase II-specific	MF	1	1019	0.828529	0.856457	ENSSSCG00000016261
GO:1902679	negative regulation of RNA biosynthetic process	BP	1	1012	0.828884	0.874748	ENSSSCG00000015140
GO:1903507	negative regulation of nucleic acid-templated transcription	BP	1	1012	0.828884	0.874748	ENSSSCG00000015140
GO:0010646	regulation of cell communication	BP	3	2567	0.830677	0.874748	ENSSSCG00000001400;ENSSSCG00000006543;ENSSSCG00000017614
GO:0042981	regulation of apoptotic process	BP	1	1020	0.831329	0.874748	ENSSSCG00000006543
GO:0050793	regulation of developmental process	BP	2	1836	0.832429	0.874748	ENSSSCG00000009868;ENSSSCG00000031882
GO:0023051	regulation of signaling	BP	3	2579	0.833198	0.874748	ENSSSCG00000001400;ENSSSCG00000006543;ENSSSCG00000017614
GO:0009719	response to endogenous stimulus	BP	1	1038	0.836708	0.877283	ENSSSCG00000017614
GO:0022857	transmembrane transporter activity	MF	1	1056	0.839507	0.862957	ENSSSCG00000039472
GO:0043067	regulation of programmed cell death	BP	1	1048	0.839625	0.879188	ENSSSCG00000006543
GO:0005794	Golgi apparatus	CC	1	1111	0.842647	0.890952	ENSSSCG00000039472
GO:0043603	cellular amide metabolic process	BP	1	1091	0.851602	0.890564	ENSSSCG00000031882
GO:0051253	negative regulation of RNA metabolic process	BP	1	1099	0.853733	0.891016	ENSSSCG00000015140
GO:0002682	regulation of immune system process	BP	1	1101	0.854261	0.891016	ENSSSCG00000006543
GO:0010941	regulation of cell death	BP	1	1127	0.860961	0.896835	ENSSSCG00000006543
GO:0003700	DNA-binding transcription factor activity	MF	1	1137	0.861225	0.876511	ENSSSCG00000016261
GO:0005215	transporter activity	MF	1	1141	0.86222	0.876511	ENSSSCG00000039472
GO:0044093	positive regulation of molecular function	BP	1	1143	0.864935	0.899803	ENSSSCG00000017614
GO:0016477	cell migration	BP	1	1154	0.867604	0.900451	ENSSSCG00000028602
GO:0009967	positive regulation of signal transduction	BP	1	1156	0.868084	0.900451	ENSSSCG00000017614
GO:0051239	regulation of multicellular organismal process	BP	2	2006	0.868935	0.900451	ENSSSCG00000009868;ENSSSCG00000009881
GO:0042127	regulation of cell population proliferation	BP	1	1177	0.87302	0.903513	ENSSSCG00000028602
GO:0045934	negative regulation of nucleobase-containing compound metabolic process	BP	1	1184	0.874625	0.904005	ENSSSCG00000015140
GO:0006915	apoptotic process	BP	1	1264	0.891636	0.920398	ENSSSCG00000006543
GO:0010647	positive regulation of cell communication	BP	1	1272	0.893209	0.920834	ENSSSCG00000017614
GO:0046872	metal ion binding	MF	3	2950	0.894309	0.904136	ENSSSCG00000016261;ENSSSCG00000017614;ENSSSCG00000027550
GO:0023056	positive regulation of signaling	BP	1	1279	0.894567	0.921047	ENSSSCG00000017614
GO:0031410	cytoplasmic vesicle	CC	1	1348	0.895596	0.935404	ENSSSCG00000015140
GO:0097708	intracellular vesicle	CC	1	1350	0.89596	0.935404	ENSSSCG00000015140
GO:0048870	cell motility	BP	1	1305	0.899467	0.923715	ENSSSCG00000028602
GO:0051674	localization of cell	BP	1	1305	0.899467	0.923715	ENSSSCG00000028602
GO:0012501	programmed cell death	BP	1	1314	0.901112	0.924217	ENSSSCG00000006543
GO:0043169	cation binding	MF	3	3030	0.9052	0.910147	ENSSSCG00000016261;ENSSSCG00000017614;ENSSSCG00000027550
GO:0030054	cell junction	CC	1	1424	0.908579	0.940519	ENSSSCG00000015140
GO:0031982	vesicle	CC	1	1447	0.91219	0.940519	ENSSSCG00000015140
GO:0008219	cell death	BP	1	1406	0.916499	0.938795	ENSSSCG00000006543
GO:0040011	locomotion	BP	1	1438	0.921288	0.942494	ENSSSCG00000028602
GO:0048584	positive regulation of response to stimulus	BP	1	1629	0.944811	0.965324	ENSSSCG00000017614
GO:0007399	nervous system development	BP	1	1672	0.949081	0.967832	ENSSSCG00000013176
GO:0048513	animal organ development	BP	2	2625	0.949685	0.967832	ENSSSCG00000006543;ENSSSCG00000013176
GO:0051128	regulation of cellular component organization	BP	1	1742	0.955359	0.972375	ENSSSCG00000015140
GO:0048522	positive regulation of cellular process	BP	4	4481	0.965799	0.980748	ENSSSCG00000001400;ENSSSCG00000015140;ENSSSCG00000017614;ENSSSCG00000031882
GO:0007165	signal transduction	BP	6	5920	0.966037	0.980748	ENSSSCG00000001400;ENSSSCG00000006543;ENSSSCG00000009881;ENSSSCG00000012077;ENSSSCG00000017614;ENSSSCG00000027550
GO:0050789	regulation of biological process	BP	14	10936	0.971252	0.984793	ENSSSCG00000001400;ENSSSCG00000006543;ENSSSCG00000009868;ENSSSCG00000009881;ENSSSCG00000012077;ENSSSCG00000015140;ENSSSCG00000016261;ENSSSCG00000017614;ENSSSCG00000027550;ENSSSCG00000028602;ENSSSCG00000028638;ENSSSCG00000031882;ENSSSCG00000036060;ENSSSCG00000039472
GO:0006357	regulation of transcription by RNA polymerase II	BP	1	2000	0.972657	0.984969	ENSSSCG00000016261
GO:0005886	plasma membrane	CC	4	4928	0.975278	0.999358	ENSSSCG00000000869;ENSSSCG00000015140;ENSSSCG00000036060;ENSSSCG00000039472
GO:0050794	regulation of cellular process	BP	13	10482	0.975488	0.985816	ENSSSCG00000001400;ENSSSCG00000006543;ENSSSCG00000009881;ENSSSCG00000012077;ENSSSCG00000015140;ENSSSCG00000016261;ENSSSCG00000017614;ENSSSCG00000027550;ENSSSCG00000028602;ENSSSCG00000028638;ENSSSCG00000031882;ENSSSCG00000036060;ENSSSCG00000039472
GO:0006366	transcription by RNA polymerase II	BP	1	2067	0.975958	0.985816	ENSSSCG00000016261
GO:0048869	cellular developmental process	BP	2	3152	0.979234	0.987878	ENSSSCG00000006543;ENSSSCG00000031882
GO:0023052	signaling	BP	6	6303	0.980634	0.988045	ENSSSCG00000001400;ENSSSCG00000006543;ENSSSCG00000009881;ENSSSCG00000012077;ENSSSCG00000017614;ENSSSCG00000027550
GO:0007154	cell communication	BP	6	6353	0.982061	0.988237	ENSSSCG00000001400;ENSSSCG00000006543;ENSSSCG00000009881;ENSSSCG00000012077;ENSSSCG00000017614;ENSSSCG00000027550
GO:0071944	cell periphery	CC	4	5311	0.986162	1	ENSSSCG00000000869;ENSSSCG00000015140;ENSSSCG00000036060;ENSSSCG00000039472
GO:0032501	multicellular organismal process	BP	6	6527	0.986334	0.99129	ENSSSCG00000006543;ENSSSCG00000009868;ENSSSCG00000009881;ENSSSCG00000013176;ENSSSCG00000026472;ENSSSCG00000039472
GO:0048731	system development	BP	2	3579	0.990297	0.99335	ENSSSCG00000006543;ENSSSCG00000013176
GO:0065007	biological regulation	BP	14	11605	0.990866	0.99335	ENSSSCG00000001400;ENSSSCG00000006543;ENSSSCG00000009868;ENSSSCG00000009881;ENSSSCG00000012077;ENSSSCG00000015140;ENSSSCG00000016261;ENSSSCG00000017614;ENSSSCG00000027550;ENSSSCG00000028602;ENSSSCG00000028638;ENSSSCG00000031882;ENSSSCG00000036060;ENSSSCG00000039472
GO:0030154	cell differentiation	BP	1	3091	0.996877	0.998124	ENSSSCG00000006543
GO:0016021	integral component of membrane	CC	3	6659	0.999762	1	ENSSSCG00000013176;ENSSSCG00000017955;ENSSSCG00000039472
GO:0031224	intrinsic component of membrane	CC	3	6731	0.999796	1	ENSSSCG00000013176;ENSSSCG00000017955;ENSSSCG00000039472
GO:0008150	biological_process	BP	29	17149	1	1	ENSSSCG00000000869;ENSSSCG00000001400;ENSSSCG00000002000;ENSSSCG00000003421;ENSSSCG00000006273;ENSSSCG00000006543;ENSSSCG00000009868;ENSSSCG00000009881;ENSSSCG00000010122;ENSSSCG00000010599;ENSSSCG00000012077;ENSSSCG00000013176;ENSSSCG00000015140;ENSSSCG00000016098;ENSSSCG00000016261;ENSSSCG00000017614;ENSSSCG00000017955;ENSSSCG00000022225;ENSSSCG00000022823;ENSSSCG00000022866;ENSSSCG00000026472;…
GO:0003674	molecular_function	MF	28	16709	1	1	ENSSSCG00000001400;ENSSSCG00000002000;ENSSSCG00000003421;ENSSSCG00000006273;ENSSSCG00000006543;ENSSSCG00000009868;ENSSSCG00000009881;ENSSSCG00000010122;ENSSSCG00000010599;ENSSSCG00000012077;ENSSSCG00000013176;ENSSSCG00000015140;ENSSSCG00000016098;ENSSSCG00000016261;ENSSSCG00000017614;ENSSSCG00000021624;ENSSSCG00000022225;ENSSSCG00000022823;ENSSSCG00000022866;ENSSSCG00000026472;ENSSSCG00000027550;…
GO:0005575	cellular_component	CC	29	17998	1	1	ENSSSCG00000000869;ENSSSCG00000001400;ENSSSCG00000002000;ENSSSCG00000003421;ENSSSCG00000006273;ENSSSCG00000006543;ENSSSCG00000009868;ENSSSCG00000009881;ENSSSCG00000010122;ENSSSCG00000010599;ENSSSCG00000012077;ENSSSCG00000013176;ENSSSCG00000015140;ENSSSCG00000016098;ENSSSCG00000016261;ENSSSCG00000017614;ENSSSCG00000017955;ENSSSCG00000022225;ENSSSCG00000022823;ENSSSCG00000022866;ENSSSCG00000026472;…

## Sheet: Sheet2
GO ID	GO Term	Ontology	GeneRatio	BgRatio	Pvalue	FDR	geneID
GO:0098542	defense response to other organism	BP	12	718	5.87e-07	0.000767203	ENSSSCG00000001912;ENSSSCG00000009704;ENSSSCG00000009881;ENSSSCG00000012076;ENSSSCG00000012077;ENSSSCG00000013252;ENSSSCG00000013551;ENSSSCG00000015801;ENSSSCG00000016809;ENSSSCG00000017416;ENSSSCG00000027660;ENSSSCG00000027709
GO:0003725	double-stranded RNA binding	MF	5	65	6.54e-07	0.000168113	ENSSSCG00000001701;ENSSSCG00000009881;ENSSSCG00000015801;ENSSSCG00000016809;ENSSSCG00000017416
GO:0044419	biological process involved in interspecies interaction between organisms	BP	14	1091	1.35e-06	0.000767203	ENSSSCG00000001701;ENSSSCG00000001912;ENSSSCG00000009704;ENSSSCG00000009881;ENSSSCG00000012076;ENSSSCG00000012077;ENSSSCG00000013252;ENSSSCG00000013551;ENSSSCG00000015801;ENSSSCG00000016809;ENSSSCG00000017416;ENSSSCG00000022932;ENSSSCG00000027660;ENSSSCG00000027709
GO:0051607	defense response to virus	BP	7	209	2.01e-06	0.000767203	ENSSSCG00000009881;ENSSSCG00000012076;ENSSSCG00000012077;ENSSSCG00000015801;ENSSSCG00000017416;ENSSSCG00000027660;ENSSSCG00000027709
GO:0140546	defense response to symbiont	BP	7	209	2.01e-06	0.000767203	ENSSSCG00000009881;ENSSSCG00000012076;ENSSSCG00000012077;ENSSSCG00000015801;ENSSSCG00000017416;ENSSSCG00000027660;ENSSSCG00000027709
GO:0032728	positive regulation of interferon-beta production	BP	4	33	2.26e-06	0.000767203	ENSSSCG00000009704;ENSSSCG00000009881;ENSSSCG00000015801;ENSSSCG00000017416
GO:0009607	response to biotic stimulus	BP	13	994	2.87e-06	0.000810312	ENSSSCG00000001912;ENSSSCG00000009704;ENSSSCG00000009881;ENSSSCG00000012076;ENSSSCG00000012077;ENSSSCG00000013252;ENSSSCG00000013551;ENSSSCG00000015801;ENSSSCG00000016809;ENSSSCG00000017416;ENSSSCG00000027660;ENSSSCG00000027709;ENSSSCG00000037314
GO:0017111	nucleoside-triphosphatase activity	MF	9	524	5.97e-06	0.000732491	ENSSSCG00000001701;ENSSSCG00000005232;ENSSSCG00000008404;ENSSSCG00000011051;ENSSSCG00000012076;ENSSSCG00000012077;ENSSSCG00000017416;ENSSSCG00000021118;ENSSSCG00000036060
GO:0045087	innate immune response	BP	9	477	7.06e-06	0.00138171	ENSSSCG00000001912;ENSSSCG00000009704;ENSSSCG00000009881;ENSSSCG00000012076;ENSSSCG00000012077;ENSSSCG00000013551;ENSSSCG00000015801;ENSSSCG00000017416;ENSSSCG00000027709
GO:0032608	interferon-beta production	BP	4	44	7.34e-06	0.00138171	ENSSSCG00000009704;ENSSSCG00000009881;ENSSSCG00000015801;ENSSSCG00000017416
GO:0032648	regulation of interferon-beta production	BP	4	44	7.34e-06	0.00138171	ENSSSCG00000009704;ENSSSCG00000009881;ENSSSCG00000015801;ENSSSCG00000017416
GO:0009615	response to virus	BP	7	272	1.14e-05	0.00169726	ENSSSCG00000009881;ENSSSCG00000012076;ENSSSCG00000012077;ENSSSCG00000015801;ENSSSCG00000017416;ENSSSCG00000027660;ENSSSCG00000027709
GO:0051707	response to other organism	BP	12	959	1.18e-05	0.00169726	ENSSSCG00000001912;ENSSSCG00000009704;ENSSSCG00000009881;ENSSSCG00000012076;ENSSSCG00000012077;ENSSSCG00000013252;ENSSSCG00000013551;ENSSSCG00000015801;ENSSSCG00000016809;ENSSSCG00000017416;ENSSSCG00000027660;ENSSSCG00000027709
GO:0043207	response to external biotic stimulus	BP	12	961	1.2e-05	0.00169726	ENSSSCG00000001912;ENSSSCG00000009704;ENSSSCG00000009881;ENSSSCG00000012076;ENSSSCG00000012077;ENSSSCG00000013252;ENSSSCG00000013551;ENSSSCG00000015801;ENSSSCG00000016809;ENSSSCG00000017416;ENSSSCG00000027660;ENSSSCG00000027709
GO:0016462	pyrophosphatase activity	MF	9	576	1.28e-05	0.000732491	ENSSSCG00000001701;ENSSSCG00000005232;ENSSSCG00000008404;ENSSSCG00000011051;ENSSSCG00000012076;ENSSSCG00000012077;ENSSSCG00000017416;ENSSSCG00000021118;ENSSSCG00000036060
GO:0016818	hydrolase activity, acting on acid anhydrides, in phosphorus-containing anhydrides	MF	9	583	1.41e-05	0.000732491	ENSSSCG00000001701;ENSSSCG00000005232;ENSSSCG00000008404;ENSSSCG00000011051;ENSSSCG00000012076;ENSSSCG00000012077;ENSSSCG00000017416;ENSSSCG00000021118;ENSSSCG00000036060
GO:0016817	hydrolase activity, acting on acid anhydrides	MF	9	584	1.43e-05	0.000732491	ENSSSCG00000001701;ENSSSCG00000005232;ENSSSCG00000008404;ENSSSCG00000011051;ENSSSCG00000012076;ENSSSCG00000012077;ENSSSCG00000017416;ENSSSCG00000021118;ENSSSCG00000036060
GO:0032481	positive regulation of type I interferon production	BP	4	55	1.8e-05	0.00234841	ENSSSCG00000009704;ENSSSCG00000009881;ENSSSCG00000015801;ENSSSCG00000017416
GO:0006952	defense response	BP	12	1119	5.43e-05	0.00657057	ENSSSCG00000001912;ENSSSCG00000009704;ENSSSCG00000009881;ENSSSCG00000012076;ENSSSCG00000012077;ENSSSCG00000013252;ENSSSCG00000013551;ENSSSCG00000015801;ENSSSCG00000016809;ENSSSCG00000017416;ENSSSCG00000027660;ENSSSCG00000027709
GO:0005737	cytoplasm	CC	37	9069	5.98e-05	0.0126173	ENSSSCG00000001538;ENSSSCG00000001701;ENSSSCG00000001912;ENSSSCG00000002306;ENSSSCG00000008404;ENSSSCG00000008747;ENSSSCG00000009372;ENSSSCG00000009704;ENSSSCG00000009881;ENSSSCG00000011051;ENSSSCG00000011739;ENSSSCG00000012076;ENSSSCG00000012077;ENSSSCG00000013176;ENSSSCG00000014023;ENSSSCG00000015446;ENSSSCG00000015480;ENSSSCG00000015801;ENSSSCG00000016518;ENSSSCG00000016809;ENSSSCG00000017385;…
GO:0032479	regulation of type I interferon production	BP	4	79	7.55e-05	0.00839658	ENSSSCG00000009704;ENSSSCG00000009881;ENSSSCG00000015801;ENSSSCG00000017416
GO:0032606	type I interferon production	BP	4	80	7.93e-05	0.00839658	ENSSSCG00000009704;ENSSSCG00000009881;ENSSSCG00000015801;ENSSSCG00000017416
GO:0032101	regulation of response to external stimulus	BP	9	669	0.00010051	0.0100155	ENSSSCG00000009704;ENSSSCG00000013252;ENSSSCG00000013551;ENSSSCG00000015801;ENSSSCG00000016518;ENSSSCG00000016809;ENSSSCG00000017416;ENSSSCG00000022932;ENSSSCG00000027709
GO:0070106	interleukin-27-mediated signaling pathway	BP	2	6	0.000119097	0.0112083	ENSSSCG00000009881;ENSSSCG00000012077
GO:0001817	regulation of cytokine production	BP	8	538	0.000129277	0.0115261	ENSSSCG00000001701;ENSSSCG00000001912;ENSSSCG00000009704;ENSSSCG00000009881;ENSSSCG00000013252;ENSSSCG00000013551;ENSSSCG00000015801;ENSSSCG00000017416
GO:0001816	cytokine production	BP	8	543	0.000137783	0.0116702	ENSSSCG00000001701;ENSSSCG00000001912;ENSSSCG00000009704;ENSSSCG00000009881;ENSSSCG00000013252;ENSSSCG00000013551;ENSSSCG00000015801;ENSSSCG00000017416
GO:0005488	binding	MF	41	12198	0.000184034	0.00788277	ENSSSCG00000001701;ENSSSCG00000001912;ENSSSCG00000002306;ENSSSCG00000005232;ENSSSCG00000005650;ENSSSCG00000008404;ENSSSCG00000009372;ENSSSCG00000009704;ENSSSCG00000009881;ENSSSCG00000010576;ENSSSCG00000011051;ENSSSCG00000011739;ENSSSCG00000012076;ENSSSCG00000012077;ENSSSCG00000013176;ENSSSCG00000013252;ENSSSCG00000013551;ENSSSCG00000014023;ENSSSCG00000015480;ENSSSCG00000015801;ENSSSCG00000016518;…
GO:0005525	GTP binding	MF	6	342	0.000226441	0.00831362	ENSSSCG00000008404;ENSSSCG00000012076;ENSSSCG00000012077;ENSSSCG00000021118;ENSSSCG00000027660;ENSSSCG00000036060
GO:0006955	immune response	BP	12	1309	0.000241612	0.01949	ENSSSCG00000001912;ENSSSCG00000009704;ENSSSCG00000009881;ENSSSCG00000012076;ENSSSCG00000012077;ENSSSCG00000013252;ENSSSCG00000013551;ENSSSCG00000015801;ENSSSCG00000016809;ENSSSCG00000017416;ENSSSCG00000027660;ENSSSCG00000027709
GO:0032561	guanyl ribonucleotide binding	MF	6	356	0.000280972	0.00902624	ENSSSCG00000008404;ENSSSCG00000012076;ENSSSCG00000012077;ENSSSCG00000021118;ENSSSCG00000027660;ENSSSCG00000036060
GO:0006997	nucleus organization	BP	4	111	0.000281437	0.0209371	ENSSSCG00000001912;ENSSSCG00000009704;ENSSSCG00000010576;ENSSSCG00000036476
GO:0070562	regulation of vitamin D receptor signaling pathway	BP	2	9	0.00028427	0.0209371	ENSSSCG00000016518;ENSSSCG00000022932
GO:0019001	guanyl nucleotide binding	MF	6	364	0.000316486	0.00903743	ENSSSCG00000008404;ENSSSCG00000012076;ENSSSCG00000012077;ENSSSCG00000021118;ENSSSCG00000027660;ENSSSCG00000036060
GO:0070561	vitamin D receptor signaling pathway	BP	2	10	0.000354688	0.0250351	ENSSSCG00000016518;ENSSSCG00000022932
GO:0050829	defense response to Gram-negative bacterium	BP	3	51	0.000414553	0.0274657	ENSSSCG00000009704;ENSSSCG00000013252;ENSSSCG00000016809
GO:0006950	response to stress	BP	18	2789	0.000421552	0.0274657	ENSSSCG00000001701;ENSSSCG00000001912;ENSSSCG00000009704;ENSSSCG00000009881;ENSSSCG00000011051;ENSSSCG00000011739;ENSSSCG00000012076;ENSSSCG00000012077;ENSSSCG00000013252;ENSSSCG00000013551;ENSSSCG00000015801;ENSSSCG00000016809;ENSSSCG00000017416;ENSSSCG00000022932;ENSSSCG00000027660;ENSSSCG00000027709;ENSSSCG00000033608;ENSSSCG00000037314
GO:0071305	cellular response to vitamin D	BP	2	12	0.000518313	0.0325194	ENSSSCG00000016518;ENSSSCG00000022932
GO:0009605	response to external stimulus	BP	14	1902	0.000641186	0.0387917	ENSSSCG00000001912;ENSSSCG00000009704;ENSSSCG00000009881;ENSSSCG00000012076;ENSSSCG00000012077;ENSSSCG00000013252;ENSSSCG00000013551;ENSSSCG00000015801;ENSSSCG00000016518;ENSSSCG00000016809;ENSSSCG00000017416;ENSSSCG00000022932;ENSSSCG00000027660;ENSSSCG00000027709
GO:0046332	SMAD binding	MF	3	69	0.000738948	0.0178683	ENSSSCG00000001912;ENSSSCG00000016809;ENSSSCG00000022932
GO:0010628	positive regulation of gene expression	BP	9	879	0.000756831	0.0442094	ENSSSCG00000009704;ENSSSCG00000009881;ENSSSCG00000011739;ENSSSCG00000013551;ENSSSCG00000015801;ENSSSCG00000016518;ENSSSCG00000016809;ENSSSCG00000017416;ENSSSCG00000022932
GO:0003924	GTPase activity	MF	5	283	0.000764792	0.0178683	ENSSSCG00000008404;ENSSSCG00000012076;ENSSSCG00000012077;ENSSSCG00000021118;ENSSSCG00000036060
GO:0048646	anatomical structure formation involved in morphogenesis	BP	9	885	0.000794509	0.0448633	ENSSSCG00000001912;ENSSSCG00000010576;ENSSSCG00000011739;ENSSSCG00000013551;ENSSSCG00000015801;ENSSSCG00000017393;ENSSSCG00000026472;ENSSSCG00000033608;ENSSSCG00000040746
GO:0097367	carbohydrate derivative binding	MF	13	1951	0.000895122	0.0191705	ENSSSCG00000001701;ENSSSCG00000008404;ENSSSCG00000009881;ENSSSCG00000011051;ENSSSCG00000012076;ENSSSCG00000012077;ENSSSCG00000013252;ENSSSCG00000016809;ENSSSCG00000017416;ENSSSCG00000021118;ENSSSCG00000027660;ENSSSCG00000027709;ENSSSCG00000036060
GO:0033280	response to vitamin D	BP	2	16	0.000935533	0.0510434	ENSSSCG00000016518;ENSSSCG00000022932
GO:0048525	negative regulation of viral process	BP	3	68	0.000964221	0.0510434	ENSSSCG00000001912;ENSSSCG00000009881;ENSSSCG00000012077
GO:0032069	regulation of nuclease activity	BP	2	17	0.00105834	0.054328	ENSSSCG00000009704;ENSSSCG00000009881
GO:0016032	viral process	BP	5	278	0.00114965	0.0572795	ENSSSCG00000001701;ENSSSCG00000001912;ENSSSCG00000009881;ENSSSCG00000012077;ENSSSCG00000022932
GO:0010629	negative regulation of gene expression	BP	8	761	0.00130028	0.0580195	ENSSSCG00000001701;ENSSSCG00000001912;ENSSSCG00000009704;ENSSSCG00000011739;ENSSSCG00000013252;ENSSSCG00000016809;ENSSSCG00000017416;ENSSSCG00000027709
GO:0031347	regulation of defense response	BP	6	428	0.00131612	0.0580195	ENSSSCG00000009704;ENSSSCG00000013551;ENSSSCG00000015801;ENSSSCG00000016809;ENSSSCG00000017416;ENSSSCG00000027709
GO:0071295	cellular response to vitamin	BP	2	19	0.00132586	0.0580195	ENSSSCG00000016518;ENSSSCG00000022932
GO:0009967	positive regulation of signal transduction	BP	10	1156	0.00136607	0.0580195	ENSSSCG00000001701;ENSSSCG00000001912;ENSSSCG00000011739;ENSSSCG00000013252;ENSSSCG00000013551;ENSSSCG00000015801;ENSSSCG00000017416;ENSSSCG00000022932;ENSSSCG00000027709;ENSSSCG00000040746
GO:0009617	response to bacterium	BP	6	435	0.00142979	0.0580195	ENSSSCG00000009704;ENSSSCG00000009881;ENSSSCG00000013252;ENSSSCG00000013551;ENSSSCG00000016809;ENSSSCG00000017416
GO:0005634	nucleus	CC	26	5978	0.00146702	0.0659518	ENSSSCG00000001538;ENSSSCG00000001701;ENSSSCG00000001912;ENSSSCG00000005232;ENSSSCG00000008404;ENSSSCG00000008747;ENSSSCG00000009372;ENSSSCG00000009704;ENSSSCG00000009881;ENSSSCG00000010576;ENSSSCG00000011051;ENSSSCG00000012076;ENSSSCG00000012077;ENSSSCG00000014023;ENSSSCG00000016518;ENSSSCG00000016809;ENSSSCG00000017385;ENSSSCG00000020926;ENSSSCG00000022932;ENSSSCG00000024157;ENSSSCG00000026472;…
GO:0032104	regulation of response to extracellular stimulus	BP	2	20	0.00147049	0.0580195	ENSSSCG00000016518;ENSSSCG00000022932
GO:0032107	regulation of response to nutrient levels	BP	2	20	0.00147049	0.0580195	ENSSSCG00000016518;ENSSSCG00000022932
GO:0045745	positive regulation of G protein-coupled receptor signaling pathway	BP	2	20	0.00147049	0.0580195	ENSSSCG00000013252;ENSSSCG00000013551
GO:0032103	positive regulation of response to external stimulus	BP	5	294	0.00147275	0.0580195	ENSSSCG00000009704;ENSSSCG00000013551;ENSSSCG00000015801;ENSSSCG00000017416;ENSSSCG00000027709
GO:0097191	extrinsic apoptotic signaling pathway	BP	4	176	0.00158483	0.0610158	ENSSSCG00000001912;ENSSSCG00000009704;ENSSSCG00000015801;ENSSSCG00000017385
GO:0042802	identical protein binding	MF	11	1571	0.00166411	0.0328981	ENSSSCG00000001701;ENSSSCG00000001912;ENSSSCG00000005650;ENSSSCG00000011739;ENSSSCG00000012077;ENSSSCG00000013176;ENSSSCG00000015801;ENSSSCG00000016809;ENSSSCG00000017385;ENSSSCG00000034692;ENSSSCG00000036494
GO:0008219	cell death	BP	11	1406	0.00171716	0.0616502	ENSSSCG00000001701;ENSSSCG00000001912;ENSSSCG00000009704;ENSSSCG00000011739;ENSSSCG00000015446;ENSSSCG00000015801;ENSSSCG00000016518;ENSSSCG00000016692;ENSSSCG00000017385;ENSSSCG00000022932;ENSSSCG00000040746
GO:0048514	blood vessel morphogenesis	BP	6	452	0.00173717	0.0616502	ENSSSCG00000001912;ENSSSCG00000011739;ENSSSCG00000013551;ENSSSCG00000015801;ENSSSCG00000033608;ENSSSCG00000040746
GO:0043231	intracellular membrane-bounded organelle	CC	35	9467	0.00175451	0.0659518	ENSSSCG00000001538;ENSSSCG00000001701;ENSSSCG00000001912;ENSSSCG00000002306;ENSSSCG00000005232;ENSSSCG00000008404;ENSSSCG00000008747;ENSSSCG00000009372;ENSSSCG00000009704;ENSSSCG00000009881;ENSSSCG00000010576;ENSSSCG00000011051;ENSSSCG00000011739;ENSSSCG00000012076;ENSSSCG00000012077;ENSSSCG00000013176;ENSSSCG00000014023;ENSSSCG00000015446;ENSSSCG00000016518;ENSSSCG00000016809;ENSSSCG00000017385;…
GO:0031349	positive regulation of defense response	BP	4	181	0.00175602	0.0616502	ENSSSCG00000009704;ENSSSCG00000013551;ENSSSCG00000015801;ENSSSCG00000027709
GO:0032469	endoplasmic reticulum calcium ion homeostasis	BP	2	22	0.00178131	0.0616502	ENSSSCG00000001912;ENSSSCG00000037314
GO:0031981	nuclear lumen	CC	18	3458	0.00180909	0.0659518	ENSSSCG00000001538;ENSSSCG00000001912;ENSSSCG00000008404;ENSSSCG00000008747;ENSSSCG00000009372;ENSSSCG00000009704;ENSSSCG00000009881;ENSSSCG00000010576;ENSSSCG00000014023;ENSSSCG00000016518;ENSSSCG00000016809;ENSSSCG00000017385;ENSSSCG00000020926;ENSSSCG00000022932;ENSSSCG00000026472;ENSSSCG00000027709;ENSSSCG00000031123;ENSSSCG00000033608
GO:0051336	regulation of hydrolase activity	BP	8	802	0.00181416	0.0616502	ENSSSCG00000001701;ENSSSCG00000001912;ENSSSCG00000009704;ENSSSCG00000009881;ENSSSCG00000013551;ENSSSCG00000017385;ENSSSCG00000034692;ENSSSCG00000035133
GO:0080134	regulation of response to stress	BP	9	996	0.00181967	0.0616502	ENSSSCG00000001912;ENSSSCG00000009704;ENSSSCG00000011739;ENSSSCG00000013252;ENSSSCG00000013551;ENSSSCG00000015801;ENSSSCG00000016809;ENSSSCG00000017416;ENSSSCG00000027709
GO:0010033	response to organic substance	BP	14	2142	0.00206264	0.063643	ENSSSCG00000001701;ENSSSCG00000001912;ENSSSCG00000009704;ENSSSCG00000009881;ENSSSCG00000011051;ENSSSCG00000011739;ENSSSCG00000012076;ENSSSCG00000012077;ENSSSCG00000015801;ENSSSCG00000016518;ENSSSCG00000022932;ENSSSCG00000027709;ENSSSCG00000034692;ENSSSCG00000040746
GO:0005515	protein binding	MF	29	7448	0.00206961	0.037992	ENSSSCG00000001701;ENSSSCG00000001912;ENSSSCG00000005232;ENSSSCG00000005650;ENSSSCG00000009372;ENSSSCG00000009704;ENSSSCG00000010576;ENSSSCG00000011051;ENSSSCG00000011739;ENSSSCG00000012076;ENSSSCG00000012077;ENSSSCG00000013176;ENSSSCG00000013252;ENSSSCG00000013551;ENSSSCG00000014023;ENSSSCG00000015480;ENSSSCG00000015801;ENSSSCG00000016518;ENSSSCG00000016692;ENSSSCG00000016809;ENSSSCG00000017385;…
GO:0097190	apoptotic signaling pathway	BP	6	470	0.0021151	0.063643	ENSSSCG00000001912;ENSSSCG00000009704;ENSSSCG00000011739;ENSSSCG00000015801;ENSSSCG00000017385;ENSSSCG00000022932
GO:0031670	cellular response to nutrient	BP	2	24	0.00212057	0.063643	ENSSSCG00000016518;ENSSSCG00000022932
GO:0048384	retinoic acid receptor signaling pathway	BP	2	24	0.00212057	0.063643	ENSSSCG00000001912;ENSSSCG00000022932
GO:0001818	negative regulation of cytokine production	BP	4	193	0.00221864	0.063643	ENSSSCG00000001701;ENSSSCG00000001912;ENSSSCG00000013252;ENSSSCG00000017416
GO:0010922	positive regulation of phosphatase activity	BP	2	25	0.00230078	0.063643	ENSSSCG00000001701;ENSSSCG00000035133
GO:0030511	positive regulation of transforming growth factor beta receptor signaling pathway	BP	2	25	0.00230078	0.063643	ENSSSCG00000001701;ENSSSCG00000022932
GO:0071353	cellular response to interleukin-4	BP	2	25	0.00230078	0.063643	ENSSSCG00000001701;ENSSSCG00000001912
GO:1903846	positive regulation of cellular response to transforming growth factor beta stimulus	BP	2	25	0.00230078	0.063643	ENSSSCG00000001701;ENSSSCG00000022932
GO:0005622	intracellular anatomical structure	CC	41	12279	0.00238128	0.0659518	ENSSSCG00000001538;ENSSSCG00000001701;ENSSSCG00000001912;ENSSSCG00000002306;ENSSSCG00000005232;ENSSSCG00000008404;ENSSSCG00000008747;ENSSSCG00000009372;ENSSSCG00000009704;ENSSSCG00000009881;ENSSSCG00000010576;ENSSSCG00000011051;ENSSSCG00000011739;ENSSSCG00000012076;ENSSSCG00000012077;ENSSSCG00000013176;ENSSSCG00000014023;ENSSSCG00000015446;ENSSSCG00000015480;ENSSSCG00000015801;ENSSSCG00000016518;…
GO:0018193	peptidyl-amino acid modification	BP	9	1047	0.00255926	0.063643	ENSSSCG00000001701;ENSSSCG00000001912;ENSSSCG00000002306;ENSSSCG00000006527;ENSSSCG00000011739;ENSSSCG00000022932;ENSSSCG00000027709;ENSSSCG00000031123;ENSSSCG00000033608
GO:0031714	C5a anaphylatoxin chemotactic receptor binding	MF	1	1	0.00257346	0.0383818	ENSSSCG00000013551
GO:0031715	C5L2 anaphylatoxin chemotactic receptor binding	MF	1	1	0.00257346	0.0383818	ENSSSCG00000013551
GO:0005918	septate junction	CC	1	1	0.0026114	0.0659518	ENSSSCG00000017393
GO:0016787	hydrolase activity	MF	13	2191	0.00261546	0.0383818	ENSSSCG00000001701;ENSSSCG00000005232;ENSSSCG00000008404;ENSSSCG00000011051;ENSSSCG00000012076;ENSSSCG00000012077;ENSSSCG00000013252;ENSSSCG00000015446;ENSSSCG00000016809;ENSSSCG00000017416;ENSSSCG00000021118;ENSSSCG00000035133;ENSSSCG00000036060
GO:0030522	intracellular receptor signaling pathway	BP	4	202	0.00261654	0.063643	ENSSSCG00000001912;ENSSSCG00000016518;ENSSSCG00000017416;ENSSSCG00000022932
GO:0006915	apoptotic process	BP	10	1264	0.00265426	0.063643	ENSSSCG00000001701;ENSSSCG00000001912;ENSSSCG00000009704;ENSSSCG00000011739;ENSSSCG00000015801;ENSSSCG00000016518;ENSSSCG00000016692;ENSSSCG00000017385;ENSSSCG00000022932;ENSSSCG00000040746
GO:0033273	response to vitamin	BP	2	27	0.00268212	0.063643	ENSSSCG00000016518;ENSSSCG00000022932
GO:0070670	response to interleukin-4	BP	2	27	0.00268212	0.063643	ENSSSCG00000001701;ENSSSCG00000001912
GO:0001530	lipopolysaccharide binding	MF	2	30	0.00268822	0.0383818	ENSSSCG00000013252;ENSSSCG00000016809
GO:0010647	positive regulation of cell communication	BP	10	1272	0.00277945	0.063643	ENSSSCG00000001701;ENSSSCG00000001912;ENSSSCG00000011739;ENSSSCG00000013252;ENSSSCG00000013551;ENSSSCG00000015801;ENSSSCG00000017416;ENSSSCG00000022932;ENSSSCG00000027709;ENSSSCG00000040746
GO:0001796	regulation of type IIa hypersensitivity	BP	1	1	0.00285731	0.063643	ENSSSCG00000013551
GO:0001798	positive regulation of type IIa hypersensitivity	BP	1	1	0.00285731	0.063643	ENSSSCG00000013551
GO:0001970	positive regulation of activation of membrane attack complex	BP	1	1	0.00285731	0.063643	ENSSSCG00000013551
GO:0002892	regulation of type II hypersensitivity	BP	1	1	0.00285731	0.063643	ENSSSCG00000013551
GO:0002894	positive regulation of type II hypersensitivity	BP	1	1	0.00285731	0.063643	ENSSSCG00000013551
GO:0034343	type III interferon production	BP	1	1	0.00285731	0.063643	ENSSSCG00000015801
GO:0034344	regulation of type III interferon production	BP	1	1	0.00285731	0.063643	ENSSSCG00000015801
GO:0034346	positive regulation of type III interferon production	BP	1	1	0.00285731	0.063643	ENSSSCG00000015801
GO:0042543	protein N-linked glycosylation via arginine	BP	1	1	0.00285731	0.063643	ENSSSCG00000006527
GO:0070447	positive regulation of oligodendrocyte progenitor proliferation	BP	1	1	0.00285731	0.063643	ENSSSCG00000040746
GO:0098529	neuromuscular junction development, skeletal muscle fiber	BP	1	1	0.00285731	0.063643	ENSSSCG00000017393
GO:0023056	positive regulation of signaling	BP	10	1279	0.00289287	0.063643	ENSSSCG00000001701;ENSSSCG00000001912;ENSSSCG00000011739;ENSSSCG00000013252;ENSSSCG00000013551;ENSSSCG00000015801;ENSSSCG00000017416;ENSSSCG00000022932;ENSSSCG00000027709;ENSSSCG00000040746
GO:0051702	biological process involved in interaction with symbiont	BP	3	101	0.0030016	0.0651886	ENSSSCG00000001912;ENSSSCG00000013252;ENSSSCG00000022932
GO:0140662	ATP-dependent protein folding chaperone	MF	2	32	0.00305521	0.0405582	ENSSSCG00000001701;ENSSSCG00000011051
GO:0042742	defense response to bacterium	BP	4	212	0.0031134	0.066552	ENSSSCG00000009704;ENSSSCG00000009881;ENSSSCG00000013252;ENSSSCG00000016809
GO:0001819	positive regulation of cytokine production	BP	5	350	0.00314295	0.066552	ENSSSCG00000009704;ENSSSCG00000009881;ENSSSCG00000013551;ENSSSCG00000015801;ENSSSCG00000017416
GO:0016887	ATP hydrolysis activity	MF	4	237	0.00315628	0.0405582	ENSSSCG00000001701;ENSSSCG00000005232;ENSSSCG00000011051;ENSSSCG00000017416
GO:0044403	biological process involved in symbiotic interaction	BP	4	214	0.00321998	0.0673414	ENSSSCG00000001701;ENSSSCG00000001912;ENSSSCG00000013252;ENSSSCG00000022932
GO:0019058	viral life cycle	BP	4	219	0.00349732	0.0709348	ENSSSCG00000001701;ENSSSCG00000001912;ENSSSCG00000009881;ENSSSCG00000012077
GO:0034097	response to cytokine	BP	7	699	0.00350868	0.0709348	ENSSSCG00000001701;ENSSSCG00000001912;ENSSSCG00000009881;ENSSSCG00000011739;ENSSSCG00000012076;ENSSSCG00000012077;ENSSSCG00000027709
GO:0012501	programmed cell death	BP	10	1314	0.00351743	0.0709348	ENSSSCG00000001701;ENSSSCG00000001912;ENSSSCG00000009704;ENSSSCG00000011739;ENSSSCG00000015801;ENSSSCG00000016518;ENSSSCG00000016692;ENSSSCG00000017385;ENSSSCG00000022932;ENSSSCG00000040746
GO:0001568	blood vessel development	BP	6	523	0.00359457	0.0716376	ENSSSCG00000001912;ENSSSCG00000011739;ENSSSCG00000013551;ENSSSCG00000015801;ENSSSCG00000033608;ENSSSCG00000040746
GO:0071310	cellular response to organic substance	BP	12	1788	0.00374447	0.0737574	ENSSSCG00000001701;ENSSSCG00000001912;ENSSSCG00000009704;ENSSSCG00000009881;ENSSSCG00000011051;ENSSSCG00000011739;ENSSSCG00000012077;ENSSSCG00000016518;ENSSSCG00000022932;ENSSSCG00000027709;ENSSSCG00000034692;ENSSSCG00000040746
GO:0009966	regulation of signal transduction	BP	14	2287	0.00381482	0.0742793	ENSSSCG00000001701;ENSSSCG00000001912;ENSSSCG00000009704;ENSSSCG00000011739;ENSSSCG00000013252;ENSSSCG00000013551;ENSSSCG00000015801;ENSSSCG00000016518;ENSSSCG00000017385;ENSSSCG00000017416;ENSSSCG00000022932;ENSSSCG00000027709;ENSSSCG00000034692;ENSSSCG00000040746
GO:1903900	regulation of viral life cycle	BP	3	111	0.00391628	0.0753884	ENSSSCG00000001912;ENSSSCG00000009881;ENSSSCG00000012077
GO:0001525	angiogenesis	BP	5	371	0.0040288	0.0766831	ENSSSCG00000001912;ENSSSCG00000011739;ENSSSCG00000013551;ENSSSCG00000015801;ENSSSCG00000033608
GO:0002376	immune system process	BP	13	2058	0.00419075	0.0787907	ENSSSCG00000001912;ENSSSCG00000009704;ENSSSCG00000009881;ENSSSCG00000012076;ENSSSCG00000012077;ENSSSCG00000013252;ENSSSCG00000013551;ENSSSCG00000015480;ENSSSCG00000015801;ENSSSCG00000016809;ENSSSCG00000017416;ENSSSCG00000027660;ENSSSCG00000027709
GO:0008631	intrinsic apoptotic signaling pathway in response to oxidative stress	BP	2	34	0.00423256	0.0787907	ENSSSCG00000001912;ENSSSCG00000011739
GO:0007584	response to nutrient	BP	2	35	0.00448092	0.0812354	ENSSSCG00000016518;ENSSSCG00000022932
GO:0043227	membrane-bounded organelle	CC	35	9876	0.00449863	0.0659518	ENSSSCG00000001538;ENSSSCG00000001701;ENSSSCG00000001912;ENSSSCG00000002306;ENSSSCG00000005232;ENSSSCG00000008404;ENSSSCG00000008747;ENSSSCG00000009372;ENSSSCG00000009704;ENSSSCG00000009881;ENSSSCG00000010576;ENSSSCG00000011051;ENSSSCG00000011739;ENSSSCG00000012076;ENSSSCG00000012077;ENSSSCG00000013176;ENSSSCG00000014023;ENSSSCG00000015446;ENSSSCG00000016518;ENSSSCG00000016809;ENSSSCG00000017385;…
GO:1902533	positive regulation of intracellular signal transduction	BP	7	733	0.00455209	0.0812354	ENSSSCG00000001701;ENSSSCG00000001912;ENSSSCG00000011739;ENSSSCG00000013252;ENSSSCG00000015801;ENSSSCG00000017416;ENSSSCG00000040746
GO:0044093	positive regulation of molecular function	BP	9	1143	0.00459315	0.0812354	ENSSSCG00000001701;ENSSSCG00000001912;ENSSSCG00000009704;ENSSSCG00000011739;ENSSSCG00000013252;ENSSSCG00000015801;ENSSSCG00000017385;ENSSSCG00000027709;ENSSSCG00000035133
GO:2001236	regulation of extrinsic apoptotic signaling pathway	BP	3	118	0.00464726	0.0812354	ENSSSCG00000001912;ENSSSCG00000009704;ENSSSCG00000017385
GO:0001944	vasculature development	BP	6	553	0.00471678	0.0812354	ENSSSCG00000001912;ENSSSCG00000011739;ENSSSCG00000013551;ENSSSCG00000015801;ENSSSCG00000033608;ENSSSCG00000040746
GO:0042771	intrinsic apoptotic signaling pathway in response to DNA damage by p53 class mediator	BP	2	36	0.00473589	0.0812354	ENSSSCG00000001912;ENSSSCG00000022932
GO:0062208	positive regulation of pattern recognition receptor signaling pathway	BP	2	36	0.00473589	0.0812354	ENSSSCG00000015801;ENSSSCG00000017416
GO:0072331	signal transduction by p53 class mediator	BP	3	119	0.00475796	0.0812354	ENSSSCG00000001912;ENSSSCG00000016518;ENSSSCG00000022932
GO:0031974	membrane-enclosed lumen	CC	18	3779	0.00498805	0.0659518	ENSSSCG00000001538;ENSSSCG00000001912;ENSSSCG00000008404;ENSSSCG00000008747;ENSSSCG00000009372;ENSSSCG00000009704;ENSSSCG00000009881;ENSSSCG00000010576;ENSSSCG00000014023;ENSSSCG00000016518;ENSSSCG00000016809;ENSSSCG00000017385;ENSSSCG00000020926;ENSSSCG00000022932;ENSSSCG00000026472;ENSSSCG00000027709;ENSSSCG00000031123;ENSSSCG00000033608
GO:0043233	organelle lumen	CC	18	3779	0.00498805	0.0659518	ENSSSCG00000001538;ENSSSCG00000001912;ENSSSCG00000008404;ENSSSCG00000008747;ENSSSCG00000009372;ENSSSCG00000009704;ENSSSCG00000009881;ENSSSCG00000010576;ENSSSCG00000014023;ENSSSCG00000016518;ENSSSCG00000016809;ENSSSCG00000017385;ENSSSCG00000020926;ENSSSCG00000022932;ENSSSCG00000026472;ENSSSCG00000027709;ENSSSCG00000031123;ENSSSCG00000033608
GO:0070013	intracellular organelle lumen	CC	18	3779	0.00498805	0.0659518	ENSSSCG00000001538;ENSSSCG00000001912;ENSSSCG00000008404;ENSSSCG00000008747;ENSSSCG00000009372;ENSSSCG00000009704;ENSSSCG00000009881;ENSSSCG00000010576;ENSSSCG00000014023;ENSSSCG00000016518;ENSSSCG00000016809;ENSSSCG00000017385;ENSSSCG00000020926;ENSSSCG00000022932;ENSSSCG00000026472;ENSSSCG00000027709;ENSSSCG00000031123;ENSSSCG00000033608
GO:0001935	endothelial cell proliferation	BP	3	122	0.00509961	0.0812354	ENSSSCG00000009704;ENSSSCG00000011739;ENSSSCG00000033608
GO:0008177	succinate dehydrogenase (ubiquinone) activity	MF	1	2	0.00514046	0.0527748	ENSSSCG00000020926
GO:0051538	3 iron, 4 sulfur cluster binding	MF	1	2	0.00514046	0.0527748	ENSSSCG00000020926
GO:0070053	thrombospondin receptor activity	MF	1	2	0.00514046	0.0527748	ENSSSCG00000013252
GO:0072570	ADP-D-ribose binding	MF	1	2	0.00514046	0.0527748	ENSSSCG00000027709
GO:0140037	sumo-dependent protein binding	MF	1	2	0.00514046	0.0527748	ENSSSCG00000001912
GO:0065009	regulation of molecular function	BP	14	2364	0.00516149	0.0812354	ENSSSCG00000001701;ENSSSCG00000001912;ENSSSCG00000009704;ENSSSCG00000009881;ENSSSCG00000011739;ENSSSCG00000013252;ENSSSCG00000013551;ENSSSCG00000015801;ENSSSCG00000016692;ENSSSCG00000017385;ENSSSCG00000027709;ENSSSCG00000034692;ENSSSCG00000035133;ENSSSCG00000036060
GO:0005749	mitochondrial respiratory chain complex II, succinate dehydrogenase complex (ubiquinone)	CC	1	2	0.00521613	0.0659518	ENSSSCG00000020926
GO:0045257	succinate dehydrogenase complex (ubiquinone)	CC	1	2	0.00521613	0.0659518	ENSSSCG00000020926
GO:0045283	fumarate reductase complex	CC	1	2	0.00521613	0.0659518	ENSSSCG00000020926
GO:0070877	microprocessor complex	CC	1	2	0.00521613	0.0659518	ENSSSCG00000016809
GO:1903095	ribonuclease III complex	CC	1	2	0.00521613	0.0659518	ENSSSCG00000016809
GO:1990565	HSP90-CDC37 chaperone complex	CC	1	2	0.00521613	0.0659518	ENSSSCG00000001701
GO:0002437	inflammatory response to antigenic stimulus	BP	2	38	0.00526548	0.0812354	ENSSSCG00000009704;ENSSSCG00000013551
GO:0045071	negative regulation of viral genome replication	BP	2	38	0.00526548	0.0812354	ENSSSCG00000009881;ENSSSCG00000012077
GO:0003723	RNA binding	MF	8	1069	0.00533908	0.0527748	ENSSSCG00000001701;ENSSSCG00000008404;ENSSSCG00000009881;ENSSSCG00000015801;ENSSSCG00000016809;ENSSSCG00000017416;ENSSSCG00000021118;ENSSSCG00000024748
GO:0048584	positive regulation of response to stimulus	BP	11	1629	0.0054035	0.0812354	ENSSSCG00000001701;ENSSSCG00000001912;ENSSSCG00000009704;ENSSSCG00000011739;ENSSSCG00000013252;ENSSSCG00000013551;ENSSSCG00000015801;ENSSSCG00000017416;ENSSSCG00000022932;ENSSSCG00000027709;ENSSSCG00000040746
GO:0002833	positive regulation of response to biotic stimulus	BP	3	125	0.00545572	0.0812354	ENSSSCG00000009704;ENSSSCG00000017416;ENSSSCG00000027709
GO:2000059	negative regulation of ubiquitin-dependent protein catabolic process	BP	2	39	0.00554003	0.0812354	ENSSSCG00000001701;ENSSSCG00000001912
GO:0001794	type IIa hypersensitivity	BP	1	2	0.00570662	0.0812354	ENSSSCG00000013551
GO:0001905	activation of membrane attack complex	BP	1	2	0.00570662	0.0812354	ENSSSCG00000013551
GO:0001969	regulation of activation of membrane attack complex	BP	1	2	0.00570662	0.0812354	ENSSSCG00000013551
GO:0002175	protein localization to paranode region of axon	BP	1	2	0.00570662	0.0812354	ENSSSCG00000017393
GO:0002445	type II hypersensitivity	BP	1	2	0.00570662	0.0812354	ENSSSCG00000013551
GO:0045917	positive regulation of complement activation	BP	1	2	0.00570662	0.0812354	ENSSSCG00000013551
GO:0046338	phosphatidylethanolamine catabolic process	BP	1	2	0.00570662	0.0812354	ENSSSCG00000015446
GO:0070124	mitochondrial translational initiation	BP	1	2	0.00570662	0.0812354	ENSSSCG00000008404
GO:0150062	complement-mediated synapse pruning	BP	1	2	0.00570662	0.0812354	ENSSSCG00000013551
GO:0150064	vertebrate eye-specific patterning	BP	1	2	0.00570662	0.0812354	ENSSSCG00000013551
GO:1901253	negative regulation of intracellular transport of viral material	BP	1	2	0.00570662	0.0812354	ENSSSCG00000012077
GO:1901389	negative regulation of transforming growth factor beta activation	BP	1	2	0.00570662	0.0812354	ENSSSCG00000001701
GO:1990227	paranodal junction maintenance	BP	1	2	0.00570662	0.0812354	ENSSSCG00000017393
GO:0050792	regulation of viral process	BP	3	128	0.00582647	0.0822504	ENSSSCG00000001912;ENSSSCG00000009881;ENSSSCG00000012077
GO:0060341	regulation of cellular localization	BP	6	583	0.00608	0.08512	ENSSSCG00000001701;ENSSSCG00000001912;ENSSSCG00000011739;ENSSSCG00000012076;ENSSSCG00000013252;ENSSSCG00000027709
GO:0005789	endoplasmic reticulum membrane	CC	6	643	0.00627518	0.0659518	ENSSSCG00000001912;ENSSSCG00000013176;ENSSSCG00000030567;ENSSSCG00000036476;ENSSSCG00000036494;ENSSSCG00000037314
GO:0098827	endoplasmic reticulum subcompartment	CC	6	654	0.00680232	0.0659518	ENSSSCG00000001912;ENSSSCG00000013176;ENSSSCG00000030567;ENSSSCG00000036476;ENSSSCG00000036494;ENSSSCG00000037314
GO:2000026	regulation of multicellular organismal development	BP	8	997	0.00683044	0.0943134	ENSSSCG00000001912;ENSSSCG00000009704;ENSSSCG00000013252;ENSSSCG00000013551;ENSSSCG00000015801;ENSSSCG00000016809;ENSSSCG00000033608;ENSSSCG00000040746
GO:0007166	cell surface receptor signaling pathway	BP	13	2182	0.00690063	0.0943134	ENSSSCG00000001701;ENSSSCG00000001912;ENSSSCG00000009704;ENSSSCG00000009881;ENSSSCG00000011739;ENSSSCG00000012077;ENSSSCG00000013252;ENSSSCG00000013551;ENSSSCG00000015801;ENSSSCG00000017385;ENSSSCG00000022932;ENSSSCG00000027709;ENSSSCG00000040746
GO:0031401	positive regulation of protein modification process	BP	7	792	0.0069037	0.0943134	ENSSSCG00000001701;ENSSSCG00000001912;ENSSSCG00000011739;ENSSSCG00000013252;ENSSSCG00000013551;ENSSSCG00000022932;ENSSSCG00000027709
GO:0042175	nuclear outer membrane-endoplasmic reticulum membrane network	CC	6	660	0.00710314	0.0659518	ENSSSCG00000001912;ENSSSCG00000013176;ENSSSCG00000030567;ENSSSCG00000036476;ENSSSCG00000036494;ENSSSCG00000037314
GO:0005905	clathrin-coated pit	CC	2	49	0.00725964	0.0659518	ENSSSCG00000034692;ENSSSCG00000040746
GO:0045861	negative regulation of proteolysis	BP	4	271	0.00739948	0.0995058	ENSSSCG00000001701;ENSSSCG00000001912;ENSSSCG00000013252;ENSSSCG00000013551
GO:0048519	negative regulation of biological process	BP	20	4150	0.00740126	0.0995058	ENSSSCG00000001701;ENSSSCG00000001912;ENSSSCG00000009704;ENSSSCG00000009881;ENSSSCG00000011739;ENSSSCG00000012077;ENSSSCG00000013252;ENSSSCG00000013551;ENSSSCG00000016518;ENSSSCG00000016692;ENSSSCG00000016809;ENSSSCG00000017385;ENSSSCG00000017416;ENSSSCG00000022932;ENSSSCG00000027709;ENSSSCG00000033608;ENSSSCG00000034692;ENSSSCG00000035133;ENSSSCG00000036060;ENSSSCG00000040746
GO:0035639	purine ribonucleoside triphosphate binding	MF	10	1638	0.0075027	0.056442	ENSSSCG00000001701;ENSSSCG00000008404;ENSSSCG00000009881;ENSSSCG00000011051;ENSSSCG00000012076;ENSSSCG00000012077;ENSSSCG00000017416;ENSSSCG00000021118;ENSSSCG00000027660;ENSSSCG00000036060
GO:0051345	positive regulation of hydrolase activity	BP	5	431	0.00753305	0.0998637	ENSSSCG00000001701;ENSSSCG00000001912;ENSSSCG00000009704;ENSSSCG00000017385;ENSSSCG00000035133
GO:0003824	catalytic activity	MF	22	5383	0.00756796	0.056442	ENSSSCG00000001701;ENSSSCG00000001912;ENSSSCG00000002306;ENSSSCG00000005232;ENSSSCG00000008404;ENSSSCG00000009881;ENSSSCG00000011051;ENSSSCG00000012076;ENSSSCG00000012077;ENSSSCG00000013176;ENSSSCG00000013252;ENSSSCG00000015446;ENSSSCG00000016518;ENSSSCG00000016809;ENSSSCG00000017416;ENSSSCG00000020926;ENSSSCG00000021118;ENSSSCG00000027709;ENSSSCG00000031123;ENSSSCG00000033608;ENSSSCG00000035133;…
GO:0006897	endocytosis	BP	5	433	0.00767763	0.0998637	ENSSSCG00000013551;ENSSSCG00000014023;ENSSSCG00000033608;ENSSSCG00000036383;ENSSSCG00000040746
GO:0000104	succinate dehydrogenase activity	MF	1	3	0.007701	0.056442	ENSSSCG00000020926
GO:0001730	2'-5'-oligoadenylate synthetase activity	MF	1	3	0.007701	0.056442	ENSSSCG00000009881
GO:0004525	ribonuclease III activity	MF	1	3	0.007701	0.056442	ENSSSCG00000016809
GO:0016635	oxidoreductase activity, acting on the CH-CH group of donors, quinone or related compound as acceptor	MF	1	3	0.007701	0.056442	ENSSSCG00000020926
GO:0032296	double-stranded RNA-specific ribonuclease activity	MF	1	3	0.007701	0.056442	ENSSSCG00000016809
GO:0044378	non-sequence-specific DNA binding, bending	MF	1	3	0.007701	0.056442	ENSSSCG00000009704
GO:0097100	supercoiled DNA binding	MF	1	3	0.007701	0.056442	ENSSSCG00000009704
GO:0042981	regulation of apoptotic process	BP	8	1020	0.0078039	0.0998637	ENSSSCG00000001701;ENSSSCG00000001912;ENSSSCG00000009704;ENSSSCG00000011739;ENSSSCG00000016518;ENSSSCG00000016692;ENSSSCG00000017385;ENSSSCG00000040746
GO:0008537	proteasome activator complex	CC	1	3	0.0078142	0.0659518	ENSSSCG00000017385
GO:0018444	translation release factor complex	CC	1	3	0.0078142	0.0659518	ENSSSCG00000021118
GO:0044294	dendritic growth cone	CC	1	3	0.0078142	0.0659518	ENSSSCG00000001701
GO:0045273	respiratory chain complex II	CC	1	3	0.0078142	0.0659518	ENSSSCG00000020926
GO:0045281	succinate dehydrogenase complex	CC	1	3	0.0078142	0.0659518	ENSSSCG00000020926
GO:0005044	scavenger receptor activity	MF	2	52	0.00790628	0.056442	ENSSSCG00000033608;ENSSSCG00000036383
GO:0035306	positive regulation of dephosphorylation	BP	2	48	0.00829677	0.0998637	ENSSSCG00000001701;ENSSSCG00000035133
GO:1902531	regulation of intracellular signal transduction	BP	9	1256	0.008424	0.0998637	ENSSSCG00000001701;ENSSSCG00000001912;ENSSSCG00000011739;ENSSSCG00000013252;ENSSSCG00000015801;ENSSSCG00000016518;ENSSSCG00000017416;ENSSSCG00000034692;ENSSSCG00000040746
GO:0009893	positive regulation of metabolic process	BP	16	3043	0.00843951	0.0998637	ENSSSCG00000001701;ENSSSCG00000001912;ENSSSCG00000009704;ENSSSCG00000009881;ENSSSCG00000011739;ENSSSCG00000013252;ENSSSCG00000013551;ENSSSCG00000015801;ENSSSCG00000016518;ENSSSCG00000016809;ENSSSCG00000017385;ENSSSCG00000017416;ENSSSCG00000022932;ENSSSCG00000027709;ENSSSCG00000034692;ENSSSCG00000035133
GO:0002885	positive regulation of hypersensitivity	BP	1	3	0.00854796	0.0998637	ENSSSCG00000013551
GO:0035846	oviduct epithelium development	BP	1	3	0.00854796	0.0998637	ENSSSCG00000013551
GO:0051715	cytolysis in other organism	BP	1	3	0.00854796	0.0998637	ENSSSCG00000013252
GO:0051801	cytolysis in other organism involved in symbiotic interaction	BP	1	3	0.00854796	0.0998637	ENSSSCG00000013252
GO:0051838	cytolysis by host of symbiont cells	BP	1	3	0.00854796	0.0998637	ENSSSCG00000013252
GO:0060304	regulation of phosphatidylinositol dephosphorylation	BP	1	3	0.00854796	0.0998637	ENSSSCG00000035133
GO:0070945	neutrophil-mediated killing of gram-negative bacterium	BP	1	3	0.00854796	0.0998637	ENSSSCG00000013252
GO:0090402	oncogene-induced cell senescence	BP	1	3	0.00854796	0.0998637	ENSSSCG00000001912
GO:1900245	positive regulation of MDA-5 signaling pathway	BP	1	3	0.00854796	0.0998637	ENSSSCG00000017416
GO:1900736	regulation of phospholipase C-activating G protein-coupled receptor signaling pathway	BP	1	3	0.00854796	0.0998637	ENSSSCG00000013252
GO:1900738	positive regulation of phospholipase C-activating G protein-coupled receptor signaling pathway	BP	1	3	0.00854796	0.0998637	ENSSSCG00000013252
GO:1901252	regulation of intracellular transport of viral material	BP	1	3	0.00854796	0.0998637	ENSSSCG00000012077
GO:2000427	positive regulation of apoptotic cell clearance	BP	1	3	0.00854796	0.0998637	ENSSSCG00000013551
GO:1903051	negative regulation of proteolysis involved in cellular protein catabolic process	BP	2	49	0.00863415	0.10018	ENSSSCG00000001701;ENSSSCG00000001912
GO:0044183	protein folding chaperone	MF	2	55	0.00881129	0.0612027	ENSSSCG00000001701;ENSSSCG00000011051
GO:0045088	regulation of innate immune response	BP	3	150	0.00900661	0.103368	ENSSSCG00000009704;ENSSSCG00000017416;ENSSSCG00000027709
GO:0043066	negative regulation of apoptotic process	BP	6	634	0.00903095	0.103368	ENSSSCG00000001701;ENSSSCG00000009704;ENSSSCG00000011739;ENSSSCG00000016692;ENSSSCG00000017385;ENSSSCG00000040746
GO:0043067	regulation of programmed cell death	BP	8	1048	0.00912756	0.103772	ENSSSCG00000001701;ENSSSCG00000001912;ENSSSCG00000009704;ENSSSCG00000011739;ENSSSCG00000016518;ENSSSCG00000016692;ENSSSCG00000017385;ENSSSCG00000040746
GO:0032555	purine ribonucleotide binding	MF	10	1687	0.00918428	0.0621148	ENSSSCG00000001701;ENSSSCG00000008404;ENSSSCG00000009881;ENSSSCG00000011051;ENSSSCG00000012076;ENSSSCG00000012077;ENSSSCG00000017416;ENSSSCG00000021118;ENSSSCG00000027660;ENSSSCG00000036060
GO:0051240	positive regulation of multicellular organismal process	BP	8	1052	0.00932969	0.104437	ENSSSCG00000009704;ENSSSCG00000009881;ENSSSCG00000013252;ENSSSCG00000013551;ENSSSCG00000015801;ENSSSCG00000017416;ENSSSCG00000033608;ENSSSCG00000040746
GO:0071345	cellular response to cytokine stimulus	BP	6	639	0.0093674	0.104437	ENSSSCG00000001701;ENSSSCG00000001912;ENSSSCG00000009881;ENSSSCG00000011739;ENSSSCG00000012077;ENSSSCG00000027709
GO:0051239	regulation of multicellular organismal process	BP	12	2006	0.00937099	0.104437	ENSSSCG00000001701;ENSSSCG00000001912;ENSSSCG00000009704;ENSSSCG00000009881;ENSSSCG00000011739;ENSSSCG00000013252;ENSSSCG00000013551;ENSSSCG00000015801;ENSSSCG00000016809;ENSSSCG00000017416;ENSSSCG00000033608;ENSSSCG00000040746
GO:1903363	negative regulation of cellular protein catabolic process	BP	2	52	0.00968266	0.106519	ENSSSCG00000001701;ENSSSCG00000001912
GO:0005654	nucleoplasm	CC	15	3086	0.00971575	0.0757099	ENSSSCG00000001538;ENSSSCG00000001912;ENSSSCG00000008404;ENSSSCG00000009704;ENSSSCG00000009881;ENSSSCG00000010576;ENSSSCG00000014023;ENSSSCG00000016518;ENSSSCG00000016809;ENSSSCG00000017385;ENSSSCG00000020926;ENSSSCG00000022932;ENSSSCG00000027709;ENSSSCG00000031123;ENSSSCG00000033608
GO:0032553	ribonucleotide binding	MF	10	1702	0.00975381	0.0627515	ENSSSCG00000001701;ENSSSCG00000008404;ENSSSCG00000009881;ENSSSCG00000011051;ENSSSCG00000012076;ENSSSCG00000012077;ENSSSCG00000017416;ENSSSCG00000021118;ENSSSCG00000027660;ENSSSCG00000036060
GO:0017076	purine nucleotide binding	MF	10	1706	0.00991022	0.0627515	ENSSSCG00000001701;ENSSSCG00000008404;ENSSSCG00000009881;ENSSSCG00000011051;ENSSSCG00000012076;ENSSSCG00000012077;ENSSSCG00000017416;ENSSSCG00000021118;ENSSSCG00000027660;ENSSSCG00000036060
GO:0035556	intracellular signal transduction	BP	12	2021	0.00992442	0.106519	ENSSSCG00000001701;ENSSSCG00000001912;ENSSSCG00000011739;ENSSSCG00000013252;ENSSSCG00000014023;ENSSSCG00000015801;ENSSSCG00000016518;ENSSSCG00000017416;ENSSSCG00000022932;ENSSSCG00000027709;ENSSSCG00000034692;ENSSSCG00000040746
GO:0007179	transforming growth factor beta receptor signaling pathway	BP	3	157	0.0101939	0.106519	ENSSSCG00000001701;ENSSSCG00000001912;ENSSSCG00000022932
GO:0034056	estrogen response element binding	MF	1	4	0.0102551	0.0627515	ENSSSCG00000016518
GO:0043008	ATP-dependent protein binding	MF	1	4	0.0102551	0.0627515	ENSSSCG00000001701
GO:0043069	negative regulation of programmed cell death	BP	6	652	0.0102843	0.106519	ENSSSCG00000001701;ENSSSCG00000009704;ENSSSCG00000011739;ENSSSCG00000016692;ENSSSCG00000017385;ENSSSCG00000040746
GO:0016049	cell growth	BP	4	299	0.010368	0.106519	ENSSSCG00000001701;ENSSSCG00000001912;ENSSSCG00000013252;ENSSSCG00000034692
GO:0016363	nuclear matrix	CC	2	59	0.010389	0.0757099	ENSSSCG00000001912;ENSSSCG00000022932
GO:0005726	perichromatin fibrils	CC	1	4	0.0104056	0.0757099	ENSSSCG00000016518
GO:0090443	FAR/SIN/STRIPAK complex	CC	1	4	0.0104056	0.0757099	ENSSSCG00000011739
GO:0050688	regulation of defense response to virus	BP	2	54	0.0104116	0.106519	ENSSSCG00000017416;ENSSSCG00000027709
GO:0035239	tube morphogenesis	BP	6	656	0.010579	0.106519	ENSSSCG00000001912;ENSSSCG00000011739;ENSSSCG00000013551;ENSSSCG00000015801;ENSSSCG00000033608;ENSSSCG00000040746
GO:0010646	regulation of cell communication	BP	14	2567	0.0106629	0.106519	ENSSSCG00000001701;ENSSSCG00000001912;ENSSSCG00000009704;ENSSSCG00000011739;ENSSSCG00000013252;ENSSSCG00000013551;ENSSSCG00000015801;ENSSSCG00000016518;ENSSSCG00000017385;ENSSSCG00000017416;ENSSSCG00000022932;ENSSSCG00000027709;ENSSSCG00000034692;ENSSSCG00000040746
GO:0043085	positive regulation of catalytic activity	BP	7	862	0.0107586	0.106519	ENSSSCG00000001701;ENSSSCG00000001912;ENSSSCG00000009704;ENSSSCG00000011739;ENSSSCG00000013252;ENSSSCG00000017385;ENSSSCG00000035133
GO:0051924	regulation of calcium ion transport	BP	3	161	0.0109114	0.106519	ENSSSCG00000001912;ENSSSCG00000013252;ENSSSCG00000036060
GO:0023051	regulation of signaling	BP	14	2579	0.0110968	0.106519	ENSSSCG00000001701;ENSSSCG00000001912;ENSSSCG00000009704;ENSSSCG00000011739;ENSSSCG00000013252;ENSSSCG00000013551;ENSSSCG00000015801;ENSSSCG00000016518;ENSSSCG00000017385;ENSSSCG00000017416;ENSSSCG00000022932;ENSSSCG00000027709;ENSSSCG00000034692;ENSSSCG00000040746
GO:0006954	inflammatory response	BP	5	476	0.0112751	0.106519	ENSSSCG00000009704;ENSSSCG00000013252;ENSSSCG00000013551;ENSSSCG00000015801;ENSSSCG00000016809
GO:0032270	positive regulation of cellular protein metabolic process	BP	8	1089	0.0113634	0.106519	ENSSSCG00000001701;ENSSSCG00000001912;ENSSSCG00000011739;ENSSSCG00000013252;ENSSSCG00000013551;ENSSSCG00000017385;ENSSSCG00000022932;ENSSSCG00000027709
GO:0002866	positive regulation of acute inflammatory response to antigenic stimulus	BP	1	4	0.0113813	0.106519	ENSSSCG00000013551
GO:0007084	mitotic nuclear membrane reassembly	BP	1	4	0.0113813	0.106519	ENSSSCG00000036476
GO:0030578	PML body organization	BP	1	4	0.0113813	0.106519	ENSSSCG00000001912
GO:0030913	paranodal junction assembly	BP	1	4	0.0113813	0.106519	ENSSSCG00000017393
GO:0032075	positive regulation of nuclease activity	BP	1	4	0.0113813	0.106519	ENSSSCG00000009704
GO:0036481	intrinsic apoptotic signaling pathway in response to hydrogen peroxide	BP	1	4	0.0113813	0.106519	ENSSSCG00000011739
GO:0039534	negative regulation of MDA-5 signaling pathway	BP	1	4	0.0113813	0.106519	ENSSSCG00000017416
GO:0060332	positive regulation of response to interferon-gamma	BP	1	4	0.0113813	0.106519	ENSSSCG00000027709
GO:0060335	positive regulation of interferon-gamma-mediated signaling pathway	BP	1	4	0.0113813	0.106519	ENSSSCG00000027709
GO:0070444	oligodendrocyte progenitor proliferation	BP	1	4	0.0113813	0.106519	ENSSSCG00000040746
GO:0070445	regulation of oligodendrocyte progenitor proliferation	BP	1	4	0.0113813	0.106519	ENSSSCG00000040746
GO:0071205	protein localization to juxtaparanode region of axon	BP	1	4	0.0113813	0.106519	ENSSSCG00000017393
GO:0090168	Golgi reassembly	BP	1	4	0.0113813	0.106519	ENSSSCG00000011739
GO:0101024	mitotic nuclear membrane organization	BP	1	4	0.0113813	0.106519	ENSSSCG00000036476
GO:1901842	negative regulation of high voltage-gated calcium channel activity	BP	1	4	0.0113813	0.106519	ENSSSCG00000036060
GO:2000425	regulation of apoptotic cell clearance	BP	1	4	0.0113813	0.106519	ENSSSCG00000013551
GO:0002039	p53 binding	MF	2	63	0.0114388	0.0683665	ENSSSCG00000016518;ENSSSCG00000017385
GO:0006816	calcium ion transport	BP	4	309	0.0115913	0.107888	ENSSSCG00000001912;ENSSSCG00000013252;ENSSSCG00000036060;ENSSSCG00000037314
GO:0007417	central nervous system development	BP	6	672	0.0118182	0.109399	ENSSSCG00000001701;ENSSSCG00000013176;ENSSSCG00000013252;ENSSSCG00000013551;ENSSSCG00000017393;ENSSSCG00000040746
GO:0007178	transmembrane receptor protein serine/threonine kinase signaling pathway	BP	4	314	0.0122365	0.112655	ENSSSCG00000001701;ENSSSCG00000001912;ENSSSCG00000022932;ENSSSCG00000040746
GO:0050790	regulation of catalytic activity	BP	11	1824	0.0123501	0.113087	ENSSSCG00000001701;ENSSSCG00000001912;ENSSSCG00000009704;ENSSSCG00000009881;ENSSSCG00000011739;ENSSSCG00000013252;ENSSSCG00000013551;ENSSSCG00000017385;ENSSSCG00000027709;ENSSSCG00000034692;ENSSSCG00000035133
GO:0009892	negative regulation of metabolic process	BP	13	2345	0.0124523	0.11341	ENSSSCG00000001701;ENSSSCG00000001912;ENSSSCG00000009704;ENSSSCG00000011739;ENSSSCG00000013252;ENSSSCG00000013551;ENSSSCG00000016518;ENSSSCG00000016809;ENSSSCG00000017416;ENSSSCG00000022932;ENSSSCG00000027709;ENSSSCG00000033608;ENSSSCG00000035133
GO:0098586	cellular response to virus	BP	2	60	0.012739	0.114786	ENSSSCG00000015801;ENSSSCG00000017416
GO:1901796	regulation of signal transduction by p53 class mediator	BP	2	60	0.012739	0.114786	ENSSSCG00000001912;ENSSSCG00000016518
GO:0004720	protein-lysine 6-oxidase activity	MF	1	5	0.0128028	0.0747799	ENSSSCG00000033608
GO:0006457	protein folding	BP	3	172	0.0130328	0.115842	ENSSSCG00000001701;ENSSSCG00000011051;ENSSSCG00000031123
GO:0010522	regulation of calcium ion transport into cytosol	BP	2	62	0.0135607	0.115842	ENSSSCG00000001912;ENSSSCG00000013252
GO:0014013	regulation of gliogenesis	BP	2	62	0.0135607	0.115842	ENSSSCG00000013252;ENSSSCG00000040746
GO:0036473	cell death in response to oxidative stress	BP	2	62	0.0135607	0.115842	ENSSSCG00000001912;ENSSSCG00000011739
GO:0010941	regulation of cell death	BP	8	1127	0.0137801	0.115842	ENSSSCG00000001701;ENSSSCG00000001912;ENSSSCG00000009704;ENSSSCG00000011739;ENSSSCG00000016518;ENSSSCG00000016692;ENSSSCG00000017385;ENSSSCG00000040746
GO:0002526	acute inflammatory response	BP	2	63	0.01398	0.115842	ENSSSCG00000013252;ENSSSCG00000013551
GO:0048608	reproductive structure development	BP	4	327	0.0140209	0.115842	ENSSSCG00000001701;ENSSSCG00000009704;ENSSSCG00000013551;ENSSSCG00000040746
GO:0010562	positive regulation of phosphorus metabolic process	BP	6	698	0.0140473	0.115842	ENSSSCG00000001701;ENSSSCG00000011739;ENSSSCG00000013252;ENSSSCG00000013551;ENSSSCG00000027709;ENSSSCG00000035133
GO:0045937	positive regulation of phosphate metabolic process	BP	6	698	0.0140473	0.115842	ENSSSCG00000001701;ENSSSCG00000011739;ENSSSCG00000013252;ENSSSCG00000013551;ENSSSCG00000027709;ENSSSCG00000035133
GO:0055074	calcium ion homeostasis	BP	4	328	0.0141647	0.115842	ENSSSCG00000001912;ENSSSCG00000013252;ENSSSCG00000016518;ENSSSCG00000037314
GO:0002883	regulation of hypersensitivity	BP	1	5	0.0142068	0.115842	ENSSSCG00000013551
GO:0007182	common-partner SMAD protein phosphorylation	BP	1	5	0.0142068	0.115842	ENSSSCG00000001912
GO:0018057	peptidyl-lysine oxidation	BP	1	5	0.0142068	0.115842	ENSSSCG00000033608
GO:0060066	oviduct development	BP	1	5	0.0142068	0.115842	ENSSSCG00000013551
GO:0070564	positive regulation of vitamin D receptor signaling pathway	BP	1	5	0.0142068	0.115842	ENSSSCG00000022932
GO:0090425	acinar cell differentiation	BP	1	5	0.0142068	0.115842	ENSSSCG00000024157
GO:1904447	folate import across plasma membrane	BP	1	5	0.0142068	0.115842	ENSSSCG00000040746
GO:1905323	telomerase holoenzyme complex assembly	BP	1	5	0.0142068	0.115842	ENSSSCG00000001701
GO:1905821	positive regulation of chromosome condensation	BP	1	5	0.0142068	0.115842	ENSSSCG00000008747
GO:0010921	regulation of phosphatase activity	BP	2	64	0.0144049	0.115842	ENSSSCG00000001701;ENSSSCG00000035133
GO:0045069	regulation of viral genome replication	BP	2	64	0.0144049	0.115842	ENSSSCG00000009881;ENSSSCG00000012077
GO:0072332	intrinsic apoptotic signaling pathway by p53 class mediator	BP	2	64	0.0144049	0.115842	ENSSSCG00000001912;ENSSSCG00000022932
GO:0061458	reproductive system development	BP	4	330	0.014455	0.115842	ENSSSCG00000001701;ENSSSCG00000009704;ENSSSCG00000013551;ENSSSCG00000040746
GO:0002699	positive regulation of immune effector process	BP	3	179	0.0144974	0.115842	ENSSSCG00000013551;ENSSSCG00000015801;ENSSSCG00000017416
GO:0005783	endoplasmic reticulum	CC	8	1248	0.0145903	0.0969709	ENSSSCG00000001912;ENSSSCG00000013176;ENSSSCG00000030567;ENSSSCG00000033608;ENSSSCG00000036476;ENSSSCG00000036494;ENSSSCG00000037314;ENSSSCG00000040746
GO:0005694	chromosome	CC	7	1003	0.0146132	0.0969709	ENSSSCG00000001912;ENSSSCG00000005232;ENSSSCG00000008747;ENSSSCG00000009704;ENSSSCG00000016518;ENSSSCG00000027709;ENSSSCG00000033608
GO:0002444	myeloid leukocyte mediated immunity	BP	2	65	0.0148353	0.117986	ENSSSCG00000013252;ENSSSCG00000013551
GO:1903050	regulation of proteolysis involved in cellular protein catabolic process	BP	3	181	0.0149323	0.118202	ENSSSCG00000001701;ENSSSCG00000001912;ENSSSCG00000017385
GO:0060548	negative regulation of cell death	BP	6	709	0.015074	0.118769	ENSSSCG00000001701;ENSSSCG00000009704;ENSSSCG00000011739;ENSSSCG00000016692;ENSSSCG00000017385;ENSSSCG00000040746
GO:0043168	anion binding	MF	11	2101	0.0151064	0.0820516	ENSSSCG00000001701;ENSSSCG00000008404;ENSSSCG00000009881;ENSSSCG00000011051;ENSSSCG00000012076;ENSSSCG00000012077;ENSSSCG00000017416;ENSSSCG00000021118;ENSSSCG00000027660;ENSSSCG00000027709;ENSSSCG00000036060
GO:0034399	nuclear periphery	CC	2	72	0.0151904	0.0969709	ENSSSCG00000001912;ENSSSCG00000022932
GO:1900182	positive regulation of protein localization to nucleus	BP	2	66	0.0152713	0.119767	ENSSSCG00000013252;ENSSSCG00000027709
GO:0042809	vitamin D receptor binding	MF	1	6	0.0153441	0.0820516	ENSSSCG00000022932
GO:0050786	RAGE receptor binding	MF	1	6	0.0153441	0.0820516	ENSSSCG00000009704
GO:0051241	negative regulation of multicellular organismal process	BP	6	714	0.0155578	0.121451	ENSSSCG00000001701;ENSSSCG00000001912;ENSSSCG00000011739;ENSSSCG00000013252;ENSSSCG00000017416;ENSSSCG00000033608
GO:0033010	paranodal junction	CC	1	6	0.0155686	0.0969709	ENSSSCG00000017393
GO:0000785	chromatin	CC	5	566	0.0156256	0.0969709	ENSSSCG00000001912;ENSSSCG00000005232;ENSSSCG00000009704;ENSSSCG00000016518;ENSSSCG00000033608
GO:0050830	defense response to Gram-positive bacterium	BP	2	67	0.0157128	0.122098	ENSSSCG00000009704;ENSSSCG00000016809
GO:0071560	cellular response to transforming growth factor beta stimulus	BP	3	187	0.0162814	0.124307	ENSSSCG00000001701;ENSSSCG00000001912;ENSSSCG00000022932
GO:0032760	positive regulation of tumor necrosis factor production	BP	2	69	0.0166121	0.124307	ENSSSCG00000009881;ENSSSCG00000015801
GO:0031330	negative regulation of cellular catabolic process	BP	3	189	0.0167459	0.124307	ENSSSCG00000001701;ENSSSCG00000001912;ENSSSCG00000035133
GO:0051247	positive regulation of protein metabolic process	BP	8	1169	0.0168728	0.124307	ENSSSCG00000001701;ENSSSCG00000001912;ENSSSCG00000011739;ENSSSCG00000013252;ENSSSCG00000013551;ENSSSCG00000017385;ENSSSCG00000022932;ENSSSCG00000027709
GO:0003713	transcription coactivator activity	MF	3	211	0.0169106	0.0820516	ENSSSCG00000009704;ENSSSCG00000016518;ENSSSCG00000022932
GO:0071559	response to transforming growth factor beta	BP	3	190	0.0169809	0.124307	ENSSSCG00000001701;ENSSSCG00000001912;ENSSSCG00000022932
GO:0039533	regulation of MDA-5 signaling pathway	BP	1	6	0.0170243	0.124307	ENSSSCG00000017416
GO:0051683	establishment of Golgi localization	BP	1	6	0.0170243	0.124307	ENSSSCG00000011739
GO:0060100	positive regulation of phagocytosis, engulfment	BP	1	6	0.0170243	0.124307	ENSSSCG00000013551
GO:0070212	protein poly-ADP-ribosylation	BP	1	6	0.0170243	0.124307	ENSSSCG00000027709
GO:0075733	intracellular transport of virus	BP	1	6	0.0170243	0.124307	ENSSSCG00000012077
GO:0098883	synapse pruning	BP	1	6	0.0170243	0.124307	ENSSSCG00000013551
GO:1901841	regulation of high voltage-gated calcium channel activity	BP	1	6	0.0170243	0.124307	ENSSSCG00000036060
GO:1903588	negative regulation of blood vessel endothelial cell proliferation involved in sprouting angiogenesis	BP	1	6	0.0170243	0.124307	ENSSSCG00000011739
GO:1905155	positive regulation of membrane invagination	BP	1	6	0.0170243	0.124307	ENSSSCG00000013551
GO:0140297	DNA-binding transcription factor binding	MF	4	386	0.0170281	0.0820516	ENSSSCG00000009704;ENSSSCG00000016518;ENSSSCG00000022932;ENSSSCG00000027709
GO:1903362	regulation of cellular protein catabolic process	BP	3	192	0.0174565	0.126916	ENSSSCG00000001701;ENSSSCG00000001912;ENSSSCG00000017385
GO:0003712	transcription coregulator activity	MF	4	389	0.0174689	0.0820516	ENSSSCG00000009704;ENSSSCG00000016518;ENSSSCG00000022932;ENSSSCG00000027709
GO:0050673	epithelial cell proliferation	BP	4	350	0.0175684	0.127184	ENSSSCG00000009704;ENSSSCG00000011739;ENSSSCG00000016518;ENSSSCG00000033608
GO:0038024	cargo receptor activity	MF	2	79	0.017584	0.0820516	ENSSSCG00000033608;ENSSSCG00000036383
GO:0003747	translation release factor activity	MF	1	7	0.0178789	0.0820516	ENSSSCG00000021118
GO:0008079	translation termination factor activity	MF	1	7	0.0178789	0.0820516	ENSSSCG00000021118
GO:0017151	DEAD/H-box RNA helicase binding	MF	1	7	0.0178789	0.0820516	ENSSSCG00000016809
GO:0047499	calcium-independent phospholipase A2 activity	MF	1	7	0.0178789	0.0820516	ENSSSCG00000015446
GO:0097677	STAT family protein binding	MF	1	7	0.0178789	0.0820516	ENSSSCG00000027709
GO:1903557	positive regulation of tumor necrosis factor superfamily cytokine production	BP	2	72	0.0180013	0.128853	ENSSSCG00000009881;ENSSSCG00000015801
GO:2001237	negative regulation of extrinsic apoptotic signaling pathway	BP	2	72	0.0180013	0.128853	ENSSSCG00000009704;ENSSSCG00000017385
GO:0048583	regulation of response to stimulus	BP	15	3014	0.0180272	0.128853	ENSSSCG00000001701;ENSSSCG00000001912;ENSSSCG00000009704;ENSSSCG00000011739;ENSSSCG00000013252;ENSSSCG00000013551;ENSSSCG00000015801;ENSSSCG00000016518;ENSSSCG00000016809;ENSSSCG00000017385;ENSSSCG00000017416;ENSSSCG00000022932;ENSSSCG00000027709;ENSSSCG00000034692;ENSSSCG00000040746
GO:0033270	paranode region of axon	CC	1	7	0.0181402	0.104679	ENSSSCG00000017393
GO:0043412	macromolecule modification	BP	16	3303	0.0181705	0.129258	ENSSSCG00000001701;ENSSSCG00000001912;ENSSSCG00000002306;ENSSSCG00000006527;ENSSSCG00000011739;ENSSSCG00000013252;ENSSSCG00000013551;ENSSSCG00000015801;ENSSSCG00000016518;ENSSSCG00000021118;ENSSSCG00000022932;ENSSSCG00000024748;ENSSSCG00000027709;ENSSSCG00000031123;ENSSSCG00000033608;ENSSSCG00000033871
GO:0010605	negative regulation of macromolecule metabolic process	BP	12	2192	0.0182365	0.129258	ENSSSCG00000001701;ENSSSCG00000001912;ENSSSCG00000009704;ENSSSCG00000011739;ENSSSCG00000013252;ENSSSCG00000013551;ENSSSCG00000016518;ENSSSCG00000016809;ENSSSCG00000017416;ENSSSCG00000022932;ENSSSCG00000027709;ENSSSCG00000033608
GO:0051276	chromosome organization	BP	6	743	0.0185793	0.131139	ENSSSCG00000001701;ENSSSCG00000001912;ENSSSCG00000005232;ENSSSCG00000008747;ENSSSCG00000009704;ENSSSCG00000033608
GO:0008017	microtubule binding	MF	3	221	0.0191028	0.0861301	ENSSSCG00000012076;ENSSSCG00000012077;ENSSSCG00000036476
GO:1903829	positive regulation of cellular protein localization	BP	3	199	0.0191798	0.132801	ENSSSCG00000001701;ENSSSCG00000013252;ENSSSCG00000027709
GO:0072507	divalent inorganic cation homeostasis	BP	4	362	0.0196237	0.132801	ENSSSCG00000001912;ENSSSCG00000013252;ENSSSCG00000016518;ENSSSCG00000037314
GO:0003223	ventricular compact myocardium morphogenesis	BP	1	7	0.019834	0.132801	ENSSSCG00000040746
GO:0019062	virion attachment to host cell	BP	1	7	0.019834	0.132801	ENSSSCG00000001701
GO:0039530	MDA-5 signaling pathway	BP	1	7	0.019834	0.132801	ENSSSCG00000017416
GO:0043651	linoleic acid metabolic process	BP	1	7	0.019834	0.132801	ENSSSCG00000015446
GO:0060099	regulation of phagocytosis, engulfment	BP	1	7	0.019834	0.132801	ENSSSCG00000013551
GO:0060700	regulation of ribonuclease activity	BP	1	7	0.019834	0.132801	ENSSSCG00000009881
GO:0060982	coronary artery morphogenesis	BP	1	7	0.019834	0.132801	ENSSSCG00000040746
GO:0061156	pulmonary artery morphogenesis	BP	1	7	0.019834	0.132801	ENSSSCG00000040746
GO:0070944	neutrophil-mediated killing of bacterium	BP	1	7	0.019834	0.132801	ENSSSCG00000013252
GO:0099612	protein localization to axon	BP	1	7	0.019834	0.132801	ENSSSCG00000017393
GO:1905153	regulation of membrane invagination	BP	1	7	0.019834	0.132801	ENSSSCG00000013551
GO:0045765	regulation of angiogenesis	BP	3	203	0.0202056	0.134757	ENSSSCG00000001912;ENSSSCG00000013551;ENSSSCG00000015801
GO:0005829	cytosol	CC	14	3043	0.0202899	0.104679	ENSSSCG00000001538;ENSSSCG00000001701;ENSSSCG00000001912;ENSSSCG00000009881;ENSSSCG00000011051;ENSSSCG00000011739;ENSSSCG00000012077;ENSSSCG00000014023;ENSSSCG00000015480;ENSSSCG00000016809;ENSSSCG00000017385;ENSSSCG00000026472;ENSSSCG00000027709;ENSSSCG00000031123
GO:0000796	condensin complex	CC	1	8	0.0207053	0.104679	ENSSSCG00000008747
GO:0008024	cyclin/CDK positive transcription elongation factor complex	CC	1	8	0.0207053	0.104679	ENSSSCG00000022932
GO:0034751	aryl hydrocarbon receptor complex	CC	1	8	0.0207053	0.104679	ENSSSCG00000001701
GO:0042406	extrinsic component of endoplasmic reticulum membrane	CC	1	8	0.0207053	0.104679	ENSSSCG00000001912
GO:0044292	dendrite terminus	CC	1	8	0.0207053	0.104679	ENSSSCG00000001701
GO:0019899	enzyme binding	MF	9	1627	0.0207171	0.0892865	ENSSSCG00000001701;ENSSSCG00000001912;ENSSSCG00000011739;ENSSSCG00000016692;ENSSSCG00000016809;ENSSSCG00000022932;ENSSSCG00000027709;ENSSSCG00000034692;ENSSSCG00000035133
GO:1901342	regulation of vasculature development	BP	3	205	0.0207296	0.13771	ENSSSCG00000001912;ENSSSCG00000013551;ENSSSCG00000015801
GO:0012505	endomembrane system	CC	14	3053	0.0208366	0.104679	ENSSSCG00000001912;ENSSSCG00000002306;ENSSSCG00000011739;ENSSSCG00000012076;ENSSSCG00000012077;ENSSSCG00000013176;ENSSSCG00000014023;ENSSSCG00000030567;ENSSSCG00000033608;ENSSSCG00000034692;ENSSSCG00000036476;ENSSSCG00000036494;ENSSSCG00000037314;ENSSSCG00000040746
GO:0062207	regulation of pattern recognition receptor signaling pathway	BP	2	78	0.0209218	0.137932	ENSSSCG00000015801;ENSSSCG00000017416
GO:0051082	unfolded protein binding	MF	2	87	0.0210766	0.0892865	ENSSSCG00000001701;ENSSSCG00000011051
GO:0051049	regulation of transport	BP	8	1219	0.0211836	0.137932	ENSSSCG00000001912;ENSSSCG00000011739;ENSSSCG00000012076;ENSSSCG00000012077;ENSSSCG00000013252;ENSSSCG00000013551;ENSSSCG00000014023;ENSSSCG00000036060
GO:0033036	macromolecule localization	BP	12	2241	0.0213998	0.137932	ENSSSCG00000001701;ENSSSCG00000001912;ENSSSCG00000011739;ENSSSCG00000013252;ENSSSCG00000013551;ENSSSCG00000014023;ENSSSCG00000015446;ENSSSCG00000017393;ENSSSCG00000027709;ENSSSCG00000030567;ENSSSCG00000034692;ENSSSCG00000040746
GO:0000166	nucleotide binding	MF	10	1924	0.0218074	0.0892865	ENSSSCG00000001701;ENSSSCG00000008404;ENSSSCG00000009881;ENSSSCG00000011051;ENSSSCG00000012076;ENSSSCG00000012077;ENSSSCG00000017416;ENSSSCG00000021118;ENSSSCG00000027660;ENSSSCG00000036060
GO:1901265	nucleoside phosphate binding	MF	10	1924	0.0218074	0.0892865	ENSSSCG00000001701;ENSSSCG00000008404;ENSSSCG00000009881;ENSSSCG00000011051;ENSSSCG00000012076;ENSSSCG00000012077;ENSSSCG00000017416;ENSSSCG00000021118;ENSSSCG00000027660;ENSSSCG00000036060
GO:0051897	positive regulation of protein kinase B signaling	BP	2	80	0.0219363	0.137932	ENSSSCG00000001701;ENSSSCG00000040746
GO:0016192	vesicle-mediated transport	BP	8	1229	0.022133	0.137932	ENSSSCG00000001538;ENSSSCG00000011051;ENSSSCG00000012077;ENSSSCG00000013551;ENSSSCG00000014023;ENSSSCG00000033608;ENSSSCG00000036383;ENSSSCG00000040746
GO:0002524	hypersensitivity	BP	1	8	0.0226358	0.137932	ENSSSCG00000013551
GO:0002756	MyD88-independent toll-like receptor signaling pathway	BP	1	8	0.0226358	0.137932	ENSSSCG00000015801
GO:0002864	regulation of acute inflammatory response to antigenic stimulus	BP	1	8	0.0226358	0.137932	ENSSSCG00000013551
GO:0006977	DNA damage response, signal transduction by p53 class mediator resulting in cell cycle arrest	BP	1	8	0.0226358	0.137932	ENSSSCG00000001912
GO:0010421	hydrogen peroxide-mediated programmed cell death	BP	1	8	0.0226358	0.137932	ENSSSCG00000011739
GO:0015884	folic acid transport	BP	1	8	0.0226358	0.137932	ENSSSCG00000040746
GO:0019227	neuronal action potential propagation	BP	1	8	0.0226358	0.137932	ENSSSCG00000017393
GO:0039536	negative regulation of RIG-I signaling pathway	BP	1	8	0.0226358	0.137932	ENSSSCG00000017416
GO:0044650	adhesion of symbiont to host cell	BP	1	8	0.0226358	0.137932	ENSSSCG00000001701
GO:0048712	negative regulation of astrocyte differentiation	BP	1	8	0.0226358	0.137932	ENSSSCG00000013252
GO:0060068	vagina development	BP	1	8	0.0226358	0.137932	ENSSSCG00000040746
GO:0060623	regulation of chromosome condensation	BP	1	8	0.0226358	0.137932	ENSSSCG00000008747
GO:0070943	neutrophil-mediated killing of symbiont cell	BP	1	8	0.0226358	0.137932	ENSSSCG00000013252
GO:0097527	necroptotic signaling pathway	BP	1	8	0.0226358	0.137932	ENSSSCG00000015801
GO:0098838	folate transmembrane transport	BP	1	8	0.0226358	0.137932	ENSSSCG00000040746
GO:0098870	action potential propagation	BP	1	8	0.0226358	0.137932	ENSSSCG00000017393
GO:1900246	positive regulation of RIG-I signaling pathway	BP	1	8	0.0226358	0.137932	ENSSSCG00000017416
GO:1902455	negative regulation of stem cell population maintenance	BP	1	8	0.0226358	0.137932	ENSSSCG00000033608
GO:0061133	endopeptidase activator activity	MF	1	9	0.0229296	0.0892865	ENSSSCG00000017385
GO:0070492	oligosaccharide binding	MF	1	9	0.0229296	0.0892865	ENSSSCG00000033608
GO:0070878	primary miRNA binding	MF	1	9	0.0229296	0.0892865	ENSSSCG00000016809
GO:0097371	MDM2/MDM4 family protein binding	MF	1	9	0.0229296	0.0892865	ENSSSCG00000017385
GO:1990226	histone methyltransferase binding	MF	1	9	0.0229296	0.0892865	ENSSSCG00000001701
GO:0070887	cellular response to chemical stimulus	BP	12	2264	0.023021	0.139777	ENSSSCG00000001701;ENSSSCG00000001912;ENSSSCG00000009704;ENSSSCG00000009881;ENSSSCG00000011051;ENSSSCG00000011739;ENSSSCG00000012077;ENSSSCG00000016518;ENSSSCG00000022932;ENSSSCG00000027709;ENSSSCG00000034692;ENSSSCG00000040746
GO:0010604	positive regulation of macromolecule metabolic process	BP	14	2822	0.0233395	0.141204	ENSSSCG00000001701;ENSSSCG00000001912;ENSSSCG00000009704;ENSSSCG00000009881;ENSSSCG00000011739;ENSSSCG00000013252;ENSSSCG00000013551;ENSSSCG00000015801;ENSSSCG00000016518;ENSSSCG00000016809;ENSSSCG00000017385;ENSSSCG00000017416;ENSSSCG00000022932;ENSSSCG00000027709
GO:0051851	modulation by host of symbiont process	BP	2	84	0.0240257	0.144294	ENSSSCG00000001912;ENSSSCG00000022932
GO:0042063	gliogenesis	BP	3	217	0.0240314	0.144294	ENSSSCG00000013252;ENSSSCG00000017393;ENSSSCG00000040746
GO:0048471	perinuclear region of cytoplasm	CC	4	422	0.0240528	0.118027	ENSSSCG00000001701;ENSSSCG00000009704;ENSSSCG00000009881;ENSSSCG00000012077
GO:0006464	cellular protein modification process	BP	15	3119	0.0241058	0.144294	ENSSSCG00000001701;ENSSSCG00000001912;ENSSSCG00000002306;ENSSSCG00000006527;ENSSSCG00000011739;ENSSSCG00000013252;ENSSSCG00000013551;ENSSSCG00000015801;ENSSSCG00000016518;ENSSSCG00000021118;ENSSSCG00000022932;ENSSSCG00000027709;ENSSSCG00000031123;ENSSSCG00000033608;ENSSSCG00000033871
GO:0008135	translation factor activity, RNA binding	MF	2	94	0.0243494	0.0933999	ENSSSCG00000008404;ENSSSCG00000021118
GO:0050729	positive regulation of inflammatory response	BP	2	85	0.0245603	0.145533	ENSSSCG00000013551;ENSSSCG00000015801
GO:0001934	positive regulation of protein phosphorylation	BP	5	583	0.0248759	0.145533	ENSSSCG00000001701;ENSSSCG00000011739;ENSSSCG00000013252;ENSSSCG00000013551;ENSSSCG00000027709
GO:0090092	regulation of transmembrane receptor protein serine/threonine kinase signaling pathway	BP	3	220	0.0248989	0.145533	ENSSSCG00000001701;ENSSSCG00000022932;ENSSSCG00000040746
GO:0036211	protein modification process	BP	15	3132	0.024957	0.145533	ENSSSCG00000001701;ENSSSCG00000001912;ENSSSCG00000002306;ENSSSCG00000006527;ENSSSCG00000011739;ENSSSCG00000013252;ENSSSCG00000013551;ENSSSCG00000015801;ENSSSCG00000016518;ENSSSCG00000021118;ENSSSCG00000022932;ENSSSCG00000027709;ENSSSCG00000031123;ENSSSCG00000033608;ENSSSCG00000033871
GO:1903827	regulation of cellular protein localization	BP	4	392	0.0253965	0.145533	ENSSSCG00000001701;ENSSSCG00000011739;ENSSSCG00000013252;ENSSSCG00000027709
GO:0002863	positive regulation of inflammatory response to antigenic stimulus	BP	1	9	0.0254297	0.145533	ENSSSCG00000013551
GO:0006265	DNA topological change	BP	1	9	0.0254297	0.145533	ENSSSCG00000009704
GO:0006449	regulation of translational termination	BP	1	9	0.0254297	0.145533	ENSSSCG00000021118
GO:0018243	protein O-linked glycosylation via threonine	BP	1	9	0.0254297	0.145533	ENSSSCG00000002306
GO:0035563	positive regulation of chromatin binding	BP	1	9	0.0254297	0.145533	ENSSSCG00000027709
GO:0097278	complement-dependent cytotoxicity	BP	1	9	0.0254297	0.145533	ENSSSCG00000013551
GO:0097468	programmed cell death in response to reactive oxygen species	BP	1	9	0.0254297	0.145533	ENSSSCG00000011739
GO:1901388	regulation of transforming growth factor beta activation	BP	1	9	0.0254297	0.145533	ENSSSCG00000001701
GO:0008630	intrinsic apoptotic signaling pathway in response to DNA damage	BP	2	87	0.0256443	0.146267	ENSSSCG00000001912;ENSSSCG00000022932
GO:0043229	intracellular organelle	CC	35	10754	0.0256672	0.123086	ENSSSCG00000001538;ENSSSCG00000001701;ENSSSCG00000001912;ENSSSCG00000002306;ENSSSCG00000005232;ENSSSCG00000008404;ENSSSCG00000008747;ENSSSCG00000009372;ENSSSCG00000009704;ENSSSCG00000009881;ENSSSCG00000010576;ENSSSCG00000011051;ENSSSCG00000011739;ENSSSCG00000012076;ENSSSCG00000012077;ENSSSCG00000013176;ENSSSCG00000014023;ENSSSCG00000015446;ENSSSCG00000016518;ENSSSCG00000016809;ENSSSCG00000017385;…
GO:0051817	modulation of process of other organism involved in symbiotic interaction	BP	2	89	0.0267475	0.14844	ENSSSCG00000001912;ENSSSCG00000022932
GO:1990830	cellular response to leukemia inhibitory factor	BP	2	89	0.0267475	0.14844	ENSSSCG00000001912;ENSSSCG00000011739
GO:0031984	organelle subcompartment	CC	6	885	0.0267641	0.12467	ENSSSCG00000001912;ENSSSCG00000013176;ENSSSCG00000030567;ENSSSCG00000036476;ENSSSCG00000036494;ENSSSCG00000037314
GO:0031072	heat shock protein binding	MF	2	99	0.0268064	0.101312	ENSSSCG00000001701;ENSSSCG00000011051
GO:0071496	cellular response to external stimulus	BP	3	227	0.0269887	0.14844	ENSSSCG00000015801;ENSSSCG00000016518;ENSSSCG00000022932
GO:0009719	response to endogenous stimulus	BP	7	1038	0.0271122	0.14844	ENSSSCG00000001701;ENSSSCG00000001912;ENSSSCG00000009704;ENSSSCG00000016518;ENSSSCG00000022932;ENSSSCG00000034692;ENSSSCG00000040746
GO:0030162	regulation of proteolysis	BP	5	597	0.0272047	0.14844	ENSSSCG00000001701;ENSSSCG00000001912;ENSSSCG00000013252;ENSSSCG00000013551;ENSSSCG00000017385
GO:0045089	positive regulation of innate immune response	BP	2	90	0.0273062	0.14844	ENSSSCG00000009704;ENSSSCG00000027709
GO:1990823	response to leukemia inhibitory factor	BP	2	90	0.0273062	0.14844	ENSSSCG00000001912;ENSSSCG00000011739
GO:0031647	regulation of protein stability	BP	3	229	0.0276026	0.14844	ENSSSCG00000011739;ENSSSCG00000016518;ENSSSCG00000035133
GO:0008277	regulation of G protein-coupled receptor signaling pathway	BP	2	91	0.0278697	0.14844	ENSSSCG00000013252;ENSSSCG00000013551
GO:2001252	positive regulation of chromosome organization	BP	2	91	0.0278697	0.14844	ENSSSCG00000001912;ENSSSCG00000008747
GO:0031090	organelle membrane	CC	11	2255	0.0280134	0.12467	ENSSSCG00000001912;ENSSSCG00000002306;ENSSSCG00000011739;ENSSSCG00000012077;ENSSSCG00000013176;ENSSSCG00000015446;ENSSSCG00000020926;ENSSSCG00000030567;ENSSSCG00000036476;ENSSSCG00000036494;ENSSSCG00000037314
GO:0016604	nuclear body	CC	5	660	0.0281833	0.12467	ENSSSCG00000001912;ENSSSCG00000010576;ENSSSCG00000014023;ENSSSCG00000022932;ENSSSCG00000031123
GO:0002675	positive regulation of acute inflammatory response	BP	1	10	0.0282158	0.14844	ENSSSCG00000013551
GO:0003139	secondary heart field specification	BP	1	10	0.0282158	0.14844	ENSSSCG00000040746
GO:0006983	ER overload response	BP	1	10	0.0282158	0.14844	ENSSSCG00000037314
GO:0014029	neural crest formation	BP	1	10	0.0282158	0.14844	ENSSSCG00000010576
GO:0018242	protein O-linked glycosylation via serine	BP	1	10	0.0282158	0.14844	ENSSSCG00000002306
GO:0031053	primary miRNA processing	BP	1	10	0.0282158	0.14844	ENSSSCG00000016809
GO:0031054	pre-miRNA processing	BP	1	10	0.0282158	0.14844	ENSSSCG00000016809
GO:0045654	positive regulation of megakaryocyte differentiation	BP	1	10	0.0282158	0.14844	ENSSSCG00000009704
GO:0048308	organelle inheritance	BP	1	10	0.0282158	0.14844	ENSSSCG00000011739
GO:0048313	Golgi inheritance	BP	1	10	0.0282158	0.14844	ENSSSCG00000011739
GO:0060330	regulation of response to interferon-gamma	BP	1	10	0.0282158	0.14844	ENSSSCG00000027709
GO:0060334	regulation of interferon-gamma-mediated signaling pathway	BP	1	10	0.0282158	0.14844	ENSSSCG00000027709
GO:0070942	neutrophil mediated cytotoxicity	BP	1	10	0.0282158	0.14844	ENSSSCG00000013252
GO:0071635	negative regulation of transforming growth factor beta production	BP	1	10	0.0282158	0.14844	ENSSSCG00000001701
GO:0140289	protein mono-ADP-ribosylation	BP	1	10	0.0282158	0.14844	ENSSSCG00000027709
GO:0044295	axonal growth cone	CC	1	11	0.028361	0.12467	ENSSSCG00000001701
GO:0035295	tube development	BP	6	822	0.0288168	0.150854	ENSSSCG00000001912;ENSSSCG00000011739;ENSSSCG00000013551;ENSSSCG00000015801;ENSSSCG00000033608;ENSSSCG00000040746
GO:0034504	protein localization to nucleus	BP	3	233	0.0288529	0.150854	ENSSSCG00000001912;ENSSSCG00000013252;ENSSSCG00000027709
GO:0019079	viral genome replication	BP	2	93	0.0290106	0.151212	ENSSSCG00000009881;ENSSSCG00000012077
GO:0097193	intrinsic apoptotic signaling pathway	BP	3	234	0.0291701	0.151577	ENSSSCG00000001912;ENSSSCG00000011739;ENSSSCG00000022932
GO:0048523	negative regulation of cellular process	BP	17	3788	0.0295111	0.152186	ENSSSCG00000001701;ENSSSCG00000001912;ENSSSCG00000009704;ENSSSCG00000011739;ENSSSCG00000013252;ENSSSCG00000013551;ENSSSCG00000016518;ENSSSCG00000016692;ENSSSCG00000017385;ENSSSCG00000017416;ENSSSCG00000022932;ENSSSCG00000027709;ENSSSCG00000033608;ENSSSCG00000034692;ENSSSCG00000035133;ENSSSCG00000036060;ENSSSCG00000040746
GO:0010608	posttranscriptional regulation of gene expression	BP	4	411	0.0295334	0.152186	ENSSSCG00000010576;ENSSSCG00000016809;ENSSSCG00000021118;ENSSSCG00000027709
GO:0090079	translation regulator activity, nucleic acid binding	MF	2	106	0.0304072	0.11025	ENSSSCG00000008404;ENSSSCG00000021118
GO:0032183	SUMO binding	MF	1	12	0.0304581	0.11025	ENSSSCG00000001912
GO:0048156	tau protein binding	MF	1	12	0.0304581	0.11025	ENSSSCG00000001701
GO:0072359	circulatory system development	BP	6	833	0.0304903	0.152186	ENSSSCG00000001912;ENSSSCG00000011739;ENSSSCG00000013551;ENSSSCG00000015801;ENSSSCG00000033608;ENSSSCG00000040746
GO:0007049	cell cycle	BP	8	1307	0.0306116	0.152186	ENSSSCG00000001701;ENSSSCG00000001912;ENSSSCG00000008747;ENSSSCG00000012076;ENSSSCG00000017385;ENSSSCG00000027709;ENSSSCG00000033871;ENSSSCG00000036476
GO:0000077	DNA damage checkpoint signaling	BP	2	96	0.0307567	0.152186	ENSSSCG00000001912;ENSSSCG00000027709
GO:0002040	sprouting angiogenesis	BP	2	96	0.0307567	0.152186	ENSSSCG00000011739;ENSSSCG00000033608
GO:0019216	regulation of lipid metabolic process	BP	3	239	0.0307842	0.152186	ENSSSCG00000013252;ENSSSCG00000013551;ENSSSCG00000035133
GO:0050767	regulation of neurogenesis	BP	3	239	0.0307842	0.152186	ENSSSCG00000009704;ENSSSCG00000013252;ENSSSCG00000040746
GO:0090287	regulation of cellular response to growth factor stimulus	BP	3	239	0.0307842	0.152186	ENSSSCG00000001701;ENSSSCG00000022932;ENSSSCG00000040746
GO:0019908	nuclear cyclin-dependent protein kinase holoenzyme complex	CC	1	12	0.0308999	0.133059	ENSSSCG00000022932
GO:0002371	dendritic cell cytokine production	BP	1	11	0.0309941	0.152186	ENSSSCG00000015801
GO:0002730	regulation of dendritic cell cytokine production	BP	1	11	0.0309941	0.152186	ENSSSCG00000015801
GO:0016322	neuron remodeling	BP	1	11	0.0309941	0.152186	ENSSSCG00000013551
GO:0032691	negative regulation of interleukin-1 beta production	BP	1	11	0.0309941	0.152186	ENSSSCG00000001912
GO:0036363	transforming growth factor beta activation	BP	1	11	0.0309941	0.152186	ENSSSCG00000001701
GO:0039532	negative regulation of viral-induced cytoplasmic pattern recognition receptor signaling pathway	BP	1	11	0.0309941	0.152186	ENSSSCG00000017416
GO:0044406	adhesion of symbiont to host	BP	1	11	0.0309941	0.152186	ENSSSCG00000001701
GO:0051645	Golgi localization	BP	1	11	0.0309941	0.152186	ENSSSCG00000011739
GO:0060977	coronary vasculature morphogenesis	BP	1	11	0.0309941	0.152186	ENSSSCG00000040746
GO:1901386	negative regulation of voltage-gated calcium channel activity	BP	1	11	0.0309941	0.152186	ENSSSCG00000036060
GO:0002831	regulation of response to biotic stimulus	BP	3	242	0.031775	0.153948	ENSSSCG00000009704;ENSSSCG00000017416;ENSSSCG00000027709
GO:0008584	male gonad development	BP	2	98	0.0319435	0.153948	ENSSSCG00000009704;ENSSSCG00000040746
GO:0035303	regulation of dephosphorylation	BP	2	98	0.0319435	0.153948	ENSSSCG00000001701;ENSSSCG00000035133
GO:1900180	regulation of protein localization to nucleus	BP	2	98	0.0319435	0.153948	ENSSSCG00000013252;ENSSSCG00000027709
GO:0008134	transcription factor binding	MF	4	469	0.0319466	0.112926	ENSSSCG00000009704;ENSSSCG00000016518;ENSSSCG00000022932;ENSSSCG00000027709
GO:0034613	cellular protein localization	BP	8	1318	0.0319676	0.153948	ENSSSCG00000001701;ENSSSCG00000001912;ENSSSCG00000011739;ENSSSCG00000013252;ENSSSCG00000017393;ENSSSCG00000027709;ENSSSCG00000030567;ENSSSCG00000034692
GO:0009653	anatomical structure morphogenesis	BP	11	2099	0.0319975	0.153948	ENSSSCG00000001701;ENSSSCG00000001912;ENSSSCG00000010576;ENSSSCG00000011739;ENSSSCG00000013252;ENSSSCG00000013551;ENSSSCG00000015801;ENSSSCG00000017393;ENSSSCG00000026472;ENSSSCG00000033608;ENSSSCG00000040746
GO:0031325	positive regulation of cellular metabolic process	BP	13	2653	0.0320101	0.153948	ENSSSCG00000001701;ENSSSCG00000001912;ENSSSCG00000009704;ENSSSCG00000011739;ENSSSCG00000013252;ENSSSCG00000013551;ENSSSCG00000015801;ENSSSCG00000016518;ENSSSCG00000017385;ENSSSCG00000022932;ENSSSCG00000027709;ENSSSCG00000034692;ENSSSCG00000035133
GO:0031329	regulation of cellular catabolic process	BP	5	624	0.0320828	0.153948	ENSSSCG00000001701;ENSSSCG00000001912;ENSSSCG00000017385;ENSSSCG00000034692;ENSSSCG00000035133
GO:0044389	ubiquitin-like protein ligase binding	MF	3	271	0.0323341	0.112926	ENSSSCG00000001701;ENSSSCG00000001912;ENSSSCG00000027709
GO:0070588	calcium ion transmembrane transport	BP	3	244	0.0324448	0.153948	ENSSSCG00000013252;ENSSSCG00000036060;ENSSSCG00000037314
GO:0035821	modulation of process of other organism	BP	2	99	0.0325437	0.153948	ENSSSCG00000001912;ENSSSCG00000022932
GO:0042177	negative regulation of protein catabolic process	BP	2	99	0.0325437	0.153948	ENSSSCG00000001701;ENSSSCG00000001912
GO:0046546	development of primary male sexual characteristics	BP	2	99	0.0325437	0.153948	ENSSSCG00000009704;ENSSSCG00000040746
GO:0016922	nuclear receptor binding	MF	2	110	0.0325466	0.112926	ENSSSCG00000016518;ENSSSCG00000022932
GO:0070727	cellular macromolecule localization	BP	8	1325	0.0328521	0.153948	ENSSSCG00000001701;ENSSSCG00000001912;ENSSSCG00000011739;ENSSSCG00000013252;ENSSSCG00000017393;ENSSSCG00000027709;ENSSSCG00000030567;ENSSSCG00000034692
GO:0008301	DNA binding, bending	MF	1	13	0.0329549	0.112926	ENSSSCG00000009704
GO:0051726	regulation of cell cycle	BP	6	849	0.0330379	0.153948	ENSSSCG00000001701;ENSSSCG00000001912;ENSSSCG00000008747;ENSSSCG00000012076;ENSSSCG00000017385;ENSSSCG00000027709
GO:0009895	negative regulation of catabolic process	BP	3	246	0.033122	0.153948	ENSSSCG00000001701;ENSSSCG00000001912;ENSSSCG00000035133
GO:0090100	positive regulation of transmembrane receptor protein serine/threonine kinase signaling pathway	BP	2	100	0.0331483	0.153948	ENSSSCG00000001701;ENSSSCG00000022932
GO:0050727	regulation of inflammatory response	BP	3	247	0.0334634	0.153948	ENSSSCG00000013551;ENSSSCG00000015801;ENSSSCG00000016809
GO:0006957	complement activation, alternative pathway	BP	1	12	0.0337646	0.153948	ENSSSCG00000013551
GO:0010714	positive regulation of collagen metabolic process	BP	1	12	0.0337646	0.153948	ENSSSCG00000013252
GO:0018158	protein oxidation	BP	1	12	0.0337646	0.153948	ENSSSCG00000033608
GO:0032967	positive regulation of collagen biosynthetic process	BP	1	12	0.0337646	0.153948	ENSSSCG00000013252
GO:0034638	phosphatidylcholine catabolic process	BP	1	12	0.0337646	0.153948	ENSSSCG00000015446
GO:0051873	killing by host of symbiont cells	BP	1	12	0.0337646	0.153948	ENSSSCG00000013252
GO:0051883	killing of cells in other organism involved in symbiotic interaction	BP	1	12	0.0337646	0.153948	ENSSSCG00000013252
GO:1903587	regulation of blood vessel endothelial cell proliferation involved in sprouting angiogenesis	BP	1	12	0.0337646	0.153948	ENSSSCG00000011739
GO:2000628	regulation of miRNA metabolic process	BP	1	12	0.0337646	0.153948	ENSSSCG00000016809
GO:0001558	regulation of cell growth	BP	3	248	0.0338067	0.153948	ENSSSCG00000001912;ENSSSCG00000013252;ENSSSCG00000034692
GO:0006468	protein phosphorylation	BP	8	1335	0.034145	0.154851	ENSSSCG00000001701;ENSSSCG00000001912;ENSSSCG00000011739;ENSSSCG00000013252;ENSSSCG00000013551;ENSSSCG00000015801;ENSSSCG00000016518;ENSSSCG00000027709
GO:0008104	protein localization	BP	10	1852	0.0342294	0.154851	ENSSSCG00000001701;ENSSSCG00000001912;ENSSSCG00000011739;ENSSSCG00000013252;ENSSSCG00000014023;ENSSSCG00000017393;ENSSSCG00000027709;ENSSSCG00000030567;ENSSSCG00000034692;ENSSSCG00000040746
GO:0031570	DNA integrity checkpoint signaling	BP	2	102	0.0343707	0.154851	ENSSSCG00000001912;ENSSSCG00000027709
GO:1903169	regulation of calcium ion transmembrane transport	BP	2	102	0.0343707	0.154851	ENSSSCG00000013252;ENSSSCG00000036060
GO:0019904	protein domain specific binding	MF	4	481	0.0345854	0.116953	ENSSSCG00000001701;ENSSSCG00000009372;ENSSSCG00000009704;ENSSSCG00000014023
GO:0050776	regulation of immune response	BP	5	638	0.0348168	0.156445	ENSSSCG00000009704;ENSSSCG00000013551;ENSSSCG00000015801;ENSSSCG00000017416;ENSSSCG00000027709
GO:0032874	positive regulation of stress-activated MAPK cascade	BP	2	103	0.0349885	0.1568	ENSSSCG00000011739;ENSSSCG00000015801
GO:0042327	positive regulation of phosphorylation	BP	5	640	0.035219	0.157049	ENSSSCG00000001701;ENSSSCG00000011739;ENSSSCG00000013252;ENSSSCG00000013551;ENSSSCG00000027709
GO:1990404	protein ADP-ribosylase activity	MF	1	14	0.0354455	0.118305	ENSSSCG00000027709
GO:0010498	proteasomal protein catabolic process	BP	4	436	0.0355576	0.157049	ENSSSCG00000001701;ENSSSCG00000001912;ENSSSCG00000017385;ENSSSCG00000033871
GO:0017015	regulation of transforming growth factor beta receptor signaling pathway	BP	2	104	0.0356106	0.157049	ENSSSCG00000001701;ENSSSCG00000022932
GO:0033138	positive regulation of peptidyl-serine phosphorylation	BP	2	104	0.0356106	0.157049	ENSSSCG00000001701;ENSSSCG00000011739
GO:0051235	maintenance of location	BP	3	254	0.0359049	0.157049	ENSSSCG00000001912;ENSSSCG00000013252;ENSSSCG00000013551
GO:0043167	ion binding	MF	18	4692	0.0360843	0.118878	ENSSSCG00000001701;ENSSSCG00000001912;ENSSSCG00000008404;ENSSSCG00000009881;ENSSSCG00000011051;ENSSSCG00000012076;ENSSSCG00000012077;ENSSSCG00000013252;ENSSSCG00000014023;ENSSSCG00000016518;ENSSSCG00000017416;ENSSSCG00000020926;ENSSSCG00000021118;ENSSSCG00000027660;ENSSSCG00000027709;ENSSSCG00000033608;ENSSSCG00000036060;ENSSSCG00000040746
GO:0070304	positive regulation of stress-activated protein kinase signaling cascade	BP	2	105	0.0362371	0.157049	ENSSSCG00000011739;ENSSSCG00000015801
GO:0002888	positive regulation of myeloid leukocyte mediated immunity	BP	1	13	0.0365274	0.157049	ENSSSCG00000013551
GO:0030540	female genitalia development	BP	1	13	0.0365274	0.157049	ENSSSCG00000040746
GO:0030575	nuclear body organization	BP	1	13	0.0365274	0.157049	ENSSSCG00000001912
GO:0042359	vitamin D metabolic process	BP	1	13	0.0365274	0.157049	ENSSSCG00000040746
GO:0044321	response to leptin	BP	1	13	0.0365274	0.157049	ENSSSCG00000040746
GO:0048385	regulation of retinoic acid receptor signaling pathway	BP	1	13	0.0365274	0.157049	ENSSSCG00000022932
GO:0090051	negative regulation of cell migration involved in sprouting angiogenesis	BP	1	13	0.0365274	0.157049	ENSSSCG00000011739
GO:1900016	negative regulation of cytokine production involved in inflammatory response	BP	1	13	0.0365274	0.157049	ENSSSCG00000013252
GO:1903358	regulation of Golgi organization	BP	1	13	0.0365274	0.157049	ENSSSCG00000011739
GO:2000010	positive regulation of protein localization to cell surface	BP	1	13	0.0365274	0.157049	ENSSSCG00000001701
GO:1903844	regulation of cellular response to transforming growth factor beta stimulus	BP	2	106	0.0368678	0.158111	ENSSSCG00000001701;ENSSSCG00000022932
GO:0010959	regulation of metal ion transport	BP	3	257	0.0369788	0.158187	ENSSSCG00000001912;ENSSSCG00000013252;ENSSSCG00000036060
GO:0001936	regulation of endothelial cell proliferation	BP	2	107	0.0375027	0.160024	ENSSSCG00000009704;ENSSSCG00000011739
GO:0061629	RNA polymerase II-specific DNA-binding transcription factor binding	MF	3	288	0.0376918	0.118878	ENSSSCG00000016518;ENSSSCG00000022932;ENSSSCG00000027709
GO:0000400	four-way junction DNA binding	MF	1	15	0.0379299	0.118878	ENSSSCG00000009704
GO:0016018	cyclosporin A binding	MF	1	15	0.0379299	0.118878	ENSSSCG00000031123
GO:0140035	ubiquitination-like modification-dependent protein binding	MF	1	15	0.0379299	0.118878	ENSSSCG00000001912
GO:0008284	positive regulation of cell population proliferation	BP	5	657	0.0387549	0.161741	ENSSSCG00000001912;ENSSSCG00000009704;ENSSSCG00000011739;ENSSSCG00000013252;ENSSSCG00000040746
GO:0032268	regulation of cellular protein metabolic process	BP	10	1895	0.0392306	0.161741	ENSSSCG00000001701;ENSSSCG00000001912;ENSSSCG00000010576;ENSSSCG00000011739;ENSSSCG00000013252;ENSSSCG00000013551;ENSSSCG00000017385;ENSSSCG00000021118;ENSSSCG00000022932;ENSSSCG00000027709
GO:0000463	maturation of LSU-rRNA from tricistronic rRNA transcript (SSU-rRNA, 5.8S rRNA, LSU-rRNA)	BP	1	14	0.0392824	0.161741	ENSSSCG00000026472
GO:0003128	heart field specification	BP	1	14	0.0392824	0.161741	ENSSSCG00000040746
GO:0007000	nucleolus organization	BP	1	14	0.0392824	0.161741	ENSSSCG00000010576
GO:0010866	regulation of triglyceride biosynthetic process	BP	1	14	0.0392824	0.161741	ENSSSCG00000013551
GO:0032965	regulation of collagen biosynthetic process	BP	1	14	0.0392824	0.161741	ENSSSCG00000013252
GO:0044789	modulation by host of viral release from host cell	BP	1	14	0.0392824	0.161741	ENSSSCG00000001912
GO:0044790	negative regulation by host of viral release from host cell	BP	1	14	0.0392824	0.161741	ENSSSCG00000001912
GO:0045217	cell-cell junction maintenance	BP	1	14	0.0392824	0.161741	ENSSSCG00000017393
GO:0071391	cellular response to estrogen stimulus	BP	1	14	0.0392824	0.161741	ENSSSCG00000016518
GO:0150146	cell junction disassembly	BP	1	14	0.0392824	0.161741	ENSSSCG00000013551
GO:1902186	regulation of viral release from host cell	BP	1	14	0.0392824	0.161741	ENSSSCG00000001912
GO:1902187	negative regulation of viral release from host cell	BP	1	14	0.0392824	0.161741	ENSSSCG00000001912
GO:0001906	cell killing	BP	2	110	0.0394328	0.161741	ENSSSCG00000013252;ENSSSCG00000013551
GO:2000045	regulation of G1/S transition of mitotic cell cycle	BP	2	110	0.0394328	0.161741	ENSSSCG00000001912;ENSSSCG00000017385
GO:0004438	phosphatidylinositol-3-phosphatase activity	MF	1	16	0.0404079	0.123629	ENSSSCG00000035133
GO:0005092	GDP-dissociation inhibitor activity	MF	1	16	0.0404079	0.123629	ENSSSCG00000034692
GO:0032640	tumor necrosis factor production	BP	2	112	0.0407403	0.163808	ENSSSCG00000009881;ENSSSCG00000015801
GO:0032680	regulation of tumor necrosis factor production	BP	2	112	0.0407403	0.163808	ENSSSCG00000009881;ENSSSCG00000015801
GO:0030234	enzyme regulator activity	MF	6	997	0.041056	0.124134	ENSSSCG00000001701;ENSSSCG00000013551;ENSSSCG00000017385;ENSSSCG00000027709;ENSSSCG00000034692;ENSSSCG00000035133
GO:0002697	regulation of immune effector process	BP	3	268	0.0410576	0.163808	ENSSSCG00000013551;ENSSSCG00000015801;ENSSSCG00000017416
GO:0002684	positive regulation of immune system process	BP	5	669	0.0413788	0.163808	ENSSSCG00000009704;ENSSSCG00000013551;ENSSSCG00000015801;ENSSSCG00000017416;ENSSSCG00000027709
GO:0002252	immune effector process	BP	4	458	0.0414116	0.163808	ENSSSCG00000013252;ENSSSCG00000013551;ENSSSCG00000015801;ENSSSCG00000017416
GO:0002443	leukocyte mediated immunity	BP	3	269	0.0414393	0.163808	ENSSSCG00000013252;ENSSSCG00000013551;ENSSSCG00000015801
GO:0051179	localization	BP	21	5190	0.041613	0.163808	ENSSSCG00000001538;ENSSSCG00000001701;ENSSSCG00000001912;ENSSSCG00000009704;ENSSSCG00000011051;ENSSSCG00000011739;ENSSSCG00000012076;ENSSSCG00000012077;ENSSSCG00000013252;ENSSSCG00000013551;ENSSSCG00000014023;ENSSSCG00000015446;ENSSSCG00000017393;ENSSSCG00000027709;ENSSSCG00000030567;ENSSSCG00000033608;ENSSSCG00000034692;ENSSSCG00000036060;ENSSSCG00000036383;ENSSSCG00000037314;ENSSSCG00000040746
GO:0044267	cellular protein metabolic process	BP	18	4250	0.0419743	0.163808	ENSSSCG00000001701;ENSSSCG00000001912;ENSSSCG00000002306;ENSSSCG00000006527;ENSSSCG00000008404;ENSSSCG00000010576;ENSSSCG00000011739;ENSSSCG00000013252;ENSSSCG00000013551;ENSSSCG00000015801;ENSSSCG00000016518;ENSSSCG00000017385;ENSSSCG00000021118;ENSSSCG00000022932;ENSSSCG00000027709;ENSSSCG00000031123;ENSSSCG00000033608;ENSSSCG00000033871
GO:0000139	Golgi membrane	CC	3	296	0.0419877	0.177188	ENSSSCG00000002306;ENSSSCG00000011739;ENSSSCG00000037314
GO:0002438	acute inflammatory response to antigenic stimulus	BP	1	15	0.0420297	0.163808	ENSSSCG00000013551
GO:0002922	positive regulation of humoral immune response	BP	1	15	0.0420297	0.163808	ENSSSCG00000013551
GO:0006415	translational termination	BP	1	15	0.0420297	0.163808	ENSSSCG00000021118
GO:0007076	mitotic chromosome condensation	BP	1	15	0.0420297	0.163808	ENSSSCG00000008747
GO:0019835	cytolysis	BP	1	15	0.0420297	0.163808	ENSSSCG00000013252
GO:0032048	cardiolipin metabolic process	BP	1	15	0.0420297	0.163808	ENSSSCG00000015446
GO:0032288	myelin assembly	BP	1	15	0.0420297	0.163808	ENSSSCG00000017393
GO:0032332	positive regulation of chondrocyte differentiation	BP	1	15	0.0420297	0.163808	ENSSSCG00000033608
GO:0032692	negative regulation of interleukin-1 production	BP	1	15	0.0420297	0.163808	ENSSSCG00000001912
GO:0046688	response to copper ion	BP	1	15	0.0420297	0.163808	ENSSSCG00000033608
GO:0046794	transport of virus	BP	1	15	0.0420297	0.163808	ENSSSCG00000012077
GO:0045766	positive regulation of angiogenesis	BP	2	114	0.0420641	0.163808	ENSSSCG00000013551;ENSSSCG00000015801
GO:0050680	negative regulation of epithelial cell proliferation	BP	2	114	0.0420641	0.163808	ENSSSCG00000011739;ENSSSCG00000016518
GO:1904018	positive regulation of vasculature development	BP	2	114	0.0420641	0.163808	ENSSSCG00000013551;ENSSSCG00000015801
GO:0098772	molecular function regulator	MF	8	1557	0.0427197	0.125309	ENSSSCG00000001701;ENSSSCG00000009704;ENSSSCG00000013551;ENSSSCG00000017385;ENSSSCG00000027709;ENSSSCG00000034692;ENSSSCG00000035133;ENSSSCG00000036060
GO:0046661	male sex differentiation	BP	2	115	0.042732	0.16595	ENSSSCG00000009704;ENSSSCG00000040746
GO:0010468	regulation of gene expression	BP	17	3952	0.0428351	0.16595	ENSSSCG00000001701;ENSSSCG00000001912;ENSSSCG00000009704;ENSSSCG00000009881;ENSSSCG00000010576;ENSSSCG00000011739;ENSSSCG00000013252;ENSSSCG00000013551;ENSSSCG00000015801;ENSSSCG00000016518;ENSSSCG00000016692;ENSSSCG00000016809;ENSSSCG00000017416;ENSSSCG00000021118;ENSSSCG00000022932;ENSSSCG00000027709;ENSSSCG00000033608
GO:0070182	DNA polymerase binding	MF	1	17	0.0428798	0.125309	ENSSSCG00000001701
GO:0043226	organelle	CC	35	11057	0.0429963	0.177887	ENSSSCG00000001538;ENSSSCG00000001701;ENSSSCG00000001912;ENSSSCG00000002306;ENSSSCG00000005232;ENSSSCG00000008404;ENSSSCG00000008747;ENSSSCG00000009372;ENSSSCG00000009704;ENSSSCG00000009881;ENSSSCG00000010576;ENSSSCG00000011051;ENSSSCG00000011739;ENSSSCG00000012076;ENSSSCG00000012077;ENSSSCG00000013176;ENSSSCG00000014023;ENSSSCG00000015446;ENSSSCG00000016518;ENSSSCG00000016809;ENSSSCG00000017385;…
GO:0060402	calcium ion transport into cytosol	BP	2	116	0.043404	0.16595	ENSSSCG00000001912;ENSSSCG00000013252
GO:0071706	tumor necrosis factor superfamily cytokine production	BP	2	116	0.043404	0.16595	ENSSSCG00000009881;ENSSSCG00000015801
GO:1903555	regulation of tumor necrosis factor superfamily cytokine production	BP	2	116	0.043404	0.16595	ENSSSCG00000009881;ENSSSCG00000015801
GO:0045182	translation regulator activity	MF	2	129	0.0434749	0.125309	ENSSSCG00000008404;ENSSSCG00000021118
GO:0005874	microtubule	CC	3	303	0.0444881	0.180519	ENSSSCG00000012076;ENSSSCG00000012077;ENSSSCG00000036476
GO:0003714	transcription corepressor activity	MF	2	131	0.0446952	0.125309	ENSSSCG00000022932;ENSSSCG00000027709
GO:0000723	telomere maintenance	BP	2	118	0.0447598	0.16595	ENSSSCG00000001701;ENSSSCG00000001912
GO:0006614	SRP-dependent cotranslational protein targeting to membrane	BP	1	16	0.0447694	0.16595	ENSSSCG00000030567
GO:0022010	central nervous system myelination	BP	1	16	0.0447694	0.16595	ENSSSCG00000017393
GO:0030194	positive regulation of blood coagulation	BP	1	16	0.0447694	0.16595	ENSSSCG00000013252
GO:0031145	anaphase-promoting complex-dependent catabolic process	BP	1	16	0.0447694	0.16595	ENSSSCG00000033871
GO:0032291	axon ensheathment in central nervous system	BP	1	16	0.0447694	0.16595	ENSSSCG00000017393
GO:0032516	positive regulation of phosphoprotein phosphatase activity	BP	1	16	0.0447694	0.16595	ENSSSCG00000001701
GO:0034138	toll-like receptor 3 signaling pathway	BP	1	16	0.0447694	0.16595	ENSSSCG00000015801
GO:0035455	response to interferon-alpha	BP	1	16	0.0447694	0.16595	ENSSSCG00000012076
GO:0039535	regulation of RIG-I signaling pathway	BP	1	16	0.0447694	0.16595	ENSSSCG00000017416
GO:0042026	protein refolding	BP	1	16	0.0447694	0.16595	ENSSSCG00000011051
GO:0042730	fibrinolysis	BP	1	16	0.0447694	0.16595	ENSSSCG00000013252
GO:0044766	multi-organism transport	BP	1	16	0.0447694	0.16595	ENSSSCG00000012077
GO:0050884	neuromuscular process controlling posture	BP	1	16	0.0447694	0.16595	ENSSSCG00000017393
GO:0051131	chaperone-mediated protein complex assembly	BP	1	16	0.0447694	0.16595	ENSSSCG00000001701
GO:1900048	positive regulation of hemostasis	BP	1	16	0.0447694	0.16595	ENSSSCG00000013252
GO:1902579	multi-organism localization	BP	1	16	0.0447694	0.16595	ENSSSCG00000012077
GO:0015631	tubulin binding	MF	3	310	0.0452612	0.125309	ENSSSCG00000012076;ENSSSCG00000012077;ENSSSCG00000036476
GO:0016641	oxidoreductase activity, acting on the CH-NH2 group of donors, oxygen as acceptor	MF	1	18	0.0453454	0.125309	ENSSSCG00000033608
GO:0042974	retinoic acid receptor binding	MF	1	18	0.0453454	0.125309	ENSSSCG00000022932
GO:0052744	phosphatidylinositol monophosphate phosphatase activity	MF	1	18	0.0453454	0.125309	ENSSSCG00000035133
GO:0001837	epithelial to mesenchymal transition	BP	2	119	0.0454436	0.168082	ENSSSCG00000010576;ENSSSCG00000033608
GO:0032806	carboxy-terminal domain protein kinase complex	CC	1	18	0.0459975	0.183122	ENSSSCG00000022932
GO:0032200	telomere organization	BP	2	120	0.0461313	0.170254	ENSSSCG00000001701;ENSSSCG00000001912
GO:0006810	transport	BP	16	3689	0.0468809	0.171268	ENSSSCG00000001538;ENSSSCG00000001912;ENSSSCG00000011051;ENSSSCG00000011739;ENSSSCG00000012076;ENSSSCG00000012077;ENSSSCG00000013252;ENSSSCG00000013551;ENSSSCG00000014023;ENSSSCG00000015446;ENSSSCG00000030567;ENSSSCG00000033608;ENSSSCG00000036060;ENSSSCG00000036383;ENSSSCG00000037314;ENSSSCG00000040746
GO:0036094	small molecule binding	MF	10	2186	0.0473666	0.129325	ENSSSCG00000001701;ENSSSCG00000008404;ENSSSCG00000009881;ENSSSCG00000011051;ENSSSCG00000012076;ENSSSCG00000012077;ENSSSCG00000017416;ENSSSCG00000021118;ENSSSCG00000027660;ENSSSCG00000036060
GO:0002043	blood vessel endothelial cell proliferation involved in sprouting angiogenesis	BP	1	17	0.0475013	0.171268	ENSSSCG00000011739
GO:0006613	cotranslational protein targeting to membrane	BP	1	17	0.0475013	0.171268	ENSSSCG00000030567
GO:0007252	I-kappaB phosphorylation	BP	1	17	0.0475013	0.171268	ENSSSCG00000015801
GO:0030449	regulation of complement activation	BP	1	17	0.0475013	0.171268	ENSSSCG00000013551
GO:0031468	nuclear membrane reassembly	BP	1	17	0.0475013	0.171268	ENSSSCG00000036476
GO:0043923	positive regulation by host of viral transcription	BP	1	17	0.0475013	0.171268	ENSSSCG00000022932
GO:0097106	postsynaptic density organization	BP	1	17	0.0475013	0.171268	ENSSSCG00000017393
GO:0140058	neuron projection arborization	BP	1	17	0.0475013	0.171268	ENSSSCG00000040746
GO:0140374	antiviral innate immune response	BP	1	17	0.0475013	0.171268	ENSSSCG00000012077
GO:0030308	negative regulation of cell growth	BP	2	122	0.0475182	0.171268	ENSSSCG00000001912;ENSSSCG00000034692
GO:0004653	polypeptide N-acetylgalactosaminyltransferase activity	MF	1	19	0.0478048	0.129325	ENSSSCG00000002306
GO:0051896	regulation of protein kinase B signaling	BP	2	123	0.0482174	0.173419	ENSSSCG00000001701;ENSSSCG00000040746
GO:0005680	anaphase-promoting complex	CC	1	19	0.0484913	0.189475	ENSSSCG00000033871
GO:0042127	regulation of cell population proliferation	BP	7	1177	0.0485205	0.173665	ENSSSCG00000001912;ENSSSCG00000009704;ENSSSCG00000011739;ENSSSCG00000013252;ENSSSCG00000016518;ENSSSCG00000034692;ENSSSCG00000040746
GO:0030001	metal ion transport	BP	5	701	0.0488995	0.173665	ENSSSCG00000001912;ENSSSCG00000013252;ENSSSCG00000036060;ENSSSCG00000037314;ENSSSCG00000040746
GO:0055065	metal ion homeostasis	BP	4	484	0.0490012	0.173665	ENSSSCG00000001912;ENSSSCG00000013252;ENSSSCG00000016518;ENSSSCG00000037314
GO:0018209	peptidyl-serine modification	BP	3	288	0.0490334	0.173665	ENSSSCG00000001701;ENSSSCG00000002306;ENSSSCG00000011739
GO:0050678	regulation of epithelial cell proliferation	BP	3	290	0.0498702	0.173665	ENSSSCG00000009704;ENSSSCG00000011739;ENSSSCG00000016518
GO:0031324	negative regulation of cellular metabolic process	BP	10	1975	0.0498709	0.173665	ENSSSCG00000001701;ENSSSCG00000001912;ENSSSCG00000009704;ENSSSCG00000013252;ENSSSCG00000013551;ENSSSCG00000016518;ENSSSCG00000022932;ENSSSCG00000027709;ENSSSCG00000033608;ENSSSCG00000035133
GO:0140657	ATP-dependent activity	MF	4	543	0.0502159	0.133158	ENSSSCG00000001701;ENSSSCG00000005232;ENSSSCG00000011051;ENSSSCG00000017416
GO:0010712	regulation of collagen metabolic process	BP	1	18	0.0502256	0.173665	ENSSSCG00000013252
GO:0031571	mitotic G1 DNA damage checkpoint signaling	BP	1	18	0.0502256	0.173665	ENSSSCG00000001912
GO:0035561	regulation of chromatin binding	BP	1	18	0.0502256	0.173665	ENSSSCG00000027709
GO:0045652	regulation of megakaryocyte differentiation	BP	1	18	0.0502256	0.173665	ENSSSCG00000009704
GO:0045686	negative regulation of glial cell differentiation	BP	1	18	0.0502256	0.173665	ENSSSCG00000013252
GO:0050820	positive regulation of coagulation	BP	1	18	0.0502256	0.173665	ENSSSCG00000013252
GO:0051457	maintenance of protein location in nucleus	BP	1	18	0.0502256	0.173665	ENSSSCG00000001912
GO:0060333	interferon-gamma-mediated signaling pathway	BP	1	18	0.0502256	0.173665	ENSSSCG00000027709
GO:0060907	positive regulation of macrophage cytokine production	BP	1	18	0.0502256	0.173665	ENSSSCG00000015801
GO:0071786	endoplasmic reticulum tubular network organization	BP	1	18	0.0502256	0.173665	ENSSSCG00000036476
GO:1903901	negative regulation of viral life cycle	BP	1	18	0.0502256	0.173665	ENSSSCG00000012077
GO:0008285	negative regulation of cell population proliferation	BP	4	488	0.0502333	0.173665	ENSSSCG00000001912;ENSSSCG00000011739;ENSSSCG00000016518;ENSSSCG00000034692
GO:0008283	cell population proliferation	BP	8	1442	0.0502338	0.173665	ENSSSCG00000001912;ENSSSCG00000009704;ENSSSCG00000011739;ENSSSCG00000013252;ENSSSCG00000016518;ENSSSCG00000033608;ENSSSCG00000034692;ENSSSCG00000040746
GO:0005112	Notch binding	MF	1	20	0.0502581	0.133158	ENSSSCG00000022932
GO:0034764	positive regulation of transmembrane transport	BP	2	126	0.0503376	0.17367	ENSSSCG00000013252;ENSSSCG00000013551
GO:0042803	protein homodimerization activity	MF	4	545	0.050776	0.133158	ENSSSCG00000001701;ENSSSCG00000001912;ENSSSCG00000011739;ENSSSCG00000016809
GO:0006323	DNA packaging	BP	2	127	0.0510518	0.175411	ENSSSCG00000008747;ENSSSCG00000009704
GO:0010950	positive regulation of endopeptidase activity	BP	2	127	0.0510518	0.175411	ENSSSCG00000001912;ENSSSCG00000017385
GO:0033365	protein localization to organelle	BP	5	710	0.051153	0.175411	ENSSSCG00000001912;ENSSSCG00000013252;ENSSSCG00000027709;ENSSSCG00000030567;ENSSSCG00000034692
GO:0071363	cellular response to growth factor stimulus	BP	4	492	0.0514827	0.176185	ENSSSCG00000001701;ENSSSCG00000001912;ENSSSCG00000022932;ENSSSCG00000040746
GO:1902806	regulation of cell cycle G1/S phase transition	BP	2	128	0.0517697	0.17681	ENSSSCG00000001912;ENSSSCG00000017385
GO:2001233	regulation of apoptotic signaling pathway	BP	3	295	0.0519928	0.177215	ENSSSCG00000001912;ENSSSCG00000009704;ENSSSCG00000017385
GO:0016607	nuclear speck	CC	3	323	0.0520345	0.197589	ENSSSCG00000014023;ENSSSCG00000022932;ENSSSCG00000031123
GO:0005730	nucleolus	CC	5	783	0.0524407	0.197589	ENSSSCG00000001912;ENSSSCG00000009372;ENSSSCG00000009704;ENSSSCG00000010576;ENSSSCG00000026472
GO:0033135	regulation of peptidyl-serine phosphorylation	BP	2	129	0.0524912	0.177945	ENSSSCG00000001701;ENSSSCG00000011739
GO:0070577	lysine-acetylated histone binding	MF	1	21	0.0527051	0.135452	ENSSSCG00000016518
GO:0140033	acetylation-dependent protein binding	MF	1	21	0.0527051	0.135452	ENSSSCG00000016518
GO:0003148	outflow tract septum morphogenesis	BP	1	19	0.0529422	0.177945	ENSSSCG00000040746
GO:0010586	miRNA metabolic process	BP	1	19	0.0529422	0.177945	ENSSSCG00000016809
GO:0039531	regulation of viral-induced cytoplasmic pattern recognition receptor signaling pathway	BP	1	19	0.0529422	0.177945	ENSSSCG00000017416
GO:0048710	regulation of astrocyte differentiation	BP	1	19	0.0529422	0.177945	ENSSSCG00000013252
GO:0099084	postsynaptic specialization organization	BP	1	19	0.0529422	0.177945	ENSSSCG00000017393
GO:1905820	positive regulation of chromosome separation	BP	1	19	0.0529422	0.177945	ENSSSCG00000008747
GO:0014070	response to organic cyclic compound	BP	4	497	0.0530685	0.178016	ENSSSCG00000009704;ENSSSCG00000015801;ENSSSCG00000016518;ENSSSCG00000022932
GO:0044233	mitochondria-associated endoplasmic reticulum membrane	CC	1	21	0.0534597	0.197895	ENSSSCG00000013176
GO:0030100	regulation of endocytosis	BP	2	131	0.0539451	0.180599	ENSSSCG00000013551;ENSSSCG00000014023
GO:0071495	cellular response to endogenous stimulus	BP	6	958	0.0541322	0.180601	ENSSSCG00000001701;ENSSSCG00000001912;ENSSSCG00000016518;ENSSSCG00000022932;ENSSSCG00000034692;ENSSSCG00000040746
GO:0051960	regulation of nervous system development	BP	3	300	0.0541591	0.180601	ENSSSCG00000009704;ENSSSCG00000013252;ENSSSCG00000040746
GO:0070848	response to growth factor	BP	4	502	0.0546811	0.181984	ENSSSCG00000001701;ENSSSCG00000001912;ENSSSCG00000022932;ENSSSCG00000040746
GO:0016638	oxidoreductase activity, acting on the CH-NH2 group of donors	MF	1	22	0.055146	0.136274	ENSSSCG00000033608
GO:0042056	chemoattractant activity	MF	1	22	0.055146	0.136274	ENSSSCG00000009704
GO:0051787	misfolded protein binding	MF	1	22	0.055146	0.136274	ENSSSCG00000011051
GO:0070412	R-SMAD binding	MF	1	22	0.055146	0.136274	ENSSSCG00000016809
GO:0051094	positive regulation of developmental process	BP	6	963	0.0552613	0.182347	ENSSSCG00000001701;ENSSSCG00000009704;ENSSSCG00000013551;ENSSSCG00000015801;ENSSSCG00000033608;ENSSSCG00000040746
GO:0002221	pattern recognition receptor signaling pathway	BP	2	133	0.0554133	0.182347	ENSSSCG00000015801;ENSSSCG00000017416
GO:0060401	cytosolic calcium ion transport	BP	2	133	0.0554133	0.182347	ENSSSCG00000001912;ENSSSCG00000013252
GO:2000058	regulation of ubiquitin-dependent protein catabolic process	BP	2	133	0.0554133	0.182347	ENSSSCG00000001701;ENSSSCG00000001912
GO:0032480	negative regulation of type I interferon production	BP	1	20	0.0556513	0.182347	ENSSSCG00000017416
GO:0036474	cell death in response to hydrogen peroxide	BP	1	20	0.0556513	0.182347	ENSSSCG00000011739
GO:0044819	mitotic G1/S transition checkpoint signaling	BP	1	20	0.0556513	0.182347	ENSSSCG00000001912
GO:0051984	positive regulation of chromosome segregation	BP	1	20	0.0556513	0.182347	ENSSSCG00000008747
GO:0051099	positive regulation of binding	BP	2	135	0.0568956	0.186064	ENSSSCG00000009704;ENSSSCG00000027709
GO:0007289	spermatid nucleus differentiation	BP	1	21	0.0583527	0.189005	ENSSSCG00000009704
GO:0010884	positive regulation of lipid storage	BP	1	21	0.0583527	0.189005	ENSSSCG00000013551
GO:0032727	positive regulation of interferon-alpha production	BP	1	21	0.0583527	0.189005	ENSSSCG00000015801
GO:0060444	branching involved in mammary gland duct morphogenesis	BP	1	21	0.0583527	0.189005	ENSSSCG00000001912
GO:1901798	positive regulation of signal transduction by p53 class mediator	BP	1	21	0.0583527	0.189005	ENSSSCG00000001912
GO:0031399	regulation of protein modification process	BP	7	1228	0.0585374	0.189241	ENSSSCG00000001701;ENSSSCG00000001912;ENSSSCG00000011739;ENSSSCG00000013252;ENSSSCG00000013551;ENSSSCG00000022932;ENSSSCG00000027709
GO:0006874	cellular calcium ion homeostasis	BP	3	312	0.0595339	0.190447	ENSSSCG00000001912;ENSSSCG00000013252;ENSSSCG00000037314
GO:0033554	cellular response to stress	BP	8	1495	0.0598059	0.190447	ENSSSCG00000001701;ENSSSCG00000001912;ENSSSCG00000011051;ENSSSCG00000011739;ENSSSCG00000015801;ENSSSCG00000022932;ENSSSCG00000027709;ENSSSCG00000037314
GO:0003950	NAD+ ADP-ribosyltransferase activity	MF	1	24	0.0600094	0.14688	ENSSSCG00000027709
GO:0051641	cellular localization	BP	11	2324	0.0601984	0.190447	ENSSSCG00000001538;ENSSSCG00000001701;ENSSSCG00000001912;ENSSSCG00000011739;ENSSSCG00000012076;ENSSSCG00000012077;ENSSSCG00000013252;ENSSSCG00000017393;ENSSSCG00000027709;ENSSSCG00000030567;ENSSSCG00000034692
GO:0009888	tissue development	BP	8	1499	0.0605731	0.190447	ENSSSCG00000001912;ENSSSCG00000010576;ENSSSCG00000011739;ENSSSCG00000013551;ENSSSCG00000017393;ENSSSCG00000024157;ENSSSCG00000033608;ENSSSCG00000040746
GO:0000314	organellar small ribosomal subunit	CC	1	24	0.0608648	0.21302	ENSSSCG00000009372
GO:0005763	mitochondrial small ribosomal subunit	CC	1	24	0.0608648	0.21302	ENSSSCG00000009372
GO:0071782	endoplasmic reticulum tubular network	CC	1	24	0.0608648	0.21302	ENSSSCG00000036476
GO:0001516	prostaglandin biosynthetic process	BP	1	22	0.0610466	0.190447	ENSSSCG00000015446
GO:0002673	regulation of acute inflammatory response	BP	1	22	0.0610466	0.190447	ENSSSCG00000013551
GO:0002861	regulation of inflammatory response to antigenic stimulus	BP	1	22	0.0610466	0.190447	ENSSSCG00000013551
GO:0022011	myelination in peripheral nervous system	BP	1	22	0.0610466	0.190447	ENSSSCG00000017393
GO:0032292	peripheral nervous system axon ensheathment	BP	1	22	0.0610466	0.190447	ENSSSCG00000017393
GO:0032964	collagen biosynthetic process	BP	1	22	0.0610466	0.190447	ENSSSCG00000013252
GO:0034260	negative regulation of GTPase activity	BP	1	22	0.0610466	0.190447	ENSSSCG00000034692
GO:0035461	vitamin transmembrane transport	BP	1	22	0.0610466	0.190447	ENSSSCG00000040746
GO:0039529	RIG-I signaling pathway	BP	1	22	0.0610466	0.190447	ENSSSCG00000017416
GO:0046457	prostanoid biosynthetic process	BP	1	22	0.0610466	0.190447	ENSSSCG00000015446
GO:0048026	positive regulation of mRNA splicing, via spliceosome	BP	1	22	0.0610466	0.190447	ENSSSCG00000022932
GO:0050687	negative regulation of defense response to virus	BP	1	22	0.0610466	0.190447	ENSSSCG00000017416
GO:0051571	positive regulation of histone H3-K4 methylation	BP	1	22	0.0610466	0.190447	ENSSSCG00000022932
GO:1901020	negative regulation of calcium ion transmembrane transporter activity	BP	1	22	0.0610466	0.190447	ENSSSCG00000036060
GO:1902042	negative regulation of extrinsic apoptotic signaling pathway via death domain receptors	BP	1	22	0.0610466	0.190447	ENSSSCG00000009704
GO:0050821	protein stabilization	BP	2	141	0.0614252	0.191276	ENSSSCG00000011739;ENSSSCG00000035133
GO:0032991	protein-containing complex	CC	18	4873	0.0617168	0.21302	ENSSSCG00000001701;ENSSSCG00000005232;ENSSSCG00000008747;ENSSSCG00000009372;ENSSSCG00000009704;ENSSSCG00000011739;ENSSSCG00000012076;ENSSSCG00000013551;ENSSSCG00000016809;ENSSSCG00000017385;ENSSSCG00000020926;ENSSSCG00000021118;ENSSSCG00000022932;ENSSSCG00000026472;ENSSSCG00000027709;ENSSSCG00000033871;ENSSSCG00000035133;ENSSSCG00000040746
GO:0042176	regulation of protein catabolic process	BP	3	317	0.0618457	0.191886	ENSSSCG00000001701;ENSSSCG00000001912;ENSSSCG00000017385
GO:0051246	regulation of protein metabolic process	BP	10	2052	0.0618476	0.191886	ENSSSCG00000001701;ENSSSCG00000001912;ENSSSCG00000010576;ENSSSCG00000011739;ENSSSCG00000013252;ENSSSCG00000013551;ENSSSCG00000017385;ENSSSCG00000021118;ENSSSCG00000022932;ENSSSCG00000027709
GO:0010952	positive regulation of peptidase activity	BP	2	142	0.0621919	0.192252	ENSSSCG00000001912;ENSSSCG00000017385
GO:0009894	regulation of catabolic process	BP	5	751	0.0621926	0.192252	ENSSSCG00000001701;ENSSSCG00000001912;ENSSSCG00000017385;ENSSSCG00000034692;ENSSSCG00000035133
GO:0051537	2 iron, 2 sulfur cluster binding	MF	1	25	0.0624319	0.149953	ENSSSCG00000020926
GO:0097718	disordered domain specific binding	MF	1	25	0.0624319	0.149953	ENSSSCG00000001701
GO:0051234	establishment of localization	BP	16	3829	0.0629761	0.19383	ENSSSCG00000001538;ENSSSCG00000001912;ENSSSCG00000011051;ENSSSCG00000011739;ENSSSCG00000012076;ENSSSCG00000012077;ENSSSCG00000013252;ENSSSCG00000013551;ENSSSCG00000014023;ENSSSCG00000015446;ENSSSCG00000030567;ENSSSCG00000033608;ENSSSCG00000036060;ENSSSCG00000036383;ENSSSCG00000037314;ENSSSCG00000040746
GO:0140030	modification-dependent protein binding	MF	2	159	0.0630472	0.150029	ENSSSCG00000001912;ENSSSCG00000016518
GO:0002230	positive regulation of defense response to virus by host	BP	1	23	0.0637329	0.19383	ENSSSCG00000027709
GO:0002446	neutrophil mediated immunity	BP	1	23	0.0637329	0.19383	ENSSSCG00000013252
GO:0010575	positive regulation of vascular endothelial growth factor production	BP	1	23	0.0637329	0.19383	ENSSSCG00000013551
GO:0032607	interferon-alpha production	BP	1	23	0.0637329	0.19383	ENSSSCG00000015801
GO:0032647	regulation of interferon-alpha production	BP	1	23	0.0637329	0.19383	ENSSSCG00000015801
GO:0045589	regulation of regulatory T cell differentiation	BP	1	23	0.0637329	0.19383	ENSSSCG00000016809
GO:0046337	phosphatidylethanolamine metabolic process	BP	1	23	0.0637329	0.19383	ENSSSCG00000015446
GO:0090218	positive regulation of lipid kinase activity	BP	1	23	0.0637329	0.19383	ENSSSCG00000013252
GO:1901987	regulation of cell cycle phase transition	BP	3	322	0.0641993	0.194899	ENSSSCG00000001912;ENSSSCG00000017385;ENSSSCG00000027709
GO:0034470	ncRNA processing	BP	3	323	0.0646751	0.195992	ENSSSCG00000016809;ENSSSCG00000024748;ENSSSCG00000026472
GO:0030424	axon	CC	3	354	0.0648765	0.21302	ENSSSCG00000001701;ENSSSCG00000017393;ENSSSCG00000040746
GO:0032879	regulation of localization	BP	10	2072	0.0652482	0.197025	ENSSSCG00000001701;ENSSSCG00000001912;ENSSSCG00000011739;ENSSSCG00000012076;ENSSSCG00000012077;ENSSSCG00000013252;ENSSSCG00000013551;ENSSSCG00000014023;ENSSSCG00000027709;ENSSSCG00000036060
GO:0001666	response to hypoxia	BP	2	146	0.0652916	0.197025	ENSSSCG00000001912;ENSSSCG00000033608
GO:0016514	SWI/SNF complex	CC	1	26	0.0657699	0.21302	ENSSSCG00000005232
GO:0022624	proteasome accessory complex	CC	1	26	0.0657699	0.21302	ENSSSCG00000017385
GO:0071007	U2-type catalytic step 2 spliceosome	CC	1	26	0.0657699	0.21302	ENSSSCG00000022932
GO:0010467	gene expression	BP	20	5114	0.0659939	0.197025	ENSSSCG00000001701;ENSSSCG00000001912;ENSSSCG00000008404;ENSSSCG00000009704;ENSSSCG00000009881;ENSSSCG00000010576;ENSSSCG00000011739;ENSSSCG00000013252;ENSSSCG00000013551;ENSSSCG00000015801;ENSSSCG00000016518;ENSSSCG00000016692;ENSSSCG00000016809;ENSSSCG00000017416;ENSSSCG00000021118;ENSSSCG00000022932;ENSSSCG00000024748;ENSSSCG00000026472;ENSSSCG00000027709;ENSSSCG00000033608
GO:0036293	response to decreased oxygen levels	BP	2	147	0.0660746	0.197025	ENSSSCG00000001912;ENSSSCG00000033608
GO:0006775	fat-soluble vitamin metabolic process	BP	1	24	0.0664117	0.197025	ENSSSCG00000040746
GO:0014014	negative regulation of gliogenesis	BP	1	24	0.0664117	0.197025	ENSSSCG00000013252
GO:0014044	Schwann cell development	BP	1	24	0.0664117	0.197025	ENSSSCG00000017393
GO:0018195	peptidyl-arginine modification	BP	1	24	0.0664117	0.197025	ENSSSCG00000006527
GO:0034123	positive regulation of toll-like receptor signaling pathway	BP	1	24	0.0664117	0.197025	ENSSSCG00000015801
GO:0097242	amyloid-beta clearance	BP	1	24	0.0664117	0.197025	ENSSSCG00000013551
GO:1903170	negative regulation of calcium ion transmembrane transport	BP	1	24	0.0664117	0.197025	ENSSSCG00000036060
GO:1903725	regulation of phospholipid metabolic process	BP	1	24	0.0664117	0.197025	ENSSSCG00000035133
GO:0045892	negative regulation of transcription, DNA-templated	BP	6	1010	0.0665848	0.197194	ENSSSCG00000001912;ENSSSCG00000009704;ENSSSCG00000016518;ENSSSCG00000022932;ENSSSCG00000027709;ENSSSCG00000033608
GO:0005840	ribosome	CC	3	358	0.0666319	0.21302	ENSSSCG00000009372;ENSSSCG00000011051;ENSSSCG00000026472
GO:0000075	cell cycle checkpoint signaling	BP	2	148	0.0668608	0.197321	ENSSSCG00000001912;ENSSSCG00000027709
GO:0043491	protein kinase B signaling	BP	2	148	0.0668608	0.197321	ENSSSCG00000001701;ENSSSCG00000040746
GO:1902679	negative regulation of RNA biosynthetic process	BP	6	1012	0.0670953	0.197325	ENSSSCG00000001912;ENSSSCG00000009704;ENSSSCG00000016518;ENSSSCG00000022932;ENSSSCG00000027709;ENSSSCG00000033608
GO:1903507	negative regulation of nucleic acid-templated transcription	BP	6	1012	0.0670953	0.197325	ENSSSCG00000001912;ENSSSCG00000009704;ENSSSCG00000016518;ENSSSCG00000022932;ENSSSCG00000027709;ENSSSCG00000033608
GO:0000217	DNA secondary structure binding	MF	1	27	0.0672586	0.157141	ENSSSCG00000009704
GO:0050681	androgen receptor binding	MF	1	27	0.0672586	0.157141	ENSSSCG00000022932
GO:0042770	signal transduction in response to DNA damage	BP	2	149	0.0676501	0.19853	ENSSSCG00000001912;ENSSSCG00000027709
GO:1901701	cellular response to oxygen-containing compound	BP	5	770	0.0677392	0.19853	ENSSSCG00000009704;ENSSSCG00000011739;ENSSSCG00000016518;ENSSSCG00000022932;ENSSSCG00000034692
GO:0007275	multicellular organism development	BP	16	3867	0.0679539	0.198815	ENSSSCG00000001701;ENSSSCG00000001912;ENSSSCG00000009704;ENSSSCG00000010576;ENSSSCG00000011739;ENSSSCG00000013176;ENSSSCG00000013252;ENSSSCG00000013551;ENSSSCG00000015480;ENSSSCG00000015801;ENSSSCG00000016809;ENSSSCG00000017393;ENSSSCG00000024157;ENSSSCG00000026472;ENSSSCG00000033608;ENSSSCG00000040746
GO:1902555	endoribonuclease complex	CC	1	27	0.0682131	0.21482	ENSSSCG00000016809
GO:0032872	regulation of stress-activated MAPK cascade	BP	2	150	0.0684426	0.199244	ENSSSCG00000011739;ENSSSCG00000015801
GO:0018205	peptidyl-lysine modification	BP	3	331	0.0685402	0.199244	ENSSSCG00000001912;ENSSSCG00000022932;ENSSSCG00000033608
GO:0006099	tricarboxylic acid cycle	BP	1	25	0.069083	0.199244	ENSSSCG00000020926
GO:0034063	stress granule assembly	BP	1	25	0.069083	0.199244	ENSSSCG00000015480
GO:0051085	chaperone cofactor-dependent protein refolding	BP	1	25	0.069083	0.199244	ENSSSCG00000011051
GO:0061081	positive regulation of myeloid leukocyte cytokine production involved in immune response	BP	1	25	0.069083	0.199244	ENSSSCG00000015801
GO:1901385	regulation of voltage-gated calcium channel activity	BP	1	25	0.069083	0.199244	ENSSSCG00000036060
GO:0010564	regulation of cell cycle process	BP	4	544	0.0692752	0.199244	ENSSSCG00000001912;ENSSSCG00000008747;ENSSSCG00000017385;ENSSSCG00000027709
GO:0016504	peptidase activator activity	MF	1	28	0.0696629	0.158437	ENSSSCG00000017385
GO:0016891	endoribonuclease activity, producing 5'-phosphomonoesters	MF	1	28	0.0696629	0.158437	ENSSSCG00000016809
GO:0070566	adenylyltransferase activity	MF	1	28	0.0696629	0.158437	ENSSSCG00000009881
GO:0055080	cation homeostasis	BP	4	546	0.0700164	0.199244	ENSSSCG00000001912;ENSSSCG00000013252;ENSSSCG00000016518;ENSSSCG00000037314
GO:0071216	cellular response to biotic stimulus	BP	2	152	0.0700369	0.199244	ENSSSCG00000009704;ENSSSCG00000037314
GO:0046486	glycerolipid metabolic process	BP	3	335	0.0705119	0.199244	ENSSSCG00000013551;ENSSSCG00000015446;ENSSSCG00000035133
GO:0048731	system development	BP	15	3579	0.070658	0.199244	ENSSSCG00000001701;ENSSSCG00000001912;ENSSSCG00000009704;ENSSSCG00000010576;ENSSSCG00000011739;ENSSSCG00000013176;ENSSSCG00000013252;ENSSSCG00000013551;ENSSSCG00000015480;ENSSSCG00000015801;ENSSSCG00000016809;ENSSSCG00000017393;ENSSSCG00000024157;ENSSSCG00000033608;ENSSSCG00000040746
GO:0070302	regulation of stress-activated protein kinase signaling cascade	BP	2	153	0.0708386	0.199244	ENSSSCG00000011739;ENSSSCG00000015801
GO:0052548	regulation of endopeptidase activity	BP	3	337	0.0715074	0.199244	ENSSSCG00000001912;ENSSSCG00000013551;ENSSSCG00000017385
GO:0071396	cellular response to lipid	BP	3	337	0.0715074	0.199244	ENSSSCG00000009704;ENSSSCG00000016518;ENSSSCG00000022932
GO:0009648	photoperiodism	BP	1	26	0.0717468	0.199244	ENSSSCG00000001912
GO:0010574	regulation of vascular endothelial growth factor production	BP	1	26	0.0717468	0.199244	ENSSSCG00000013551
GO:0030261	chromosome condensation	BP	1	26	0.0717468	0.199244	ENSSSCG00000008747
GO:0039528	cytoplasmic pattern recognition receptor signaling pathway in response to virus	BP	1	26	0.0717468	0.199244	ENSSSCG00000017416
GO:0043153	entrainment of circadian clock by photoperiod	BP	1	26	0.0717468	0.199244	ENSSSCG00000001912
GO:0043537	negative regulation of blood vessel endothelial cell migration	BP	1	26	0.0717468	0.199244	ENSSSCG00000011739
GO:0044793	negative regulation by host of viral process	BP	1	26	0.0717468	0.199244	ENSSSCG00000001912
GO:0045066	regulatory T cell differentiation	BP	1	26	0.0717468	0.199244	ENSSSCG00000016809
GO:0046471	phosphatidylglycerol metabolic process	BP	1	26	0.0717468	0.199244	ENSSSCG00000015446
GO:0046475	glycerophospholipid catabolic process	BP	1	26	0.0717468	0.199244	ENSSSCG00000015446
GO:0051084	'de novo' posttranslational protein folding	BP	1	26	0.0717468	0.199244	ENSSSCG00000011051
GO:0055090	acylglycerol homeostasis	BP	1	26	0.0717468	0.199244	ENSSSCG00000015446
GO:0061036	positive regulation of cartilage development	BP	1	26	0.0717468	0.199244	ENSSSCG00000033608
GO:0070328	triglyceride homeostasis	BP	1	26	0.0717468	0.199244	ENSSSCG00000015446
GO:2000008	regulation of protein localization to cell surface	BP	1	26	0.0717468	0.199244	ENSSSCG00000001701
GO:2000758	positive regulation of peptidyl-lysine acetylation	BP	1	26	0.0717468	0.199244	ENSSSCG00000001912
GO:0072503	cellular divalent inorganic cation homeostasis	BP	3	338	0.0720076	0.199641	ENSSSCG00000001912;ENSSSCG00000013252;ENSSSCG00000037314
GO:0061135	endopeptidase regulator activity	MF	2	172	0.0723012	0.162995	ENSSSCG00000013551;ENSSSCG00000017385
GO:0001667	ameboidal-type cell migration	BP	3	340	0.0730127	0.201662	ENSSSCG00000001912;ENSSSCG00000011739;ENSSSCG00000033608
GO:0000082	G1/S transition of mitotic cell cycle	BP	2	156	0.073262	0.201662	ENSSSCG00000001912;ENSSSCG00000017385
GO:0050793	regulation of developmental process	BP	9	1836	0.0733605	0.201662	ENSSSCG00000001701;ENSSSCG00000001912;ENSSSCG00000009704;ENSSSCG00000013252;ENSSSCG00000013551;ENSSSCG00000015801;ENSSSCG00000016809;ENSSSCG00000033608;ENSSSCG00000040746
GO:0140513	nuclear protein-containing complex	CC	6	1136	0.0737532	0.228852	ENSSSCG00000001701;ENSSSCG00000005232;ENSSSCG00000012076;ENSSSCG00000016809;ENSSSCG00000022932;ENSSSCG00000033871
GO:0008406	gonad development	BP	2	157	0.0740758	0.201662	ENSSSCG00000009704;ENSSSCG00000040746
GO:0098771	inorganic ion homeostasis	BP	4	557	0.0741672	0.201662	ENSSSCG00000001912;ENSSSCG00000013252;ENSSSCG00000016518;ENSSSCG00000037314
GO:0000413	protein peptidyl-prolyl isomerization	BP	1	27	0.0744031	0.201662	ENSSSCG00000031123
GO:0006458	'de novo' protein folding	BP	1	27	0.0744031	0.201662	ENSSSCG00000011051
GO:0010934	macrophage cytokine production	BP	1	27	0.0744031	0.201662	ENSSSCG00000015801
GO:0010935	regulation of macrophage cytokine production	BP	1	27	0.0744031	0.201662	ENSSSCG00000015801
GO:0044319	wound healing, spreading of cells	BP	1	27	0.0744031	0.201662	ENSSSCG00000011739
GO:0050482	arachidonic acid secretion	BP	1	27	0.0744031	0.201662	ENSSSCG00000015446
GO:0090504	epiboly	BP	1	27	0.0744031	0.201662	ENSSSCG00000011739
GO:0090505	epiboly involved in wound healing	BP	1	27	0.0744031	0.201662	ENSSSCG00000011739
GO:1903963	arachidonate transport	BP	1	27	0.0744031	0.201662	ENSSSCG00000015446
GO:0004623	phospholipase A2 activity	MF	1	30	0.0744533	0.16528	ENSSSCG00000015446
GO:0046983	protein dimerization activity	MF	5	882	0.0746012	0.16528	ENSSSCG00000001701;ENSSSCG00000001912;ENSSSCG00000010576;ENSSSCG00000011739;ENSSSCG00000016809
GO:0031526	brush border membrane	CC	1	30	0.0755052	0.230893	ENSSSCG00000040746
GO:0010001	glial cell differentiation	BP	2	159	0.0757122	0.20423	ENSSSCG00000013252;ENSSSCG00000017393
GO:0045926	negative regulation of growth	BP	2	159	0.0757122	0.20423	ENSSSCG00000001912;ENSSSCG00000034692
GO:0061136	regulation of proteasomal protein catabolic process	BP	2	159	0.0757122	0.20423	ENSSSCG00000001701;ENSSSCG00000017385
GO:0005246	calcium channel regulator activity	MF	1	31	0.0768394	0.167354	ENSSSCG00000036060
GO:0042169	SH2 domain binding	MF	1	31	0.0768394	0.167354	ENSSSCG00000014023
GO:0014037	Schwann cell differentiation	BP	1	28	0.077052	0.204586	ENSSSCG00000017393
GO:0019369	arachidonic acid metabolic process	BP	1	28	0.077052	0.204586	ENSSSCG00000015446
GO:0019432	triglyceride biosynthetic process	BP	1	28	0.077052	0.204586	ENSSSCG00000013551
GO:0045648	positive regulation of erythrocyte differentiation	BP	1	28	0.077052	0.204586	ENSSSCG00000009704
GO:0050685	positive regulation of mRNA processing	BP	1	28	0.077052	0.204586	ENSSSCG00000022932
GO:0051281	positive regulation of release of sequestered calcium ion into cytosol	BP	1	28	0.077052	0.204586	ENSSSCG00000013252
GO:0060914	heart formation	BP	1	28	0.077052	0.204586	ENSSSCG00000040746
GO:0071763	nuclear membrane organization	BP	1	28	0.077052	0.204586	ENSSSCG00000036476
GO:0072337	modified amino acid transport	BP	1	28	0.077052	0.204586	ENSSSCG00000040746
GO:2000036	regulation of stem cell population maintenance	BP	1	28	0.077052	0.204586	ENSSSCG00000033608
GO:0045137	development of primary sexual characteristics	BP	2	161	0.0773602	0.205083	ENSSSCG00000009704;ENSSSCG00000040746
GO:0044304	main axon	CC	1	31	0.0779235	0.234884	ENSSSCG00000017393
GO:0060284	regulation of cell development	BP	3	350	0.0781335	0.206809	ENSSSCG00000009704;ENSSSCG00000013252;ENSSSCG00000040746
GO:0051172	negative regulation of nitrogen compound metabolic process	BP	9	1860	0.0782743	0.206859	ENSSSCG00000001701;ENSSSCG00000001912;ENSSSCG00000009704;ENSSSCG00000013252;ENSSSCG00000013551;ENSSSCG00000016518;ENSSSCG00000022932;ENSSSCG00000027709;ENSSSCG00000033608
GO:0052866	phosphatidylinositol phosphate phosphatase activity	MF	1	32	0.0792196	0.171088	ENSSSCG00000035133
GO:0006471	protein ADP-ribosylation	BP	1	29	0.0796935	0.208014	ENSSSCG00000027709
GO:0006953	acute-phase response	BP	1	29	0.0796935	0.208014	ENSSSCG00000013252
GO:0009649	entrainment of circadian clock	BP	1	29	0.0796935	0.208014	ENSSSCG00000001912
GO:0010092	specification of animal organ identity	BP	1	29	0.0796935	0.208014	ENSSSCG00000040746
GO:0034311	diol metabolic process	BP	1	29	0.0796935	0.208014	ENSSSCG00000040746
GO:0050691	regulation of defense response to virus by host	BP	1	29	0.0796935	0.208014	ENSSSCG00000027709
GO:0060603	mammary gland duct morphogenesis	BP	1	29	0.0796935	0.208014	ENSSSCG00000001912
GO:0071634	regulation of transforming growth factor beta production	BP	1	29	0.0796935	0.208014	ENSSSCG00000001701
GO:0070482	response to oxygen levels	BP	2	164	0.0798536	0.208111	ENSSSCG00000001912;ENSSSCG00000033608
GO:0031669	cellular response to nutrient levels	BP	2	166	0.0815299	0.210988	ENSSSCG00000016518;ENSSSCG00000022932
GO:0008376	acetylgalactosaminyltransferase activity	MF	1	33	0.0815937	0.174096	ENSSSCG00000002306
GO:0030246	carbohydrate binding	MF	2	185	0.0819676	0.174096	ENSSSCG00000002306;ENSSSCG00000033608
GO:0048518	positive regulation of biological process	BP	19	4917	0.0822007	0.210988	ENSSSCG00000001701;ENSSSCG00000001912;ENSSSCG00000008747;ENSSSCG00000009704;ENSSSCG00000009881;ENSSSCG00000011739;ENSSSCG00000013252;ENSSSCG00000013551;ENSSSCG00000015801;ENSSSCG00000016518;ENSSSCG00000016809;ENSSSCG00000017385;ENSSSCG00000017416;ENSSSCG00000022932;ENSSSCG00000027709;ENSSSCG00000033608;ENSSSCG00000034692;ENSSSCG00000035133;ENSSSCG00000040746
GO:0010573	vascular endothelial growth factor production	BP	1	30	0.0823275	0.210988	ENSSSCG00000013551
GO:0010828	positive regulation of glucose transmembrane transport	BP	1	30	0.0823275	0.210988	ENSSSCG00000013551
GO:0031640	killing of cells of other organism	BP	1	30	0.0823275	0.210988	ENSSSCG00000013252
GO:0032435	negative regulation of proteasomal ubiquitin-dependent protein catabolic process	BP	1	30	0.0823275	0.210988	ENSSSCG00000001701
GO:0046856	phosphatidylinositol dephosphorylation	BP	1	30	0.0823275	0.210988	ENSSSCG00000035133
GO:0051973	positive regulation of telomerase activity	BP	1	30	0.0823275	0.210988	ENSSSCG00000001701
GO:0070979	protein K11-linked ubiquitination	BP	1	30	0.0823275	0.210988	ENSSSCG00000033871
GO:0071300	cellular response to retinoic acid	BP	1	30	0.0823275	0.210988	ENSSSCG00000022932
GO:2001258	negative regulation of cation channel activity	BP	1	30	0.0823275	0.210988	ENSSSCG00000036060
GO:0008180	COP9 signalosome	CC	1	33	0.0827414	0.245894	ENSSSCG00000001701
GO:0051539	4 iron, 4 sulfur cluster binding	MF	1	34	0.0839619	0.17687	ENSSSCG00000020926
GO:0000228	nuclear chromosome	CC	2	185	0.0841175	0.246511	ENSSSCG00000008747;ENSSSCG00000016518
GO:0031323	regulation of cellular metabolic process	BP	19	4936	0.0849244	0.214159	ENSSSCG00000001701;ENSSSCG00000001912;ENSSSCG00000009704;ENSSSCG00000009881;ENSSSCG00000010576;ENSSSCG00000011739;ENSSSCG00000013252;ENSSSCG00000013551;ENSSSCG00000015801;ENSSSCG00000016518;ENSSSCG00000016692;ENSSSCG00000016809;ENSSSCG00000017385;ENSSSCG00000021118;ENSSSCG00000022932;ENSSSCG00000027709;ENSSSCG00000033608;ENSSSCG00000034692;ENSSSCG00000035133
GO:0000470	maturation of LSU-rRNA	BP	1	31	0.0849542	0.214159	ENSSSCG00000026472
GO:0014003	oligodendrocyte development	BP	1	31	0.0849542	0.214159	ENSSSCG00000017393
GO:0032735	positive regulation of interleukin-12 production	BP	1	31	0.0849542	0.214159	ENSSSCG00000015801
GO:0046456	icosanoid biosynthetic process	BP	1	31	0.0849542	0.214159	ENSSSCG00000015446
GO:0048741	skeletal muscle fiber development	BP	1	31	0.0849542	0.214159	ENSSSCG00000017393
GO:0051569	regulation of histone H3-K4 methylation	BP	1	31	0.0849542	0.214159	ENSSSCG00000022932
GO:0071604	transforming growth factor beta production	BP	1	31	0.0849542	0.214159	ENSSSCG00000001701
GO:0090049	regulation of cell migration involved in sprouting angiogenesis	BP	1	31	0.0849542	0.214159	ENSSSCG00000011739
GO:0090207	regulation of triglyceride metabolic process	BP	1	31	0.0849542	0.214159	ENSSSCG00000013551
GO:0006629	lipid metabolic process	BP	6	1077	0.0849558	0.214159	ENSSSCG00000013252;ENSSSCG00000013551;ENSSSCG00000015446;ENSSSCG00000035133;ENSSSCG00000036494;ENSSSCG00000040746
GO:0002703	regulation of leukocyte mediated immunity	BP	2	171	0.0857684	0.215452	ENSSSCG00000013551;ENSSSCG00000015801
GO:0051651	maintenance of location in cell	BP	2	171	0.0857684	0.215452	ENSSSCG00000001912;ENSSSCG00000013252
GO:0016310	phosphorylation	BP	8	1616	0.0858529	0.215452	ENSSSCG00000001701;ENSSSCG00000001912;ENSSSCG00000011739;ENSSSCG00000013252;ENSSSCG00000013551;ENSSSCG00000015801;ENSSSCG00000016518;ENSSSCG00000027709
GO:0043161	proteasome-mediated ubiquitin-dependent protein catabolic process	BP	3	365	0.0861046	0.215452	ENSSSCG00000001701;ENSSSCG00000001912;ENSSSCG00000033871
GO:0052547	regulation of peptidase activity	BP	3	365	0.0861046	0.215452	ENSSSCG00000001912;ENSSSCG00000013551;ENSSSCG00000017385
GO:0043542	endothelial cell migration	BP	2	172	0.0866241	0.216174	ENSSSCG00000011739;ENSSSCG00000033608
GO:0006325	chromatin organization	BP	3	366	0.0866481	0.216174	ENSSSCG00000005232;ENSSSCG00000009704;ENSSSCG00000033608
GO:0033674	positive regulation of kinase activity	BP	3	367	0.0871931	0.21669	ENSSSCG00000001701;ENSSSCG00000011739;ENSSSCG00000013252
GO:0034331	cell junction maintenance	BP	1	32	0.0875735	0.21669	ENSSSCG00000017393
GO:0045047	protein targeting to ER	BP	1	32	0.0875735	0.21669	ENSSSCG00000030567
GO:0072595	maintenance of protein localization in organelle	BP	1	32	0.0875735	0.21669	ENSSSCG00000001912
GO:0019220	regulation of phosphate metabolic process	BP	6	1086	0.0876226	0.21669	ENSSSCG00000001701;ENSSSCG00000011739;ENSSSCG00000013252;ENSSSCG00000013551;ENSSSCG00000027709;ENSSSCG00000035133
GO:0051174	regulation of phosphorus metabolic process	BP	6	1086	0.0876226	0.21669	ENSSSCG00000001701;ENSSSCG00000011739;ENSSSCG00000013252;ENSSSCG00000013551;ENSSSCG00000027709;ENSSSCG00000035133
GO:0050801	ion homeostasis	BP	4	592	0.0881947	0.217787	ENSSSCG00000001912;ENSSSCG00000013252;ENSSSCG00000016518;ENSSSCG00000037314
GO:0030163	protein catabolic process	BP	5	837	0.0894551	0.219188	ENSSSCG00000001701;ENSSSCG00000001912;ENSSSCG00000016518;ENSSSCG00000017385;ENSSSCG00000033871
GO:0009891	positive regulation of biosynthetic process	BP	8	1631	0.0894953	0.219188	ENSSSCG00000001701;ENSSSCG00000001912;ENSSSCG00000009704;ENSSSCG00000013252;ENSSSCG00000015801;ENSSSCG00000016518;ENSSSCG00000022932;ENSSSCG00000027709
GO:0006898	receptor-mediated endocytosis	BP	2	176	0.090073	0.219188	ENSSSCG00000013551;ENSSSCG00000040746
GO:0006959	humoral immune response	BP	2	176	0.090073	0.219188	ENSSSCG00000013252;ENSSSCG00000013551
GO:0044843	cell cycle G1/S phase transition	BP	2	176	0.090073	0.219188	ENSSSCG00000001912;ENSSSCG00000017385
GO:0002714	positive regulation of B cell mediated immunity	BP	1	33	0.0901855	0.219188	ENSSSCG00000013551
GO:0002891	positive regulation of immunoglobulin mediated immune response	BP	1	33	0.0901855	0.219188	ENSSSCG00000013551
GO:0006692	prostanoid metabolic process	BP	1	33	0.0901855	0.219188	ENSSSCG00000015446
GO:0006693	prostaglandin metabolic process	BP	1	33	0.0901855	0.219188	ENSSSCG00000015446
GO:0033120	positive regulation of RNA splicing	BP	1	33	0.0901855	0.219188	ENSSSCG00000022932
GO:0043627	response to estrogen	BP	1	33	0.0901855	0.219188	ENSSSCG00000016518
GO:0051403	stress-activated MAPK cascade	BP	2	177	0.0909416	0.220394	ENSSSCG00000011739;ENSSSCG00000015801
GO:2001234	negative regulation of apoptotic signaling pathway	BP	2	177	0.0909416	0.220394	ENSSSCG00000009704;ENSSSCG00000017385
GO:0016893	endonuclease activity, active with either ribo- or deoxyribonucleic acids and producing 5'-phosphomonoesters	MF	1	37	0.0910306	0.190202	ENSSSCG00000016809
GO:1903047	mitotic cell cycle process	BP	4	599	0.091147	0.220576	ENSSSCG00000001912;ENSSSCG00000008747;ENSSSCG00000017385;ENSSSCG00000036476
GO:0051253	negative regulation of RNA metabolic process	BP	6	1099	0.0915574	0.220818	ENSSSCG00000001912;ENSSSCG00000009704;ENSSSCG00000016518;ENSSSCG00000022932;ENSSSCG00000027709;ENSSSCG00000033608
GO:0006364	rRNA processing	BP	2	178	0.0918127	0.220818	ENSSSCG00000016809;ENSSSCG00000026472
GO:0002682	regulation of immune system process	BP	6	1101	0.0921714	0.220818	ENSSSCG00000009704;ENSSSCG00000013551;ENSSSCG00000015801;ENSSSCG00000016809;ENSSSCG00000017416;ENSSSCG00000027709
GO:0015030	Cajal body	CC	1	37	0.0923035	0.265937	ENSSSCG00000010576
GO:1901565	organonitrogen compound catabolic process	BP	6	1103	0.0927877	0.220818	ENSSSCG00000001701;ENSSSCG00000001912;ENSSSCG00000015446;ENSSSCG00000016518;ENSSSCG00000017385;ENSSSCG00000033871
GO:0006958	complement activation, classical pathway	BP	1	34	0.0927901	0.220818	ENSSSCG00000013551
GO:0014904	myotube cell development	BP	1	34	0.0927901	0.220818	ENSSSCG00000017393
GO:0032309	icosanoid secretion	BP	1	34	0.0927901	0.220818	ENSSSCG00000015446
GO:0034605	cellular response to heat	BP	1	34	0.0927901	0.220818	ENSSSCG00000001701
GO:0042551	neuron maturation	BP	1	34	0.0927901	0.220818	ENSSSCG00000013551
GO:0048260	positive regulation of receptor-mediated endocytosis	BP	1	34	0.0927901	0.220818	ENSSSCG00000013551
GO:1904031	positive regulation of cyclin-dependent protein kinase activity	BP	1	34	0.0927901	0.220818	ENSSSCG00000001701
GO:0051173	positive regulation of nitrogen compound metabolic process	BP	11	2506	0.0928112	0.220818	ENSSSCG00000001701;ENSSSCG00000001912;ENSSSCG00000009704;ENSSSCG00000011739;ENSSSCG00000013252;ENSSSCG00000013551;ENSSSCG00000015801;ENSSSCG00000016518;ENSSSCG00000017385;ENSSSCG00000022932;ENSSSCG00000027709
GO:0006479	protein methylation	BP	2	180	0.0935624	0.221726	ENSSSCG00000021118;ENSSSCG00000022932
GO:0008213	protein alkylation	BP	2	180	0.0935624	0.221726	ENSSSCG00000021118;ENSSSCG00000022932
GO:0044092	negative regulation of molecular function	BP	5	849	0.0936939	0.221726	ENSSSCG00000013551;ENSSSCG00000016692;ENSSSCG00000027709;ENSSSCG00000034692;ENSSSCG00000036060
GO:0048699	generation of neurons	BP	6	1106	0.0937164	0.221726	ENSSSCG00000001701;ENSSSCG00000009704;ENSSSCG00000013252;ENSSSCG00000013551;ENSSSCG00000017393;ENSSSCG00000040746
GO:0019221	cytokine-mediated signaling pathway	BP	3	379	0.0938476	0.221726	ENSSSCG00000009881;ENSSSCG00000012077;ENSSSCG00000027709
GO:0061134	peptidase regulator activity	MF	2	201	0.0943777	0.195605	ENSSSCG00000013551;ENSSSCG00000017385
GO:0062023	collagen-containing extracellular matrix	CC	2	198	0.0943896	0.265937	ENSSSCG00000013252;ENSSSCG00000033608
GO:0010524	positive regulation of calcium ion transport into cytosol	BP	1	35	0.0953874	0.222571	ENSSSCG00000013252
GO:0019076	viral release from host cell	BP	1	35	0.0953874	0.222571	ENSSSCG00000001912
GO:0030195	negative regulation of blood coagulation	BP	1	35	0.0953874	0.222571	ENSSSCG00000013252
GO:0035890	exit from host	BP	1	35	0.0953874	0.222571	ENSSSCG00000001912
GO:0035891	exit from host cell	BP	1	35	0.0953874	0.222571	ENSSSCG00000001912
GO:0048806	genitalia development	BP	1	35	0.0953874	0.222571	ENSSSCG00000040746
GO:0060976	coronary vasculature development	BP	1	35	0.0953874	0.222571	ENSSSCG00000040746
GO:0070266	necroptotic process	BP	1	35	0.0953874	0.222571	ENSSSCG00000015801
GO:1901985	positive regulation of protein acetylation	BP	1	35	0.0953874	0.222571	ENSSSCG00000001912
GO:0031098	stress-activated protein kinase signaling cascade	BP	2	183	0.0962054	0.223862	ENSSSCG00000011739;ENSSSCG00000015801
GO:0048762	mesenchymal cell differentiation	BP	2	183	0.0962054	0.223862	ENSSSCG00000010576;ENSSSCG00000033608
GO:0050778	positive regulation of immune response	BP	3	384	0.0966816	0.224662	ENSSSCG00000009704;ENSSSCG00000013551;ENSSSCG00000027709
GO:0005778	peroxisomal membrane	CC	1	39	0.0970479	0.265937	ENSSSCG00000015446
GO:0031903	microbody membrane	CC	1	39	0.0970479	0.265937	ENSSSCG00000015446
GO:0101031	chaperone complex	CC	1	39	0.0970479	0.265937	ENSSSCG00000001701
GO:0034762	regulation of transmembrane transport	BP	3	385	0.0972526	0.224897	ENSSSCG00000013252;ENSSSCG00000013551;ENSSSCG00000036060
GO:0042277	peptide binding	MF	2	205	0.0975619	0.199983	ENSSSCG00000001701;ENSSSCG00000031123
GO:0022613	ribonucleoprotein complex biogenesis	BP	3	386	0.0978251	0.224897	ENSSSCG00000001701;ENSSSCG00000016809;ENSSSCG00000026472
GO:0006984	ER-nucleus signaling pathway	BP	1	36	0.0979775	0.224897	ENSSSCG00000037314
GO:0021955	central nervous system neuron axonogenesis	BP	1	36	0.0979775	0.224897	ENSSSCG00000001701
GO:0045747	positive regulation of Notch signaling pathway	BP	1	36	0.0979775	0.224897	ENSSSCG00000011739
GO:0051926	negative regulation of calcium ion transport	BP	1	36	0.0979775	0.224897	ENSSSCG00000036060
GO:0061082	myeloid leukocyte cytokine production	BP	1	36	0.0979775	0.224897	ENSSSCG00000015801
GO:0072599	establishment of protein localization to endoplasmic reticulum	BP	1	36	0.0979775	0.224897	ENSSSCG00000030567
GO:1900047	negative regulation of hemostasis	BP	1	36	0.0979775	0.224897	ENSSSCG00000013252
GO:0003755	peptidyl-prolyl cis-trans isomerase activity	MF	1	40	0.0980461	0.199983	ENSSSCG00000031123
GO:0000793	condensed chromosome	CC	2	203	0.0984339	0.266276	ENSSSCG00000008747;ENSSSCG00000009704
GO:0032880	regulation of protein localization	BP	4	617	0.0989573	0.226838	ENSSSCG00000001701;ENSSSCG00000011739;ENSSSCG00000013252;ENSSSCG00000027709
GO:0001932	regulation of protein phosphorylation	BP	5	866	0.0998767	0.228044	ENSSSCG00000001701;ENSSSCG00000011739;ENSSSCG00000013252;ENSSSCG00000013551;ENSSSCG00000027709
GO:0002886	regulation of myeloid leukocyte mediated immunity	BP	1	37	0.10056	0.228044	ENSSSCG00000013551
GO:0002920	regulation of humoral immune response	BP	1	37	0.10056	0.228044	ENSSSCG00000013551
GO:0035307	positive regulation of protein dephosphorylation	BP	1	37	0.10056	0.228044	ENSSSCG00000001701
GO:0043277	apoptotic cell clearance	BP	1	37	0.10056	0.228044	ENSSSCG00000013551
GO:0046460	neutral lipid biosynthetic process	BP	1	37	0.10056	0.228044	ENSSSCG00000013551
GO:0046463	acylglycerol biosynthetic process	BP	1	37	0.10056	0.228044	ENSSSCG00000013551
GO:1902041	regulation of extrinsic apoptotic signaling pathway via death domain receptors	BP	1	37	0.10056	0.228044	ENSSSCG00000009704
GO:0016072	rRNA metabolic process	BP	2	189	0.101555	0.22938	ENSSSCG00000016809;ENSSSCG00000026472
GO:0031668	cellular response to extracellular stimulus	BP	2	189	0.101555	0.22938	ENSSSCG00000016518;ENSSSCG00000022932
GO:0034599	cellular response to oxidative stress	BP	2	189	0.101555	0.22938	ENSSSCG00000001912;ENSSSCG00000011739
GO:0000152	nuclear ubiquitin ligase complex	CC	1	41	0.101768	0.268413	ENSSSCG00000033871
GO:0044232	organelle membrane contact site	CC	1	41	0.101768	0.268413	ENSSSCG00000013176
GO:0045597	positive regulation of cell differentiation	BP	4	624	0.102078	0.230254	ENSSSCG00000001701;ENSSSCG00000009704;ENSSSCG00000033608;ENSSSCG00000040746
GO:0040008	regulation of growth	BP	3	395	0.10304	0.230795	ENSSSCG00000001912;ENSSSCG00000013252;ENSSSCG00000034692
GO:0001937	negative regulation of endothelial cell proliferation	BP	1	38	0.103136	0.230795	ENSSSCG00000011739
GO:0010883	regulation of lipid storage	BP	1	38	0.103136	0.230795	ENSSSCG00000013551
GO:0050819	negative regulation of coagulation	BP	1	38	0.103136	0.230795	ENSSSCG00000013252
GO:1901799	negative regulation of proteasomal protein catabolic process	BP	1	38	0.103136	0.230795	ENSSSCG00000001701
GO:2000379	positive regulation of reactive oxygen species metabolic process	BP	1	38	0.103136	0.230795	ENSSSCG00000013252
GO:0045595	regulation of cell differentiation	BP	6	1138	0.103942	0.232294	ENSSSCG00000001701;ENSSSCG00000009704;ENSSSCG00000013252;ENSSSCG00000016809;ENSSSCG00000033608;ENSSSCG00000040746
GO:0031312	extrinsic component of organelle membrane	CC	1	42	0.104119	0.271224	ENSSSCG00000001912
GO:0016859	cis-trans isomerase activity	MF	1	43	0.105009	0.212498	ENSSSCG00000031123
GO:0010761	fibroblast migration	BP	1	39	0.105704	0.235299	ENSSSCG00000001912
GO:0050918	positive chemotaxis	BP	1	39	0.105704	0.235299	ENSSSCG00000009704
GO:0090303	positive regulation of wound healing	BP	1	39	0.105704	0.235299	ENSSSCG00000013252
GO:0033044	regulation of chromosome organization	BP	2	194	0.106076	0.235818	ENSSSCG00000001912;ENSSSCG00000008747
GO:1901988	negative regulation of cell cycle phase transition	BP	2	195	0.106987	0.237531	ENSSSCG00000001912;ENSSSCG00000027709
GO:0015036	disulfide oxidoreductase activity	MF	1	44	0.107318	0.215474	ENSSSCG00000013176
GO:0040007	growth	BP	4	636	0.107535	0.237875	ENSSSCG00000001701;ENSSSCG00000001912;ENSSSCG00000013252;ENSSSCG00000034692
GO:0001825	blastocyst formation	BP	1	40	0.108265	0.237875	ENSSSCG00000026472
GO:0006636	unsaturated fatty acid biosynthetic process	BP	1	40	0.108265	0.237875	ENSSSCG00000015446
GO:0010332	response to gamma radiation	BP	1	40	0.108265	0.237875	ENSSSCG00000001912
GO:0032007	negative regulation of TOR signaling	BP	1	40	0.108265	0.237875	ENSSSCG00000034692
GO:0051972	regulation of telomerase activity	BP	1	40	0.108265	0.237875	ENSSSCG00000001701
GO:0061462	protein localization to lysosome	BP	1	40	0.108265	0.237875	ENSSSCG00000034692
GO:2001238	positive regulation of extrinsic apoptotic signaling pathway	BP	1	40	0.108265	0.237875	ENSSSCG00000001912
GO:0000791	euchromatin	CC	1	44	0.108803	0.275879	ENSSSCG00000016518
GO:0007204	positive regulation of cytosolic calcium ion concentration	BP	2	197	0.108815	0.238464	ENSSSCG00000001912;ENSSSCG00000013252
GO:0007548	sex differentiation	BP	2	197	0.108815	0.238464	ENSSSCG00000009704;ENSSSCG00000040746
GO:0006998	nuclear envelope organization	BP	1	41	0.110819	0.239754	ENSSSCG00000036476
GO:0010596	negative regulation of endothelial cell migration	BP	1	41	0.110819	0.239754	ENSSSCG00000011739
GO:0014015	positive regulation of gliogenesis	BP	1	41	0.110819	0.239754	ENSSSCG00000040746
GO:0030219	megakaryocyte differentiation	BP	1	41	0.110819	0.239754	ENSSSCG00000009704
GO:0035196	production of miRNAs involved in gene silencing by miRNA	BP	1	41	0.110819	0.239754	ENSSSCG00000016809
GO:0043388	positive regulation of DNA binding	BP	1	41	0.110819	0.239754	ENSSSCG00000009704
GO:0046839	phospholipid dephosphorylation	BP	1	41	0.110819	0.239754	ENSSSCG00000035133
GO:0048146	positive regulation of fibroblast proliferation	BP	1	41	0.110819	0.239754	ENSSSCG00000001912
GO:0055010	ventricular cardiac muscle tissue morphogenesis	BP	1	41	0.110819	0.239754	ENSSSCG00000040746
GO:0071715	icosanoid transport	BP	1	41	0.110819	0.239754	ENSSSCG00000015446
GO:0044391	ribosomal subunit	CC	2	218	0.110853	0.275879	ENSSSCG00000009372;ENSSSCG00000026472
GO:0042470	melanosome	CC	1	45	0.111136	0.275879	ENSSSCG00000001701
GO:0048770	pigment granule	CC	1	45	0.111136	0.275879	ENSSSCG00000001701
GO:0048878	chemical homeostasis	BP	5	897	0.111678	0.240654	ENSSSCG00000001912;ENSSSCG00000013252;ENSSSCG00000015446;ENSSSCG00000016518;ENSSSCG00000037314
GO:0022603	regulation of anatomical structure morphogenesis	BP	4	645	0.111715	0.240654	ENSSSCG00000001912;ENSSSCG00000013252;ENSSSCG00000013551;ENSSSCG00000015801
GO:0080090	regulation of primary metabolic process	BP	18	4783	0.112398	0.240654	ENSSSCG00000001701;ENSSSCG00000001912;ENSSSCG00000009704;ENSSSCG00000009881;ENSSSCG00000010576;ENSSSCG00000011739;ENSSSCG00000013252;ENSSSCG00000013551;ENSSSCG00000015801;ENSSSCG00000016518;ENSSSCG00000016692;ENSSSCG00000016809;ENSSSCG00000017385;ENSSSCG00000021118;ENSSSCG00000022932;ENSSSCG00000027709;ENSSSCG00000033608;ENSSSCG00000035133
GO:0002534	cytokine production involved in inflammatory response	BP	1	42	0.113366	0.240654	ENSSSCG00000013252
GO:0002753	cytoplasmic pattern recognition receptor signaling pathway	BP	1	42	0.113366	0.240654	ENSSSCG00000017416
GO:0010718	positive regulation of epithelial to mesenchymal transition	BP	1	42	0.113366	0.240654	ENSSSCG00000033608
GO:0031018	endocrine pancreas development	BP	1	42	0.113366	0.240654	ENSSSCG00000024157
GO:0035904	aorta development	BP	1	42	0.113366	0.240654	ENSSSCG00000040746
GO:0042531	positive regulation of tyrosine phosphorylation of STAT protein	BP	1	42	0.113366	0.240654	ENSSSCG00000027709
GO:0045646	regulation of erythrocyte differentiation	BP	1	42	0.113366	0.240654	ENSSSCG00000009704
GO:0051180	vitamin transport	BP	1	42	0.113366	0.240654	ENSSSCG00000040746
GO:0060443	mammary gland morphogenesis	BP	1	42	0.113366	0.240654	ENSSSCG00000001912
GO:0071260	cellular response to mechanical stimulus	BP	1	42	0.113366	0.240654	ENSSSCG00000015801
GO:1900015	regulation of cytokine production involved in inflammatory response	BP	1	42	0.113366	0.240654	ENSSSCG00000013252
GO:1903036	positive regulation of response to wounding	BP	1	42	0.113366	0.240654	ENSSSCG00000013252
GO:0001673	male germ cell nucleus	CC	1	46	0.113463	0.27838	ENSSSCG00000016518
GO:0071103	DNA conformation change	BP	2	203	0.11435	0.242141	ENSSSCG00000008747;ENSSSCG00000009704
GO:0002009	morphogenesis of an epithelium	BP	3	414	0.114407	0.242141	ENSSSCG00000001912;ENSSSCG00000011739;ENSSSCG00000040746
GO:0044770	cell cycle phase transition	BP	3	415	0.115019	0.242141	ENSSSCG00000001912;ENSSSCG00000017385;ENSSSCG00000027709
GO:0008202	steroid metabolic process	BP	2	204	0.115279	0.242141	ENSSSCG00000036494;ENSSSCG00000040746
GO:0042393	histone binding	MF	2	227	0.1156	0.230304	ENSSSCG00000016518;ENSSSCG00000027709
GO:0034660	ncRNA metabolic process	BP	3	416	0.115631	0.242141	ENSSSCG00000016809;ENSSSCG00000024748;ENSSSCG00000026472
GO:0007528	neuromuscular junction development	BP	1	43	0.115905	0.242141	ENSSSCG00000017393
GO:0018208	peptidyl-proline modification	BP	1	43	0.115905	0.242141	ENSSSCG00000031123
GO:0032330	regulation of chondrocyte differentiation	BP	1	43	0.115905	0.242141	ENSSSCG00000033608
GO:0043666	regulation of phosphoprotein phosphatase activity	BP	1	43	0.115905	0.242141	ENSSSCG00000001701
GO:0071709	membrane assembly	BP	1	43	0.115905	0.242141	ENSSSCG00000036476
GO:0097300	programmed necrotic cell death	BP	1	43	0.115905	0.242141	ENSSSCG00000015801
GO:2000179	positive regulation of neural precursor cell proliferation	BP	1	43	0.115905	0.242141	ENSSSCG00000040746
GO:0048522	positive regulation of cellular process	BP	17	4481	0.116086	0.242141	ENSSSCG00000001701;ENSSSCG00000001912;ENSSSCG00000008747;ENSSSCG00000009704;ENSSSCG00000011739;ENSSSCG00000013252;ENSSSCG00000013551;ENSSSCG00000015801;ENSSSCG00000016518;ENSSSCG00000017385;ENSSSCG00000017416;ENSSSCG00000022932;ENSSSCG00000027709;ENSSSCG00000033608;ENSSSCG00000034692;ENSSSCG00000035133;ENSSSCG00000040746
GO:0006486	protein glycosylation	BP	2	205	0.116211	0.242141	ENSSSCG00000002306;ENSSSCG00000006527
GO:0043413	macromolecule glycosylation	BP	2	205	0.116211	0.242141	ENSSSCG00000002306;ENSSSCG00000006527
GO:0004857	enzyme inhibitor activity	MF	1	48	0.116496	0.230305	ENSSSCG00000027709
GO:0060255	regulation of macromolecule metabolic process	BP	19	5139	0.118007	0.24511	ENSSSCG00000001701;ENSSSCG00000001912;ENSSSCG00000009704;ENSSSCG00000009881;ENSSSCG00000010576;ENSSSCG00000011739;ENSSSCG00000013252;ENSSSCG00000013551;ENSSSCG00000015801;ENSSSCG00000016518;ENSSSCG00000016692;ENSSSCG00000016809;ENSSSCG00000017385;ENSSSCG00000017416;ENSSSCG00000021118;ENSSSCG00000022932;ENSSSCG00000027709;ENSSSCG00000033608;ENSSSCG00000035133
GO:0002455	humoral immune response mediated by circulating immunoglobulin	BP	1	44	0.118438	0.24511	ENSSSCG00000013551
GO:0006911	phagocytosis, engulfment	BP	1	44	0.118438	0.24511	ENSSSCG00000013551
GO:0061844	antimicrobial humoral immune response mediated by antimicrobial peptide	BP	1	44	0.118438	0.24511	ENSSSCG00000013252
GO:1904427	positive regulation of calcium ion transmembrane transport	BP	1	44	0.118438	0.24511	ENSSSCG00000013252
GO:0016627	oxidoreductase activity, acting on the CH-CH group of donors	MF	1	49	0.118777	0.23302	ENSSSCG00000020926
GO:0043232	intracellular non-membrane-bounded organelle	CC	14	3885	0.118854	0.28229	ENSSSCG00000001912;ENSSSCG00000005232;ENSSSCG00000008747;ENSSSCG00000009372;ENSSSCG00000009704;ENSSSCG00000010576;ENSSSCG00000011051;ENSSSCG00000012076;ENSSSCG00000012077;ENSSSCG00000016518;ENSSSCG00000026472;ENSSSCG00000027709;ENSSSCG00000033608;ENSSSCG00000036476
GO:0051054	positive regulation of DNA metabolic process	BP	2	208	0.119017	0.24511	ENSSSCG00000001701;ENSSSCG00000001912
GO:0043228	non-membrane-bounded organelle	CC	14	3886	0.119046	0.28229	ENSSSCG00000001912;ENSSSCG00000005232;ENSSSCG00000008747;ENSSSCG00000009372;ENSSSCG00000009704;ENSSSCG00000010576;ENSSSCG00000011051;ENSSSCG00000012076;ENSSSCG00000012077;ENSSSCG00000016518;ENSSSCG00000026472;ENSSSCG00000027709;ENSSSCG00000033608;ENSSSCG00000036476
GO:0048513	animal organ development	BP	11	2625	0.119232	0.24511	ENSSSCG00000001701;ENSSSCG00000001912;ENSSSCG00000009704;ENSSSCG00000010576;ENSSSCG00000013176;ENSSSCG00000015480;ENSSSCG00000016809;ENSSSCG00000017393;ENSSSCG00000024157;ENSSSCG00000033608;ENSSSCG00000040746
GO:0051128	regulation of cellular component organization	BP	8	1742	0.119282	0.24511	ENSSSCG00000001912;ENSSSCG00000008747;ENSSSCG00000011739;ENSSSCG00000013252;ENSSSCG00000013551;ENSSSCG00000014023;ENSSSCG00000021118;ENSSSCG00000034692
GO:0045934	negative regulation of nucleobase-containing compound metabolic process	BP	6	1184	0.119649	0.24511	ENSSSCG00000001912;ENSSSCG00000009704;ENSSSCG00000016518;ENSSSCG00000022932;ENSSSCG00000027709;ENSSSCG00000033608
GO:2000113	negative regulation of cellular macromolecule biosynthetic process	BP	6	1184	0.119649	0.24511	ENSSSCG00000001912;ENSSSCG00000009704;ENSSSCG00000016518;ENSSSCG00000022932;ENSSSCG00000027709;ENSSSCG00000033608
GO:0000307	cyclin-dependent protein kinase holoenzyme complex	CC	1	49	0.120408	0.28229	ENSSSCG00000022932
GO:0008023	transcription elongation factor complex	CC	1	49	0.120408	0.28229	ENSSSCG00000022932
GO:0001961	positive regulation of cytokine-mediated signaling pathway	BP	1	45	0.120963	0.24511	ENSSSCG00000027709
GO:0002042	cell migration involved in sprouting angiogenesis	BP	1	45	0.120963	0.24511	ENSSSCG00000011739
GO:0009395	phospholipid catabolic process	BP	1	45	0.120963	0.24511	ENSSSCG00000015446
GO:0019083	viral transcription	BP	1	45	0.120963	0.24511	ENSSSCG00000022932
GO:0031050	dsRNA processing	BP	1	45	0.120963	0.24511	ENSSSCG00000016809
GO:0031062	positive regulation of histone methylation	BP	1	45	0.120963	0.24511	ENSSSCG00000022932
GO:0032413	negative regulation of ion transmembrane transporter activity	BP	1	45	0.120963	0.24511	ENSSSCG00000036060
GO:0032615	interleukin-12 production	BP	1	45	0.120963	0.24511	ENSSSCG00000015801
GO:0032655	regulation of interleukin-12 production	BP	1	45	0.120963	0.24511	ENSSSCG00000015801
GO:0044091	membrane biogenesis	BP	1	45	0.120963	0.24511	ENSSSCG00000036476
GO:0050766	positive regulation of phagocytosis	BP	1	45	0.120963	0.24511	ENSSSCG00000013551
GO:0050885	neuromuscular process controlling balance	BP	1	45	0.120963	0.24511	ENSSSCG00000017393
GO:0070918	production of small RNA involved in gene silencing by RNA	BP	1	45	0.120963	0.24511	ENSSSCG00000016809
GO:0005507	copper ion binding	MF	1	50	0.121051	0.235683	ENSSSCG00000033608
GO:0006875	cellular metal ion homeostasis	BP	3	426	0.121826	0.246563	ENSSSCG00000001912;ENSSSCG00000013252;ENSSSCG00000037314
GO:0010558	negative regulation of macromolecule biosynthetic process	BP	6	1191	0.122141	0.246906	ENSSSCG00000001912;ENSSSCG00000009704;ENSSSCG00000016518;ENSSSCG00000022932;ENSSSCG00000027709;ENSSSCG00000033608
GO:0051603	proteolysis involved in cellular protein catabolic process	BP	4	669	0.123217	0.248227	ENSSSCG00000001701;ENSSSCG00000001912;ENSSSCG00000017385;ENSSSCG00000033871
GO:0034394	protein localization to cell surface	BP	1	46	0.123482	0.248227	ENSSSCG00000001701
GO:0043954	cellular component maintenance	BP	1	46	0.123482	0.248227	ENSSSCG00000017393
GO:0071230	cellular response to amino acid stimulus	BP	1	46	0.123482	0.248227	ENSSSCG00000034692
GO:0071840	cellular component organization or biogenesis	BP	19	5169	0.123528	0.248227	ENSSSCG00000001701;ENSSSCG00000001912;ENSSSCG00000005232;ENSSSCG00000008747;ENSSSCG00000009704;ENSSSCG00000010576;ENSSSCG00000011739;ENSSSCG00000013252;ENSSSCG00000013551;ENSSSCG00000014023;ENSSSCG00000015480;ENSSSCG00000016809;ENSSSCG00000017393;ENSSSCG00000021118;ENSSSCG00000026472;ENSSSCG00000033608;ENSSSCG00000034692;ENSSSCG00000036476;ENSSSCG00000040746
GO:0009055	electron transfer activity	MF	1	52	0.125583	0.242668	ENSSSCG00000020926
GO:0003229	ventricular cardiac muscle tissue development	BP	1	47	0.125993	0.252284	ENSSSCG00000040746
GO:0032507	maintenance of protein location in cell	BP	1	47	0.125993	0.252284	ENSSSCG00000001912
GO:0043550	regulation of lipid kinase activity	BP	1	47	0.125993	0.252284	ENSSSCG00000013252
GO:0060429	epithelium development	BP	5	933	0.12621	0.252421	ENSSSCG00000001912;ENSSSCG00000011739;ENSSSCG00000013551;ENSSSCG00000024157;ENSSSCG00000040746
GO:0016567	protein ubiquitination	BP	4	676	0.126666	0.253033	ENSSSCG00000001701;ENSSSCG00000001912;ENSSSCG00000016518;ENSSSCG00000033871
GO:0006338	chromatin remodeling	BP	2	217	0.127537	0.254292	ENSSSCG00000005232;ENSSSCG00000009704
GO:0016763	pentosyltransferase activity	MF	1	53	0.12784	0.245186	ENSSSCG00000027709
GO:0002011	morphogenesis of an epithelial sheet	BP	1	48	0.128497	0.254292	ENSSSCG00000011739
GO:0045685	regulation of glial cell differentiation	BP	1	48	0.128497	0.254292	ENSSSCG00000013252
GO:0046470	phosphatidylcholine metabolic process	BP	1	48	0.128497	0.254292	ENSSSCG00000015446
GO:0061045	negative regulation of wound healing	BP	1	48	0.128497	0.254292	ENSSSCG00000013252
GO:0070265	necrotic cell death	BP	1	48	0.128497	0.254292	ENSSSCG00000015801
GO:0071357	cellular response to type I interferon	BP	1	48	0.128497	0.254292	ENSSSCG00000012077
GO:2000134	negative regulation of G1/S transition of mitotic cell cycle	BP	1	48	0.128497	0.254292	ENSSSCG00000001912
GO:0051347	positive regulation of transferase activity	BP	3	437	0.128781	0.254557	ENSSSCG00000001701;ENSSSCG00000011739;ENSSSCG00000013252
GO:0005881	cytoplasmic microtubule	CC	1	53	0.129586	0.300468	ENSSSCG00000036476
GO:0019222	regulation of metabolic process	BP	20	5530	0.129589	0.255855	ENSSSCG00000001701;ENSSSCG00000001912;ENSSSCG00000009704;ENSSSCG00000009881;ENSSSCG00000010576;ENSSSCG00000011739;ENSSSCG00000013252;ENSSSCG00000013551;ENSSSCG00000015801;ENSSSCG00000016518;ENSSSCG00000016692;ENSSSCG00000016809;ENSSSCG00000017385;ENSSSCG00000017416;ENSSSCG00000021118;ENSSSCG00000022932;ENSSSCG00000027709;ENSSSCG00000033608;ENSSSCG00000034692;ENSSSCG00000035133
GO:0022008	neurogenesis	BP	6	1212	0.129776	0.255925	ENSSSCG00000001701;ENSSSCG00000009704;ENSSSCG00000013252;ENSSSCG00000013551;ENSSSCG00000017393;ENSSSCG00000040746
GO:0046942	carboxylic acid transport	BP	2	220	0.13041	0.256688	ENSSSCG00000015446;ENSSSCG00000040746
GO:0006796	phosphate-containing compound metabolic process	BP	10	2369	0.130465	0.256688	ENSSSCG00000001701;ENSSSCG00000001912;ENSSSCG00000011739;ENSSSCG00000013252;ENSSSCG00000013551;ENSSSCG00000015446;ENSSSCG00000015801;ENSSSCG00000016518;ENSSSCG00000027709;ENSSSCG00000035133
GO:0030193	regulation of blood coagulation	BP	1	49	0.130994	0.256833	ENSSSCG00000013252
GO:0030199	collagen fibril organization	BP	1	49	0.130994	0.256833	ENSSSCG00000033608
GO:0032757	positive regulation of interleukin-8 production	BP	1	49	0.130994	0.256833	ENSSSCG00000015801
GO:0060485	mesenchyme development	BP	2	221	0.131371	0.257274	ENSSSCG00000010576;ENSSSCG00000033608
GO:0003006	developmental process involved in reproduction	BP	4	686	0.131665	0.257553	ENSSSCG00000001701;ENSSSCG00000009704;ENSSSCG00000013551;ENSSSCG00000040746
GO:0007517	muscle organ development	BP	2	222	0.132333	0.258561	ENSSSCG00000017393;ENSSSCG00000040746
GO:0003684	damaged DNA binding	MF	1	55	0.132338	0.250079	ENSSSCG00000009704
GO:0004521	endoribonuclease activity	MF	1	55	0.132338	0.250079	ENSSSCG00000016809
GO:0033993	response to lipid	BP	3	443	0.132635	0.258852	ENSSSCG00000009704;ENSSSCG00000016518;ENSSSCG00000022932
GO:0019538	protein metabolic process	BP	18	4892	0.13309	0.259018	ENSSSCG00000001701;ENSSSCG00000001912;ENSSSCG00000002306;ENSSSCG00000006527;ENSSSCG00000008404;ENSSSCG00000010576;ENSSSCG00000011739;ENSSSCG00000013252;ENSSSCG00000013551;ENSSSCG00000015801;ENSSSCG00000016518;ENSSSCG00000017385;ENSSSCG00000021118;ENSSSCG00000022932;ENSSSCG00000027709;ENSSSCG00000031123;ENSSSCG00000033608;ENSSSCG00000033871
GO:0048812	neuron projection morphogenesis	BP	3	444	0.133281	0.259018	ENSSSCG00000001701;ENSSSCG00000017393;ENSSSCG00000040746
GO:0030514	negative regulation of BMP signaling pathway	BP	1	50	0.133484	0.259018	ENSSSCG00000040746
GO:0051279	regulation of release of sequestered calcium ion into cytosol	BP	1	50	0.133484	0.259018	ENSSSCG00000013252
GO:0070059	intrinsic apoptotic signaling pathway in response to endoplasmic reticulum stress	BP	1	50	0.133484	0.259018	ENSSSCG00000001912
GO:0009628	response to abiotic stimulus	BP	4	690	0.133689	0.259117	ENSSSCG00000001701;ENSSSCG00000001912;ENSSSCG00000015801;ENSSSCG00000033608
GO:0051480	regulation of cytosolic calcium ion concentration	BP	2	224	0.134263	0.259934	ENSSSCG00000001912;ENSSSCG00000013252
GO:0044257	cellular protein catabolic process	BP	4	692	0.134705	0.260491	ENSSSCG00000001701;ENSSSCG00000001912;ENSSSCG00000017385;ENSSSCG00000033871
GO:0034976	response to endoplasmic reticulum stress	BP	2	225	0.135231	0.260553	ENSSSCG00000001912;ENSSSCG00000037314
GO:0062197	cellular response to chemical stress	BP	2	225	0.135231	0.260553	ENSSSCG00000001912;ENSSSCG00000011739
GO:0007004	telomere maintenance via telomerase	BP	1	51	0.135967	0.260553	ENSSSCG00000001701
GO:0010827	regulation of glucose transmembrane transport	BP	1	51	0.135967	0.260553	ENSSSCG00000013551
GO:0015909	long-chain fatty acid transport	BP	1	51	0.135967	0.260553	ENSSSCG00000015446
GO:0045824	negative regulation of innate immune response	BP	1	51	0.135967	0.260553	ENSSSCG00000017416
GO:0071229	cellular response to acid chemical	BP	1	51	0.135967	0.260553	ENSSSCG00000034692
GO:1900046	regulation of hemostasis	BP	1	51	0.135967	0.260553	ENSSSCG00000013252
GO:0033218	amide binding	MF	2	251	0.136166	0.255435	ENSSSCG00000001701;ENSSSCG00000031123
GO:0070085	glycosylation	BP	2	226	0.1362	0.260704	ENSSSCG00000002306;ENSSSCG00000006527
GO:0006793	phosphorus metabolic process	BP	10	2393	0.136947	0.261837	ENSSSCG00000001701;ENSSSCG00000001912;ENSSSCG00000011739;ENSSSCG00000013252;ENSSSCG00000013551;ENSSSCG00000015446;ENSSSCG00000015801;ENSSSCG00000016518;ENSSSCG00000027709;ENSSSCG00000035133
GO:0031327	negative regulation of cellular biosynthetic process	BP	6	1232	0.137263	0.262146	ENSSSCG00000001912;ENSSSCG00000009704;ENSSSCG00000016518;ENSSSCG00000022932;ENSSSCG00000027709;ENSSSCG00000033608
GO:0043269	regulation of ion transport	BP	3	451	0.137837	0.262919	ENSSSCG00000001912;ENSSSCG00000013252;ENSSSCG00000036060
GO:0031625	ubiquitin protein ligase binding	MF	2	253	0.137916	0.256843	ENSSSCG00000001701;ENSSSCG00000001912
GO:0006278	RNA-dependent DNA biosynthetic process	BP	1	52	0.138444	0.262919	ENSSSCG00000001701
GO:0042509	regulation of tyrosine phosphorylation of STAT protein	BP	1	52	0.138444	0.262919	ENSSSCG00000027709
GO:0051568	histone H3-K4 methylation	BP	1	52	0.138444	0.262919	ENSSSCG00000022932
GO:0060760	positive regulation of response to cytokine stimulus	BP	1	52	0.138444	0.262919	ENSSSCG00000027709
GO:0016667	oxidoreductase activity, acting on a sulfur group of donors	MF	1	58	0.139042	0.257077	ENSSSCG00000013176
GO:1904062	regulation of cation transmembrane transport	BP	2	229	0.139117	0.263473	ENSSSCG00000013252;ENSSSCG00000036060
GO:0006812	cation transport	BP	5	965	0.139843	0.263473	ENSSSCG00000001912;ENSSSCG00000013252;ENSSSCG00000036060;ENSSSCG00000037314;ENSSSCG00000040746
GO:0010948	negative regulation of cell cycle process	BP	2	230	0.140093	0.263473	ENSSSCG00000001912;ENSSSCG00000027709
GO:0009725	response to hormone	BP	3	455	0.140465	0.263473	ENSSSCG00000009704;ENSSSCG00000016518;ENSSSCG00000040746
GO:0002712	regulation of B cell mediated immunity	BP	1	53	0.140913	0.263473	ENSSSCG00000013551
GO:0002720	positive regulation of cytokine production involved in immune response	BP	1	53	0.140913	0.263473	ENSSSCG00000015801
GO:0002889	regulation of immunoglobulin mediated immune response	BP	1	53	0.140913	0.263473	ENSSSCG00000013551
GO:0010633	negative regulation of epithelial cell migration	BP	1	53	0.140913	0.263473	ENSSSCG00000011739
GO:0019226	transmission of nerve impulse	BP	1	53	0.140913	0.263473	ENSSSCG00000017393
GO:0032410	negative regulation of transporter activity	BP	1	53	0.140913	0.263473	ENSSSCG00000036060
GO:0032922	circadian regulation of gene expression	BP	1	53	0.140913	0.263473	ENSSSCG00000001912
GO:0034340	response to type I interferon	BP	1	53	0.140913	0.263473	ENSSSCG00000012077
GO:0055008	cardiac muscle tissue morphogenesis	BP	1	53	0.140913	0.263473	ENSSSCG00000040746
GO:0099024	plasma membrane invagination	BP	1	53	0.140913	0.263473	ENSSSCG00000013551
GO:1902494	catalytic complex	CC	6	1360	0.141137	0.323694	ENSSSCG00000005232;ENSSSCG00000016809;ENSSSCG00000017385;ENSSSCG00000020926;ENSSSCG00000022932;ENSSSCG00000033871
GO:0022402	cell cycle process	BP	5	968	0.141155	0.263634	ENSSSCG00000001912;ENSSSCG00000008747;ENSSSCG00000017385;ENSSSCG00000027709;ENSSSCG00000036476
GO:0043022	ribosome binding	MF	1	59	0.141265	0.259322	ENSSSCG00000037314
GO:0048585	negative regulation of response to stimulus	BP	6	1245	0.142241	0.264285	ENSSSCG00000009704;ENSSSCG00000013252;ENSSSCG00000017385;ENSSSCG00000017416;ENSSSCG00000034692;ENSSSCG00000040746
GO:0120039	plasma membrane bounded cell projection morphogenesis	BP	3	458	0.142447	0.264285	ENSSSCG00000001701;ENSSSCG00000017393;ENSSSCG00000040746
GO:0006956	complement activation	BP	1	54	0.143375	0.264285	ENSSSCG00000013551
GO:0007422	peripheral nervous system development	BP	1	54	0.143375	0.264285	ENSSSCG00000017393
GO:0032611	interleukin-1 beta production	BP	1	54	0.143375	0.264285	ENSSSCG00000001912
GO:0032651	regulation of interleukin-1 beta production	BP	1	54	0.143375	0.264285	ENSSSCG00000001912
GO:0034121	regulation of toll-like receptor signaling pathway	BP	1	54	0.143375	0.264285	ENSSSCG00000015801
GO:0046503	glycerolipid catabolic process	BP	1	54	0.143375	0.264285	ENSSSCG00000015446
GO:0048708	astrocyte differentiation	BP	1	54	0.143375	0.264285	ENSSSCG00000013252
GO:0048844	artery morphogenesis	BP	1	54	0.143375	0.264285	ENSSSCG00000040746
GO:0050818	regulation of coagulation	BP	1	54	0.143375	0.264285	ENSSSCG00000013252
GO:1904063	negative regulation of cation transmembrane transport	BP	1	54	0.143375	0.264285	ENSSSCG00000036060
GO:0009890	negative regulation of biosynthetic process	BP	6	1249	0.14379	0.264482	ENSSSCG00000001912;ENSSSCG00000009704;ENSSSCG00000016518;ENSSSCG00000022932;ENSSSCG00000027709;ENSSSCG00000033608
GO:1901700	response to oxygen-containing compound	BP	5	974	0.143794	0.264482	ENSSSCG00000009704;ENSSSCG00000011739;ENSSSCG00000016518;ENSSSCG00000022932;ENSSSCG00000034692
GO:0048858	cell projection morphogenesis	BP	3	461	0.144439	0.265061	ENSSSCG00000001701;ENSSSCG00000017393;ENSSSCG00000040746
GO:0009968	negative regulation of signal transduction	BP	5	978	0.145566	0.265061	ENSSSCG00000009704;ENSSSCG00000017385;ENSSSCG00000017416;ENSSSCG00000034692;ENSSSCG00000040746
GO:0010557	positive regulation of macromolecule biosynthetic process	BP	7	1538	0.145829	0.265061	ENSSSCG00000001701;ENSSSCG00000001912;ENSSSCG00000009704;ENSSSCG00000015801;ENSSSCG00000016518;ENSSSCG00000022932;ENSSSCG00000027709
GO:0003281	ventricular septum development	BP	1	55	0.145831	0.265061	ENSSSCG00000040746
GO:0032526	response to retinoic acid	BP	1	55	0.145831	0.265061	ENSSSCG00000022932
GO:0032722	positive regulation of chemokine production	BP	1	55	0.145831	0.265061	ENSSSCG00000015801
GO:0043903	regulation of biological process involved in symbiotic interaction	BP	1	55	0.145831	0.265061	ENSSSCG00000001912
GO:0044788	modulation by host of viral process	BP	1	55	0.145831	0.265061	ENSSSCG00000001912
GO:1901019	regulation of calcium ion transmembrane transporter activity	BP	1	55	0.145831	0.265061	ENSSSCG00000036060
GO:1901224	positive regulation of NIK/NF-kappaB signaling	BP	1	55	0.145831	0.265061	ENSSSCG00000015801
GO:1902807	negative regulation of cell cycle G1/S phase transition	BP	1	55	0.145831	0.265061	ENSSSCG00000001912
GO:0042325	regulation of phosphorylation	BP	5	981	0.146902	0.266263	ENSSSCG00000001701;ENSSSCG00000011739;ENSSSCG00000013252;ENSSSCG00000013551;ENSSSCG00000027709
GO:0010506	regulation of autophagy	BP	2	237	0.146963	0.266263	ENSSSCG00000034692;ENSSSCG00000035133
GO:0032386	regulation of intracellular transport	BP	2	237	0.146963	0.266263	ENSSSCG00000011739;ENSSSCG00000012076
GO:0098687	chromosomal region	CC	2	260	0.147559	0.327962	ENSSSCG00000001912;ENSSSCG00000008747
GO:0005643	nuclear pore	CC	1	61	0.147661	0.327962	ENSSSCG00000012076
GO:0043073	germ cell nucleus	CC	1	61	0.147661	0.327962	ENSSSCG00000016518
GO:0007260	tyrosine phosphorylation of STAT protein	BP	1	56	0.148279	0.266934	ENSSSCG00000027709
GO:0043200	response to amino acid	BP	1	56	0.148279	0.266934	ENSSSCG00000034692
GO:0048645	animal organ formation	BP	1	56	0.148279	0.266934	ENSSSCG00000040746
GO:0070301	cellular response to hydrogen peroxide	BP	1	56	0.148279	0.266934	ENSSSCG00000011739
GO:0070972	protein localization to endoplasmic reticulum	BP	1	56	0.148279	0.266934	ENSSSCG00000030567
GO:2000573	positive regulation of DNA biosynthetic process	BP	1	56	0.148279	0.266934	ENSSSCG00000001701
GO:0010631	epithelial cell migration	BP	2	239	0.148939	0.267838	ENSSSCG00000011739;ENSSSCG00000033608
GO:0016757	glycosyltransferase activity	MF	2	266	0.149413	0.266044	ENSSSCG00000002306;ENSSSCG00000027709
GO:0000502	proteasome complex	CC	1	62	0.149894	0.329455	ENSSSCG00000017385
GO:0031667	response to nutrient levels	BP	2	240	0.149929	0.268833	ENSSSCG00000016518;ENSSSCG00000022932
GO:0003724	RNA helicase activity	MF	1	63	0.150102	0.266044	ENSSSCG00000017416
GO:0003743	translation initiation factor activity	MF	1	63	0.150102	0.266044	ENSSSCG00000008404
GO:0051536	iron-sulfur cluster binding	MF	1	63	0.150102	0.266044	ENSSSCG00000020926
GO:0051540	metal cluster binding	MF	1	63	0.150102	0.266044	ENSSSCG00000020926
GO:0002532	production of molecular mediator involved in inflammatory response	BP	1	57	0.150721	0.268833	ENSSSCG00000013252
GO:0006919	activation of cysteine-type endopeptidase activity involved in apoptotic process	BP	1	57	0.150721	0.268833	ENSSSCG00000001912
GO:0009408	response to heat	BP	1	57	0.150721	0.268833	ENSSSCG00000001701
GO:0032543	mitochondrial translation	BP	1	57	0.150721	0.268833	ENSSSCG00000008404
GO:0061035	regulation of cartilage development	BP	1	57	0.150721	0.268833	ENSSSCG00000033608
GO:2000756	regulation of peptidyl-lysine acetylation	BP	1	57	0.150721	0.268833	ENSSSCG00000001912
GO:0006302	double-strand break repair	BP	2	241	0.150921	0.268833	ENSSSCG00000001912;ENSSSCG00000027709
GO:0090132	epithelium migration	BP	2	241	0.150921	0.268833	ENSSSCG00000011739;ENSSSCG00000033608
GO:0000278	mitotic cell cycle	BP	4	725	0.151938	0.270076	ENSSSCG00000001912;ENSSSCG00000008747;ENSSSCG00000017385;ENSSSCG00000036476
GO:0030097	hemopoiesis	BP	4	725	0.151938	0.270076	ENSSSCG00000001912;ENSSSCG00000009704;ENSSSCG00000015480;ENSSSCG00000016809
GO:0030330	DNA damage response, signal transduction by p53 class mediator	BP	1	58	0.153155	0.27082	ENSSSCG00000001912
GO:0032206	positive regulation of telomere maintenance	BP	1	58	0.153155	0.27082	ENSSSCG00000001912
GO:0034766	negative regulation of ion transmembrane transport	BP	1	58	0.153155	0.27082	ENSSSCG00000036060
GO:0043330	response to exogenous dsRNA	BP	1	58	0.153155	0.27082	ENSSSCG00000015801
GO:0060411	cardiac septum morphogenesis	BP	1	58	0.153155	0.27082	ENSSSCG00000040746
GO:0032446	protein modification by small protein conjugation	BP	4	728	0.153546	0.271227	ENSSSCG00000001701;ENSSSCG00000001912;ENSSSCG00000016518;ENSSSCG00000033871
GO:0051171	regulation of nitrogen compound metabolic process	BP	17	4665	0.154011	0.271764	ENSSSCG00000001701;ENSSSCG00000001912;ENSSSCG00000009704;ENSSSCG00000009881;ENSSSCG00000010576;ENSSSCG00000011739;ENSSSCG00000013252;ENSSSCG00000013551;ENSSSCG00000015801;ENSSSCG00000016518;ENSSSCG00000016692;ENSSSCG00000016809;ENSSSCG00000017385;ENSSSCG00000021118;ENSSSCG00000022932;ENSSSCG00000027709;ENSSSCG00000033608
GO:0008186	ATP-dependent activity, acting on RNA	MF	1	65	0.154488	0.271941	ENSSSCG00000017416
GO:0090130	tissue migration	BP	2	245	0.1549	0.27199	ENSSSCG00000011739;ENSSSCG00000033608
GO:1901990	regulation of mitotic cell cycle phase transition	BP	2	245	0.1549	0.27199	ENSSSCG00000001912;ENSSSCG00000017385
GO:0001676	long-chain fatty acid metabolic process	BP	1	59	0.155583	0.27199	ENSSSCG00000015446
GO:0010324	membrane invagination	BP	1	59	0.155583	0.27199	ENSSSCG00000013551
GO:0010507	negative regulation of autophagy	BP	1	59	0.155583	0.27199	ENSSSCG00000035133
GO:0014068	positive regulation of phosphatidylinositol 3-kinase signaling	BP	1	59	0.155583	0.27199	ENSSSCG00000013252
GO:0060415	muscle tissue morphogenesis	BP	1	59	0.155583	0.27199	ENSSSCG00000040746
GO:0061077	chaperone-mediated protein folding	BP	1	59	0.155583	0.27199	ENSSSCG00000011051
GO:0061180	mammary gland epithelium development	BP	1	59	0.155583	0.27199	ENSSSCG00000001912
GO:0000794	condensed nuclear chromosome	CC	1	65	0.15656	0.339524	ENSSSCG00000008747
GO:0032990	cell part morphogenesis	BP	3	479	0.156585	0.273458	ENSSSCG00000001701;ENSSSCG00000017393;ENSSSCG00000040746
GO:0017124	SH3 domain binding	MF	1	66	0.156672	0.27391	ENSSSCG00000014023
GO:0099513	polymeric cytoskeletal fiber	CC	3	526	0.157694	0.339524	ENSSSCG00000012076;ENSSSCG00000012077;ENSSSCG00000036476
GO:0000122	negative regulation of transcription by RNA polymerase II	BP	4	736	0.157867	0.27368	ENSSSCG00000009704;ENSSSCG00000022932;ENSSSCG00000027709;ENSSSCG00000033608
GO:0015849	organic acid transport	BP	2	248	0.157899	0.27368	ENSSSCG00000015446;ENSSSCG00000040746
GO:0140014	mitotic nuclear division	BP	2	248	0.157899	0.27368	ENSSSCG00000008747;ENSSSCG00000036476
GO:0006766	vitamin metabolic process	BP	1	60	0.158004	0.27368	ENSSSCG00000040746
GO:0006835	dicarboxylic acid transport	BP	1	60	0.158004	0.27368	ENSSSCG00000040746
GO:0032963	collagen metabolic process	BP	1	60	0.158004	0.27368	ENSSSCG00000013252
GO:0070828	heterochromatin organization	BP	1	60	0.158004	0.27368	ENSSSCG00000033608
GO:0072665	protein localization to vacuole	BP	1	60	0.158004	0.27368	ENSSSCG00000034692
GO:0009889	regulation of biosynthetic process	BP	13	3400	0.158332	0.273968	ENSSSCG00000001701;ENSSSCG00000001912;ENSSSCG00000009704;ENSSSCG00000010576;ENSSSCG00000013252;ENSSSCG00000013551;ENSSSCG00000015801;ENSSSCG00000016518;ENSSSCG00000016692;ENSSSCG00000021118;ENSSSCG00000022932;ENSSSCG00000027709;ENSSSCG00000033608
GO:0030003	cellular cation homeostasis	BP	3	482	0.15864	0.274221	ENSSSCG00000001912;ENSSSCG00000013252;ENSSSCG00000037314
GO:0030154	cell differentiation	BP	12	3091	0.159685	0.275608	ENSSSCG00000001701;ENSSSCG00000001912;ENSSSCG00000009704;ENSSSCG00000010576;ENSSSCG00000013252;ENSSSCG00000013551;ENSSSCG00000015480;ENSSSCG00000016809;ENSSSCG00000017393;ENSSSCG00000024157;ENSSSCG00000033608;ENSSSCG00000040746
GO:0006487	protein N-linked glycosylation	BP	1	61	0.160419	0.275608	ENSSSCG00000006527
GO:0010833	telomere maintenance via telomere lengthening	BP	1	61	0.160419	0.275608	ENSSSCG00000001701
GO:0019080	viral gene expression	BP	1	61	0.160419	0.275608	ENSSSCG00000022932
GO:0045807	positive regulation of endocytosis	BP	1	61	0.160419	0.275608	ENSSSCG00000013551
GO:1903035	negative regulation of response to wounding	BP	1	61	0.160419	0.275608	ENSSSCG00000013252
GO:0008092	cytoskeletal protein binding	MF	4	824	0.160687	0.27903	ENSSSCG00000001701;ENSSSCG00000012076;ENSSSCG00000012077;ENSSSCG00000036476
GO:0006259	DNA metabolic process	BP	4	744	0.162235	0.278332	ENSSSCG00000001701;ENSSSCG00000001912;ENSSSCG00000009704;ENSSSCG00000027709
GO:0003208	cardiac ventricle morphogenesis	BP	1	62	0.162826	0.278332	ENSSSCG00000040746
GO:0006493	protein O-linked glycosylation	BP	1	62	0.162826	0.278332	ENSSSCG00000002306
GO:0007200	phospholipase C-activating G protein-coupled receptor signaling pathway	BP	1	62	0.162826	0.278332	ENSSSCG00000013252
GO:0008625	extrinsic apoptotic signaling pathway via death domain receptors	BP	1	62	0.162826	0.278332	ENSSSCG00000009704
GO:0016605	PML body	CC	1	68	0.163175	0.345472	ENSSSCG00000001912
GO:0048856	anatomical structure development	BP	16	4386	0.164663	0.281018	ENSSSCG00000001701;ENSSSCG00000001912;ENSSSCG00000009704;ENSSSCG00000010576;ENSSSCG00000011739;ENSSSCG00000013176;ENSSSCG00000013252;ENSSSCG00000013551;ENSSSCG00000015480;ENSSSCG00000015801;ENSSSCG00000016809;ENSSSCG00000017393;ENSSSCG00000024157;ENSSSCG00000026472;ENSSSCG00000033608;ENSSSCG00000040746
GO:0006650	glycerophospholipid metabolic process	BP	2	255	0.164938	0.281018	ENSSSCG00000015446;ENSSSCG00000035133
GO:0006811	ion transport	BP	6	1302	0.165063	0.281018	ENSSSCG00000001912;ENSSSCG00000013252;ENSSSCG00000015446;ENSSSCG00000036060;ENSSSCG00000037314;ENSSSCG00000040746
GO:0003151	outflow tract morphogenesis	BP	1	63	0.165227	0.281018	ENSSSCG00000040746
GO:0032729	positive regulation of interferon-gamma production	BP	1	63	0.165227	0.281018	ENSSSCG00000015801
GO:0005903	brush border	CC	1	69	0.165368	0.345472	ENSSSCG00000040746
GO:0030426	growth cone	CC	1	69	0.165368	0.345472	ENSSSCG00000001701
GO:0032612	interleukin-1 production	BP	1	64	0.167621	0.283144	ENSSSCG00000001912
GO:0032637	interleukin-8 production	BP	1	64	0.167621	0.283144	ENSSSCG00000015801
GO:0032652	regulation of interleukin-1 production	BP	1	64	0.167621	0.283144	ENSSSCG00000001912
GO:0032677	regulation of interleukin-8 production	BP	1	64	0.167621	0.283144	ENSSSCG00000015801
GO:0043331	response to dsRNA	BP	1	64	0.167621	0.283144	ENSSSCG00000015801
GO:0090398	cellular senescence	BP	1	64	0.167621	0.283144	ENSSSCG00000001912
GO:0006873	cellular ion homeostasis	BP	3	495	0.167646	0.283144	ENSSSCG00000001912;ENSSSCG00000013252;ENSSSCG00000037314
GO:0042221	response to chemical	BP	15	4078	0.168421	0.284169	ENSSSCG00000001701;ENSSSCG00000001912;ENSSSCG00000009704;ENSSSCG00000009881;ENSSSCG00000011051;ENSSSCG00000011739;ENSSSCG00000012076;ENSSSCG00000012077;ENSSSCG00000015801;ENSSSCG00000016518;ENSSSCG00000022932;ENSSSCG00000027709;ENSSSCG00000033608;ENSSSCG00000034692;ENSSSCG00000040746
GO:0048468	cell development	BP	7	1603	0.169637	0.285142	ENSSSCG00000001701;ENSSSCG00000009704;ENSSSCG00000010576;ENSSSCG00000013252;ENSSSCG00000013551;ENSSSCG00000017393;ENSSSCG00000040746
GO:0000792	heterochromatin	CC	1	71	0.169738	0.349199	ENSSSCG00000001912
GO:0001101	response to acid chemical	BP	1	65	0.170008	0.285142	ENSSSCG00000034692
GO:0035195	gene silencing by miRNA	BP	1	65	0.170008	0.285142	ENSSSCG00000016809
GO:0044773	mitotic DNA damage checkpoint signaling	BP	1	65	0.170008	0.285142	ENSSSCG00000001912
GO:0048644	muscle organ morphogenesis	BP	1	65	0.170008	0.285142	ENSSSCG00000040746
GO:0090502	RNA phosphodiester bond hydrolysis, endonucleolytic	BP	1	65	0.170008	0.285142	ENSSSCG00000016809
GO:0098798	mitochondrial protein-containing complex	CC	2	285	0.170462	0.349199	ENSSSCG00000009372;ENSSSCG00000020926
GO:0032269	negative regulation of cellular protein metabolic process	BP	4	760	0.171106	0.28602	ENSSSCG00000001701;ENSSSCG00000001912;ENSSSCG00000013252;ENSSSCG00000013551
GO:0048534	hematopoietic or lymphoid organ development	BP	4	760	0.171106	0.28602	ENSSSCG00000001912;ENSSSCG00000009704;ENSSSCG00000015480;ENSSSCG00000016809
GO:0048729	tissue morphogenesis	BP	3	501	0.171855	0.28602	ENSSSCG00000001912;ENSSSCG00000011739;ENSSSCG00000040746
GO:0031328	positive regulation of cellular biosynthetic process	BP	7	1609	0.171921	0.28602	ENSSSCG00000001701;ENSSSCG00000001912;ENSSSCG00000009704;ENSSSCG00000015801;ENSSSCG00000016518;ENSSSCG00000022932;ENSSSCG00000027709
GO:0002067	glandular epithelial cell differentiation	BP	1	66	0.172389	0.28602	ENSSSCG00000024157
GO:0006690	icosanoid metabolic process	BP	1	66	0.172389	0.28602	ENSSSCG00000015446
GO:0031016	pancreas development	BP	1	66	0.172389	0.28602	ENSSSCG00000024157
GO:0045185	maintenance of protein location	BP	1	66	0.172389	0.28602	ENSSSCG00000001912
GO:0048145	regulation of fibroblast proliferation	BP	1	66	0.172389	0.28602	ENSSSCG00000001912
GO:0050764	regulation of phagocytosis	BP	1	66	0.172389	0.28602	ENSSSCG00000013551
GO:1901983	regulation of protein acetylation	BP	1	66	0.172389	0.28602	ENSSSCG00000001912
GO:0010648	negative regulation of cell communication	BP	5	1037	0.172799	0.28642	ENSSSCG00000009704;ENSSSCG00000017385;ENSSSCG00000017416;ENSSSCG00000034692;ENSSSCG00000040746
GO:0009991	response to extracellular stimulus	BP	2	263	0.173053	0.28656	ENSSSCG00000016518;ENSSSCG00000022932
GO:0001938	positive regulation of endothelial cell proliferation	BP	1	67	0.174763	0.288265	ENSSSCG00000009704
GO:0014032	neural crest cell development	BP	1	67	0.174763	0.288265	ENSSSCG00000010576
GO:0072091	regulation of stem cell proliferation	BP	1	67	0.174763	0.288265	ENSSSCG00000009704
GO:2000177	regulation of neural precursor cell proliferation	BP	1	67	0.174763	0.288265	ENSSSCG00000040746
GO:0023057	negative regulation of signaling	BP	5	1043	0.175678	0.289492	ENSSSCG00000009704;ENSSSCG00000017385;ENSSSCG00000017416;ENSSSCG00000034692;ENSSSCG00000040746
GO:0030427	site of polarized growth	CC	1	74	0.176252	0.357588	ENSSSCG00000001701
GO:0048869	cellular developmental process	BP	12	3152	0.176599	0.290727	ENSSSCG00000001701;ENSSSCG00000001912;ENSSSCG00000009704;ENSSSCG00000010576;ENSSSCG00000013252;ENSSSCG00000013551;ENSSSCG00000015480;ENSSSCG00000016809;ENSSSCG00000017393;ENSSSCG00000024157;ENSSSCG00000033608;ENSSSCG00000040746
GO:0042542	response to hydrogen peroxide	BP	1	68	0.17713	0.290754	ENSSSCG00000011739
GO:0044774	mitotic DNA integrity checkpoint signaling	BP	1	68	0.17713	0.290754	ENSSSCG00000001912
GO:0051928	positive regulation of calcium ion transport	BP	1	68	0.17713	0.290754	ENSSSCG00000013252
GO:0045935	positive regulation of nucleobase-containing compound metabolic process	BP	7	1623	0.177306	0.290761	ENSSSCG00000001701;ENSSSCG00000001912;ENSSSCG00000009704;ENSSSCG00000015801;ENSSSCG00000016518;ENSSSCG00000022932;ENSSSCG00000027709
GO:0042254	ribosome biogenesis	BP	2	268	0.178158	0.291876	ENSSSCG00000016809;ENSSSCG00000026472
GO:0018105	peptidyl-serine phosphorylation	BP	2	269	0.179182	0.292925	ENSSSCG00000001701;ENSSSCG00000011739
GO:0019730	antimicrobial humoral response	BP	1	69	0.17949	0.292925	ENSSSCG00000013252
GO:0031060	regulation of histone methylation	BP	1	69	0.17949	0.292925	ENSSSCG00000022932
GO:0048259	regulation of receptor-mediated endocytosis	BP	1	69	0.17949	0.292925	ENSSSCG00000013551
GO:0007167	enzyme linked receptor protein signaling pathway	BP	4	776	0.180149	0.292967	ENSSSCG00000001701;ENSSSCG00000001912;ENSSSCG00000022932;ENSSSCG00000040746
GO:0006913	nucleocytoplasmic transport	BP	2	270	0.180208	0.292967	ENSSSCG00000001912;ENSSSCG00000012076
GO:0009101	glycoprotein biosynthetic process	BP	2	270	0.180208	0.292967	ENSSSCG00000002306;ENSSSCG00000006527
GO:0051169	nuclear transport	BP	2	270	0.180208	0.292967	ENSSSCG00000001912;ENSSSCG00000012076
GO:0015935	small ribosomal subunit	CC	1	76	0.180566	0.357918	ENSSSCG00000009372
GO:0014706	striated muscle tissue development	BP	2	271	0.181234	0.293596	ENSSSCG00000017393;ENSSSCG00000040746
GO:0042060	wound healing	BP	2	271	0.181234	0.293596	ENSSSCG00000011739;ENSSSCG00000013252
GO:0000902	cell morphogenesis	BP	4	778	0.181291	0.293596	ENSSSCG00000001701;ENSSSCG00000013252;ENSSSCG00000017393;ENSSSCG00000040746
GO:0019915	lipid storage	BP	1	70	0.181844	0.293596	ENSSSCG00000013551
GO:0032755	positive regulation of interleukin-6 production	BP	1	70	0.181844	0.293596	ENSSSCG00000015801
GO:0033559	unsaturated fatty acid metabolic process	BP	1	70	0.181844	0.293596	ENSSSCG00000015446
GO:0043535	regulation of blood vessel endothelial cell migration	BP	1	70	0.181844	0.293596	ENSSSCG00000011739
GO:0015031	protein transport	BP	5	1056	0.181981	0.293596	ENSSSCG00000001912;ENSSSCG00000011739;ENSSSCG00000014023;ENSSSCG00000030567;ENSSSCG00000040746
GO:1901363	heterocyclic compound binding	MF	16	4972	0.182013	0.313941	ENSSSCG00000001701;ENSSSCG00000008404;ENSSSCG00000009704;ENSSSCG00000009881;ENSSSCG00000011051;ENSSSCG00000012076;ENSSSCG00000012077;ENSSSCG00000015801;ENSSSCG00000016518;ENSSSCG00000016809;ENSSSCG00000017416;ENSSSCG00000021118;ENSSSCG00000024748;ENSSSCG00000027660;ENSSSCG00000027709;ENSSSCG00000036060
GO:0006979	response to oxidative stress	BP	2	272	0.18226	0.293767	ENSSSCG00000001912;ENSSSCG00000011739
GO:0006396	RNA processing	BP	4	782	0.183583	0.294359	ENSSSCG00000016809;ENSSSCG00000022932;ENSSSCG00000024748;ENSSSCG00000026472
GO:0007569	cell aging	BP	1	71	0.184192	0.294359	ENSSSCG00000001912
GO:0030168	platelet activation	BP	1	71	0.184192	0.294359	ENSSSCG00000013252
GO:0032088	negative regulation of NF-kappaB transcription factor activity	BP	1	71	0.184192	0.294359	ENSSSCG00000016692
GO:0032602	chemokine production	BP	1	71	0.184192	0.294359	ENSSSCG00000015801
GO:0032642	regulation of chemokine production	BP	1	71	0.184192	0.294359	ENSSSCG00000015801
GO:0035194	post-transcriptional gene silencing by RNA	BP	1	71	0.184192	0.294359	ENSSSCG00000016809
GO:0035304	regulation of protein dephosphorylation	BP	1	71	0.184192	0.294359	ENSSSCG00000001701
GO:0048709	oligodendrocyte differentiation	BP	1	71	0.184192	0.294359	ENSSSCG00000017393
GO:0060562	epithelial tube morphogenesis	BP	2	275	0.185347	0.295926	ENSSSCG00000001912;ENSSSCG00000040746
GO:0008593	regulation of Notch signaling pathway	BP	1	72	0.186532	0.296422	ENSSSCG00000011739
GO:0014031	mesenchymal cell development	BP	1	72	0.186532	0.296422	ENSSSCG00000010576
GO:0032392	DNA geometric change	BP	1	72	0.186532	0.296422	ENSSSCG00000009704
GO:0048864	stem cell development	BP	1	72	0.186532	0.296422	ENSSSCG00000010576
GO:1905818	regulation of chromosome separation	BP	1	72	0.186532	0.296422	ENSSSCG00000008747
GO:0047485	protein N-terminus binding	MF	1	80	0.186681	0.319847	ENSSSCG00000011739
GO:0005615	extracellular space	CC	5	1167	0.186946	0.357918	ENSSSCG00000009704;ENSSSCG00000013252;ENSSSCG00000013551;ENSSSCG00000033608;ENSSSCG00000036383
GO:0000313	organellar ribosome	CC	1	79	0.186997	0.357918	ENSSSCG00000009372
GO:0005761	mitochondrial ribosome	CC	1	79	0.186997	0.357918	ENSSSCG00000009372
GO:0071013	catalytic step 2 spliceosome	CC	1	79	0.186997	0.357918	ENSSSCG00000022932
GO:1905369	endopeptidase complex	CC	1	79	0.186997	0.357918	ENSSSCG00000017385
GO:0032102	negative regulation of response to external stimulus	BP	2	278	0.188441	0.298451	ENSSSCG00000013252;ENSSSCG00000017416
GO:0048666	neuron development	BP	4	791	0.188776	0.298451	ENSSSCG00000001701;ENSSSCG00000013551;ENSSSCG00000017393;ENSSSCG00000040746
GO:0016441	posttranscriptional gene silencing	BP	1	73	0.188866	0.298451	ENSSSCG00000016809
GO:0021954	central nervous system neuron development	BP	1	73	0.188866	0.298451	ENSSSCG00000001701
GO:0048675	axon extension	BP	1	73	0.188866	0.298451	ENSSSCG00000001701
GO:1905954	positive regulation of lipid localization	BP	1	73	0.188866	0.298451	ENSSSCG00000013551
GO:0045893	positive regulation of transcription, DNA-templated	BP	6	1360	0.189844	0.299437	ENSSSCG00000001912;ENSSSCG00000009704;ENSSSCG00000015801;ENSSSCG00000016518;ENSSSCG00000022932;ENSSSCG00000027709
GO:1903508	positive regulation of nucleic acid-templated transcription	BP	6	1360	0.189844	0.299437	ENSSSCG00000001912;ENSSSCG00000009704;ENSSSCG00000015801;ENSSSCG00000016518;ENSSSCG00000022932;ENSSSCG00000027709
GO:0051051	negative regulation of transport	BP	2	280	0.190508	0.300205	ENSSSCG00000012077;ENSSSCG00000036060
GO:0003735	structural constituent of ribosome	MF	2	311	0.19054	0.324296	ENSSSCG00000009372;ENSSSCG00000026472
GO:0001843	neural tube closure	BP	1	74	0.191194	0.300727	ENSSSCG00000040746
GO:0034620	cellular response to unfolded protein	BP	1	74	0.191194	0.300727	ENSSSCG00000011051
GO:0070603	SWI/SNF superfamily-type complex	CC	1	81	0.191256	0.357918	ENSSSCG00000005232
GO:0009897	external side of plasma membrane	CC	2	308	0.192036	0.357918	ENSSSCG00000013252;ENSSSCG00000040746
GO:0042592	homeostatic process	BP	6	1366	0.192491	0.301783	ENSSSCG00000001912;ENSSSCG00000009704;ENSSSCG00000013252;ENSSSCG00000015446;ENSSSCG00000016518;ENSSSCG00000037314
GO:1902680	positive regulation of RNA biosynthetic process	BP	6	1366	0.192491	0.301783	ENSSSCG00000001912;ENSSSCG00000009704;ENSSSCG00000015801;ENSSSCG00000016518;ENSSSCG00000022932;ENSSSCG00000027709
GO:0045862	positive regulation of proteolysis	BP	2	282	0.192578	0.301783	ENSSSCG00000001912;ENSSSCG00000017385
GO:0051098	regulation of binding	BP	2	282	0.192578	0.301783	ENSSSCG00000009704;ENSSSCG00000027709
GO:0005684	U2-type spliceosomal complex	CC	1	82	0.193378	0.357918	ENSSSCG00000022932
GO:0022625	cytosolic large ribosomal subunit	CC	1	82	0.193378	0.357918	ENSSSCG00000026472
GO:0014066	regulation of phosphatidylinositol 3-kinase signaling	BP	1	75	0.193515	0.302289	ENSSSCG00000013252
GO:0021782	glial cell development	BP	1	75	0.193515	0.302289	ENSSSCG00000017393
GO:0060606	tube closure	BP	1	75	0.193515	0.302289	ENSSSCG00000040746
GO:0043414	macromolecule methylation	BP	2	283	0.193615	0.302289	ENSSSCG00000021118;ENSSSCG00000022932
GO:0051346	negative regulation of hydrolase activity	BP	2	284	0.194652	0.303628	ENSSSCG00000013551;ENSSSCG00000034692
GO:1904949	ATPase complex	CC	1	83	0.195494	0.358039	ENSSSCG00000005232
GO:0010717	regulation of epithelial to mesenchymal transition	BP	1	76	0.19583	0.304065	ENSSSCG00000033608
GO:0014033	neural crest cell differentiation	BP	1	76	0.19583	0.304065	ENSSSCG00000010576
GO:0015908	fatty acid transport	BP	1	76	0.19583	0.304065	ENSSSCG00000015446
GO:0046330	positive regulation of JNK cascade	BP	1	76	0.19583	0.304065	ENSSSCG00000015801
GO:0060840	artery development	BP	1	76	0.19583	0.304065	ENSSSCG00000040746
GO:0097159	organic cyclic compound binding	MF	16	5032	0.196278	0.33032	ENSSSCG00000001701;ENSSSCG00000008404;ENSSSCG00000009704;ENSSSCG00000009881;ENSSSCG00000011051;ENSSSCG00000012076;ENSSSCG00000012077;ENSSSCG00000015801;ENSSSCG00000016518;ENSSSCG00000016809;ENSSSCG00000017416;ENSSSCG00000021118;ENSSSCG00000024748;ENSSSCG00000027660;ENSSSCG00000027709;ENSSSCG00000036060
GO:0019900	kinase binding	MF	3	595	0.196651	0.33032	ENSSSCG00000001701;ENSSSCG00000011739;ENSSSCG00000016692
GO:0007399	nervous system development	BP	7	1672	0.196737	0.305194	ENSSSCG00000001701;ENSSSCG00000009704;ENSSSCG00000013176;ENSSSCG00000013252;ENSSSCG00000013551;ENSSSCG00000017393;ENSSSCG00000040746
GO:0007029	endoplasmic reticulum organization	BP	1	77	0.198137	0.306525	ENSSSCG00000036476
GO:0034763	negative regulation of transmembrane transport	BP	1	77	0.198137	0.306525	ENSSSCG00000036060
GO:0042273	ribosomal large subunit biogenesis	BP	1	77	0.198137	0.306525	ENSSSCG00000026472
GO:0031967	organelle envelope	CC	4	884	0.198533	0.358039	ENSSSCG00000012076;ENSSSCG00000012077;ENSSSCG00000013176;ENSSSCG00000020926
GO:0031975	envelope	CC	4	884	0.198533	0.358039	ENSSSCG00000012076;ENSSSCG00000012077;ENSSSCG00000013176;ENSSSCG00000020926
GO:0004620	phospholipase activity	MF	1	86	0.19922	0.33032	ENSSSCG00000015446
GO:0051087	chaperone binding	MF	1	86	0.19922	0.33032	ENSSSCG00000040746
GO:0015711	organic anion transport	BP	2	289	0.199849	0.308676	ENSSSCG00000015446;ENSSSCG00000040746
GO:0002824	positive regulation of adaptive immune response based on somatic recombination of immune receptors built from immunoglobulin superfamily domains	BP	1	78	0.200439	0.308676	ENSSSCG00000013551
GO:0016525	negative regulation of angiogenesis	BP	1	78	0.200439	0.308676	ENSSSCG00000001912
GO:1904659	glucose transmembrane transport	BP	1	78	0.200439	0.308676	ENSSSCG00000013551
GO:2000181	negative regulation of blood vessel morphogenesis	BP	1	78	0.200439	0.308676	ENSSSCG00000001912
GO:0090734	site of DNA damage	CC	1	86	0.201809	0.360862	ENSSSCG00000027709
GO:0060537	muscle tissue development	BP	2	291	0.201932	0.308931	ENSSSCG00000017393;ENSSSCG00000040746
GO:0080135	regulation of cellular response to stress	BP	3	543	0.202132	0.308931	ENSSSCG00000001912;ENSSSCG00000011739;ENSSSCG00000015801
GO:0001909	leukocyte mediated cytotoxicity	BP	1	79	0.202734	0.308931	ENSSSCG00000013252
GO:0002832	negative regulation of response to biotic stimulus	BP	1	79	0.202734	0.308931	ENSSSCG00000017416
GO:0008645	hexose transmembrane transport	BP	1	79	0.202734	0.308931	ENSSSCG00000013551
GO:0014020	primary neural tube formation	BP	1	79	0.202734	0.308931	ENSSSCG00000040746
GO:0048144	fibroblast proliferation	BP	1	79	0.202734	0.308931	ENSSSCG00000001912
GO:0071346	cellular response to interferon-gamma	BP	1	79	0.202734	0.308931	ENSSSCG00000027709
GO:1901222	regulation of NIK/NF-kappaB signaling	BP	1	79	0.202734	0.308931	ENSSSCG00000015801
GO:1901343	negative regulation of vasculature development	BP	1	79	0.202734	0.308931	ENSSSCG00000001912
GO:0002520	immune system development	BP	4	815	0.20286	0.308931	ENSSSCG00000001912;ENSSSCG00000009704;ENSSSCG00000015480;ENSSSCG00000016809
GO:0051248	negative regulation of protein metabolic process	BP	4	815	0.20286	0.308931	ENSSSCG00000001701;ENSSSCG00000001912;ENSSSCG00000013252;ENSSSCG00000013551
GO:0002764	immune response-regulating signaling pathway	BP	2	292	0.202975	0.308931	ENSSSCG00000015801;ENSSSCG00000017416
GO:0006641	triglyceride metabolic process	BP	1	80	0.205023	0.311269	ENSSSCG00000013551
GO:0043271	negative regulation of ion transport	BP	1	80	0.205023	0.311269	ENSSSCG00000036060
GO:1903706	regulation of hemopoiesis	BP	2	294	0.205063	0.311269	ENSSSCG00000009704;ENSSSCG00000016809
GO:0010035	response to inorganic substance	BP	2	296	0.207153	0.312155	ENSSSCG00000011739;ENSSSCG00000033608
GO:0045786	negative regulation of cell cycle	BP	2	296	0.207153	0.312155	ENSSSCG00000001912;ENSSSCG00000027709
GO:0050808	synapse organization	BP	2	296	0.207153	0.312155	ENSSSCG00000013551;ENSSSCG00000017393
GO:0002367	cytokine production involved in immune response	BP	1	81	0.207305	0.312155	ENSSSCG00000015801
GO:0002718	regulation of cytokine production involved in immune response	BP	1	81	0.207305	0.312155	ENSSSCG00000015801
GO:0002821	positive regulation of adaptive immune response	BP	1	81	0.207305	0.312155	ENSSSCG00000013551
GO:0031058	positive regulation of histone modification	BP	1	81	0.207305	0.312155	ENSSSCG00000022932
GO:0032204	regulation of telomere maintenance	BP	1	81	0.207305	0.312155	ENSSSCG00000001912
GO:1904029	regulation of cyclin-dependent protein kinase activity	BP	1	81	0.207305	0.312155	ENSSSCG00000001701
GO:0030425	dendrite	CC	2	325	0.208216	0.366113	ENSSSCG00000001701;ENSSSCG00000040746
GO:0097447	dendritic tree	CC	2	325	0.208216	0.366113	ENSSSCG00000001701;ENSSSCG00000040746
GO:0005509	calcium ion binding	MF	3	613	0.208613	0.341991	ENSSSCG00000013252;ENSSSCG00000033608;ENSSSCG00000040746
GO:0003727	single-stranded RNA binding	MF	1	91	0.209525	0.341991	ENSSSCG00000017416
GO:0006400	tRNA modification	BP	1	82	0.20958	0.315301	ENSSSCG00000024748
GO:0140098	catalytic activity, acting on RNA	MF	2	332	0.210251	0.341991	ENSSSCG00000016809;ENSSSCG00000017416
GO:0009057	macromolecule catabolic process	BP	5	1115	0.211641	0.317306	ENSSSCG00000001701;ENSSSCG00000001912;ENSSSCG00000016518;ENSSSCG00000017385;ENSSSCG00000033871
GO:0051050	positive regulation of transport	BP	3	556	0.21176	0.317306	ENSSSCG00000011739;ENSSSCG00000013252;ENSSSCG00000013551
GO:0015749	monosaccharide transmembrane transport	BP	1	83	0.21185	0.317306	ENSSSCG00000013551
GO:0042752	regulation of circadian rhythm	BP	1	83	0.21185	0.317306	ENSSSCG00000001912
GO:1904064	positive regulation of cation transmembrane transport	BP	1	83	0.21185	0.317306	ENSSSCG00000013252
GO:0043235	receptor complex	CC	2	330	0.213005	0.370163	ENSSSCG00000001701;ENSSSCG00000040746
GO:0032989	cellular component morphogenesis	BP	3	558	0.213251	0.319123	ENSSSCG00000001701;ENSSSCG00000017393;ENSSSCG00000040746
GO:0006334	nucleosome assembly	BP	1	84	0.214113	0.319566	ENSSSCG00000009704
GO:0015718	monocarboxylic acid transport	BP	1	84	0.214113	0.319566	ENSSSCG00000015446
GO:0034219	carbohydrate transmembrane transport	BP	1	84	0.214113	0.319566	ENSSSCG00000013551
GO:0009056	catabolic process	BP	8	2022	0.21514	0.320393	ENSSSCG00000001701;ENSSSCG00000001912;ENSSSCG00000015446;ENSSSCG00000016518;ENSSSCG00000017385;ENSSSCG00000033871;ENSSSCG00000034692;ENSSSCG00000035133
GO:0003002	regionalization	BP	2	304	0.215538	0.320393	ENSSSCG00000013551;ENSSSCG00000040746
GO:0006417	regulation of translation	BP	2	304	0.215538	0.320393	ENSSSCG00000010576;ENSSSCG00000021118
GO:0031012	extracellular matrix	CC	2	333	0.215884	0.370163	ENSSSCG00000013252;ENSSSCG00000033608
GO:0002708	positive regulation of lymphocyte mediated immunity	BP	1	85	0.216369	0.320393	ENSSSCG00000013551
GO:0003279	cardiac septum development	BP	1	85	0.216369	0.320393	ENSSSCG00000040746
GO:0006986	response to unfolded protein	BP	1	85	0.216369	0.320393	ENSSSCG00000011051
GO:0045639	positive regulation of myeloid cell differentiation	BP	1	85	0.216369	0.320393	ENSSSCG00000009704
GO:0051209	release of sequestered calcium ion into cytosol	BP	1	85	0.216369	0.320393	ENSSSCG00000013252
GO:0090288	negative regulation of cellular response to growth factor stimulus	BP	1	85	0.216369	0.320393	ENSSSCG00000040746
GO:0030312	external encapsulating structure	CC	2	334	0.216844	0.370163	ENSSSCG00000013252;ENSSSCG00000033608
GO:0042826	histone deacetylase binding	MF	1	95	0.217676	0.351841	ENSSSCG00000001701
GO:0006612	protein targeting to membrane	BP	1	86	0.21862	0.32316	ENSSSCG00000030567
GO:0051283	negative regulation of sequestering of calcium ion	BP	1	86	0.21862	0.32316	ENSSSCG00000013252
GO:0006511	ubiquitin-dependent protein catabolic process	BP	3	566	0.219238	0.323792	ENSSSCG00000001701;ENSSSCG00000001912;ENSSSCG00000033871
GO:0030136	clathrin-coated vesicle	CC	1	95	0.220466	0.370163	ENSSSCG00000034692
GO:0045860	positive regulation of protein kinase activity	BP	2	309	0.220797	0.324777	ENSSSCG00000001701;ENSSSCG00000011739
GO:0001841	neural tube formation	BP	1	87	0.220863	0.324777	ENSSSCG00000040746
GO:0032649	regulation of interferon-gamma production	BP	1	87	0.220863	0.324777	ENSSSCG00000015801
GO:0046822	regulation of nucleocytoplasmic transport	BP	1	87	0.220863	0.324777	ENSSSCG00000012076
GO:0050768	negative regulation of neurogenesis	BP	1	87	0.220863	0.324777	ENSSSCG00000013252
GO:0016311	dephosphorylation	BP	2	310	0.22185	0.325944	ENSSSCG00000001701;ENSSSCG00000035133
GO:0000781	chromosome, telomeric region	CC	1	96	0.222513	0.370163	ENSSSCG00000001912
GO:0005746	mitochondrial respirasome	CC	1	96	0.222513	0.370163	ENSSSCG00000020926
GO:0032609	interferon-gamma production	BP	1	88	0.223101	0.326367	ENSSSCG00000015801
GO:0043406	positive regulation of MAP kinase activity	BP	1	88	0.223101	0.326367	ENSSSCG00000011739
GO:0051282	regulation of sequestering of calcium ion	BP	1	88	0.223101	0.326367	ENSSSCG00000013252
GO:0051961	negative regulation of nervous system development	BP	1	88	0.223101	0.326367	ENSSSCG00000013252
GO:0140053	mitochondrial gene expression	BP	1	88	0.223101	0.326367	ENSSSCG00000008404
GO:0005635	nuclear envelope	CC	2	341	0.22358	0.370163	ENSSSCG00000012076;ENSSSCG00000012077
GO:0004540	ribonuclease activity	MF	1	98	0.223735	0.357142	ENSSSCG00000016809
GO:0140678	molecular function inhibitor activity	MF	1	98	0.223735	0.357142	ENSSSCG00000027709
GO:0043009	chordate embryonic development	BP	3	572	0.223753	0.327038	ENSSSCG00000010576;ENSSSCG00000026472;ENSSSCG00000040746
GO:1902554	serine/threonine protein kinase complex	CC	1	97	0.224554	0.370163	ENSSSCG00000022932
GO:0010927	cellular component assembly involved in morphogenesis	BP	1	89	0.225332	0.327932	ENSSSCG00000017393
GO:0046660	female sex differentiation	BP	1	89	0.225332	0.327932	ENSSSCG00000040746
GO:0051983	regulation of chromosome segregation	BP	1	89	0.225332	0.327932	ENSSSCG00000008747
GO:0061041	regulation of wound healing	BP	1	89	0.225332	0.327932	ENSSSCG00000013252
GO:2000377	regulation of reactive oxygen species metabolic process	BP	1	89	0.225332	0.327932	ENSSSCG00000013252
GO:0044248	cellular catabolic process	BP	7	1745	0.227246	0.328629	ENSSSCG00000001701;ENSSSCG00000001912;ENSSSCG00000015446;ENSSSCG00000017385;ENSSSCG00000033871;ENSSSCG00000034692;ENSSSCG00000035133
GO:0019941	modification-dependent protein catabolic process	BP	3	577	0.22753	0.328629	ENSSSCG00000001701;ENSSSCG00000001912;ENSSSCG00000033871
GO:0001508	action potential	BP	1	90	0.227557	0.328629	ENSSSCG00000017393
GO:0002062	chondrocyte differentiation	BP	1	90	0.227557	0.328629	ENSSSCG00000033608
GO:0019751	polyol metabolic process	BP	1	90	0.227557	0.328629	ENSSSCG00000040746
GO:0031047	gene silencing by RNA	BP	1	90	0.227557	0.328629	ENSSSCG00000016809
GO:0035967	cellular response to topologically incorrect protein	BP	1	90	0.227557	0.328629	ENSSSCG00000011051
GO:0051101	regulation of DNA binding	BP	1	90	0.227557	0.328629	ENSSSCG00000009704
GO:0051208	sequestering of calcium ion	BP	1	90	0.227557	0.328629	ENSSSCG00000013252
GO:0098803	respiratory chain complex	CC	1	99	0.228621	0.373946	ENSSSCG00000020926
GO:0045184	establishment of protein localization	BP	5	1148	0.228912	0.330214	ENSSSCG00000001912;ENSSSCG00000011739;ENSSSCG00000014023;ENSSSCG00000030567;ENSSSCG00000040746
GO:0009792	embryo development ending in birth or egg hatching	BP	3	579	0.229044	0.330214	ENSSSCG00000010576;ENSSSCG00000026472;ENSSSCG00000040746
GO:0032182	ubiquitin-like protein binding	MF	1	101	0.229748	0.364477	ENSSSCG00000001912
GO:0030510	regulation of BMP signaling pathway	BP	1	91	0.229776	0.330987	ENSSSCG00000040746
GO:0043086	negative regulation of catalytic activity	BP	3	582	0.23132	0.332684	ENSSSCG00000013551;ENSSSCG00000027709;ENSSSCG00000034692
GO:0030099	myeloid cell differentiation	BP	2	319	0.231347	0.332684	ENSSSCG00000001912;ENSSSCG00000009704
GO:0005262	calcium channel activity	MF	1	102	0.231742	0.364934	ENSSSCG00000037314
GO:0034767	positive regulation of ion transmembrane transport	BP	1	92	0.231989	0.333041	ENSSSCG00000013252
GO:0051304	chromosome separation	BP	1	92	0.231989	0.333041	ENSSSCG00000008747
GO:0016043	cellular component organization	BP	17	4978	0.233374	0.334426	ENSSSCG00000001701;ENSSSCG00000001912;ENSSSCG00000005232;ENSSSCG00000008747;ENSSSCG00000009704;ENSSSCG00000010576;ENSSSCG00000011739;ENSSSCG00000013252;ENSSSCG00000013551;ENSSSCG00000014023;ENSSSCG00000015480;ENSSSCG00000017393;ENSSSCG00000021118;ENSSSCG00000033608;ENSSSCG00000034692;ENSSSCG00000036476;ENSSSCG00000040746
GO:0003697	single-stranded DNA binding	MF	1	103	0.233732	0.364934	ENSSSCG00000009704
GO:0032006	regulation of TOR signaling	BP	1	93	0.234195	0.334426	ENSSSCG00000034692
GO:0034614	cellular response to reactive oxygen species	BP	1	93	0.234195	0.334426	ENSSSCG00000011739
GO:0120254	olefinic compound metabolic process	BP	1	93	0.234195	0.334426	ENSSSCG00000015446
GO:2000278	regulation of DNA biosynthetic process	BP	1	93	0.234195	0.334426	ENSSSCG00000001701
GO:0043632	modification-dependent macromolecule catabolic process	BP	3	586	0.234361	0.334426	ENSSSCG00000001701;ENSSSCG00000001912;ENSSSCG00000033871
GO:0070647	protein modification by small protein conjugation or removal	BP	4	867	0.234423	0.334426	ENSSSCG00000001701;ENSSSCG00000001912;ENSSSCG00000016518;ENSSSCG00000033871
GO:0044238	primary metabolic process	BP	29	9088	0.234533	0.334426	ENSSSCG00000001701;ENSSSCG00000001912;ENSSSCG00000002306;ENSSSCG00000006527;ENSSSCG00000008404;ENSSSCG00000009704;ENSSSCG00000009881;ENSSSCG00000010576;ENSSSCG00000011739;ENSSSCG00000013252;ENSSSCG00000013551;ENSSSCG00000015446;ENSSSCG00000015801;ENSSSCG00000016518;ENSSSCG00000016692;ENSSSCG00000016809;ENSSSCG00000017385;ENSSSCG00000020926;ENSSSCG00000021118;ENSSSCG00000022932;ENSSSCG00000024748;…
GO:0009986	cell surface	CC	3	642	0.234874	0.381218	ENSSSCG00000013252;ENSSSCG00000013551;ENSSSCG00000040746
GO:0007409	axonogenesis	BP	2	323	0.235578	0.335388	ENSSSCG00000001701;ENSSSCG00000017393
GO:0004519	endonuclease activity	MF	1	104	0.235716	0.364934	ENSSSCG00000016809
GO:0099106	ion channel regulator activity	MF	1	104	0.235716	0.364934	ENSSSCG00000036060
GO:0043549	regulation of kinase activity	BP	3	588	0.235885	0.335388	ENSSSCG00000001701;ENSSSCG00000011739;ENSSSCG00000013252
GO:0055082	cellular chemical homeostasis	BP	3	588	0.235885	0.335388	ENSSSCG00000001912;ENSSSCG00000013252;ENSSSCG00000037314
GO:0031497	chromatin assembly	BP	1	94	0.236395	0.335388	ENSSSCG00000009704
GO:0048024	regulation of mRNA splicing, via spliceosome	BP	1	94	0.236395	0.335388	ENSSSCG00000022932
GO:0072089	stem cell proliferation	BP	1	94	0.236395	0.335388	ENSSSCG00000009704
GO:0046914	transition metal ion binding	MF	4	969	0.237564	0.365592	ENSSSCG00000001912;ENSSSCG00000016518;ENSSSCG00000017416;ENSSSCG00000033608
GO:0034765	regulation of ion transmembrane transport	BP	2	325	0.237695	0.336761	ENSSSCG00000013252;ENSSSCG00000036060
GO:1901564	organonitrogen compound metabolic process	BP	19	5665	0.238277	0.336761	ENSSSCG00000001701;ENSSSCG00000001912;ENSSSCG00000002306;ENSSSCG00000006527;ENSSSCG00000008404;ENSSSCG00000010576;ENSSSCG00000011739;ENSSSCG00000013252;ENSSSCG00000013551;ENSSSCG00000015446;ENSSSCG00000015801;ENSSSCG00000016518;ENSSSCG00000017385;ENSSSCG00000021118;ENSSSCG00000022932;ENSSSCG00000027709;ENSSSCG00000031123;ENSSSCG00000033608;ENSSSCG00000033871
GO:0002224	toll-like receptor signaling pathway	BP	1	95	0.238589	0.336761	ENSSSCG00000015801
GO:0043280	positive regulation of cysteine-type endopeptidase activity involved in apoptotic process	BP	1	95	0.238589	0.336761	ENSSSCG00000001912
GO:0043534	blood vessel endothelial cell migration	BP	1	95	0.238589	0.336761	ENSSSCG00000011739
GO:0045834	positive regulation of lipid metabolic process	BP	1	95	0.238589	0.336761	ENSSSCG00000013252
GO:0005777	peroxisome	CC	1	104	0.238696	0.381553	ENSSSCG00000015446
GO:0042579	microbody	CC	1	104	0.238696	0.381553	ENSSSCG00000015446
GO:0072594	establishment of protein localization to organelle	BP	2	326	0.238754	0.336761	ENSSSCG00000001912;ENSSSCG00000030567
GO:0016779	nucleotidyltransferase activity	MF	1	106	0.239669	0.366637	ENSSSCG00000009881
GO:0031326	regulation of cellular biosynthetic process	BP	12	3358	0.240104	0.338384	ENSSSCG00000001701;ENSSSCG00000001912;ENSSSCG00000009704;ENSSSCG00000010576;ENSSSCG00000013551;ENSSSCG00000015801;ENSSSCG00000016518;ENSSSCG00000016692;ENSSSCG00000021118;ENSSSCG00000022932;ENSSSCG00000027709;ENSSSCG00000033608
GO:0051254	positive regulation of RNA metabolic process	BP	6	1471	0.241061	0.339449	ENSSSCG00000001912;ENSSSCG00000009704;ENSSSCG00000015801;ENSSSCG00000016518;ENSSSCG00000022932;ENSSSCG00000027709
GO:0070160	tight junction	CC	1	106	0.242691	0.38502	ENSSSCG00000017393
GO:0002702	positive regulation of production of molecular mediator of immune response	BP	1	97	0.242958	0.341269	ENSSSCG00000015801
GO:0018210	peptidyl-threonine modification	BP	1	97	0.242958	0.341269	ENSSSCG00000002306
GO:0030307	positive regulation of cell growth	BP	1	97	0.242958	0.341269	ENSSSCG00000013252
GO:0016298	lipase activity	MF	1	108	0.243603	0.370449	ENSSSCG00000015446
GO:0006644	phospholipid metabolic process	BP	2	332	0.245115	0.342904	ENSSSCG00000015446;ENSSSCG00000035133
GO:0014902	myotube differentiation	BP	1	98	0.245133	0.342904	ENSSSCG00000017393
GO:0034341	response to interferon-gamma	BP	1	98	0.245133	0.342904	ENSSSCG00000027709
GO:0038061	NIK/NF-kappaB signaling	BP	1	98	0.245133	0.342904	ENSSSCG00000015801
GO:0090316	positive regulation of intracellular protein transport	BP	1	98	0.245133	0.342904	ENSSSCG00000011739
GO:0032259	methylation	BP	2	334	0.247237	0.345083	ENSSSCG00000021118;ENSSSCG00000022932
GO:0001824	blastocyst development	BP	1	99	0.247303	0.345083	ENSSSCG00000026472
GO:1903313	positive regulation of mRNA metabolic process	BP	1	99	0.247303	0.345083	ENSSSCG00000022932
GO:0016247	channel regulator activity	MF	1	110	0.247516	0.372748	ENSSSCG00000036060
GO:0044772	mitotic cell cycle phase transition	BP	2	335	0.248299	0.346187	ENSSSCG00000001912;ENSSSCG00000017385
GO:0004842	ubiquitin-protein transferase activity	MF	2	373	0.24928	0.372748	ENSSSCG00000001912;ENSSSCG00000016518
GO:0051090	regulation of DNA-binding transcription factor activity	BP	2	336	0.24936	0.346958	ENSSSCG00000015801;ENSSSCG00000016692
GO:0019903	protein phosphatase binding	MF	1	111	0.249465	0.372748	ENSSSCG00000035133
GO:0002705	positive regulation of leukocyte mediated immunity	BP	1	100	0.249466	0.346958	ENSSSCG00000013551
GO:0009266	response to temperature stimulus	BP	1	100	0.249466	0.346958	ENSSSCG00000001701
GO:0051052	regulation of DNA metabolic process	BP	2	337	0.250422	0.347675	ENSSSCG00000001701;ENSSSCG00000001912
GO:1905368	peptidase complex	CC	1	110	0.250617	0.394629	ENSSSCG00000017385
GO:0008201	heparin binding	MF	1	112	0.25141	0.373482	ENSSSCG00000013252
GO:0009100	glycoprotein metabolic process	BP	2	338	0.251484	0.347675	ENSSSCG00000002306;ENSSSCG00000006527
GO:0009611	response to wounding	BP	2	338	0.251484	0.347675	ENSSSCG00000011739;ENSSSCG00000013252
GO:0003231	cardiac ventricle development	BP	1	101	0.251623	0.347675	ENSSSCG00000040746
GO:0030879	mammary gland development	BP	1	101	0.251623	0.347675	ENSSSCG00000001912
GO:0034968	histone lysine methylation	BP	1	101	0.251623	0.347675	ENSSSCG00000022932
GO:0042552	myelination	BP	1	101	0.251623	0.347675	ENSSSCG00000017393
GO:2000779	regulation of double-strand break repair	BP	1	101	0.251623	0.347675	ENSSSCG00000001912
GO:1902911	protein kinase complex	CC	1	111	0.252586	0.394783	ENSSSCG00000022932
GO:0046907	intracellular transport	BP	5	1193	0.253138	0.349483	ENSSSCG00000001912;ENSSSCG00000011739;ENSSSCG00000012076;ENSSSCG00000012077;ENSSSCG00000030567
GO:0034728	nucleosome organization	BP	1	102	0.253774	0.349791	ENSSSCG00000009704
GO:0099173	postsynapse organization	BP	1	102	0.253774	0.349791	ENSSSCG00000017393
GO:0098862	cluster of actin-based cell projections	CC	1	112	0.25455	0.394927	ENSSSCG00000040746
GO:0002065	columnar/cuboidal epithelial cell differentiation	BP	1	103	0.255919	0.351318	ENSSSCG00000024157
GO:0007272	ensheathment of neurons	BP	1	103	0.255919	0.351318	ENSSSCG00000017393
GO:0008366	axon ensheathment	BP	1	103	0.255919	0.351318	ENSSSCG00000017393
GO:0014065	phosphatidylinositol 3-kinase signaling	BP	1	103	0.255919	0.351318	ENSSSCG00000013252
GO:0035966	response to topologically incorrect protein	BP	1	103	0.255919	0.351318	ENSSSCG00000011051
GO:0071702	organic substance transport	BP	7	1815	0.258038	0.353941	ENSSSCG00000001912;ENSSSCG00000011739;ENSSSCG00000013551;ENSSSCG00000014023;ENSSSCG00000015446;ENSSSCG00000030567;ENSSSCG00000040746
GO:0070469	respirasome	CC	1	114	0.258463	0.398071	ENSSSCG00000020926
GO:0008270	zinc ion binding	MF	3	687	0.259364	0.383084	ENSSSCG00000001912;ENSSSCG00000016518;ENSSSCG00000017416
GO:0003206	cardiac chamber morphogenesis	BP	1	105	0.260191	0.356028	ENSSSCG00000040746
GO:0022612	gland morphogenesis	BP	1	105	0.260191	0.356028	ENSSSCG00000001912
GO:0022904	respiratory electron transport chain	BP	1	105	0.260191	0.356028	ENSSSCG00000020926
GO:0001838	embryonic epithelial tube formation	BP	1	106	0.262318	0.357495	ENSSSCG00000040746
GO:0006333	chromatin assembly or disassembly	BP	1	106	0.262318	0.357495	ENSSSCG00000009704
GO:0006639	acylglycerol metabolic process	BP	1	106	0.262318	0.357495	ENSSSCG00000013551
GO:0030218	erythrocyte differentiation	BP	1	106	0.262318	0.357495	ENSSSCG00000009704
GO:2001056	positive regulation of cysteine-type endopeptidase activity	BP	1	106	0.262318	0.357495	ENSSSCG00000001912
GO:0015085	calcium ion transmembrane transporter activity	MF	1	118	0.262973	0.386195	ENSSSCG00000037314
GO:0032502	developmental process	BP	16	4747	0.263274	0.358509	ENSSSCG00000001701;ENSSSCG00000001912;ENSSSCG00000009704;ENSSSCG00000010576;ENSSSCG00000011739;ENSSSCG00000013176;ENSSSCG00000013252;ENSSSCG00000013551;ENSSSCG00000015480;ENSSSCG00000015801;ENSSSCG00000016809;ENSSSCG00000017393;ENSSSCG00000024157;ENSSSCG00000026472;ENSSSCG00000033608;ENSSSCG00000040746
GO:0006638	neutral lipid metabolic process	BP	1	107	0.264439	0.358942	ENSSSCG00000013551
GO:0008643	carbohydrate transport	BP	1	107	0.264439	0.358942	ENSSSCG00000013551
GO:0035270	endocrine system development	BP	1	107	0.264439	0.358942	ENSSSCG00000024157
GO:0043244	regulation of protein-containing complex disassembly	BP	1	107	0.264439	0.358942	ENSSSCG00000021118
GO:0034248	regulation of cellular amide metabolic process	BP	2	351	0.265302	0.359538	ENSSSCG00000010576;ENSSSCG00000021118
GO:0061564	axon development	BP	2	351	0.265302	0.359538	ENSSSCG00000001701;ENSSSCG00000017393
GO:0010212	response to ionizing radiation	BP	1	108	0.266554	0.359794	ENSSSCG00000001912
GO:0032635	interleukin-6 production	BP	1	108	0.266554	0.359794	ENSSSCG00000015801
GO:0032675	regulation of interleukin-6 production	BP	1	108	0.266554	0.359794	ENSSSCG00000015801
GO:0035637	multicellular organismal signaling	BP	1	108	0.266554	0.359794	ENSSSCG00000017393
GO:0046328	regulation of JNK cascade	BP	1	108	0.266554	0.359794	ENSSSCG00000015801
GO:0009058	biosynthetic process	BP	17	5093	0.266783	0.359818	ENSSSCG00000001701;ENSSSCG00000001912;ENSSSCG00000002306;ENSSSCG00000006527;ENSSSCG00000008404;ENSSSCG00000009704;ENSSSCG00000010576;ENSSSCG00000013252;ENSSSCG00000013551;ENSSSCG00000015446;ENSSSCG00000015801;ENSSSCG00000016518;ENSSSCG00000016692;ENSSSCG00000021118;ENSSSCG00000022932;ENSSSCG00000027709;ENSSSCG00000033608
GO:0140535	intracellular protein-containing complex	CC	3	689	0.267997	0.401357	ENSSSCG00000001701;ENSSSCG00000017385;ENSSSCG00000033871
GO:0150034	distal axon	CC	1	119	0.268157	0.401357	ENSSSCG00000001701
GO:0019787	ubiquitin-like protein transferase activity	MF	2	393	0.268451	0.388494	ENSSSCG00000001912;ENSSSCG00000016518
GO:0031929	TOR signaling	BP	1	109	0.268662	0.361202	ENSSSCG00000034692
GO:0097553	calcium ion transmembrane import into cytosol	BP	1	109	0.268662	0.361202	ENSSSCG00000013252
GO:1903034	regulation of response to wounding	BP	1	109	0.268662	0.361202	ENSSSCG00000013252
GO:1990138	neuron projection extension	BP	1	109	0.268662	0.361202	ENSSSCG00000001701
GO:0003676	nucleic acid binding	MF	10	3109	0.269408	0.388494	ENSSSCG00000001701;ENSSSCG00000008404;ENSSSCG00000009704;ENSSSCG00000009881;ENSSSCG00000015801;ENSSSCG00000016518;ENSSSCG00000016809;ENSSSCG00000017416;ENSSSCG00000021118;ENSSSCG00000024748
GO:0016788	hydrolase activity, acting on ester bonds	MF	3	702	0.269886	0.388494	ENSSSCG00000015446;ENSSSCG00000016809;ENSSSCG00000035133
GO:0008022	protein C-terminus binding	MF	1	122	0.270585	0.388494	ENSSSCG00000015480
GO:0001959	regulation of cytokine-mediated signaling pathway	BP	1	110	0.270766	0.363165	ENSSSCG00000027709
GO:0016064	immunoglobulin mediated immune response	BP	1	110	0.270766	0.363165	ENSSSCG00000013551
GO:0090101	negative regulation of transmembrane receptor protein serine/threonine kinase signaling pathway	BP	1	110	0.270766	0.363165	ENSSSCG00000040746
GO:0006996	organelle organization	BP	11	3124	0.27134	0.363647	ENSSSCG00000001701;ENSSSCG00000001912;ENSSSCG00000005232;ENSSSCG00000008747;ENSSSCG00000009704;ENSSSCG00000010576;ENSSSCG00000011739;ENSSSCG00000015480;ENSSSCG00000017393;ENSSSCG00000033608;ENSSSCG00000036476
GO:0099512	supramolecular fiber	CC	3	694	0.27156	0.401357	ENSSSCG00000012076;ENSSSCG00000012077;ENSSSCG00000036476
GO:0051301	cell division	BP	2	357	0.271684	0.363821	ENSSSCG00000008747;ENSSSCG00000033871
GO:0009612	response to mechanical stimulus	BP	1	111	0.272863	0.364822	ENSSSCG00000015801
GO:0019724	B cell mediated immunity	BP	1	111	0.272863	0.364822	ENSSSCG00000013551
GO:1990204	oxidoreductase complex	CC	1	122	0.273914	0.401357	ENSSSCG00000020926
GO:0016491	oxidoreductase activity	MF	3	708	0.274111	0.391369	ENSSSCG00000013176;ENSSSCG00000020926;ENSSSCG00000033608
GO:0031410	cytoplasmic vesicle	CC	5	1348	0.274513	0.401357	ENSSSCG00000001701;ENSSSCG00000014023;ENSSSCG00000034692;ENSSSCG00000036494;ENSSSCG00000040746
GO:0022411	cellular component disassembly	BP	2	360	0.274875	0.366461	ENSSSCG00000013551;ENSSSCG00000021118
GO:0007093	mitotic cell cycle checkpoint signaling	BP	1	112	0.274954	0.366461	ENSSSCG00000001912
GO:0007568	aging	BP	1	112	0.274954	0.366461	ENSSSCG00000001912
GO:2001257	regulation of cation channel activity	BP	1	112	0.274954	0.366461	ENSSSCG00000036060
GO:0097708	intracellular vesicle	CC	5	1350	0.275534	0.401357	ENSSSCG00000001701;ENSSSCG00000014023;ENSSSCG00000034692;ENSSSCG00000036494;ENSSSCG00000040746
GO:0043296	apical junction complex	CC	1	123	0.275823	0.401357	ENSSSCG00000017393
GO:0099081	supramolecular polymer	CC	3	701	0.276558	0.401357	ENSSSCG00000012076;ENSSSCG00000012077;ENSSSCG00000036476
GO:0032434	regulation of proteasomal ubiquitin-dependent protein catabolic process	BP	1	113	0.277039	0.367793	ENSSSCG00000001701
GO:0034101	erythrocyte homeostasis	BP	1	113	0.277039	0.367793	ENSSSCG00000009704
GO:0052126	movement in host environment	BP	1	113	0.277039	0.367793	ENSSSCG00000001912
GO:0072175	epithelial tube formation	BP	1	113	0.277039	0.367793	ENSSSCG00000040746
GO:2001235	positive regulation of apoptotic signaling pathway	BP	1	113	0.277039	0.367793	ENSSSCG00000001912
GO:0000302	response to reactive oxygen species	BP	1	114	0.279119	0.369974	ENSSSCG00000011739
GO:0006413	translational initiation	BP	1	114	0.279119	0.369974	ENSSSCG00000008404
GO:0000779	condensed chromosome, centromeric region	CC	1	125	0.279626	0.401357	ENSSSCG00000008747
GO:0005576	extracellular region	CC	6	1697	0.280228	0.401357	ENSSSCG00000001701;ENSSSCG00000009704;ENSSSCG00000013252;ENSSSCG00000013551;ENSSSCG00000033608;ENSSSCG00000036383
GO:0007043	cell-cell junction assembly	BP	1	115	0.281192	0.37185	ENSSSCG00000017393
GO:0008033	tRNA processing	BP	1	115	0.281192	0.37185	ENSSSCG00000024748
GO:0018022	peptidyl-lysine methylation	BP	1	115	0.281192	0.37185	ENSSSCG00000022932
GO:0030176	integral component of endoplasmic reticulum membrane	CC	1	126	0.28152	0.401357	ENSSSCG00000037314
GO:0052689	carboxylic ester hydrolase activity	MF	1	128	0.281859	0.400209	ENSSSCG00000015446
GO:0006886	intracellular protein transport	BP	3	649	0.283113	0.373418	ENSSSCG00000001912;ENSSSCG00000011739;ENSSSCG00000030567
GO:0044265	cellular macromolecule catabolic process	BP	4	944	0.283215	0.373418	ENSSSCG00000001701;ENSSSCG00000001912;ENSSSCG00000017385;ENSSSCG00000033871
GO:0043123	positive regulation of I-kappaB kinase/NF-kappaB signaling	BP	1	116	0.28326	0.373418	ENSSSCG00000015801
GO:0061351	neural precursor cell proliferation	BP	1	116	0.28326	0.373418	ENSSSCG00000040746
GO:0002244	hematopoietic progenitor cell differentiation	BP	1	117	0.285322	0.375507	ENSSSCG00000015480
GO:0006633	fatty acid biosynthetic process	BP	1	117	0.285322	0.375507	ENSSSCG00000015446
GO:0000280	nuclear division	BP	2	370	0.28551	0.375507	ENSSSCG00000008747;ENSSSCG00000036476
GO:0022626	cytosolic ribosome	CC	1	129	0.287174	0.406516	ENSSSCG00000026472
GO:0001890	placenta development	BP	1	118	0.287378	0.376794	ENSSSCG00000001701
GO:0008360	regulation of cell shape	BP	1	118	0.287378	0.376794	ENSSSCG00000013252
GO:0030010	establishment of cell polarity	BP	1	118	0.287378	0.376794	ENSSSCG00000001701
GO:1905952	regulation of lipid localization	BP	1	118	0.287378	0.376794	ENSSSCG00000013551
GO:0043410	positive regulation of MAPK cascade	BP	2	372	0.287636	0.37684	ENSSSCG00000011739;ENSSSCG00000015801
GO:0071407	cellular response to organic cyclic compound	BP	2	373	0.288698	0.377437	ENSSSCG00000016518;ENSSSCG00000022932
GO:0007605	sensory perception of sound	BP	1	119	0.289428	0.377437	ENSSSCG00000040746
GO:0009411	response to UV	BP	1	119	0.289428	0.377437	ENSSSCG00000001912
GO:0043624	cellular protein complex disassembly	BP	1	119	0.289428	0.377437	ENSSSCG00000021118
GO:0050684	regulation of mRNA processing	BP	1	119	0.289428	0.377437	ENSSSCG00000022932
GO:0051092	positive regulation of NF-kappaB transcription factor activity	BP	1	119	0.289428	0.377437	ENSSSCG00000015801
GO:0007346	regulation of mitotic cell cycle	BP	2	374	0.289761	0.377581	ENSSSCG00000001912;ENSSSCG00000017385
GO:0005739	mitochondrion	CC	5	1379	0.290439	0.406516	ENSSSCG00000008404;ENSSSCG00000009372;ENSSSCG00000013176;ENSSSCG00000020926;ENSSSCG00000027709
GO:0010876	lipid localization	BP	2	375	0.290823	0.378217	ENSSSCG00000013551;ENSSSCG00000015446
GO:0044815	DNA packaging complex	CC	1	131	0.290919	0.406516	ENSSSCG00000008747
GO:0004386	helicase activity	MF	1	133	0.291124	0.411092	ENSSSCG00000017416
GO:0010508	positive regulation of autophagy	BP	1	120	0.291473	0.378217	ENSSSCG00000034692
GO:0010721	negative regulation of cell development	BP	1	120	0.291473	0.378217	ENSSSCG00000013252
GO:0019827	stem cell population maintenance	BP	1	120	0.291473	0.378217	ENSSSCG00000033608
GO:0060759	regulation of response to cytokine stimulus	BP	1	120	0.291473	0.378217	ENSSSCG00000027709
GO:0006508	proteolysis	BP	6	1573	0.291589	0.378217	ENSSSCG00000001701;ENSSSCG00000001912;ENSSSCG00000013252;ENSSSCG00000013551;ENSSSCG00000017385;ENSSSCG00000033871
GO:0019725	cellular homeostasis	BP	3	662	0.293319	0.379548	ENSSSCG00000001912;ENSSSCG00000013252;ENSSSCG00000037314
GO:0098662	inorganic cation transmembrane transport	BP	3	662	0.293319	0.379548	ENSSSCG00000013252;ENSSSCG00000036060;ENSSSCG00000037314
GO:0007030	Golgi organization	BP	1	121	0.293511	0.379548	ENSSSCG00000011739
GO:0045580	regulation of T cell differentiation	BP	1	121	0.293511	0.379548	ENSSSCG00000016809
GO:0001650	fibrillar center	CC	1	133	0.294645	0.4089	ENSSSCG00000010576
GO:0034645	cellular macromolecule biosynthetic process	BP	14	4181	0.295334	0.381595	ENSSSCG00000001701;ENSSSCG00000001912;ENSSSCG00000002306;ENSSSCG00000006527;ENSSSCG00000008404;ENSSSCG00000009704;ENSSSCG00000010576;ENSSSCG00000015801;ENSSSCG00000016518;ENSSSCG00000016692;ENSSSCG00000021118;ENSSSCG00000022932;ENSSSCG00000027709;ENSSSCG00000033608
GO:0098727	maintenance of cell number	BP	1	122	0.295544	0.381595	ENSSSCG00000033608
GO:0031227	intrinsic component of endoplasmic reticulum membrane	CC	1	134	0.296501	0.4089	ENSSSCG00000037314
GO:0007519	skeletal muscle tissue development	BP	1	123	0.297572	0.383336	ENSSSCG00000017393
GO:0046890	regulation of lipid biosynthetic process	BP	1	123	0.297572	0.383336	ENSSSCG00000013551
GO:0098876	vesicle-mediated transport to the plasma membrane	BP	1	123	0.297572	0.383336	ENSSSCG00000001538
GO:0008194	UDP-glycosyltransferase activity	MF	1	137	0.298452	0.419137	ENSSSCG00000002306
GO:0031175	neuron projection development	BP	3	669	0.298828	0.384662	ENSSSCG00000001701;ENSSSCG00000017393;ENSSSCG00000040746
GO:0055088	lipid homeostasis	BP	1	124	0.299593	0.385354	ENSSSCG00000015446
GO:0043021	ribonucleoprotein complex binding	MF	1	138	0.300272	0.419402	ENSSSCG00000037314
GO:0060627	regulation of vesicle-mediated transport	BP	2	385	0.301439	0.386772	ENSSSCG00000013551;ENSSSCG00000014023
GO:0006606	protein import into nucleus	BP	1	125	0.301609	0.386772	ENSSSCG00000001912
GO:0035148	tube formation	BP	1	125	0.301609	0.386772	ENSSSCG00000040746
GO:0071222	cellular response to lipopolysaccharide	BP	1	125	0.301609	0.386772	ENSSSCG00000009704
GO:0007389	pattern specification process	BP	2	386	0.3025	0.387621	ENSSSCG00000013551;ENSSSCG00000040746
GO:0050905	neuromuscular process	BP	1	126	0.303619	0.388761	ENSSSCG00000017393
GO:0009059	macromolecule biosynthetic process	BP	14	4207	0.3041	0.389083	ENSSSCG00000001701;ENSSSCG00000001912;ENSSSCG00000002306;ENSSSCG00000006527;ENSSSCG00000008404;ENSSSCG00000009704;ENSSSCG00000010576;ENSSSCG00000015801;ENSSSCG00000016518;ENSSSCG00000016692;ENSSSCG00000021118;ENSSSCG00000022932;ENSSSCG00000027709;ENSSSCG00000033608
GO:0034220	ion transmembrane transport	BP	4	978	0.305311	0.389854	ENSSSCG00000013252;ENSSSCG00000036060;ENSSSCG00000037314;ENSSSCG00000040746
GO:0007254	JNK cascade	BP	1	127	0.305624	0.389854	ENSSSCG00000015801
GO:0022900	electron transport chain	BP	1	127	0.305624	0.389854	ENSSSCG00000020926
GO:0032388	positive regulation of intracellular transport	BP	1	127	0.305624	0.389854	ENSSSCG00000011739
GO:0051093	negative regulation of developmental process	BP	3	678	0.305922	0.389941	ENSSSCG00000001912;ENSSSCG00000013252;ENSSSCG00000033608
GO:0002822	regulation of adaptive immune response based on somatic recombination of immune receptors built from immunoglobulin superfamily domains	BP	1	128	0.307623	0.390863	ENSSSCG00000013551
GO:0010594	regulation of endothelial cell migration	BP	1	128	0.307623	0.390863	ENSSSCG00000011739
GO:0046434	organophosphate catabolic process	BP	1	128	0.307623	0.390863	ENSSSCG00000015446
GO:0006914	autophagy	BP	2	391	0.307799	0.390863	ENSSSCG00000034692;ENSSSCG00000035133
GO:0061919	process utilizing autophagic mechanism	BP	2	391	0.307799	0.390863	ENSSSCG00000034692;ENSSSCG00000035133
GO:0051338	regulation of transferase activity	BP	3	681	0.308289	0.391088	ENSSSCG00000001701;ENSSSCG00000011739;ENSSSCG00000013252
GO:0007596	blood coagulation	BP	1	129	0.309616	0.391088	ENSSSCG00000013252
GO:0016331	morphogenesis of embryonic epithelium	BP	1	129	0.309616	0.391088	ENSSSCG00000040746
GO:0048015	phosphatidylinositol-mediated signaling	BP	1	129	0.309616	0.391088	ENSSSCG00000013252
GO:0051170	import into nucleus	BP	1	129	0.309616	0.391088	ENSSSCG00000001912
GO:0051701	biological process involved in interaction with host	BP	1	129	0.309616	0.391088	ENSSSCG00000001912
GO:0043170	macromolecule metabolic process	BP	26	8318	0.309781	0.391088	ENSSSCG00000001701;ENSSSCG00000001912;ENSSSCG00000002306;ENSSSCG00000006527;ENSSSCG00000008404;ENSSSCG00000009704;ENSSSCG00000009881;ENSSSCG00000010576;ENSSSCG00000011739;ENSSSCG00000013252;ENSSSCG00000013551;ENSSSCG00000015801;ENSSSCG00000016518;ENSSSCG00000016692;ENSSSCG00000016809;ENSSSCG00000017385;ENSSSCG00000017416;ENSSSCG00000021118;ENSSSCG00000022932;ENSSSCG00000024748;ENSSSCG00000026472;…
GO:2000112	regulation of cellular macromolecule biosynthetic process	BP	11	3228	0.309823	0.391088	ENSSSCG00000001701;ENSSSCG00000001912;ENSSSCG00000009704;ENSSSCG00000010576;ENSSSCG00000015801;ENSSSCG00000016518;ENSSSCG00000016692;ENSSSCG00000021118;ENSSSCG00000022932;ENSSSCG00000027709;ENSSSCG00000033608
GO:0060538	skeletal muscle organ development	BP	1	130	0.311603	0.39275	ENSSSCG00000017393
GO:0071219	cellular response to molecule of bacterial origin	BP	1	130	0.311603	0.39275	ENSSSCG00000009704
GO:0030182	neuron differentiation	BP	4	988	0.311854	0.392774	ENSSSCG00000001701;ENSSSCG00000013551;ENSSSCG00000017393;ENSSSCG00000040746
GO:0098588	bounding membrane of organelle	CC	4	1084	0.313578	0.425622	ENSSSCG00000002306;ENSSSCG00000011739;ENSSSCG00000015446;ENSSSCG00000037314
GO:0002706	regulation of lymphocyte mediated immunity	BP	1	131	0.313585	0.394075	ENSSSCG00000013551
GO:0007599	hemostasis	BP	1	131	0.313585	0.394075	ENSSSCG00000013252
GO:0050954	sensory perception of mechanical stimulus	BP	1	131	0.313585	0.394075	ENSSSCG00000040746
GO:0015934	large ribosomal subunit	CC	1	144	0.314797	0.425622	ENSSSCG00000026472
GO:0030139	endocytic vesicle	CC	1	144	0.314797	0.425622	ENSSSCG00000040746
GO:0048017	inositol lipid-mediated signaling	BP	1	132	0.315562	0.395558	ENSSSCG00000013252
GO:0048588	developmental cell growth	BP	1	132	0.315562	0.395558	ENSSSCG00000001701
GO:0055001	muscle cell development	BP	1	132	0.315562	0.395558	ENSSSCG00000017393
GO:0044085	cellular component biogenesis	BP	9	2587	0.3157	0.395558	ENSSSCG00000001701;ENSSSCG00000001912;ENSSSCG00000009704;ENSSSCG00000011739;ENSSSCG00000015480;ENSSSCG00000016809;ENSSSCG00000017393;ENSSSCG00000026472;ENSSSCG00000036476
GO:0016853	isomerase activity	MF	1	147	0.316449	0.437942	ENSSSCG00000031123
GO:0036477	somatodendritic compartment	CC	2	437	0.316695	0.425622	ENSSSCG00000001701;ENSSSCG00000040746
GO:0140096	catalytic activity, acting on a protein	MF	7	2158	0.316954	0.437942	ENSSSCG00000001912;ENSSSCG00000002306;ENSSSCG00000013252;ENSSSCG00000016518;ENSSSCG00000027709;ENSSSCG00000031123;ENSSSCG00000033608
GO:0010556	regulation of macromolecule biosynthetic process	BP	11	3248	0.31741	0.396681	ENSSSCG00000001701;ENSSSCG00000001912;ENSSSCG00000009704;ENSSSCG00000010576;ENSSSCG00000015801;ENSSSCG00000016518;ENSSSCG00000016692;ENSSSCG00000021118;ENSSSCG00000022932;ENSSSCG00000027709;ENSSSCG00000033608
GO:0043433	negative regulation of DNA-binding transcription factor activity	BP	1	133	0.317533	0.396681	ENSSSCG00000016692
GO:0050817	coagulation	BP	1	133	0.317533	0.396681	ENSSSCG00000013252
GO:1901991	negative regulation of mitotic cell cycle phase transition	BP	1	133	0.317533	0.396681	ENSSSCG00000001912
GO:0006974	cellular response to DNA damage stimulus	BP	3	693	0.317767	0.396681	ENSSSCG00000001912;ENSSSCG00000022932;ENSSSCG00000027709
GO:1990904	ribonucleoprotein complex	CC	3	760	0.319019	0.426032	ENSSSCG00000009372;ENSSSCG00000022932;ENSSSCG00000026472
GO:0003205	cardiac chamber development	BP	1	134	0.319498	0.398549	ENSSSCG00000040746
GO:0019902	phosphatase binding	MF	1	149	0.319994	0.439777	ENSSSCG00000035133
GO:0008152	metabolic process	BP	31	10113	0.323115	0.402246	ENSSSCG00000001701;ENSSSCG00000001912;ENSSSCG00000002306;ENSSSCG00000006527;ENSSSCG00000008404;ENSSSCG00000009704;ENSSSCG00000009881;ENSSSCG00000010576;ENSSSCG00000011739;ENSSSCG00000013252;ENSSSCG00000013551;ENSSSCG00000015446;ENSSSCG00000015801;ENSSSCG00000016518;ENSSSCG00000016692;ENSSSCG00000016809;ENSSSCG00000017385;ENSSSCG00000017416;ENSSSCG00000020926;ENSSSCG00000021118;ENSSSCG00000022932;…
GO:0043484	regulation of RNA splicing	BP	1	136	0.323412	0.402246	ENSSSCG00000022932
GO:0090501	RNA phosphodiester bond hydrolysis	BP	1	136	0.323412	0.402246	ENSSSCG00000016809
GO:1905039	carboxylic acid transmembrane transport	BP	1	136	0.323412	0.402246	ENSSSCG00000040746
GO:0002262	myeloid cell homeostasis	BP	1	137	0.32536	0.403485	ENSSSCG00000009704
GO:0002819	regulation of adaptive immune response	BP	1	137	0.32536	0.403485	ENSSSCG00000013551
GO:0030509	BMP signaling pathway	BP	1	137	0.32536	0.403485	ENSSSCG00000040746
GO:1903825	organic acid transmembrane transport	BP	1	137	0.32536	0.403485	ENSSSCG00000040746
GO:0031982	vesicle	CC	5	1447	0.325979	0.432589	ENSSSCG00000001701;ENSSSCG00000014023;ENSSSCG00000034692;ENSSSCG00000036494;ENSSSCG00000040746
GO:0007259	receptor signaling pathway via JAK-STAT	BP	1	138	0.327304	0.405598	ENSSSCG00000027709
GO:0048667	cell morphogenesis involved in neuron differentiation	BP	2	410	0.327867	0.405999	ENSSSCG00000001701;ENSSSCG00000017393
GO:0048285	organelle fission	BP	2	411	0.32892	0.406809	ENSSSCG00000008747;ENSSSCG00000036476
GO:0002700	regulation of production of molecular mediator of immune response	BP	1	139	0.329241	0.406809	ENSSSCG00000015801
GO:0016571	histone methylation	BP	1	139	0.329241	0.406809	ENSSSCG00000022932
GO:0005794	Golgi apparatus	CC	4	1111	0.329818	0.434948	ENSSSCG00000002306;ENSSSCG00000011739;ENSSSCG00000037314;ENSSSCG00000040746
GO:0031056	regulation of histone modification	BP	1	140	0.331174	0.4086	ENSSSCG00000022932
GO:0050731	positive regulation of peptidyl-tyrosine phosphorylation	BP	1	140	0.331174	0.4086	ENSSSCG00000027709
GO:0022414	reproductive process	BP	4	1018	0.331576	0.408798	ENSSSCG00000001701;ENSSSCG00000009704;ENSSSCG00000013551;ENSSSCG00000040746
GO:1902532	negative regulation of intracellular signal transduction	BP	2	414	0.332076	0.408925	ENSSSCG00000017416;ENSSSCG00000034692
GO:0005539	glycosaminoglycan binding	MF	1	156	0.33226	0.454206	ENSSSCG00000013252
GO:0044249	cellular biosynthetic process	BP	16	4964	0.332517	0.408925	ENSSSCG00000001701;ENSSSCG00000001912;ENSSSCG00000002306;ENSSSCG00000006527;ENSSSCG00000008404;ENSSSCG00000009704;ENSSSCG00000010576;ENSSSCG00000013551;ENSSSCG00000015446;ENSSSCG00000015801;ENSSSCG00000016518;ENSSSCG00000016692;ENSSSCG00000021118;ENSSSCG00000022932;ENSSSCG00000027709;ENSSSCG00000033608
GO:0000003	reproduction	BP	4	1020	0.332894	0.408925	ENSSSCG00000001701;ENSSSCG00000009704;ENSSSCG00000013551;ENSSSCG00000040746
GO:0021915	neural tube development	BP	1	141	0.3331	0.408925	ENSSSCG00000040746
GO:0048754	branching morphogenesis of an epithelial tube	BP	1	141	0.3331	0.408925	ENSSSCG00000001912
GO:0006820	anion transport	BP	2	415	0.333127	0.408925	ENSSSCG00000015446;ENSSSCG00000040746
GO:0019219	regulation of nucleobase-containing compound metabolic process	BP	11	3293	0.334668	0.41052	ENSSSCG00000001701;ENSSSCG00000001912;ENSSSCG00000009704;ENSSSCG00000009881;ENSSSCG00000015801;ENSSSCG00000016518;ENSSSCG00000016692;ENSSSCG00000016809;ENSSSCG00000022932;ENSSSCG00000027709;ENSSSCG00000033608
GO:0097696	receptor signaling pathway via STAT	BP	1	142	0.335022	0.410656	ENSSSCG00000027709
GO:0007623	circadian rhythm	BP	1	143	0.336938	0.411516	ENSSSCG00000001912
GO:0043270	positive regulation of ion transport	BP	1	143	0.336938	0.411516	ENSSSCG00000013252
GO:0043405	regulation of MAP kinase activity	BP	1	143	0.336938	0.411516	ENSSSCG00000011739
GO:0046488	phosphatidylinositol metabolic process	BP	1	143	0.336938	0.411516	ENSSSCG00000035133
GO:0050769	positive regulation of neurogenesis	BP	1	143	0.336938	0.411516	ENSSSCG00000040746
GO:0005102	signaling receptor binding	MF	4	1140	0.337259	0.458602	ENSSSCG00000009704;ENSSSCG00000013252;ENSSSCG00000013551;ENSSSCG00000022932
GO:0098800	inner mitochondrial membrane protein complex	CC	1	157	0.337886	0.442573	ENSSSCG00000020926
GO:0050777	negative regulation of immune response	BP	1	144	0.338848	0.413253	ENSSSCG00000017416
GO:0071897	DNA biosynthetic process	BP	1	144	0.338848	0.413253	ENSSSCG00000001701
GO:0098552	side of membrane	CC	2	461	0.339795	0.442573	ENSSSCG00000013252;ENSSSCG00000040746
GO:0006412	translation	BP	3	721	0.339911	0.414251	ENSSSCG00000008404;ENSSSCG00000010576;ENSSSCG00000021118
GO:0016458	gene silencing	BP	1	145	0.340753	0.414383	ENSSSCG00000016809
GO:0071772	response to BMP	BP	1	145	0.340753	0.414383	ENSSSCG00000040746
GO:0071773	cellular response to BMP stimulus	BP	1	145	0.340753	0.414383	ENSSSCG00000040746
GO:0004866	endopeptidase inhibitor activity	MF	1	162	0.342602	0.463414	ENSSSCG00000013551
GO:0045619	regulation of lymphocyte differentiation	BP	1	146	0.342653	0.416395	ENSSSCG00000016809
GO:0006282	regulation of DNA repair	BP	1	147	0.344547	0.418097	ENSSSCG00000001912
GO:0009451	RNA modification	BP	1	147	0.344547	0.418097	ENSSSCG00000024748
GO:0007219	Notch signaling pathway	BP	1	148	0.346436	0.419488	ENSSSCG00000011739
GO:0021953	central nervous system neuron differentiation	BP	1	148	0.346436	0.419488	ENSSSCG00000001701
GO:0098739	import across plasma membrane	BP	1	148	0.346436	0.419488	ENSSSCG00000040746
GO:0048469	cell maturation	BP	1	150	0.350198	0.423438	ENSSSCG00000013551
GO:0048545	response to steroid hormone	BP	1	150	0.350198	0.423438	ENSSSCG00000009704
GO:0033157	regulation of intracellular protein transport	BP	1	151	0.352071	0.425096	ENSSSCG00000011739
GO:0072330	monocarboxylic acid biosynthetic process	BP	1	151	0.352071	0.425096	ENSSSCG00000015446
GO:0031461	cullin-RING ubiquitin ligase complex	CC	1	166	0.353424	0.45453	ENSSSCG00000033871
GO:1901576	organic substance biosynthetic process	BP	16	5027	0.353646	0.42597	ENSSSCG00000001701;ENSSSCG00000001912;ENSSSCG00000002306;ENSSSCG00000006527;ENSSSCG00000008404;ENSSSCG00000009704;ENSSSCG00000010576;ENSSSCG00000013551;ENSSSCG00000015446;ENSSSCG00000015801;ENSSSCG00000016518;ENSSSCG00000016692;ENSSSCG00000021118;ENSSSCG00000022932;ENSSSCG00000027709;ENSSSCG00000033608
GO:0048738	cardiac muscle tissue development	BP	1	152	0.353939	0.42597	ENSSSCG00000040746
GO:0050679	positive regulation of epithelial cell proliferation	BP	1	152	0.353939	0.42597	ENSSSCG00000009704
GO:0010256	endomembrane system organization	BP	2	435	0.354053	0.42597	ENSSSCG00000011739;ENSSSCG00000036476
GO:0010638	positive regulation of organelle organization	BP	2	435	0.354053	0.42597	ENSSSCG00000001912;ENSSSCG00000008747
GO:0004252	serine-type endopeptidase activity	MF	1	169	0.35447	0.476956	ENSSSCG00000013252
GO:0043043	peptide biosynthetic process	BP	3	740	0.354933	0.426725	ENSSSCG00000008404;ENSSSCG00000010576;ENSSSCG00000021118
GO:0030135	coated vesicle	CC	1	167	0.355128	0.45453	ENSSSCG00000034692
GO:0007286	spermatid development	BP	1	153	0.355802	0.427164	ENSSSCG00000009704
GO:0043281	regulation of cysteine-type endopeptidase activity involved in apoptotic process	BP	1	153	0.355802	0.427164	ENSSSCG00000001912
GO:0005681	spliceosomal complex	CC	1	168	0.356828	0.45453	ENSSSCG00000022932
GO:1901575	organic substance catabolic process	BP	6	1701	0.358001	0.428886	ENSSSCG00000001701;ENSSSCG00000001912;ENSSSCG00000015446;ENSSSCG00000016518;ENSSSCG00000017385;ENSSSCG00000033871
GO:0022610	biological adhesion	BP	4	1058	0.358007	0.428886	ENSSSCG00000001701;ENSSSCG00000001912;ENSSSCG00000005650;ENSSSCG00000036383
GO:0006281	DNA repair	BP	2	439	0.358214	0.428886	ENSSSCG00000001912;ENSSSCG00000027709
GO:0055085	transmembrane transport	BP	5	1378	0.358249	0.428886	ENSSSCG00000013252;ENSSSCG00000013551;ENSSSCG00000036060;ENSSSCG00000037314;ENSSSCG00000040746
GO:0030414	peptidase inhibitor activity	MF	1	172	0.359491	0.478701	ENSSSCG00000013551
GO:1901681	sulfur compound binding	MF	1	172	0.359491	0.478701	ENSSSCG00000013252
GO:0014069	postsynaptic density	CC	1	170	0.360214	0.45453	ENSSSCG00000016809
GO:0032279	asymmetric synapse	CC	1	170	0.360214	0.45453	ENSSSCG00000016809
GO:0000070	mitotic sister chromatid segregation	BP	1	156	0.361358	0.431997	ENSSSCG00000008747
GO:0048515	spermatid differentiation	BP	1	156	0.361358	0.431997	ENSSSCG00000009704
GO:0000775	chromosome, centromeric region	CC	1	171	0.361901	0.45453	ENSSSCG00000008747
GO:0004518	nuclease activity	MF	1	174	0.362818	0.48064	ENSSSCG00000016809
GO:0051216	cartilage development	BP	1	157	0.363199	0.433892	ENSSSCG00000033608
GO:0051649	establishment of localization in cell	BP	6	1712	0.363801	0.434305	ENSSSCG00000001912;ENSSSCG00000011739;ENSSSCG00000012076;ENSSSCG00000012077;ENSSSCG00000013252;ENSSSCG00000030567
GO:0044237	cellular metabolic process	BP	28	9197	0.364381	0.434691	ENSSSCG00000001701;ENSSSCG00000001912;ENSSSCG00000002306;ENSSSCG00000006527;ENSSSCG00000008404;ENSSSCG00000009704;ENSSSCG00000009881;ENSSSCG00000010576;ENSSSCG00000011739;ENSSSCG00000013252;ENSSSCG00000013551;ENSSSCG00000015446;ENSSSCG00000015801;ENSSSCG00000016518;ENSSSCG00000016692;ENSSSCG00000016809;ENSSSCG00000017385;ENSSSCG00000020926;ENSSSCG00000021118;ENSSSCG00000022932;ENSSSCG00000024748;…
GO:0072593	reactive oxygen species metabolic process	BP	1	158	0.365036	0.435166	ENSSSCG00000013252
GO:0098660	inorganic ion transmembrane transport	BP	3	755	0.366773	0.436734	ENSSSCG00000013252;ENSSSCG00000036060;ENSSSCG00000037314
GO:0065004	protein-DNA complex assembly	BP	1	159	0.366867	0.436734	ENSSSCG00000009704
GO:0019887	protein kinase regulator activity	MF	1	177	0.367777	0.484711	ENSSSCG00000001701
GO:0043005	neuron projection	CC	3	828	0.36818	0.459681	ENSSSCG00000001701;ENSSSCG00000017393;ENSSSCG00000040746
GO:0006909	phagocytosis	BP	1	160	0.368693	0.437984	ENSSSCG00000013551
GO:0031396	regulation of protein ubiquitination	BP	1	160	0.368693	0.437984	ENSSSCG00000001701
GO:0045637	regulation of myeloid cell differentiation	BP	1	160	0.368693	0.437984	ENSSSCG00000009704
GO:0045216	cell-cell junction organization	BP	1	161	0.370514	0.439531	ENSSSCG00000017393
GO:0060560	developmental growth involved in morphogenesis	BP	1	161	0.370514	0.439531	ENSSSCG00000001701
GO:0022618	ribonucleoprotein complex assembly	BP	1	162	0.372329	0.441067	ENSSSCG00000001701
GO:0032412	regulation of ion transmembrane transporter activity	BP	1	162	0.372329	0.441067	ENSSSCG00000036060
GO:0016758	hexosyltransferase activity	MF	1	180	0.372697	0.48869	ENSSSCG00000002306
GO:0098655	cation transmembrane transport	BP	3	763	0.373077	0.441644	ENSSSCG00000013252;ENSSSCG00000036060;ENSSSCG00000037314
GO:0031966	mitochondrial membrane	CC	2	498	0.374959	0.46539	ENSSSCG00000013176;ENSSSCG00000020926
GO:0018394	peptidyl-lysine acetylation	BP	1	164	0.375945	0.444418	ENSSSCG00000001912
GO:0045927	positive regulation of growth	BP	1	164	0.375945	0.444418	ENSSSCG00000013252
GO:0008236	serine-type peptidase activity	MF	1	183	0.377581	0.49258	ENSSSCG00000013252
GO:0002440	production of molecular mediator of immune response	BP	1	165	0.377746	0.446235	ENSSSCG00000015801
GO:0009060	aerobic respiration	BP	1	167	0.381331	0.450157	ENSSSCG00000020926
GO:0061061	muscle structure development	BP	2	462	0.381957	0.450581	ENSSSCG00000017393;ENSSSCG00000040746
GO:0051252	regulation of RNA metabolic process	BP	10	3079	0.382666	0.451104	ENSSSCG00000001912;ENSSSCG00000009704;ENSSSCG00000009881;ENSSSCG00000015801;ENSSSCG00000016518;ENSSSCG00000016692;ENSSSCG00000016809;ENSSSCG00000022932;ENSSSCG00000027709;ENSSSCG00000033608
GO:0006399	tRNA metabolic process	BP	1	168	0.383116	0.45132	ENSSSCG00000024748
GO:0017171	serine hydrolase activity	MF	1	187	0.384034	0.498468	ENSSSCG00000013252
GO:0031348	negative regulation of defense response	BP	1	169	0.384896	0.452473	ENSSSCG00000017416
GO:0061138	morphogenesis of a branching epithelium	BP	1	169	0.384896	0.452473	ENSSSCG00000001912
GO:0071826	ribonucleoprotein complex subunit organization	BP	1	169	0.384896	0.452473	ENSSSCG00000001701
GO:0043122	regulation of I-kappaB kinase/NF-kappaB signaling	BP	1	170	0.386671	0.45393	ENSSSCG00000015801
GO:0071902	positive regulation of protein serine/threonine kinase activity	BP	1	170	0.386671	0.45393	ENSSSCG00000011739
GO:0022898	regulation of transmembrane transporter activity	BP	1	171	0.388441	0.455377	ENSSSCG00000036060
GO:2000116	regulation of cysteine-type endopeptidase activity	BP	1	171	0.388441	0.455377	ENSSSCG00000001912
GO:0098984	neuron to neuron synapse	CC	1	188	0.389917	0.481126	ENSSSCG00000016809
GO:0017038	protein import	BP	1	172	0.390206	0.456814	ENSSSCG00000001912
GO:0030258	lipid modification	BP	1	172	0.390206	0.456814	ENSSSCG00000035133
GO:0099572	postsynaptic specialization	CC	1	190	0.393133	0.482274	ENSSSCG00000016809
GO:0010632	regulation of epithelial cell migration	BP	1	174	0.393721	0.460293	ENSSSCG00000011739
GO:0032496	response to lipopolysaccharide	BP	1	174	0.393721	0.460293	ENSSSCG00000009704
GO:0140640	catalytic activity, acting on a nucleic acid	MF	2	526	0.394176	0.509061	ENSSSCG00000016809;ENSSSCG00000017416
GO:0051130	positive regulation of cellular component organization	BP	3	792	0.395839	0.462449	ENSSSCG00000001912;ENSSSCG00000008747;ENSSSCG00000013551
GO:0046777	protein autophosphorylation	BP	1	176	0.397217	0.463419	ENSSSCG00000016518
GO:0071824	protein-DNA complex subunit organization	BP	1	176	0.397217	0.463419	ENSSSCG00000009704
GO:0071705	nitrogen compound transport	BP	5	1447	0.3985	0.46432	ENSSSCG00000001912;ENSSSCG00000011739;ENSSSCG00000014023;ENSSSCG00000030567;ENSSSCG00000040746
GO:0071704	organic substance metabolic process	BP	29	9655	0.398536	0.46432	ENSSSCG00000001701;ENSSSCG00000001912;ENSSSCG00000002306;ENSSSCG00000006527;ENSSSCG00000008404;ENSSSCG00000009704;ENSSSCG00000009881;ENSSSCG00000010576;ENSSSCG00000011739;ENSSSCG00000013252;ENSSSCG00000013551;ENSSSCG00000015446;ENSSSCG00000015801;ENSSSCG00000016518;ENSSSCG00000016692;ENSSSCG00000016809;ENSSSCG00000017385;ENSSSCG00000017416;ENSSSCG00000021118;ENSSSCG00000022932;ENSSSCG00000024748;…
GO:0045930	negative regulation of mitotic cell cycle	BP	1	177	0.398957	0.46449	ENSSSCG00000001912
GO:0019901	protein kinase binding	MF	2	532	0.399672	0.513579	ENSSSCG00000001701;ENSSSCG00000011739
GO:0007163	establishment or maintenance of cell polarity	BP	1	179	0.402422	0.468203	ENSSSCG00000001701
GO:0019207	kinase regulator activity	MF	1	199	0.403005	0.515284	ENSSSCG00000001701
GO:0007420	brain development	BP	2	483	0.403327	0.468934	ENSSSCG00000013176;ENSSSCG00000040746
GO:0001763	morphogenesis of a branching structure	BP	1	180	0.404148	0.469244	ENSSSCG00000001912
GO:0051222	positive regulation of protein transport	BP	1	180	0.404148	0.469244	ENSSSCG00000011739
GO:0000819	sister chromatid segregation	BP	1	181	0.405868	0.470596	ENSSSCG00000008747
GO:0010038	response to metal ion	BP	1	181	0.405868	0.470596	ENSSSCG00000033608
GO:0043025	neuronal cell body	CC	1	200	0.408965	0.498795	ENSSSCG00000001701
GO:0032409	regulation of transporter activity	BP	1	183	0.409295	0.474245	ENSSSCG00000036060
GO:0045017	glycerolipid biosynthetic process	BP	1	185	0.412702	0.477539	ENSSSCG00000013551
GO:0051962	positive regulation of nervous system development	BP	1	185	0.412702	0.477539	ENSSSCG00000040746
GO:0016070	RNA metabolic process	BP	12	3832	0.413159	0.477742	ENSSSCG00000001912;ENSSSCG00000009704;ENSSSCG00000009881;ENSSSCG00000015801;ENSSSCG00000016518;ENSSSCG00000016692;ENSSSCG00000016809;ENSSSCG00000022932;ENSSSCG00000024748;ENSSSCG00000026472;ENSSSCG00000027709;ENSSSCG00000033608
GO:0002237	response to molecule of bacterial origin	BP	1	186	0.414399	0.478522	ENSSSCG00000009704
GO:0090150	establishment of protein localization to membrane	BP	1	186	0.414399	0.478522	ENSSSCG00000030567
GO:0006473	protein acetylation	BP	1	187	0.41609	0.480148	ENSSSCG00000001912
GO:0031253	cell projection membrane	CC	1	205	0.416729	0.505343	ENSSSCG00000040746
GO:0098657	import into cell	BP	1	188	0.417777	0.481438	ENSSSCG00000040746
GO:1903320	regulation of protein modification by small protein conjugation or removal	BP	1	188	0.417777	0.481438	ENSSSCG00000001701
GO:0044255	cellular lipid metabolic process	BP	3	822	0.419187	0.48272	ENSSSCG00000013551;ENSSSCG00000015446;ENSSSCG00000035133
GO:0044242	cellular lipid catabolic process	BP	1	189	0.419459	0.48272	ENSSSCG00000015446
GO:0090068	positive regulation of cell cycle process	BP	1	190	0.421136	0.484288	ENSSSCG00000008747
GO:0016477	cell migration	BP	4	1154	0.421394	0.484288	ENSSSCG00000001912;ENSSSCG00000009704;ENSSSCG00000011739;ENSSSCG00000033608
GO:0001664	G protein-coupled receptor binding	MF	1	211	0.421404	0.536143	ENSSSCG00000013551
GO:0031965	nuclear membrane	CC	1	209	0.422868	0.509436	ENSSSCG00000012077
GO:0045859	regulation of protein kinase activity	BP	2	504	0.424364	0.486841	ENSSSCG00000001701;ENSSSCG00000011739
GO:0007165	signal transduction	BP	18	5920	0.42437	0.486841	ENSSSCG00000001701;ENSSSCG00000001912;ENSSSCG00000009704;ENSSSCG00000009881;ENSSSCG00000011739;ENSSSCG00000012077;ENSSSCG00000013252;ENSSSCG00000013551;ENSSSCG00000014023;ENSSSCG00000015801;ENSSSCG00000016518;ENSSSCG00000017385;ENSSSCG00000017416;ENSSSCG00000022932;ENSSSCG00000027709;ENSSSCG00000034692;ENSSSCG00000037314;ENSSSCG00000040746
GO:0048863	stem cell differentiation	BP	1	192	0.424477	0.486841	ENSSSCG00000010576
GO:0005740	mitochondrial envelope	CC	2	552	0.424932	0.509436	ENSSSCG00000013176;ENSSSCG00000020926
GO:0034330	cell junction organization	BP	2	505	0.425356	0.487519	ENSSSCG00000013551;ENSSSCG00000017393
GO:0050730	regulation of peptidyl-tyrosine phosphorylation	BP	1	193	0.42614	0.488087	ENSSSCG00000027709
GO:0031503	protein-containing complex localization	BP	1	194	0.427798	0.489655	ENSSSCG00000001912
GO:0007249	I-kappaB kinase/NF-kappaB signaling	BP	1	196	0.431101	0.492106	ENSSSCG00000015801
GO:0016197	endosomal transport	BP	1	196	0.431101	0.492106	ENSSSCG00000012077
GO:0071695	anatomical structure maturation	BP	1	196	0.431101	0.492106	ENSSSCG00000013551
GO:1904951	positive regulation of establishment of protein localization	BP	1	196	0.431101	0.492106	ENSSSCG00000011739
GO:0031267	small GTPase binding	MF	1	221	0.436313	0.552376	ENSSSCG00000034692
GO:0023052	signaling	BP	19	6303	0.437184	0.498713	ENSSSCG00000001701;ENSSSCG00000001912;ENSSSCG00000009704;ENSSSCG00000009881;ENSSSCG00000011739;ENSSSCG00000012077;ENSSSCG00000013252;ENSSSCG00000013551;ENSSSCG00000014023;ENSSSCG00000015801;ENSSSCG00000016518;ENSSSCG00000017385;ENSSSCG00000017393;ENSSSCG00000017416;ENSSSCG00000022932;ENSSSCG00000027709;ENSSSCG00000034692;ENSSSCG00000037314;ENSSSCG00000040746
GO:0048511	rhythmic process	BP	1	200	0.43765	0.498909	ENSSSCG00000001912
GO:0043604	amide biosynthetic process	BP	3	847	0.438442	0.499418	ENSSSCG00000008404;ENSSSCG00000010576;ENSSSCG00000021118
GO:0051668	localization within membrane	BP	2	519	0.439166	0.499418	ENSSSCG00000001538;ENSSSCG00000030567
GO:0006605	protein targeting	BP	1	201	0.439276	0.499418	ENSSSCG00000030567
GO:0010951	negative regulation of endopeptidase activity	BP	1	201	0.439276	0.499418	ENSSSCG00000013551
GO:0010720	positive regulation of cell development	BP	1	202	0.440897	0.500512	ENSSSCG00000040746
GO:0051146	striated muscle cell differentiation	BP	1	202	0.440897	0.500512	ENSSSCG00000017393
GO:0008610	lipid biosynthetic process	BP	2	521	0.441125	0.500512	ENSSSCG00000013551;ENSSSCG00000015446
GO:0060322	head development	BP	2	522	0.442103	0.501286	ENSSSCG00000013176;ENSSSCG00000040746
GO:0005524	ATP binding	MF	4	1316	0.44225	0.557148	ENSSSCG00000001701;ENSSSCG00000009881;ENSSSCG00000011051;ENSSSCG00000017416
GO:0003007	heart morphogenesis	BP	1	203	0.442514	0.501417	ENSSSCG00000040746
GO:0043408	regulation of MAPK cascade	BP	2	524	0.444056	0.502571	ENSSSCG00000011739;ENSSSCG00000015801
GO:0032984	protein-containing complex disassembly	BP	1	204	0.444126	0.502571	ENSSSCG00000021118
GO:0016324	apical plasma membrane	CC	1	224	0.44533	0.530874	ENSSSCG00000040746
GO:0010466	negative regulation of peptidase activity	BP	1	205	0.445733	0.503381	ENSSSCG00000013551
GO:0030336	negative regulation of cell migration	BP	1	205	0.445733	0.503381	ENSSSCG00000011739
GO:0042886	amide transport	BP	1	205	0.445733	0.503381	ENSSSCG00000040746
GO:0000209	protein polyubiquitination	BP	1	206	0.447336	0.504519	ENSSSCG00000033871
GO:0061448	connective tissue development	BP	1	206	0.447336	0.504519	ENSSSCG00000033608
GO:0045333	cellular respiration	BP	1	207	0.448934	0.505984	ENSSSCG00000020926
GO:0051091	positive regulation of DNA-binding transcription factor activity	BP	1	208	0.450528	0.507443	ENSSSCG00000015801
GO:0006518	peptide metabolic process	BP	3	865	0.45217	0.508955	ENSSSCG00000008404;ENSSSCG00000010576;ENSSSCG00000021118
GO:0007154	cell communication	BP	19	6353	0.45404	0.51072	ENSSSCG00000001701;ENSSSCG00000001912;ENSSSCG00000009704;ENSSSCG00000009881;ENSSSCG00000011739;ENSSSCG00000012077;ENSSSCG00000013252;ENSSSCG00000013551;ENSSSCG00000014023;ENSSSCG00000015801;ENSSSCG00000016518;ENSSSCG00000017385;ENSSSCG00000017393;ENSSSCG00000017416;ENSSSCG00000022932;ENSSSCG00000027709;ENSSSCG00000034692;ENSSSCG00000037314;ENSSSCG00000040746
GO:0090304	nucleic acid metabolic process	BP	13	4284	0.455013	0.511438	ENSSSCG00000001701;ENSSSCG00000001912;ENSSSCG00000009704;ENSSSCG00000009881;ENSSSCG00000015801;ENSSSCG00000016518;ENSSSCG00000016692;ENSSSCG00000016809;ENSSSCG00000022932;ENSSSCG00000024748;ENSSSCG00000026472;ENSSSCG00000027709;ENSSSCG00000033608
GO:0002449	lymphocyte mediated immunity	BP	1	211	0.455282	0.511438	ENSSSCG00000013551
GO:1901566	organonitrogen compound biosynthetic process	BP	5	1546	0.455974	0.511875	ENSSSCG00000002306;ENSSSCG00000006527;ENSSSCG00000008404;ENSSSCG00000010576;ENSSSCG00000021118
GO:0030133	transport vesicle	CC	1	233	0.458395	0.543378	ENSSSCG00000036494
GO:0000904	cell morphogenesis involved in differentiation	BP	2	541	0.460513	0.516629	ENSSSCG00000001701;ENSSSCG00000017393
GO:1901137	carbohydrate derivative biosynthetic process	BP	2	543	0.462432	0.518438	ENSSSCG00000002306;ENSSSCG00000006527
GO:2000146	negative regulation of cell motility	BP	1	216	0.463117	0.518863	ENSSSCG00000011739
GO:0005759	mitochondrial matrix	CC	1	237	0.464104	0.544606	ENSSSCG00000009372
GO:0002460	adaptive immune response based on somatic recombination of immune receptors built from immunoglobulin superfamily domains	BP	1	217	0.464671	0.519374	ENSSSCG00000013551
GO:0045165	cell fate commitment	BP	1	217	0.464671	0.519374	ENSSSCG00000001912
GO:0051271	negative regulation of cellular component movement	BP	1	217	0.464671	0.519374	ENSSSCG00000011739
GO:0065008	regulation of biological quality	BP	9	2932	0.4648	0.519374	ENSSSCG00000001912;ENSSSCG00000009704;ENSSSCG00000011739;ENSSSCG00000013252;ENSSSCG00000015446;ENSSSCG00000016518;ENSSSCG00000017393;ENSSSCG00000035133;ENSSSCG00000037314
GO:0044297	cell body	CC	1	238	0.465523	0.544606	ENSSSCG00000001701
GO:0032559	adenyl ribonucleotide binding	MF	4	1356	0.465696	0.581828	ENSSSCG00000001701;ENSSSCG00000009881;ENSSSCG00000011051;ENSSSCG00000017416
GO:0090305	nucleic acid phosphodiester bond hydrolysis	BP	1	218	0.46622	0.520617	ENSSSCG00000016809
GO:0008289	lipid binding	MF	2	607	0.466368	0.581828	ENSSSCG00000013252;ENSSSCG00000016809
GO:0009416	response to light stimulus	BP	1	219	0.467765	0.521998	ENSSSCG00000001912
GO:1901360	organic cyclic compound metabolic process	BP	15	5011	0.46853	0.522509	ENSSSCG00000001701;ENSSSCG00000001912;ENSSSCG00000009704;ENSSSCG00000009881;ENSSSCG00000015801;ENSSSCG00000016518;ENSSSCG00000016692;ENSSSCG00000016809;ENSSSCG00000022932;ENSSSCG00000024748;ENSSSCG00000026472;ENSSSCG00000027709;ENSSSCG00000033608;ENSSSCG00000036494;ENSSSCG00000040746
GO:0099080	supramolecular complex	CC	3	971	0.469243	0.544606	ENSSSCG00000012076;ENSSSCG00000012077;ENSSSCG00000036476
GO:0019898	extrinsic component of membrane	CC	1	241	0.469755	0.544606	ENSSSCG00000001912
GO:0030554	adenyl nucleotide binding	MF	4	1366	0.471512	0.583743	ENSSSCG00000001701;ENSSSCG00000009881;ENSSSCG00000011051;ENSSSCG00000017416
GO:0030217	T cell differentiation	BP	1	222	0.472373	0.526101	ENSSSCG00000016809
GO:0043543	protein acylation	BP	1	222	0.472373	0.526101	ENSSSCG00000001912
GO:0051020	GTPase binding	MF	1	247	0.473341	0.583743	ENSSSCG00000034692
GO:0022604	regulation of cell morphogenesis	BP	1	223	0.4739	0.527455	ENSSSCG00000013252
GO:0030674	protein-macromolecule adaptor activity	MF	1	248	0.474717	0.583743	ENSSSCG00000010576
GO:2001020	regulation of response to DNA damage stimulus	BP	1	225	0.476942	0.530492	ENSSSCG00000001912
GO:0006470	protein dephosphorylation	BP	1	227	0.479966	0.533506	ENSSSCG00000001701
GO:0002253	activation of immune response	BP	1	228	0.481472	0.534829	ENSSSCG00000013551
GO:0060326	cell chemotaxis	BP	1	229	0.482974	0.535444	ENSSSCG00000009704
GO:0071214	cellular response to abiotic stimulus	BP	1	229	0.482974	0.535444	ENSSSCG00000015801
GO:0104004	cellular response to environmental stimulus	BP	1	229	0.482974	0.535444	ENSSSCG00000015801
GO:1902105	regulation of leukocyte differentiation	BP	1	230	0.484471	0.536752	ENSSSCG00000016809
GO:0061695	transferase complex, transferring phosphorus-containing groups	CC	1	253	0.486359	0.560774	ENSSSCG00000022932
GO:0040013	negative regulation of locomotion	BP	1	236	0.493366	0.54625	ENSSSCG00000011739
GO:0001822	kidney development	BP	1	237	0.494834	0.54716	ENSSSCG00000040746
GO:0050878	regulation of body fluid levels	BP	1	237	0.494834	0.54716	ENSSSCG00000013252
GO:0009790	embryo development	BP	3	925	0.496959	0.549151	ENSSSCG00000010576;ENSSSCG00000026472;ENSSSCG00000040746
GO:0046872	metal ion binding	MF	8	2950	0.497171	0.608443	ENSSSCG00000001912;ENSSSCG00000013252;ENSSSCG00000014023;ENSSSCG00000016518;ENSSSCG00000017416;ENSSSCG00000020926;ENSSSCG00000033608;ENSSSCG00000040746
GO:0021700	developmental maturation	BP	1	239	0.497757	0.549674	ENSSSCG00000013551
GO:0000151	ubiquitin ligase complex	CC	1	262	0.498476	0.571622	ENSSSCG00000033871
GO:1903311	regulation of mRNA metabolic process	BP	1	240	0.499212	0.550922	ENSSSCG00000022932
GO:0061630	ubiquitin protein ligase activity	MF	1	268	0.501505	0.610838	ENSSSCG00000016518
GO:0048872	homeostasis of number of cells	BP	1	242	0.502111	0.5534	ENSSSCG00000009704
GO:0098656	anion transmembrane transport	BP	1	242	0.502111	0.5534	ENSSSCG00000040746
GO:0033043	regulation of organelle organization	BP	3	934	0.503532	0.554606	ENSSSCG00000001912;ENSSSCG00000008747;ENSSSCG00000011739
GO:0061024	membrane organization	BP	2	589	0.505471	0.55638	ENSSSCG00000013551;ENSSSCG00000036476
GO:0000165	MAPK cascade	BP	2	590	0.506383	0.557021	ENSSSCG00000011739;ENSSSCG00000015801
GO:0016791	phosphatase activity	MF	1	273	0.507991	0.615819	ENSSSCG00000035133
GO:0007281	germ cell development	BP	1	247	0.509285	0.559487	ENSSSCG00000009704
GO:0072001	renal system development	BP	1	247	0.509285	0.559487	ENSSSCG00000040746
GO:0006807	nitrogen compound metabolic process	BP	25	8607	0.510653	0.560626	ENSSSCG00000001701;ENSSSCG00000001912;ENSSSCG00000002306;ENSSSCG00000006527;ENSSSCG00000008404;ENSSSCG00000009704;ENSSSCG00000009881;ENSSSCG00000010576;ENSSSCG00000011739;ENSSSCG00000013252;ENSSSCG00000013551;ENSSSCG00000015446;ENSSSCG00000015801;ENSSSCG00000016518;ENSSSCG00000016692;ENSSSCG00000016809;ENSSSCG00000017385;ENSSSCG00000021118;ENSSSCG00000022932;ENSSSCG00000024748;ENSSSCG00000026472;…
GO:0061659	ubiquitin-like protein ligase activity	MF	1	279	0.515665	0.622187	ENSSSCG00000016518
GO:0048870	cell motility	BP	4	1305	0.518036	0.567721	ENSSSCG00000001912;ENSSSCG00000009704;ENSSSCG00000011739;ENSSSCG00000033608
GO:0051674	localization of cell	BP	4	1305	0.518036	0.567721	ENSSSCG00000001912;ENSSSCG00000009704;ENSSSCG00000011739;ENSSSCG00000033608
GO:0022607	cellular component assembly	BP	7	2356	0.518121	0.567721	ENSSSCG00000001701;ENSSSCG00000001912;ENSSSCG00000009704;ENSSSCG00000011739;ENSSSCG00000015480;ENSSSCG00000017393;ENSSSCG00000036476
GO:0046394	carboxylic acid biosynthetic process	BP	1	254	0.519159	0.56849	ENSSSCG00000015446
GO:0046982	protein heterodimerization activity	MF	1	282	0.519458	0.623835	ENSSSCG00000010576
GO:0016053	organic acid biosynthetic process	BP	1	255	0.520553	0.569282	ENSSSCG00000015446
GO:0098813	nuclear chromosome segregation	BP	1	255	0.520553	0.569282	ENSSSCG00000008747
GO:0006066	alcohol metabolic process	BP	1	256	0.521944	0.570434	ENSSSCG00000040746
GO:0044271	cellular nitrogen compound biosynthetic process	BP	12	4115	0.522776	0.570975	ENSSSCG00000001701;ENSSSCG00000001912;ENSSSCG00000008404;ENSSSCG00000009704;ENSSSCG00000010576;ENSSSCG00000015801;ENSSSCG00000016518;ENSSSCG00000016692;ENSSSCG00000021118;ENSSSCG00000022932;ENSSSCG00000027709;ENSSSCG00000033608
GO:0030198	extracellular matrix organization	BP	1	257	0.52333	0.571213	ENSSSCG00000033608
GO:0045229	external encapsulating structure organization	BP	1	258	0.524713	0.571985	ENSSSCG00000033608
GO:0045787	positive regulation of cell cycle	BP	1	258	0.524713	0.571985	ENSSSCG00000008747
GO:0043062	extracellular structure organization	BP	1	259	0.526092	0.573119	ENSSSCG00000033608
GO:0005768	endosome	CC	2	671	0.527439	0.6006	ENSSSCG00000014023;ENSSSCG00000040746
GO:0045177	apical part of cell	CC	1	286	0.529439	0.6006	ENSSSCG00000040746
GO:0034641	cellular nitrogen compound metabolic process	BP	16	5530	0.529441	0.576397	ENSSSCG00000001701;ENSSSCG00000001912;ENSSSCG00000008404;ENSSSCG00000009704;ENSSSCG00000009881;ENSSSCG00000010576;ENSSSCG00000015801;ENSSSCG00000016518;ENSSSCG00000016692;ENSSSCG00000016809;ENSSSCG00000021118;ENSSSCG00000022932;ENSSSCG00000024748;ENSSSCG00000026472;ENSSSCG00000027709;ENSSSCG00000033608
GO:0043169	cation binding	MF	8	3030	0.530064	0.633612	ENSSSCG00000001912;ENSSSCG00000013252;ENSSSCG00000014023;ENSSSCG00000016518;ENSSSCG00000017416;ENSSSCG00000020926;ENSSSCG00000033608;ENSSSCG00000040746
GO:0000375	RNA splicing, via transesterification reactions	BP	1	263	0.531568	0.577599	ENSSSCG00000022932
GO:0000377	RNA splicing, via transesterification reactions with bulged adenosine as nucleophile	BP	1	263	0.531568	0.577599	ENSSSCG00000022932
GO:0000398	mRNA splicing, via spliceosome	BP	1	263	0.531568	0.577599	ENSSSCG00000022932
GO:0050863	regulation of T cell activation	BP	1	266	0.535634	0.581644	ENSSSCG00000016809
GO:0016042	lipid catabolic process	BP	1	270	0.541002	0.587097	ENSSSCG00000015446
GO:0015630	microtubule cytoskeleton	CC	3	1081	0.542281	0.611879	ENSSSCG00000012076;ENSSSCG00000012077;ENSSSCG00000036476
GO:0030900	forebrain development	BP	1	271	0.542335	0.588166	ENSSSCG00000040746
GO:0015980	energy derivation by oxidation of organic compounds	BP	1	274	0.54631	0.592098	ENSSSCG00000020926
GO:0001655	urogenital system development	BP	1	275	0.547627	0.592977	ENSSSCG00000040746
GO:0044260	cellular macromolecule metabolic process	BP	20	6980	0.547821	0.592977	ENSSSCG00000001701;ENSSSCG00000001912;ENSSSCG00000002306;ENSSSCG00000006527;ENSSSCG00000008404;ENSSSCG00000009704;ENSSSCG00000010576;ENSSSCG00000011739;ENSSSCG00000013252;ENSSSCG00000013551;ENSSSCG00000015801;ENSSSCG00000016518;ENSSSCG00000016692;ENSSSCG00000017385;ENSSSCG00000021118;ENSSSCG00000022932;ENSSSCG00000027709;ENSSSCG00000031123;ENSSSCG00000033608;ENSSSCG00000033871
GO:0042692	muscle cell differentiation	BP	1	276	0.548941	0.593809	ENSSSCG00000017393
GO:0031301	integral component of organelle membrane	CC	1	305	0.552617	0.620225	ENSSSCG00000037314
GO:0043087	regulation of GTPase activity	BP	1	281	0.555453	0.600471	ENSSSCG00000034692
GO:0005261	cation channel activity	MF	1	312	0.555827	0.661331	ENSSSCG00000037314
GO:0140110	transcription regulator activity	MF	4	1521	0.558555	0.661515	ENSSSCG00000009704;ENSSSCG00000016518;ENSSSCG00000022932;ENSSSCG00000027709
GO:0097435	supramolecular fiber organization	BP	2	652	0.56082	0.605886	ENSSSCG00000001701;ENSSSCG00000033608
GO:0018108	peptidyl-tyrosine phosphorylation	BP	1	286	0.561873	0.606637	ENSSSCG00000027709
GO:0006631	fatty acid metabolic process	BP	1	289	0.565682	0.61036	ENSSSCG00000015446
GO:0018212	peptidyl-tyrosine modification	BP	1	290	0.566944	0.611332	ENSSSCG00000027709
GO:0071900	regulation of protein serine/threonine kinase activity	BP	1	292	0.569458	0.613652	ENSSSCG00000011739
GO:0006355	regulation of transcription, DNA-templated	BP	8	2824	0.570312	0.614182	ENSSSCG00000001912;ENSSSCG00000009704;ENSSSCG00000015801;ENSSSCG00000016518;ENSSSCG00000016692;ENSSSCG00000022932;ENSSSCG00000027709;ENSSSCG00000033608
GO:0045944	positive regulation of transcription by RNA polymerase II	BP	3	1030	0.570901	0.614332	ENSSSCG00000009704;ENSSSCG00000015801;ENSSSCG00000022932
GO:1903506	regulation of nucleic acid-templated transcription	BP	8	2826	0.571177	0.614332	ENSSSCG00000001912;ENSSSCG00000009704;ENSSSCG00000015801;ENSSSCG00000016518;ENSSSCG00000016692;ENSSSCG00000022932;ENSSSCG00000027709;ENSSSCG00000033608
GO:0031300	intrinsic component of organelle membrane	CC	1	321	0.571266	0.637762	ENSSSCG00000037314
GO:0060090	molecular adaptor activity	MF	1	326	0.571866	0.674032	ENSSSCG00000010576
[truncated: 180 more rows]

## Sheet: Sheet3
GO ID	GO Term	Ontology	GeneRatio	BgRatio	Pvalue	FDR	geneID
[truncated: 2,581 more rows]
